# Supplementary material for: Relative Binding Affinity Prediction of Charge-Changing Sequence Mutations with FEP in Protein–Protein Interfaces
Source: J Mol Biol. 2019 Mar 29;431(7):1481–93. doi: 10.1016/j.jmb.2019.02.003 (PMC6453258; doi:10.1016/j.jmb.2019.02.003)
Supplement: Supplementary file 2 — Supplementary prepared structure, barnase-barstar [file mmc2.pdb]

HEADER    ENDONUCLEASE                            11-MAR-94   XXXX
REMARK   4 XXXX COMPLIES WITH FORMAT V. 3.0, 1-DEC-2006
REMARK 888
REMARK 888 WRITTEN BY MAESTRO (A PRODUCT OF SCHRODINGER, LLC)
TITLE     PROTEIN-PROTEIN RECOGNITION: CRYSTAL STRUCTURAL ANALYSIS OF
TITLE    2 A BARNASE-BARSTAR COMPLEX AT 2.0-A RESOLUTION
EXPDTA    X-RAY DIFFRACTION
REMARK   2 RESOLUTION.    2.00 ANGSTROMS
REMARK 200  TEMPERATURE           (KELVIN) : NULL
REMARK 200  PH                             : NULL
REMARK 350 BIOMOLECULE: 1
REMARK 350 APPLY THE FOLLOWING TO CHAINS: A, D
REMARK 350   BIOMT1  1   1.000000 0.000000 0.000000   0.000000
REMARK 350   BIOMT2  1   0.000000 1.000000 0.000000   0.000000
REMARK 350   BIOMT3  1   0.000000 0.000000 1.000000   0.000000
REMARK 350 BIOMOLECULE: 2
REMARK 350 APPLY THE FOLLOWING TO CHAINS: B, E
REMARK 350   BIOMT1  1   1.000000 0.000000 0.000000   0.000000
REMARK 350   BIOMT2  1   0.000000 1.000000 0.000000   0.000000
REMARK 350   BIOMT3  1   0.000000 0.000000 1.000000   0.000000
REMARK 350 BIOMOLECULE: 3
REMARK 350 APPLY THE FOLLOWING TO CHAINS: C, F
REMARK 350   BIOMT1  1   1.000000 0.000000 0.000000   0.000000
REMARK 350   BIOMT2  1   0.000000 1.000000 0.000000   0.000000
REMARK 350   BIOMT3  1   0.000000 0.000000 1.000000   0.000000
CRYST1  207.250   43.860   84.710  90.00 107.76  90.00 C 1 2 1      12
MODEL        1
ATOM      1  N   VAL A   3      16.927  48.777  26.547  1.00 30.15           N  
ATOM      2  CA  VAL A   3      17.682  48.148  25.447  1.00 27.93           C  
ATOM      3  C   VAL A   3      16.713  47.167  24.743  1.00 25.52           C  
ATOM      4  O   VAL A   3      16.307  46.160  25.330  1.00 26.86           O  
ATOM      5  CB  VAL A   3      18.965  47.385  25.913  1.00 28.10           C  
ATOM      6  CG1 VAL A   3      19.703  46.636  24.781  1.00 29.27           C  
ATOM      7  CG2 VAL A   3      19.957  48.321  26.628  1.00 28.76           C  
ATOM      8  H1  VAL A   3      17.530  49.382  27.087  1.00  0.00           H  
ATOM      9  H2  VAL A   3      16.195  49.372  26.186  1.00  0.00           H  
ATOM     10  HA  VAL A   3      17.995  48.921  24.740  1.00  0.00           H  
ATOM     11  HB  VAL A   3      18.669  46.633  26.648  1.00  0.00           H  
ATOM     12 HG11 VAL A   3      20.619  46.170  25.144  1.00  0.00           H  
ATOM     13 HG12 VAL A   3      19.091  45.840  24.360  1.00  0.00           H  
ATOM     14 HG13 VAL A   3      19.974  47.313  23.970  1.00  0.00           H  
ATOM     15 HG21 VAL A   3      20.845  47.781  26.955  1.00  0.00           H  
ATOM     16 HG22 VAL A   3      20.284  49.125  25.967  1.00  0.00           H  
ATOM     17 HG23 VAL A   3      19.513  48.776  27.514  1.00  0.00           H  
ATOM     18  N   ILE A   4      16.366  47.493  23.489  1.00 23.19           N  
ATOM     19  CA  ILE A   4      15.482  46.704  22.637  1.00 21.26           C  
ATOM     20  C   ILE A   4      16.375  46.001  21.598  1.00 19.99           C  
ATOM     21  O   ILE A   4      16.805  46.631  20.631  1.00 18.74           O  
ATOM     22  CB  ILE A   4      14.431  47.618  21.937  1.00 22.04           C  
ATOM     23  CG1 ILE A   4      13.558  48.367  22.974  1.00 22.39           C  
ATOM     24  CG2 ILE A   4      13.524  46.848  20.955  1.00 19.05           C  
ATOM     25  CD1 ILE A   4      12.675  49.469  22.371  1.00 23.20           C  
ATOM     26  H   ILE A   4      16.745  48.330  23.067  1.00  0.00           H  
ATOM     27  HA  ILE A   4      14.948  45.948  23.216  1.00  0.00           H  
ATOM     28  HB  ILE A   4      14.971  48.374  21.365  1.00  0.00           H  
ATOM     29 HG13 ILE A   4      14.182  48.832  23.738  1.00  0.00           H  
ATOM     30 HG12 ILE A   4      12.930  47.651  23.504  1.00  0.00           H  
ATOM     31 HG21 ILE A   4      12.819  47.512  20.454  1.00  0.00           H  
ATOM     32 HG22 ILE A   4      14.086  46.352  20.167  1.00  0.00           H  
ATOM     33 HG23 ILE A   4      12.948  46.087  21.480  1.00  0.00           H  
ATOM     34 HD11 ILE A   4      12.424  50.219  23.121  1.00  0.00           H  
ATOM     35 HD12 ILE A   4      13.175  49.981  21.549  1.00  0.00           H  
ATOM     36 HD13 ILE A   4      11.738  49.060  21.991  1.00  0.00           H  
ATOM     37  N   ASN A   5      16.692  44.724  21.866  1.00 18.92           N  
ATOM     38  CA  ASN A   5      17.687  43.951  21.115  1.00 18.90           C  
ATOM     39  C   ASN A   5      17.245  42.507  20.814  1.00 18.85           C  
ATOM     40  O   ASN A   5      18.065  41.751  20.304  1.00 20.22           O  
ATOM     41  CB  ASN A   5      19.067  44.008  21.829  1.00 18.39           C  
ATOM     42  CG  ASN A   5      19.173  43.187  23.127  1.00 19.97           C  
ATOM     43  OD1 ASN A   5      18.188  42.984  23.834  1.00 21.89           O  
ATOM     44  ND2 ASN A   5      20.377  42.721  23.458  1.00 20.64           N  
ATOM     45  H   ASN A   5      16.333  44.287  22.703  1.00  0.00           H  
ATOM     46  HA  ASN A   5      17.820  44.374  20.119  1.00  0.00           H  
ATOM     47  HB2 ASN A   5      19.330  45.043  22.049  1.00  0.00           H  
ATOM     48  HB3 ASN A   5      19.835  43.651  21.140  1.00  0.00           H  
ATOM     49 HD21 ASN A   5      20.491  42.183  24.304  1.00  0.00           H  
ATOM     50 HD22 ASN A   5      21.192  42.922  22.892  1.00  0.00           H  
ATOM     51  N   THR A   6      15.995  42.139  21.135  1.00 18.34           N  
ATOM     52  CA  THR A   6      15.421  40.818  20.861  1.00 17.49           C  
ATOM     53  C   THR A   6      14.702  40.822  19.494  1.00 17.10           C  
ATOM     54  O   THR A   6      14.406  41.897  18.972  1.00 14.97           O  
ATOM     55  CB  THR A   6      14.404  40.436  21.973  1.00 19.20           C  
ATOM     56  OG1 THR A   6      13.206  41.191  21.924  1.00 18.38           O  
ATOM     57  CG2 THR A   6      14.993  40.507  23.391  1.00 18.96           C  
ATOM     58  H   THR A   6      15.365  42.812  21.546  1.00  0.00           H  
ATOM     59  HA  THR A   6      16.209  40.063  20.838  1.00  0.00           H  
ATOM     60  HB  THR A   6      14.109  39.398  21.806  1.00  0.00           H  
ATOM     61  HG1 THR A   6      12.702  41.010  22.722  1.00  0.00           H  
ATOM     62 HG21 THR A   6      14.283  40.138  24.131  1.00  0.00           H  
ATOM     63 HG22 THR A   6      15.894  39.898  23.468  1.00  0.00           H  
ATOM     64 HG23 THR A   6      15.259  41.527  23.672  1.00  0.00           H  
ATOM     65  N   PHE A   7      14.434  39.624  18.937  1.00 16.90           N  
ATOM     66  CA  PHE A   7      13.757  39.459  17.643  1.00 16.30           C  
ATOM     67  C   PHE A   7      12.390  40.154  17.551  1.00 16.44           C  
ATOM     68  O   PHE A   7      12.201  40.947  16.633  1.00 14.76           O  
ATOM     69  CB  PHE A   7      13.644  37.973  17.234  1.00 16.07           C  
ATOM     70  CG  PHE A   7      14.945  37.338  16.783  1.00 16.72           C  
ATOM     71  CD1 PHE A   7      15.592  37.810  15.622  1.00 16.57           C  
ATOM     72  CD2 PHE A   7      15.559  36.321  17.547  1.00 15.30           C  
ATOM     73  CE1 PHE A   7      16.817  37.279  15.251  1.00 15.89           C  
ATOM     74  CE2 PHE A   7      16.774  35.784  17.137  1.00 15.82           C  
ATOM     75  CZ  PHE A   7      17.398  36.260  15.992  1.00 16.07           C  
ATOM     76  H   PHE A   7      14.714  38.776  19.408  1.00  0.00           H  
ATOM     77  HA  PHE A   7      14.390  39.958  16.905  1.00  0.00           H  
ATOM     78  HB3 PHE A   7      12.941  37.870  16.405  1.00  0.00           H  
ATOM     79  HB2 PHE A   7      13.221  37.391  18.054  1.00  0.00           H  
ATOM     80  HD1 PHE A   7      15.150  38.600  15.031  1.00  0.00           H  
ATOM     81  HD2 PHE A   7      15.091  35.957  18.450  1.00  0.00           H  
ATOM     82  HE1 PHE A   7      17.318  37.655  14.375  1.00  0.00           H  
ATOM     83  HE2 PHE A   7      17.243  35.004  17.718  1.00  0.00           H  
ATOM     84  HZ  PHE A   7      18.344  35.848  15.675  1.00  0.00           H  
ATOM     85  N   ASP A   8      11.493  39.876  18.513  1.00 16.89           N  
ATOM     86  CA  ASP A   8      10.162  40.489  18.603  1.00 18.04           C  
ATOM     87  C   ASP A   8      10.172  41.965  19.006  1.00 17.60           C  
ATOM     88  O   ASP A   8       9.371  42.717  18.458  1.00 17.85           O  
ATOM     89  CB  ASP A   8       9.186  39.708  19.503  1.00 22.56           C  
ATOM     90  CG  ASP A   8       8.919  38.296  18.988  1.00 26.58           C  
ATOM     91  OD1 ASP A   8       8.416  38.206  17.845  1.00 28.77           O1-
ATOM     92  OD2 ASP A   8       9.174  37.344  19.757  1.00 29.34           O  
ATOM     93  H   ASP A   8      11.725  39.213  19.238  1.00  0.00           H  
ATOM     94  HA  ASP A   8       9.751  40.465  17.593  1.00  0.00           H  
ATOM     95  HB3 ASP A   8       8.229  40.221  19.612  1.00  0.00           H  
ATOM     96  HB2 ASP A   8       9.597  39.642  20.512  1.00  0.00           H  
ATOM     97  N   GLY A   9      11.073  42.361  19.921  1.00 16.48           N  
ATOM     98  CA  GLY A   9      11.195  43.740  20.392  1.00 15.91           C  
ATOM     99  C   GLY A   9      11.577  44.676  19.239  1.00 16.20           C  
ATOM    100  O   GLY A   9      10.924  45.700  19.046  1.00 17.11           O  
ATOM    101  H   GLY A   9      11.710  41.684  20.320  1.00  0.00           H  
ATOM    102  HA3 GLY A   9      11.963  43.788  21.164  1.00  0.00           H  
ATOM    103  HA2 GLY A   9      10.257  44.065  20.846  1.00  0.00           H  
ATOM    104  N   VAL A  10      12.599  44.294  18.454  1.00 15.04           N  
ATOM    105  CA  VAL A  10      13.073  45.053  17.300  1.00 13.36           C  
ATOM    106  C   VAL A  10      12.128  44.931  16.084  1.00 12.91           C  
ATOM    107  O   VAL A  10      11.940  45.937  15.405  1.00 12.95           O  
ATOM    108  CB  VAL A  10      14.521  44.646  16.900  1.00 12.86           C  
ATOM    109  CG1 VAL A  10      15.057  45.351  15.637  1.00 11.53           C  
ATOM    110  CG2 VAL A  10      15.504  44.904  18.054  1.00 13.35           C  
ATOM    111  H   VAL A  10      13.092  43.434  18.657  1.00  0.00           H  
ATOM    112  HA  VAL A  10      13.099  46.107  17.585  1.00  0.00           H  
ATOM    113  HB  VAL A  10      14.532  43.573  16.707  1.00  0.00           H  
ATOM    114 HG11 VAL A  10      16.124  45.173  15.508  1.00  0.00           H  
ATOM    115 HG12 VAL A  10      14.567  44.993  14.734  1.00  0.00           H  
ATOM    116 HG13 VAL A  10      14.912  46.431  15.696  1.00  0.00           H  
ATOM    117 HG21 VAL A  10      16.502  44.550  17.802  1.00  0.00           H  
ATOM    118 HG22 VAL A  10      15.574  45.969  18.273  1.00  0.00           H  
ATOM    119 HG23 VAL A  10      15.212  44.398  18.973  1.00  0.00           H  
ATOM    120  N   ALA A  11      11.513  43.753  15.849  1.00 14.31           N  
ATOM    121  CA  ALA A  11      10.542  43.536  14.765  1.00 15.19           C  
ATOM    122  C   ALA A  11       9.256  44.365  14.914  1.00 16.40           C  
ATOM    123  O   ALA A  11       8.820  44.958  13.929  1.00 14.62           O  
ATOM    124  CB  ALA A  11      10.194  42.046  14.624  1.00 13.68           C  
ATOM    125  H   ALA A  11      11.708  42.955  16.439  1.00  0.00           H  
ATOM    126  HA  ALA A  11      11.022  43.849  13.836  1.00  0.00           H  
ATOM    127  HB1 ALA A  11       9.437  41.886  13.857  1.00  0.00           H  
ATOM    128  HB2 ALA A  11      11.066  41.463  14.333  1.00  0.00           H  
ATOM    129  HB3 ALA A  11       9.805  41.637  15.555  1.00  0.00           H  
ATOM    130  N   ASP A  12       8.702  44.429  16.139  1.00 17.72           N  
ATOM    131  CA  ASP A  12       7.576  45.304  16.485  1.00 17.70           C  
ATOM    132  C   ASP A  12       7.932  46.790  16.381  1.00 16.47           C  
ATOM    133  O   ASP A  12       7.113  47.551  15.871  1.00 17.49           O  
ATOM    134  CB  ASP A  12       6.942  45.019  17.868  1.00 20.88           C  
ATOM    135  CG  ASP A  12       6.371  43.610  18.043  1.00 25.78           C  
ATOM    136  OD1 ASP A  12       6.086  42.959  17.014  1.00 25.51           O1-
ATOM    137  OD2 ASP A  12       6.164  43.229  19.215  1.00 29.75           O  
ATOM    138  H   ASP A  12       9.099  43.893  16.901  1.00  0.00           H  
ATOM    139  HA  ASP A  12       6.803  45.125  15.733  1.00  0.00           H  
ATOM    140  HB3 ASP A  12       6.138  45.731  18.065  1.00  0.00           H  
ATOM    141  HB2 ASP A  12       7.709  45.164  18.631  1.00  0.00           H  
ATOM    142  N   TYR A  13       9.144  47.173  16.822  1.00 16.93           N  
ATOM    143  CA  TYR A  13       9.630  48.551  16.754  1.00 17.51           C  
ATOM    144  C   TYR A  13       9.816  49.038  15.300  1.00 17.35           C  
ATOM    145  O   TYR A  13       9.423  50.163  14.998  1.00 16.69           O  
ATOM    146  CB  TYR A  13      10.909  48.693  17.608  1.00 17.26           C  
ATOM    147  CG  TYR A  13      11.286  50.123  17.951  1.00 19.63           C  
ATOM    148  CD1 TYR A  13      11.911  50.940  16.990  1.00 20.18           C  
ATOM    149  CD2 TYR A  13      10.983  50.653  19.223  1.00 20.43           C  
ATOM    150  CE1 TYR A  13      12.205  52.283  17.280  1.00 21.35           C  
ATOM    151  CE2 TYR A  13      11.299  51.992  19.523  1.00 21.05           C  
ATOM    152  CZ  TYR A  13      11.909  52.809  18.551  1.00 22.34           C  
ATOM    153  OH  TYR A  13      12.227  54.102  18.845  1.00 24.46           O  
ATOM    154  H   TYR A  13       9.765  46.493  17.239  1.00  0.00           H  
ATOM    155  HA  TYR A  13       8.862  49.179  17.210  1.00  0.00           H  
ATOM    156  HB3 TYR A  13      11.754  48.194  17.132  1.00  0.00           H  
ATOM    157  HB2 TYR A  13      10.758  48.182  18.558  1.00  0.00           H  
ATOM    158  HD1 TYR A  13      12.154  50.533  16.023  1.00  0.00           H  
ATOM    159  HD2 TYR A  13      10.502  50.039  19.970  1.00  0.00           H  
ATOM    160  HE1 TYR A  13      12.678  52.900  16.531  1.00  0.00           H  
ATOM    161  HE2 TYR A  13      11.068  52.392  20.500  1.00  0.00           H  
ATOM    162  HH  TYR A  13      12.765  54.522  18.171  1.00  0.00           H  
ATOM    163  N   LEU A  14      10.347  48.170  14.419  1.00 18.11           N  
ATOM    164  CA  LEU A  14      10.477  48.403  12.976  1.00 17.74           C  
ATOM    165  C   LEU A  14       9.123  48.589  12.272  1.00 18.20           C  
ATOM    166  O   LEU A  14       9.015  49.477  11.430  1.00 18.28           O  
ATOM    167  CB  LEU A  14      11.238  47.232  12.316  1.00 15.94           C  
ATOM    168  CG  LEU A  14      12.763  47.228  12.535  1.00 16.86           C  
ATOM    169  CD1 LEU A  14      13.345  45.857  12.150  1.00 16.48           C  
ATOM    170  CD2 LEU A  14      13.461  48.370  11.774  1.00 15.99           C  
ATOM    171  H   LEU A  14      10.663  47.266  14.747  1.00  0.00           H  
ATOM    172  HA  LEU A  14      11.040  49.327  12.840  1.00  0.00           H  
ATOM    173  HB3 LEU A  14      11.057  47.221  11.239  1.00  0.00           H  
ATOM    174  HB2 LEU A  14      10.822  46.297  12.690  1.00  0.00           H  
ATOM    175  HG  LEU A  14      12.966  47.384  13.594  1.00  0.00           H  
ATOM    176 HD11 LEU A  14      14.421  45.901  11.979  1.00  0.00           H  
ATOM    177 HD12 LEU A  14      13.169  45.128  12.940  1.00  0.00           H  
ATOM    178 HD13 LEU A  14      12.877  45.468  11.246  1.00  0.00           H  
ATOM    179 HD21 LEU A  14      14.066  48.967  12.451  1.00  0.00           H  
ATOM    180 HD22 LEU A  14      14.125  47.999  10.995  1.00  0.00           H  
ATOM    181 HD23 LEU A  14      12.753  49.046  11.296  1.00  0.00           H  
ATOM    182  N   GLN A  15       8.115  47.776  12.629  1.00 19.30           N  
ATOM    183  CA  GLN A  15       6.757  47.905  12.098  1.00 22.42           C  
ATOM    184  C   GLN A  15       6.014  49.158  12.578  1.00 22.45           C  
ATOM    185  O   GLN A  15       5.272  49.744  11.791  1.00 23.09           O  
ATOM    186  CB  GLN A  15       5.921  46.664  12.442  1.00 26.56           C  
ATOM    187  CG  GLN A  15       6.234  45.444  11.568  1.00 33.01           C  
ATOM    188  CD  GLN A  15       5.128  44.402  11.708  1.00 37.62           C  
ATOM    189  OE1 GLN A  15       4.773  44.021  12.821  1.00 40.29           O  
ATOM    190  NE2 GLN A  15       4.575  43.942  10.585  1.00 39.66           N  
ATOM    191  H   GLN A  15       8.268  47.049  13.316  1.00  0.00           H  
ATOM    192  HA  GLN A  15       6.829  47.979  11.011  1.00  0.00           H  
ATOM    193  HB3 GLN A  15       4.863  46.907  12.314  1.00  0.00           H  
ATOM    194  HB2 GLN A  15       6.040  46.409  13.497  1.00  0.00           H  
ATOM    195  HG3 GLN A  15       7.183  45.005  11.866  1.00  0.00           H  
ATOM    196  HG2 GLN A  15       6.330  45.736  10.522  1.00  0.00           H  
ATOM    197 HE21 GLN A  15       3.833  43.259  10.631  1.00  0.00           H  
ATOM    198 HE22 GLN A  15       4.888  44.273   9.683  1.00  0.00           H  
ATOM    199  N   THR A  16       6.199  49.521  13.856  1.00 21.59           N  
ATOM    200  CA  THR A  16       5.463  50.610  14.493  1.00 20.71           C  
ATOM    201  C   THR A  16       6.040  51.995  14.144  1.00 20.59           C  
ATOM    202  O   THR A  16       5.257  52.913  13.903  1.00 21.68           O  
ATOM    203  CB  THR A  16       5.432  50.458  16.040  1.00 21.30           C  
ATOM    204  OG1 THR A  16       4.877  49.204  16.383  1.00 22.53           O  
ATOM    205  CG2 THR A  16       4.604  51.522  16.783  1.00 20.66           C  
ATOM    206  H   THR A  16       6.817  48.982  14.448  1.00  0.00           H  
ATOM    207  HA  THR A  16       4.430  50.582  14.138  1.00  0.00           H  
ATOM    208  HB  THR A  16       6.452  50.470  16.426  1.00  0.00           H  
ATOM    209  HG1 THR A  16       5.493  48.514  16.113  1.00  0.00           H  
ATOM    210 HG21 THR A  16       4.578  51.318  17.854  1.00  0.00           H  
ATOM    211 HG22 THR A  16       5.015  52.522  16.660  1.00  0.00           H  
ATOM    212 HG23 THR A  16       3.574  51.542  16.425  1.00  0.00           H  
ATOM    213  N   TYR A  17       7.379  52.120  14.124  1.00 19.49           N  
ATOM    214  CA  TYR A  17       8.077  53.406  14.023  1.00 20.28           C  
ATOM    215  C   TYR A  17       8.875  53.584  12.721  1.00 19.29           C  
ATOM    216  O   TYR A  17       9.312  54.706  12.467  1.00 20.15           O  
ATOM    217  CB  TYR A  17       8.986  53.584  15.258  1.00 19.77           C  
ATOM    218  CG  TYR A  17       8.241  53.507  16.580  1.00 20.80           C  
ATOM    219  CD1 TYR A  17       7.357  54.539  16.957  1.00 21.28           C  
ATOM    220  CD2 TYR A  17       8.393  52.383  17.416  1.00 21.25           C  
ATOM    221  CE1 TYR A  17       6.620  54.439  18.154  1.00 21.05           C  
ATOM    222  CE2 TYR A  17       7.658  52.280  18.612  1.00 20.97           C  
ATOM    223  CZ  TYR A  17       6.766  53.306  18.979  1.00 21.56           C  
ATOM    224  OH  TYR A  17       6.039  53.194  20.127  1.00 21.29           O  
ATOM    225  H   TYR A  17       7.960  51.317  14.331  1.00  0.00           H  
ATOM    226  HA  TYR A  17       7.356  54.225  14.034  1.00  0.00           H  
ATOM    227  HB2 TYR A  17       9.489  54.551  15.217  1.00  0.00           H  
ATOM    228  HB3 TYR A  17       9.781  52.836  15.250  1.00  0.00           H  
ATOM    229  HD1 TYR A  17       7.228  55.402  16.321  1.00  0.00           H  
ATOM    230  HD2 TYR A  17       9.061  51.586  17.136  1.00  0.00           H  
ATOM    231  HE1 TYR A  17       5.936  55.228  18.429  1.00  0.00           H  
ATOM    232  HE2 TYR A  17       7.773  51.408  19.239  1.00  0.00           H  
ATOM    233  HH  TYR A  17       5.461  53.944  20.285  1.00  0.00           H  
ATOM    234  N   HIS A  18       9.047  52.516  11.917  1.00 18.69           N  
ATOM    235  CA  HIS A  18       9.734  52.523  10.613  1.00 18.72           C  
ATOM    236  C   HIS A  18      11.197  52.995  10.680  1.00 18.93           C  
ATOM    237  O   HIS A  18      11.652  53.775   9.844  1.00 19.96           O  
ATOM    238  CB  HIS A  18       8.874  53.233   9.540  1.00 18.03           C  
ATOM    239  CG  HIS A  18       7.625  52.486   9.131  1.00 19.66           C  
ATOM    240  ND1 HIS A  18       7.368  51.167   9.478  1.00 21.59           N  
ATOM    241  CD2 HIS A  18       6.545  52.877   8.370  1.00 20.72           C  
ATOM    242  CE1 HIS A  18       6.200  50.831   8.929  1.00 22.91           C  
ATOM    243  NE2 HIS A  18       5.642  51.819   8.241  1.00 20.49           N  
ATOM    244  H   HIS A  18       8.651  51.628  12.194  1.00  0.00           H  
ATOM    245  HA  HIS A  18       9.843  51.490  10.296  1.00  0.00           H  
ATOM    246  HB3 HIS A  18       9.448  53.390   8.628  1.00  0.00           H  
ATOM    247  HB2 HIS A  18       8.584  54.228   9.876  1.00  0.00           H  
ATOM    248  HD1 HIS A  18       7.958  50.564  10.038  1.00  0.00           H  
ATOM    249  HD2 HIS A  18       6.352  53.830   7.900  1.00  0.00           H  
ATOM    250  HE1 HIS A  18       5.755  49.852   9.030  1.00  0.00           H  
ATOM    251  N   LYS A  19      11.900  52.475  11.695  1.00 18.95           N  
ATOM    252  CA  LYS A  19      13.295  52.739  12.024  1.00 18.93           C  
ATOM    253  C   LYS A  19      13.713  51.727  13.103  1.00 18.71           C  
ATOM    254  O   LYS A  19      12.849  51.178  13.788  1.00 17.65           O  
ATOM    255  CB  LYS A  19      13.466  54.207  12.501  1.00 21.85           C  
ATOM    256  CG  LYS A  19      12.790  54.540  13.846  1.00 24.25           C  
ATOM    257  CD  LYS A  19      12.884  56.022  14.225  1.00 27.36           C  
ATOM    258  CE  LYS A  19      12.426  56.268  15.670  1.00 31.99           C  
ATOM    259  NZ  LYS A  19      12.514  57.692  16.029  1.00 35.20           N1+
ATOM    260  H   LYS A  19      11.436  51.839  12.329  1.00  0.00           H  
ATOM    261  HA  LYS A  19      13.902  52.566  11.134  1.00  0.00           H  
ATOM    262  HB2 LYS A  19      13.108  54.894  11.734  1.00  0.00           H  
ATOM    263  HB3 LYS A  19      14.532  54.417  12.598  1.00  0.00           H  
ATOM    264  HG3 LYS A  19      13.258  53.956  14.636  1.00  0.00           H  
ATOM    265  HG2 LYS A  19      11.743  54.238  13.824  1.00  0.00           H  
ATOM    266  HD3 LYS A  19      12.272  56.608  13.538  1.00  0.00           H  
ATOM    267  HD2 LYS A  19      13.911  56.369  14.099  1.00  0.00           H  
ATOM    268  HE3 LYS A  19      13.044  55.697  16.364  1.00  0.00           H  
ATOM    269  HE2 LYS A  19      11.396  55.934  15.805  1.00  0.00           H  
ATOM    270  HZ1 LYS A  19      11.923  58.235  15.416  1.00  0.00           H  
ATOM    271  HZ2 LYS A  19      12.214  57.818  16.985  1.00  0.00           H  
ATOM    272  HZ3 LYS A  19      13.472  58.003  15.939  1.00  0.00           H  
ATOM    273  N   LEU A  20      15.031  51.526  13.271  1.00 18.13           N  
ATOM    274  CA  LEU A  20      15.592  50.786  14.408  1.00 18.51           C  
ATOM    275  C   LEU A  20      15.469  51.617  15.705  1.00 18.58           C  
ATOM    276  O   LEU A  20      15.513  52.847  15.629  1.00 19.01           O  
ATOM    277  CB  LEU A  20      17.085  50.484  14.142  1.00 17.32           C  
ATOM    278  CG  LEU A  20      17.364  49.344  13.140  1.00 16.25           C  
ATOM    279  CD1 LEU A  20      18.870  49.261  12.841  1.00 17.56           C  
ATOM    280  CD2 LEU A  20      16.846  47.971  13.612  1.00 13.81           C  
ATOM    281  H   LEU A  20      15.693  52.005  12.679  1.00  0.00           H  
ATOM    282  HA  LEU A  20      15.035  49.854  14.505  1.00  0.00           H  
ATOM    283  HB3 LEU A  20      17.575  50.218  15.079  1.00  0.00           H  
ATOM    284  HB2 LEU A  20      17.576  51.401  13.811  1.00  0.00           H  
ATOM    285  HG  LEU A  20      16.862  49.591  12.204  1.00  0.00           H  
ATOM    286 HD11 LEU A  20      19.039  48.809  11.866  1.00  0.00           H  
ATOM    287 HD12 LEU A  20      19.349  50.241  12.841  1.00  0.00           H  
ATOM    288 HD13 LEU A  20      19.390  48.646  13.576  1.00  0.00           H  
ATOM    289 HD21 LEU A  20      17.506  47.160  13.303  1.00  0.00           H  
ATOM    290 HD22 LEU A  20      16.768  47.915  14.696  1.00  0.00           H  
ATOM    291 HD23 LEU A  20      15.865  47.750  13.196  1.00  0.00           H  
ATOM    292  N   PRO A  21      15.374  50.946  16.878  1.00 19.42           N  
ATOM    293  CA  PRO A  21      15.487  51.634  18.176  1.00 19.61           C  
ATOM    294  C   PRO A  21      16.889  52.230  18.408  1.00 20.72           C  
ATOM    295  O   PRO A  21      17.859  51.800  17.784  1.00 19.27           O  
ATOM    296  CB  PRO A  21      15.089  50.555  19.193  1.00 18.42           C  
ATOM    297  CG  PRO A  21      15.455  49.238  18.535  1.00 18.43           C  
ATOM    298  CD  PRO A  21      15.221  49.499  17.051  1.00 18.43           C  
ATOM    299  HA  PRO A  21      14.772  52.456  18.227  1.00  0.00           H  
ATOM    300  HB3 PRO A  21      14.011  50.591  19.343  1.00  0.00           H  
ATOM    301  HB2 PRO A  21      15.553  50.680  20.172  1.00  0.00           H  
ATOM    302  HG3 PRO A  21      14.890  48.388  18.914  1.00  0.00           H  
ATOM    303  HG2 PRO A  21      16.509  49.045  18.721  1.00  0.00           H  
ATOM    304  HD2 PRO A  21      15.921  48.919  16.454  1.00  0.00           H  
ATOM    305  HD3 PRO A  21      14.209  49.211  16.768  1.00  0.00           H  
ATOM    306  N   ASP A  22      16.944  53.263  19.263  1.00 22.15           N  
ATOM    307  CA  ASP A  22      18.096  54.159  19.459  1.00 24.48           C  
ATOM    308  C   ASP A  22      19.398  53.498  19.960  1.00 23.92           C  
ATOM    309  O   ASP A  22      20.448  54.137  19.884  1.00 25.39           O  
ATOM    310  CB  ASP A  22      17.745  55.393  20.327  1.00 30.65           C  
ATOM    311  CG  ASP A  22      16.494  56.169  19.887  1.00 37.37           C  
ATOM    312  OD1 ASP A  22      16.126  56.080  18.693  1.00 40.48           O1-
ATOM    313  OD2 ASP A  22      15.958  56.899  20.747  1.00 41.62           O  
ATOM    314  H   ASP A  22      16.093  53.558  19.719  1.00  0.00           H  
ATOM    315  HA  ASP A  22      18.341  54.538  18.465  1.00  0.00           H  
ATOM    316  HB3 ASP A  22      18.582  56.093  20.336  1.00  0.00           H  
ATOM    317  HB2 ASP A  22      17.586  55.055  21.352  1.00  0.00           H  
ATOM    318  N   ASN A  23      19.334  52.236  20.416  1.00 23.45           N  
ATOM    319  CA  ASN A  23      20.488  51.404  20.773  1.00 20.79           C  
ATOM    320  C   ASN A  23      21.260  50.829  19.561  1.00 19.47           C  
ATOM    321  O   ASN A  23      22.188  50.057  19.783  1.00 19.87           O  
ATOM    322  CB  ASN A  23      20.060  50.303  21.777  1.00 20.99           C  
ATOM    323  CG  ASN A  23      19.020  49.310  21.245  1.00 21.67           C  
ATOM    324  OD1 ASN A  23      17.844  49.645  21.131  1.00 24.10           O  
ATOM    325  ND2 ASN A  23      19.443  48.082  20.940  1.00 20.74           N  
ATOM    326  H   ASN A  23      18.436  51.771  20.439  1.00  0.00           H  
ATOM    327  HA  ASN A  23      21.197  52.044  21.300  1.00  0.00           H  
ATOM    328  HB2 ASN A  23      19.642  50.772  22.668  1.00  0.00           H  
ATOM    329  HB3 ASN A  23      20.933  49.750  22.122  1.00  0.00           H  
ATOM    330 HD21 ASN A  23      18.780  47.399  20.597  1.00  0.00           H  
ATOM    331 HD22 ASN A  23      20.416  47.831  21.034  1.00  0.00           H  
ATOM    332  N   TYR A  24      20.896  51.191  18.320  1.00 17.63           N  
ATOM    333  CA  TYR A  24      21.596  50.753  17.111  1.00 18.12           C  
ATOM    334  C   TYR A  24      22.431  51.877  16.498  1.00 18.09           C  
ATOM    335  O   TYR A  24      21.977  53.018  16.423  1.00 19.42           O  
ATOM    336  CB  TYR A  24      20.589  50.181  16.099  1.00 16.15           C  
ATOM    337  CG  TYR A  24      20.142  48.791  16.498  1.00 16.35           C  
ATOM    338  CD1 TYR A  24      21.020  47.708  16.307  1.00 16.57           C  
ATOM    339  CD2 TYR A  24      18.899  48.582  17.123  1.00 16.25           C  
ATOM    340  CE1 TYR A  24      20.667  46.427  16.760  1.00 16.50           C  
ATOM    341  CE2 TYR A  24      18.542  47.298  17.573  1.00 16.68           C  
ATOM    342  CZ  TYR A  24      19.430  46.222  17.400  1.00 17.01           C  
ATOM    343  OH  TYR A  24      19.088  44.987  17.861  1.00 17.00           O  
ATOM    344  H   TYR A  24      20.112  51.815  18.184  1.00  0.00           H  
ATOM    345  HA  TYR A  24      22.284  49.948  17.364  1.00  0.00           H  
ATOM    346  HB3 TYR A  24      21.053  50.091  15.115  1.00  0.00           H  
ATOM    347  HB2 TYR A  24      19.736  50.848  15.971  1.00  0.00           H  
ATOM    348  HD1 TYR A  24      21.981  47.866  15.843  1.00  0.00           H  
ATOM    349  HD2 TYR A  24      18.225  49.407  17.278  1.00  0.00           H  
ATOM    350  HE1 TYR A  24      21.367  45.618  16.620  1.00  0.00           H  
ATOM    351  HE2 TYR A  24      17.595  47.139  18.064  1.00  0.00           H  
ATOM    352  HH  TYR A  24      19.736  44.313  17.621  1.00  0.00           H  
ATOM    353  N   ILE A  25      23.632  51.489  16.046  1.00 19.51           N  
ATOM    354  CA  ILE A  25      24.558  52.305  15.269  1.00 19.76           C  
ATOM    355  C   ILE A  25      25.138  51.438  14.143  1.00 18.47           C  
ATOM    356  O   ILE A  25      25.337  50.241  14.338  1.00 17.06           O  
ATOM    357  CB  ILE A  25      25.732  52.859  16.134  1.00 23.19           C  
ATOM    358  CG1 ILE A  25      26.568  51.777  16.868  1.00 22.41           C  
ATOM    359  CG2 ILE A  25      25.224  53.944  17.103  1.00 25.46           C  
ATOM    360  CD1 ILE A  25      27.759  52.340  17.657  1.00 25.43           C  
ATOM    361  H   ILE A  25      23.913  50.525  16.162  1.00  0.00           H  
ATOM    362  HA  ILE A  25      24.014  53.131  14.807  1.00  0.00           H  
ATOM    363  HB  ILE A  25      26.413  53.368  15.451  1.00  0.00           H  
ATOM    364 HG13 ILE A  25      26.960  51.043  16.164  1.00  0.00           H  
ATOM    365 HG12 ILE A  25      25.925  51.220  17.548  1.00  0.00           H  
ATOM    366 HG21 ILE A  25      26.047  54.474  17.582  1.00  0.00           H  
ATOM    367 HG22 ILE A  25      24.628  54.690  16.577  1.00  0.00           H  
ATOM    368 HG23 ILE A  25      24.602  53.516  17.890  1.00  0.00           H  
ATOM    369 HD11 ILE A  25      28.495  51.563  17.862  1.00  0.00           H  
ATOM    370 HD12 ILE A  25      28.257  53.137  17.105  1.00  0.00           H  
ATOM    371 HD13 ILE A  25      27.441  52.746  18.616  1.00  0.00           H  
ATOM    372  N   THR A  26      25.406  52.049  12.980  1.00 18.41           N  
ATOM    373  CA  THR A  26      26.013  51.365  11.832  1.00 17.94           C  
ATOM    374  C   THR A  26      27.497  51.012  12.093  1.00 18.45           C  
ATOM    375  O   THR A  26      28.090  51.504  13.055  1.00 17.18           O  
ATOM    376  CB  THR A  26      25.911  52.227  10.544  1.00 17.88           C  
ATOM    377  OG1 THR A  26      26.801  53.327  10.535  1.00 17.93           O  
ATOM    378  CG2 THR A  26      24.486  52.718  10.244  1.00 18.46           C  
ATOM    379  H   THR A  26      25.236  53.042  12.885  1.00  0.00           H  
ATOM    380  HA  THR A  26      25.472  50.432  11.662  1.00  0.00           H  
ATOM    381  HB  THR A  26      26.208  51.606   9.701  1.00  0.00           H  
ATOM    382  HG1 THR A  26      26.394  54.049  11.022  1.00  0.00           H  
ATOM    383 HG21 THR A  26      24.445  53.233   9.284  1.00  0.00           H  
ATOM    384 HG22 THR A  26      23.790  51.881  10.199  1.00  0.00           H  
ATOM    385 HG23 THR A  26      24.124  53.411  11.005  1.00  0.00           H  
ATOM    386  N   LYS A  27      28.073  50.162  11.226  1.00 18.37           N  
ATOM    387  CA  LYS A  27      29.486  49.768  11.265  1.00 19.98           C  
ATOM    388  C   LYS A  27      30.457  50.961  11.178  1.00 21.57           C  
ATOM    389  O   LYS A  27      31.417  50.991  11.946  1.00 22.01           O  
ATOM    390  CB  LYS A  27      29.772  48.739  10.151  1.00 18.99           C  
ATOM    391  CG  LYS A  27      29.134  47.363  10.409  1.00 18.07           C  
ATOM    392  CD  LYS A  27      29.119  46.470   9.160  1.00 17.39           C  
ATOM    393  CE  LYS A  27      28.329  45.171   9.376  1.00 16.19           C  
ATOM    394  NZ  LYS A  27      28.186  44.408   8.124  1.00 15.17           N1+
ATOM    395  H   LYS A  27      27.520  49.767  10.474  1.00  0.00           H  
ATOM    396  HA  LYS A  27      29.652  49.283  12.228  1.00  0.00           H  
ATOM    397  HB3 LYS A  27      30.848  48.594  10.036  1.00  0.00           H  
ATOM    398  HB2 LYS A  27      29.420  49.142   9.200  1.00  0.00           H  
ATOM    399  HG3 LYS A  27      28.113  47.493  10.760  1.00  0.00           H  
ATOM    400  HG2 LYS A  27      29.665  46.859  11.217  1.00  0.00           H  
ATOM    401  HD3 LYS A  27      30.145  46.230   8.880  1.00  0.00           H  
ATOM    402  HD2 LYS A  27      28.691  47.023   8.323  1.00  0.00           H  
ATOM    403  HE3 LYS A  27      27.329  45.395   9.750  1.00  0.00           H  
ATOM    404  HE2 LYS A  27      28.820  44.546  10.124  1.00  0.00           H  
ATOM    405  HZ3 LYS A  27      27.697  44.966   7.440  1.00  0.00           H  
ATOM    406  HZ1 LYS A  27      29.106  44.169   7.773  1.00  0.00           H  
ATOM    407  HZ2 LYS A  27      27.663  43.561   8.301  1.00  0.00           H  
ATOM    408  N   SER A  28      30.169  51.935  10.295  1.00 22.34           N  
ATOM    409  CA  SER A  28      30.964  53.156  10.127  1.00 26.05           C  
ATOM    410  C   SER A  28      30.868  54.120  11.328  1.00 26.81           C  
ATOM    411  O   SER A  28      31.886  54.699  11.704  1.00 27.82           O  
ATOM    412  CB  SER A  28      30.618  53.830   8.782  1.00 27.85           C  
ATOM    413  OG  SER A  28      29.386  54.526   8.807  1.00 34.10           O  
ATOM    414  H   SER A  28      29.341  51.861   9.720  1.00  0.00           H  
ATOM    415  HA  SER A  28      32.006  52.841  10.057  1.00  0.00           H  
ATOM    416  HB2 SER A  28      30.600  53.095   7.976  1.00  0.00           H  
ATOM    417  HB3 SER A  28      31.396  54.550   8.525  1.00  0.00           H  
ATOM    418  HG  SER A  28      29.219  54.889   7.934  1.00  0.00           H  
ATOM    419  N   GLU A  29      29.669  54.235  11.929  1.00 27.14           N  
ATOM    420  CA  GLU A  29      29.408  55.004  13.149  1.00 27.88           C  
ATOM    421  C   GLU A  29      30.157  54.442  14.361  1.00 28.01           C  
ATOM    422  O   GLU A  29      30.776  55.215  15.088  1.00 27.84           O  
ATOM    423  CB  GLU A  29      27.898  55.033  13.435  1.00 31.47           C  
ATOM    424  CG  GLU A  29      27.110  55.948  12.482  1.00 36.28           C  
ATOM    425  CD  GLU A  29      25.594  55.766  12.583  1.00 40.93           C  
ATOM    426  OE1 GLU A  29      25.135  55.113  13.545  1.00 42.78           O1-
ATOM    427  OE2 GLU A  29      24.915  56.256  11.658  1.00 44.22           O  
ATOM    428  H   GLU A  29      28.880  53.734  11.542  1.00  0.00           H  
ATOM    429  HA  GLU A  29      29.754  56.028  12.992  1.00  0.00           H  
ATOM    430  HB3 GLU A  29      27.717  55.359  14.462  1.00  0.00           H  
ATOM    431  HB2 GLU A  29      27.508  54.017  13.374  1.00  0.00           H  
ATOM    432  HG3 GLU A  29      27.409  55.767  11.450  1.00  0.00           H  
ATOM    433  HG2 GLU A  29      27.350  56.991  12.691  1.00  0.00           H  
ATOM    434  N   ALA A  30      30.118  53.110  14.528  1.00 26.83           N  
ATOM    435  CA  ALA A  30      30.849  52.382  15.559  1.00 26.91           C  
ATOM    436  C   ALA A  30      32.369  52.565  15.441  1.00 27.61           C  
ATOM    437  O   ALA A  30      33.006  52.856  16.453  1.00 26.67           O  
ATOM    438  CB  ALA A  30      30.450  50.901  15.506  1.00 22.33           C  
ATOM    439  H   ALA A  30      29.570  52.547  13.889  1.00  0.00           H  
ATOM    440  HA  ALA A  30      30.548  52.781  16.529  1.00  0.00           H  
ATOM    441  HB1 ALA A  30      31.014  50.309  16.226  1.00  0.00           H  
ATOM    442  HB2 ALA A  30      29.393  50.774  15.734  1.00  0.00           H  
ATOM    443  HB3 ALA A  30      30.615  50.475  14.518  1.00  0.00           H  
ATOM    444  N   GLN A  31      32.910  52.436  14.215  1.00 28.41           N  
ATOM    445  CA  GLN A  31      34.318  52.678  13.881  1.00 30.20           C  
ATOM    446  C   GLN A  31      34.804  54.097  14.217  1.00 30.84           C  
ATOM    447  O   GLN A  31      35.934  54.242  14.682  1.00 30.46           O  
ATOM    448  CB  GLN A  31      34.578  52.356  12.395  1.00 32.14           C  
ATOM    449  CG  GLN A  31      34.680  50.849  12.097  1.00 35.95           C  
ATOM    450  CD  GLN A  31      34.771  50.541  10.602  1.00 38.82           C  
ATOM    451  OE1 GLN A  31      34.065  51.130   9.786  1.00 39.32           O  
ATOM    452  NE2 GLN A  31      35.622  49.581  10.235  1.00 40.43           N  
ATOM    453  H   GLN A  31      32.312  52.183  13.438  1.00  0.00           H  
ATOM    454  HA  GLN A  31      34.910  51.996  14.491  1.00  0.00           H  
ATOM    455  HB2 GLN A  31      35.509  52.823  12.067  1.00  0.00           H  
ATOM    456  HB3 GLN A  31      33.792  52.807  11.790  1.00  0.00           H  
ATOM    457  HG3 GLN A  31      33.809  50.327  12.477  1.00  0.00           H  
ATOM    458  HG2 GLN A  31      35.541  50.429  12.619  1.00  0.00           H  
ATOM    459 HE21 GLN A  31      35.711  49.334   9.261  1.00  0.00           H  
ATOM    460 HE22 GLN A  31      36.180  49.098  10.924  1.00  0.00           H  
ATOM    461  N   ALA A  32      33.928  55.099  14.021  1.00 31.22           N  
ATOM    462  CA  ALA A  32      34.169  56.498  14.376  1.00 32.04           C  
ATOM    463  C   ALA A  32      34.262  56.748  15.895  1.00 32.39           C  
ATOM    464  O   ALA A  32      34.959  57.680  16.291  1.00 32.96           O  
ATOM    465  CB  ALA A  32      33.091  57.381  13.731  1.00 29.66           C  
ATOM    466  H   ALA A  32      33.021  54.893  13.625  1.00  0.00           H  
ATOM    467  HA  ALA A  32      35.130  56.782  13.942  1.00  0.00           H  
ATOM    468  HB1 ALA A  32      33.296  58.438  13.903  1.00  0.00           H  
ATOM    469  HB2 ALA A  32      33.055  57.229  12.651  1.00  0.00           H  
ATOM    470  HB3 ALA A  32      32.098  57.173  14.127  1.00  0.00           H  
ATOM    471  N   LEU A  33      33.615  55.895  16.713  1.00 31.80           N  
ATOM    472  CA  LEU A  33      33.739  55.891  18.176  1.00 30.25           C  
ATOM    473  C   LEU A  33      34.972  55.109  18.677  1.00 29.10           C  
ATOM    474  O   LEU A  33      35.262  55.180  19.870  1.00 29.85           O  
ATOM    475  CB  LEU A  33      32.446  55.345  18.829  1.00 32.81           C  
ATOM    476  CG  LEU A  33      31.151  56.101  18.454  1.00 33.85           C  
ATOM    477  CD1 LEU A  33      29.927  55.439  19.106  1.00 34.78           C  
ATOM    478  CD2 LEU A  33      31.210  57.609  18.768  1.00 35.19           C  
ATOM    479  H   LEU A  33      33.054  55.154  16.314  1.00  0.00           H  
ATOM    480  HA  LEU A  33      33.885  56.918  18.513  1.00  0.00           H  
ATOM    481  HB2 LEU A  33      32.555  55.367  19.915  1.00  0.00           H  
ATOM    482  HB3 LEU A  33      32.326  54.292  18.571  1.00  0.00           H  
ATOM    483  HG  LEU A  33      31.006  56.015  17.382  1.00  0.00           H  
ATOM    484 HD11 LEU A  33      29.022  56.028  18.956  1.00  0.00           H  
ATOM    485 HD12 LEU A  33      29.746  54.453  18.677  1.00  0.00           H  
ATOM    486 HD13 LEU A  33      30.070  55.315  20.180  1.00  0.00           H  
ATOM    487 HD21 LEU A  33      30.297  57.965  19.247  1.00  0.00           H  
ATOM    488 HD22 LEU A  33      32.032  57.857  19.439  1.00  0.00           H  
ATOM    489 HD23 LEU A  33      31.343  58.190  17.854  1.00  0.00           H  
ATOM    490  N   GLY A  34      35.687  54.410  17.779  1.00 27.99           N  
ATOM    491  CA  GLY A  34      36.913  53.680  18.095  1.00 26.48           C  
ATOM    492  C   GLY A  34      36.694  52.162  18.135  1.00 25.66           C  
ATOM    493  O   GLY A  34      37.555  51.463  18.671  1.00 24.87           O  
ATOM    494  H   GLY A  34      35.404  54.423  16.808  1.00  0.00           H  
ATOM    495  HA2 GLY A  34      37.354  54.008  19.037  1.00  0.00           H  
ATOM    496  HA3 GLY A  34      37.645  53.897  17.318  1.00  0.00           H  
ATOM    497  N   TRP A  35      35.580  51.638  17.585  1.00 24.47           N  
ATOM    498  CA  TRP A  35      35.358  50.196  17.442  1.00 23.76           C  
ATOM    499  C   TRP A  35      36.337  49.589  16.429  1.00 23.68           C  
ATOM    500  O   TRP A  35      36.414  50.047  15.289  1.00 22.29           O  
ATOM    501  CB  TRP A  35      33.908  49.896  17.020  1.00 23.57           C  
ATOM    502  CG  TRP A  35      33.536  48.466  16.749  1.00 22.97           C  
ATOM    503  CD1 TRP A  35      33.655  47.436  17.615  1.00 21.93           C  
ATOM    504  CD2 TRP A  35      32.959  47.899  15.533  1.00 20.36           C  
ATOM    505  NE1 TRP A  35      33.190  46.279  17.024  1.00 22.09           N  
ATOM    506  CE2 TRP A  35      32.746  46.504  15.737  1.00 20.09           C  
ATOM    507  CE3 TRP A  35      32.589  48.424  14.275  1.00 20.03           C  
ATOM    508  CZ2 TRP A  35      32.194  45.675  14.742  1.00 19.27           C  
ATOM    509  CZ3 TRP A  35      32.043  47.606  13.266  1.00 19.13           C  
ATOM    510  CH2 TRP A  35      31.838  46.234  13.500  1.00 20.13           C  
ATOM    511  H   TRP A  35      34.881  52.245  17.179  1.00  0.00           H  
ATOM    512  HA  TRP A  35      35.517  49.737  18.419  1.00  0.00           H  
ATOM    513  HB3 TRP A  35      33.724  50.409  16.083  1.00  0.00           H  
ATOM    514  HB2 TRP A  35      33.208  50.303  17.750  1.00  0.00           H  
ATOM    515  HD1 TRP A  35      34.049  47.524  18.617  1.00  0.00           H  
ATOM    516  HE1 TRP A  35      33.185  45.389  17.501  1.00  0.00           H  
ATOM    517  HE3 TRP A  35      32.718  49.478  14.094  1.00  0.00           H  
ATOM    518  HZ2 TRP A  35      32.050  44.621  14.928  1.00  0.00           H  
ATOM    519  HZ3 TRP A  35      31.774  48.037  12.314  1.00  0.00           H  
ATOM    520  HH2 TRP A  35      31.408  45.614  12.728  1.00  0.00           H  
ATOM    521  N   VAL A  36      37.025  48.539  16.878  1.00 24.45           N  
ATOM    522  CA  VAL A  36      37.832  47.664  16.048  1.00 24.82           C  
ATOM    523  C   VAL A  36      37.298  46.255  16.340  1.00 24.69           C  
ATOM    524  O   VAL A  36      37.358  45.801  17.484  1.00 24.65           O  
ATOM    525  CB  VAL A  36      39.339  47.784  16.401  1.00 25.65           C  
ATOM    526  CG1 VAL A  36      40.231  46.720  15.730  1.00 24.54           C  
ATOM    527  CG2 VAL A  36      39.883  49.193  16.105  1.00 27.36           C  
ATOM    528  H   VAL A  36      36.893  48.231  17.834  1.00  0.00           H  
ATOM    529  HA  VAL A  36      37.695  47.884  14.988  1.00  0.00           H  
ATOM    530  HB  VAL A  36      39.440  47.672  17.473  1.00  0.00           H  
ATOM    531 HG11 VAL A  36      41.280  46.868  15.987  1.00  0.00           H  
ATOM    532 HG12 VAL A  36      39.969  45.710  16.040  1.00  0.00           H  
ATOM    533 HG13 VAL A  36      40.147  46.765  14.643  1.00  0.00           H  
ATOM    534 HG21 VAL A  36      40.938  49.273  16.369  1.00  0.00           H  
ATOM    535 HG22 VAL A  36      39.784  49.439  15.047  1.00  0.00           H  
ATOM    536 HG23 VAL A  36      39.353  49.957  16.675  1.00  0.00           H  
ATOM    537  N   ALA A  37      36.719  45.618  15.311  1.00 24.48           N  
ATOM    538  CA  ALA A  37      35.964  44.370  15.435  1.00 23.30           C  
ATOM    539  C   ALA A  37      36.754  43.183  16.011  1.00 23.84           C  
ATOM    540  O   ALA A  37      36.165  42.360  16.711  1.00 23.42           O  
ATOM    541  CB  ALA A  37      35.373  44.011  14.070  1.00 21.93           C  
ATOM    542  H   ALA A  37      36.704  46.056  14.401  1.00  0.00           H  
ATOM    543  HA  ALA A  37      35.135  44.564  16.117  1.00  0.00           H  
ATOM    544  HB1 ALA A  37      34.702  43.161  14.176  1.00  0.00           H  
ATOM    545  HB2 ALA A  37      34.793  44.836  13.654  1.00  0.00           H  
ATOM    546  HB3 ALA A  37      36.145  43.746  13.347  1.00  0.00           H  
ATOM    547  N   SER A  38      38.069  43.146  15.742  1.00 23.30           N  
ATOM    548  CA  SER A  38      38.993  42.124  16.228  1.00 25.78           C  
ATOM    549  C   SER A  38      39.364  42.231  17.723  1.00 26.74           C  
ATOM    550  O   SER A  38      39.909  41.257  18.241  1.00 27.39           O  
ATOM    551  CB  SER A  38      40.224  42.091  15.301  1.00 25.39           C  
ATOM    552  OG  SER A  38      41.029  43.247  15.433  1.00 28.35           O  
ATOM    553  H   SER A  38      38.480  43.872  15.174  1.00  0.00           H  
ATOM    554  HA  SER A  38      38.490  41.162  16.110  1.00  0.00           H  
ATOM    555  HB2 SER A  38      39.905  41.990  14.265  1.00  0.00           H  
ATOM    556  HB3 SER A  38      40.838  41.217  15.521  1.00  0.00           H  
ATOM    557  HG  SER A  38      41.814  43.132  14.891  1.00  0.00           H  
ATOM    558  N   LYS A  39      39.046  43.350  18.405  1.00 27.71           N  
ATOM    559  CA  LYS A  39      39.156  43.446  19.869  1.00 29.10           C  
ATOM    560  C   LYS A  39      37.870  42.980  20.568  1.00 29.39           C  
ATOM    561  O   LYS A  39      37.961  42.507  21.700  1.00 29.46           O  
ATOM    562  CB  LYS A  39      39.540  44.856  20.401  1.00 31.68           C  
ATOM    563  CG  LYS A  39      39.855  45.975  19.394  1.00 35.53           C  
ATOM    564  CD  LYS A  39      40.978  46.922  19.845  1.00 36.51           C  
ATOM    565  CE  LYS A  39      42.377  46.445  19.417  1.00 38.75           C  
ATOM    566  NZ  LYS A  39      42.651  45.051  19.814  1.00 38.67           N1+
ATOM    567  H   LYS A  39      38.604  44.125  17.930  1.00  0.00           H  
ATOM    568  HA  LYS A  39      39.946  42.771  20.204  1.00  0.00           H  
ATOM    569  HB2 LYS A  39      40.376  44.722  21.086  1.00  0.00           H  
ATOM    570  HB3 LYS A  39      38.760  45.241  21.056  1.00  0.00           H  
ATOM    571  HG3 LYS A  39      38.947  46.559  19.277  1.00  0.00           H  
ATOM    572  HG2 LYS A  39      40.104  45.591  18.408  1.00  0.00           H  
ATOM    573  HD2 LYS A  39      40.948  47.051  20.928  1.00  0.00           H  
ATOM    574  HD3 LYS A  39      40.800  47.916  19.432  1.00  0.00           H  
ATOM    575  HE2 LYS A  39      43.143  47.095  19.841  1.00  0.00           H  
ATOM    576  HE3 LYS A  39      42.473  46.508  18.332  1.00  0.00           H  
ATOM    577  HZ1 LYS A  39      41.957  44.441  19.405  1.00  0.00           H  
ATOM    578  HZ2 LYS A  39      43.569  44.780  19.493  1.00  0.00           H  
ATOM    579  HZ3 LYS A  39      42.610  44.971  20.820  1.00  0.00           H  
ATOM    580  N   GLY A  40      36.708  43.161  19.914  1.00 27.84           N  
ATOM    581  CA  GLY A  40      35.396  42.951  20.528  1.00 27.15           C  
ATOM    582  C   GLY A  40      35.059  44.083  21.518  1.00 26.64           C  
ATOM    583  O   GLY A  40      34.387  43.830  22.515  1.00 26.38           O  
ATOM    584  H   GLY A  40      36.720  43.532  18.974  1.00  0.00           H  
ATOM    585  HA2 GLY A  40      35.362  41.985  21.037  1.00  0.00           H  
ATOM    586  HA3 GLY A  40      34.637  42.923  19.746  1.00  0.00           H  
ATOM    587  N   ASN A  41      35.556  45.309  21.269  1.00 26.51           N  
ATOM    588  CA  ASN A  41      35.476  46.460  22.177  1.00 26.36           C  
ATOM    589  C   ASN A  41      34.226  47.349  22.003  1.00 27.24           C  
ATOM    590  O   ASN A  41      34.256  48.473  22.504  1.00 27.08           O  
ATOM    591  CB  ASN A  41      36.782  47.301  22.086  1.00 23.89           C  
ATOM    592  CG  ASN A  41      36.989  48.076  20.772  1.00 25.98           C  
ATOM    593  OD1 ASN A  41      36.499  47.681  19.717  1.00 24.67           O  
ATOM    594  ND2 ASN A  41      37.728  49.185  20.832  1.00 26.91           N  
ATOM    595  H   ASN A  41      36.094  45.460  20.427  1.00  0.00           H  
ATOM    596  HA  ASN A  41      35.409  46.094  23.203  1.00  0.00           H  
ATOM    597  HB2 ASN A  41      37.647  46.667  22.265  1.00  0.00           H  
ATOM    598  HB3 ASN A  41      36.797  48.025  22.902  1.00  0.00           H  
ATOM    599 HD21 ASN A  41      37.877  49.746  20.004  1.00  0.00           H  
ATOM    600 HD22 ASN A  41      38.115  49.494  21.712  1.00  0.00           H  
ATOM    601  N   LEU A  42      33.171  46.889  21.300  1.00 26.78           N  
ATOM    602  CA  LEU A  42      31.987  47.710  20.994  1.00 26.70           C  
ATOM    603  C   LEU A  42      31.276  48.271  22.240  1.00 27.14           C  
ATOM    604  O   LEU A  42      30.924  49.447  22.232  1.00 25.84           O  
ATOM    605  CB  LEU A  42      31.005  46.959  20.065  1.00 23.62           C  
ATOM    606  CG  LEU A  42      29.755  47.768  19.631  1.00 22.73           C  
ATOM    607  CD1 LEU A  42      30.136  48.998  18.778  1.00 22.13           C  
ATOM    608  CD2 LEU A  42      28.718  46.867  18.937  1.00 22.86           C  
ATOM    609  H   LEU A  42      33.190  45.955  20.917  1.00  0.00           H  
ATOM    610  HA  LEU A  42      32.362  48.563  20.430  1.00  0.00           H  
ATOM    611  HB3 LEU A  42      30.672  46.065  20.579  1.00  0.00           H  
ATOM    612  HB2 LEU A  42      31.528  46.605  19.179  1.00  0.00           H  
ATOM    613  HG  LEU A  42      29.241  48.146  20.516  1.00  0.00           H  
ATOM    614 HD11 LEU A  42      29.517  49.109  17.889  1.00  0.00           H  
ATOM    615 HD12 LEU A  42      30.029  49.916  19.354  1.00  0.00           H  
ATOM    616 HD13 LEU A  42      31.169  48.953  18.436  1.00  0.00           H  
ATOM    617 HD21 LEU A  42      28.260  47.346  18.075  1.00  0.00           H  
ATOM    618 HD22 LEU A  42      29.150  45.923  18.604  1.00  0.00           H  
ATOM    619 HD23 LEU A  42      27.902  46.628  19.618  1.00  0.00           H  
ATOM    620  N   ALA A  43      31.116  47.447  23.289  1.00 28.10           N  
ATOM    621  CA  ALA A  43      30.528  47.859  24.567  1.00 30.20           C  
ATOM    622  C   ALA A  43      31.426  48.788  25.408  1.00 31.69           C  
ATOM    623  O   ALA A  43      30.899  49.481  26.276  1.00 32.46           O  
ATOM    624  CB  ALA A  43      30.139  46.607  25.360  1.00 30.25           C  
ATOM    625  H   ALA A  43      31.434  46.491  23.226  1.00  0.00           H  
ATOM    626  HA  ALA A  43      29.611  48.411  24.354  1.00  0.00           H  
ATOM    627  HB1 ALA A  43      29.738  46.860  26.342  1.00  0.00           H  
ATOM    628  HB2 ALA A  43      29.366  46.050  24.832  1.00  0.00           H  
ATOM    629  HB3 ALA A  43      30.994  45.946  25.509  1.00  0.00           H  
ATOM    630  N   ASP A  44      32.742  48.808  25.135  1.00 32.67           N  
ATOM    631  CA  ASP A  44      33.716  49.700  25.776  1.00 34.24           C  
ATOM    632  C   ASP A  44      33.627  51.130  25.216  1.00 34.84           C  
ATOM    633  O   ASP A  44      33.677  52.084  25.991  1.00 35.78           O  
ATOM    634  CB  ASP A  44      35.182  49.203  25.672  1.00 37.38           C  
ATOM    635  CG  ASP A  44      35.404  47.718  25.980  1.00 41.81           C  
ATOM    636  OD1 ASP A  44      34.650  47.171  26.814  1.00 43.79           O1-
ATOM    637  OD2 ASP A  44      36.392  47.177  25.438  1.00 44.43           O  
ATOM    638  H   ASP A  44      33.107  48.206  24.410  1.00  0.00           H  
ATOM    639  HA  ASP A  44      33.470  49.751  26.839  1.00  0.00           H  
ATOM    640  HB2 ASP A  44      35.815  49.783  26.345  1.00  0.00           H  
ATOM    641  HB3 ASP A  44      35.548  49.386  24.661  1.00  0.00           H  
ATOM    642  N   VAL A  45      33.510  51.241  23.882  1.00 33.38           N  
ATOM    643  CA  VAL A  45      33.514  52.510  23.146  1.00 33.31           C  
ATOM    644  C   VAL A  45      32.102  53.077  22.901  1.00 33.11           C  
ATOM    645  O   VAL A  45      31.979  54.261  22.587  1.00 33.42           O  
ATOM    646  CB  VAL A  45      34.215  52.347  21.769  1.00 34.31           C  
ATOM    647  CG1 VAL A  45      35.667  51.872  21.940  1.00 34.37           C  
ATOM    648  CG2 VAL A  45      33.467  51.475  20.740  1.00 33.05           C  
ATOM    649  H   VAL A  45      33.490  50.402  23.319  1.00  0.00           H  
ATOM    650  HA  VAL A  45      34.066  53.258  23.719  1.00  0.00           H  
ATOM    651  HB  VAL A  45      34.279  53.342  21.330  1.00  0.00           H  
ATOM    652 HG11 VAL A  45      36.197  51.880  20.990  1.00  0.00           H  
ATOM    653 HG12 VAL A  45      36.214  52.522  22.623  1.00  0.00           H  
ATOM    654 HG13 VAL A  45      35.717  50.857  22.334  1.00  0.00           H  
ATOM    655 HG21 VAL A  45      34.055  51.358  19.833  1.00  0.00           H  
ATOM    656 HG22 VAL A  45      33.278  50.481  21.136  1.00  0.00           H  
ATOM    657 HG23 VAL A  45      32.511  51.905  20.441  1.00  0.00           H  
ATOM    658  N   ALA A  46      31.074  52.230  23.050  1.00 32.50           N  
ATOM    659  CA  ALA A  46      29.673  52.568  22.845  1.00 31.07           C  
ATOM    660  C   ALA A  46      28.809  51.653  23.737  1.00 30.56           C  
ATOM    661  O   ALA A  46      28.212  50.707  23.221  1.00 29.82           O  
ATOM    662  CB  ALA A  46      29.348  52.465  21.342  1.00 30.76           C  
ATOM    663  H   ALA A  46      31.260  51.264  23.285  1.00  0.00           H  
ATOM    664  HA  ALA A  46      29.499  53.602  23.148  1.00  0.00           H  
ATOM    665  HB1 ALA A  46      28.391  52.926  21.121  1.00  0.00           H  
ATOM    666  HB2 ALA A  46      30.094  52.980  20.737  1.00  0.00           H  
ATOM    667  HB3 ALA A  46      29.318  51.432  20.997  1.00  0.00           H  
ATOM    668  N   PRO A  47      28.781  51.914  25.069  1.00 30.66           N  
ATOM    669  CA  PRO A  47      27.980  51.127  26.030  1.00 29.87           C  
ATOM    670  C   PRO A  47      26.477  51.098  25.708  1.00 28.27           C  
ATOM    671  O   PRO A  47      25.884  52.147  25.449  1.00 28.74           O  
ATOM    672  CB  PRO A  47      28.254  51.796  27.390  1.00 30.11           C  
ATOM    673  CG  PRO A  47      29.566  52.536  27.211  1.00 30.33           C  
ATOM    674  CD  PRO A  47      29.507  52.983  25.760  1.00 30.08           C  
ATOM    675  HA  PRO A  47      28.380  50.112  26.037  1.00  0.00           H  
ATOM    676  HB3 PRO A  47      28.299  51.076  28.208  1.00  0.00           H  
ATOM    677  HB2 PRO A  47      27.474  52.519  27.636  1.00  0.00           H  
ATOM    678  HG3 PRO A  47      30.398  51.846  27.347  1.00  0.00           H  
ATOM    679  HG2 PRO A  47      29.698  53.360  27.912  1.00  0.00           H  
ATOM    680  HD3 PRO A  47      28.938  53.908  25.662  1.00  0.00           H  
ATOM    681  HD2 PRO A  47      30.515  53.162  25.389  1.00  0.00           H  
ATOM    682  N   GLY A  48      25.911  49.882  25.709  1.00 25.93           N  
ATOM    683  CA  GLY A  48      24.500  49.629  25.428  1.00 24.60           C  
ATOM    684  C   GLY A  48      24.174  49.627  23.926  1.00 23.14           C  
ATOM    685  O   GLY A  48      23.006  49.432  23.592  1.00 22.93           O  
ATOM    686  H   GLY A  48      26.481  49.076  25.922  1.00  0.00           H  
ATOM    687  HA2 GLY A  48      23.874  50.365  25.934  1.00  0.00           H  
ATOM    688  HA3 GLY A  48      24.235  48.655  25.842  1.00  0.00           H  
ATOM    689  N   LYS A  49      25.162  49.833  23.032  1.00 22.98           N  
ATOM    690  CA  LYS A  49      24.958  49.821  21.585  1.00 21.11           C  
ATOM    691  C   LYS A  49      25.186  48.428  20.981  1.00 19.94           C  
ATOM    692  O   LYS A  49      25.992  47.646  21.486  1.00 19.38           O  
ATOM    693  CB  LYS A  49      25.859  50.855  20.877  1.00 23.09           C  
ATOM    694  CG  LYS A  49      25.656  52.318  21.311  1.00 25.59           C  
ATOM    695  CD  LYS A  49      24.211  52.831  21.240  1.00 29.49           C  
ATOM    696  CE  LYS A  49      24.135  54.338  21.515  1.00 33.36           C  
ATOM    697  NZ  LYS A  49      22.744  54.812  21.548  1.00 36.33           N1+
ATOM    698  H   LYS A  49      26.111  49.983  23.350  1.00  0.00           H  
ATOM    699  HA  LYS A  49      23.929  50.102  21.394  1.00  0.00           H  
ATOM    700  HB3 LYS A  49      25.672  50.801  19.805  1.00  0.00           H  
ATOM    701  HB2 LYS A  49      26.908  50.585  21.001  1.00  0.00           H  
ATOM    702  HG2 LYS A  49      26.262  52.953  20.667  1.00  0.00           H  
ATOM    703  HG3 LYS A  49      26.042  52.455  22.323  1.00  0.00           H  
ATOM    704  HD3 LYS A  49      23.600  52.306  21.974  1.00  0.00           H  
ATOM    705  HD2 LYS A  49      23.786  52.607  20.261  1.00  0.00           H  
ATOM    706  HE3 LYS A  49      24.678  54.889  20.746  1.00  0.00           H  
ATOM    707  HE2 LYS A  49      24.603  54.573  22.472  1.00  0.00           H  
ATOM    708  HZ1 LYS A  49      22.247  54.347  22.294  1.00  0.00           H  
ATOM    709  HZ2 LYS A  49      22.728  55.809  21.705  1.00  0.00           H  
ATOM    710  HZ3 LYS A  49      22.283  54.606  20.670  1.00  0.00           H  
ATOM    711  N   SER A  50      24.479  48.192  19.870  1.00 17.61           N  
ATOM    712  CA  SER A  50      24.594  47.032  18.992  1.00 15.88           C  
ATOM    713  C   SER A  50      24.846  47.537  17.562  1.00 14.61           C  
ATOM    714  O   SER A  50      24.411  48.640  17.224  1.00 16.24           O  
ATOM    715  CB  SER A  50      23.270  46.243  19.058  1.00 16.93           C  
ATOM    716  OG  SER A  50      23.162  45.545  20.280  1.00 14.20           O  
ATOM    717  H   SER A  50      23.841  48.906  19.543  1.00  0.00           H  
ATOM    718  HA  SER A  50      25.430  46.392  19.283  1.00  0.00           H  
ATOM    719  HB3 SER A  50      23.219  45.507  18.254  1.00  0.00           H  
ATOM    720  HB2 SER A  50      22.411  46.905  18.944  1.00  0.00           H  
ATOM    721  HG  SER A  50      23.145  46.185  20.996  1.00  0.00           H  
ATOM    722  N   ILE A  51      25.510  46.719  16.727  1.00 14.08           N  
ATOM    723  CA  ILE A  51      25.672  47.016  15.300  1.00 13.55           C  
ATOM    724  C   ILE A  51      24.339  46.794  14.558  1.00 13.28           C  
ATOM    725  O   ILE A  51      23.695  45.769  14.777  1.00 14.39           O  
ATOM    726  CB  ILE A  51      26.779  46.150  14.622  1.00 13.85           C  
ATOM    727  CG1 ILE A  51      28.175  46.370  15.247  1.00 14.35           C  
ATOM    728  CG2 ILE A  51      26.864  46.311  13.087  1.00 13.52           C  
ATOM    729  CD1 ILE A  51      28.686  47.820  15.231  1.00 12.49           C  
ATOM    730  H   ILE A  51      25.842  45.818  17.043  1.00  0.00           H  
ATOM    731  HA  ILE A  51      25.959  48.059  15.204  1.00  0.00           H  
ATOM    732  HB  ILE A  51      26.534  45.105  14.801  1.00  0.00           H  
ATOM    733 HG13 ILE A  51      28.902  45.741  14.735  1.00  0.00           H  
ATOM    734 HG12 ILE A  51      28.163  46.003  16.272  1.00  0.00           H  
ATOM    735 HG21 ILE A  51      27.715  45.764  12.680  1.00  0.00           H  
ATOM    736 HG22 ILE A  51      25.982  45.921  12.579  1.00  0.00           H  
ATOM    737 HG23 ILE A  51      26.972  47.358  12.805  1.00  0.00           H  
ATOM    738 HD11 ILE A  51      29.728  47.860  15.548  1.00  0.00           H  
ATOM    739 HD12 ILE A  51      28.630  48.259  14.236  1.00  0.00           H  
ATOM    740 HD13 ILE A  51      28.116  48.455  15.909  1.00  0.00           H  
ATOM    741  N   GLY A  52      23.962  47.742  13.688  1.00 13.48           N  
ATOM    742  CA  GLY A  52      22.802  47.575  12.827  1.00 12.39           C  
ATOM    743  C   GLY A  52      22.436  48.878  12.123  1.00 14.67           C  
ATOM    744  O   GLY A  52      22.760  49.973  12.579  1.00 14.55           O  
ATOM    745  H   GLY A  52      24.502  48.593  13.589  1.00  0.00           H  
ATOM    746  HA3 GLY A  52      21.941  47.243  13.406  1.00  0.00           H  
ATOM    747  HA2 GLY A  52      23.038  46.822  12.076  1.00  0.00           H  
ATOM    748  N   GLY A  53      21.712  48.722  11.007  1.00 14.05           N  
ATOM    749  CA  GLY A  53      21.257  49.800  10.135  1.00 15.57           C  
ATOM    750  C   GLY A  53      21.911  49.701   8.752  1.00 15.77           C  
ATOM    751  O   GLY A  53      21.375  50.280   7.809  1.00 16.31           O  
ATOM    752  H   GLY A  53      21.481  47.782  10.710  1.00  0.00           H  
ATOM    753  HA2 GLY A  53      21.459  50.786  10.556  1.00  0.00           H  
ATOM    754  HA3 GLY A  53      20.178  49.725  10.017  1.00  0.00           H  
ATOM    755  N   ASP A  54      23.032  48.969   8.609  1.00 16.68           N  
ATOM    756  CA  ASP A  54      23.746  48.751   7.344  1.00 15.93           C  
ATOM    757  C   ASP A  54      22.922  47.960   6.321  1.00 15.94           C  
ATOM    758  O   ASP A  54      22.136  47.096   6.710  1.00 15.65           O  
ATOM    759  CB  ASP A  54      25.114  48.061   7.541  1.00 15.19           C  
ATOM    760  CG  ASP A  54      26.018  48.789   8.531  1.00 18.43           C  
ATOM    761  OD2 ASP A  54      25.978  48.425   9.726  1.00 18.93           O1-
ATOM    762  OD1 ASP A  54      26.741  49.699   8.072  1.00 18.26           O  
ATOM    763  H   ASP A  54      23.437  48.523   9.420  1.00  0.00           H  
ATOM    764  HA  ASP A  54      23.937  49.739   6.920  1.00  0.00           H  
ATOM    765  HB2 ASP A  54      24.985  47.032   7.884  1.00  0.00           H  
ATOM    766  HB3 ASP A  54      25.649  47.964   6.595  1.00  0.00           H  
ATOM    767  N   ILE A  55      23.155  48.258   5.030  1.00 15.41           N  
ATOM    768  CA  ILE A  55      22.580  47.541   3.892  1.00 16.41           C  
ATOM    769  C   ILE A  55      23.015  46.065   3.883  1.00 14.42           C  
ATOM    770  O   ILE A  55      24.203  45.770   4.020  1.00 15.35           O  
ATOM    771  CB  ILE A  55      22.964  48.202   2.529  1.00 18.68           C  
ATOM    772  CG1 ILE A  55      22.324  49.602   2.363  1.00 19.10           C  
ATOM    773  CG2 ILE A  55      22.707  47.346   1.262  1.00 16.22           C  
ATOM    774  CD1 ILE A  55      20.834  49.594   1.982  1.00 20.90           C  
ATOM    775  H   ILE A  55      23.834  48.970   4.803  1.00  0.00           H  
ATOM    776  HA  ILE A  55      21.498  47.579   4.005  1.00  0.00           H  
ATOM    777  HB  ILE A  55      24.042  48.373   2.559  1.00  0.00           H  
ATOM    778 HG13 ILE A  55      22.868  50.140   1.586  1.00  0.00           H  
ATOM    779 HG12 ILE A  55      22.462  50.192   3.269  1.00  0.00           H  
ATOM    780 HG21 ILE A  55      22.920  47.916   0.358  1.00  0.00           H  
ATOM    781 HG22 ILE A  55      23.343  46.461   1.222  1.00  0.00           H  
ATOM    782 HG23 ILE A  55      21.671  47.013   1.205  1.00  0.00           H  
ATOM    783 HD11 ILE A  55      20.370  50.550   2.215  1.00  0.00           H  
ATOM    784 HD12 ILE A  55      20.702  49.421   0.914  1.00  0.00           H  
ATOM    785 HD13 ILE A  55      20.276  48.822   2.511  1.00  0.00           H  
ATOM    786  N   PHE A  56      22.023  45.189   3.692  1.00 13.74           N  
ATOM    787  CA  PHE A  56      22.198  43.764   3.487  1.00 12.51           C  
ATOM    788  C   PHE A  56      22.046  43.500   1.986  1.00 12.53           C  
ATOM    789  O   PHE A  56      20.984  43.766   1.425  1.00 12.52           O  
ATOM    790  CB  PHE A  56      21.165  43.007   4.341  1.00 11.03           C  
ATOM    791  CG  PHE A  56      21.274  41.499   4.251  1.00 13.06           C  
ATOM    792  CD1 PHE A  56      22.384  40.853   4.829  1.00 12.35           C  
ATOM    793  CD2 PHE A  56      20.362  40.747   3.479  1.00 13.27           C  
ATOM    794  CE1 PHE A  56      22.548  39.487   4.670  1.00 12.49           C  
ATOM    795  CE2 PHE A  56      20.540  39.377   3.345  1.00 12.68           C  
ATOM    796  CZ  PHE A  56      21.625  38.749   3.942  1.00 12.81           C  
ATOM    797  H   PHE A  56      21.081  45.535   3.557  1.00  0.00           H  
ATOM    798  HA  PHE A  56      23.195  43.456   3.809  1.00  0.00           H  
ATOM    799  HB3 PHE A  56      20.151  43.313   4.088  1.00  0.00           H  
ATOM    800  HB2 PHE A  56      21.308  43.287   5.384  1.00  0.00           H  
ATOM    801  HD1 PHE A  56      23.115  41.418   5.387  1.00  0.00           H  
ATOM    802  HD2 PHE A  56      19.529  41.230   2.990  1.00  0.00           H  
ATOM    803  HE1 PHE A  56      23.404  39.004   5.112  1.00  0.00           H  
ATOM    804  HE2 PHE A  56      19.842  38.797   2.758  1.00  0.00           H  
ATOM    805  HZ  PHE A  56      21.761  37.684   3.823  1.00  0.00           H  
ATOM    806  N   SER A  57      23.131  43.030   1.358  1.00 13.78           N  
ATOM    807  CA  SER A  57      23.216  42.867  -0.093  1.00 15.31           C  
ATOM    808  C   SER A  57      22.498  41.620  -0.640  1.00 15.66           C  
ATOM    809  O   SER A  57      22.267  41.582  -1.849  1.00 15.45           O  
ATOM    810  CB  SER A  57      24.696  42.904  -0.512  1.00 17.23           C  
ATOM    811  OG  SER A  57      25.162  44.238  -0.499  1.00 20.68           O  
ATOM    812  H   SER A  57      23.978  42.856   1.879  1.00  0.00           H  
ATOM    813  HA  SER A  57      22.717  43.718  -0.563  1.00  0.00           H  
ATOM    814  HB2 SER A  57      24.836  42.515  -1.522  1.00  0.00           H  
ATOM    815  HB3 SER A  57      25.308  42.293   0.151  1.00  0.00           H  
ATOM    816  HG  SER A  57      24.791  44.702  -1.253  1.00  0.00           H  
ATOM    817  N   ASN A  58      22.145  40.648   0.229  1.00 14.94           N  
ATOM    818  CA  ASN A  58      21.412  39.416  -0.107  1.00 14.72           C  
ATOM    819  C   ASN A  58      22.159  38.611  -1.193  1.00 15.73           C  
ATOM    820  O   ASN A  58      21.619  38.347  -2.267  1.00 14.20           O  
ATOM    821  CB  ASN A  58      19.948  39.784  -0.476  1.00 15.03           C  
ATOM    822  CG  ASN A  58      18.988  38.598  -0.608  1.00 13.25           C  
ATOM    823  OD1 ASN A  58      19.115  37.589   0.084  1.00 13.52           O  
ATOM    824  ND2 ASN A  58      18.004  38.734  -1.498  1.00 11.62           N  
ATOM    825  H   ASN A  58      22.383  40.758   1.205  1.00  0.00           H  
ATOM    826  HA  ASN A  58      21.410  38.780   0.778  1.00  0.00           H  
ATOM    827  HB3 ASN A  58      19.921  40.374  -1.394  1.00  0.00           H  
ATOM    828  HB2 ASN A  58      19.536  40.423   0.306  1.00  0.00           H  
ATOM    829 HD21 ASN A  58      17.315  38.002  -1.618  1.00  0.00           H  
ATOM    830 HD22 ASN A  58      17.933  39.574  -2.053  1.00  0.00           H  
ATOM    831  N   ARG A  59      23.431  38.311  -0.894  1.00 15.69           N  
ATOM    832  CA  ARG A  59      24.439  37.808  -1.829  1.00 16.70           C  
ATOM    833  C   ARG A  59      24.182  36.362  -2.280  1.00 17.42           C  
ATOM    834  O   ARG A  59      24.542  36.017  -3.405  1.00 18.54           O  
ATOM    835  CB  ARG A  59      25.839  37.963  -1.195  1.00 16.73           C  
ATOM    836  CG  ARG A  59      26.153  39.403  -0.742  1.00 17.80           C  
ATOM    837  CD  ARG A  59      27.431  39.521   0.096  1.00 18.48           C  
ATOM    838  NE  ARG A  59      27.731  40.927   0.390  1.00 20.39           N  
ATOM    839  CZ  ARG A  59      28.260  41.803  -0.480  1.00 19.88           C  
ATOM    840  NH1 ARG A  59      28.639  41.417  -1.705  1.00 19.55           N  
ATOM    841  NH2 ARG A  59      28.406  43.085  -0.130  1.00 20.67           N1+
ATOM    842  H   ARG A  59      23.770  38.502   0.043  1.00  0.00           H  
ATOM    843  HA  ARG A  59      24.402  38.437  -2.720  1.00  0.00           H  
ATOM    844  HB2 ARG A  59      26.600  37.640  -1.906  1.00  0.00           H  
ATOM    845  HB3 ARG A  59      25.920  37.295  -0.337  1.00  0.00           H  
ATOM    846  HG3 ARG A  59      25.351  39.718  -0.076  1.00  0.00           H  
ATOM    847  HG2 ARG A  59      26.136  40.113  -1.568  1.00  0.00           H  
ATOM    848  HD3 ARG A  59      28.273  38.953  -0.301  1.00  0.00           H  
ATOM    849  HD2 ARG A  59      27.216  39.099   1.077  1.00  0.00           H  
ATOM    850  HE  ARG A  59      27.442  41.265   1.297  1.00  0.00           H  
ATOM    851 HH11 ARG A  59      29.028  42.096  -2.355  1.00  0.00           H  
ATOM    852 HH12 ARG A  59      28.536  40.457  -1.997  1.00  0.00           H  
ATOM    853 HH21 ARG A  59      28.805  43.731  -0.807  1.00  0.00           H  
ATOM    854 HH22 ARG A  59      28.138  43.421   0.784  1.00  0.00           H  
ATOM    855  N   GLU A  60      23.525  35.572  -1.416  1.00 17.73           N  
ATOM    856  CA  GLU A  60      23.044  34.222  -1.713  1.00 16.70           C  
ATOM    857  C   GLU A  60      21.636  34.201  -2.339  1.00 16.77           C  
ATOM    858  O   GLU A  60      21.221  33.144  -2.815  1.00 17.86           O  
ATOM    859  CB  GLU A  60      23.080  33.401  -0.407  1.00 14.66           C  
ATOM    860  CG  GLU A  60      24.497  33.134   0.141  1.00 15.22           C  
ATOM    861  CD  GLU A  60      25.363  32.226  -0.741  1.00 19.22           C  
ATOM    862  OE1 GLU A  60      24.801  31.536  -1.619  1.00 21.02           O1-
ATOM    863  OE2 GLU A  60      26.588  32.219  -0.497  1.00 18.51           O  
ATOM    864  H   GLU A  60      23.295  35.932  -0.499  1.00  0.00           H  
ATOM    865  HA  GLU A  60      23.706  33.760  -2.446  1.00  0.00           H  
ATOM    866  HB2 GLU A  60      22.563  32.450  -0.544  1.00  0.00           H  
ATOM    867  HB3 GLU A  60      22.518  33.935   0.360  1.00  0.00           H  
ATOM    868  HG3 GLU A  60      24.412  32.672   1.122  1.00  0.00           H  
ATOM    869  HG2 GLU A  60      25.025  34.076   0.300  1.00  0.00           H  
ATOM    870  N   GLY A  61      20.929  35.346  -2.339  1.00 17.76           N  
ATOM    871  CA  GLY A  61      19.610  35.514  -2.951  1.00 16.85           C  
ATOM    872  C   GLY A  61      18.480  34.814  -2.176  1.00 16.99           C  
ATOM    873  O   GLY A  61      17.424  34.578  -2.761  1.00 16.50           O  
ATOM    874  H   GLY A  61      21.351  36.177  -1.950  1.00  0.00           H  
ATOM    875  HA2 GLY A  61      19.631  35.143  -3.977  1.00  0.00           H  
ATOM    876  HA3 GLY A  61      19.386  36.579  -3.008  1.00  0.00           H  
ATOM    877  N   LYS A  62      18.694  34.457  -0.894  1.00 17.09           N  
ATOM    878  CA  LYS A  62      17.748  33.680  -0.087  1.00 17.22           C  
ATOM    879  C   LYS A  62      16.493  34.462   0.344  1.00 17.02           C  
ATOM    880  O   LYS A  62      15.436  33.845   0.472  1.00 16.81           O  
ATOM    881  CB  LYS A  62      18.449  33.085   1.148  1.00 19.74           C  
ATOM    882  CG  LYS A  62      19.653  32.187   0.818  1.00 23.44           C  
ATOM    883  CD  LYS A  62      19.906  31.104   1.881  1.00 28.31           C  
ATOM    884  CE  LYS A  62      21.267  30.406   1.735  1.00 30.85           C  
ATOM    885  NZ  LYS A  62      22.350  31.198   2.345  1.00 33.08           N1+
ATOM    886  H   LYS A  62      19.578  34.681  -0.460  1.00  0.00           H  
ATOM    887  HA  LYS A  62      17.403  32.845  -0.702  1.00  0.00           H  
ATOM    888  HB3 LYS A  62      17.716  32.499   1.704  1.00  0.00           H  
ATOM    889  HB2 LYS A  62      18.769  33.885   1.815  1.00  0.00           H  
ATOM    890  HG3 LYS A  62      20.533  32.818   0.717  1.00  0.00           H  
ATOM    891  HG2 LYS A  62      19.512  31.706  -0.151  1.00  0.00           H  
ATOM    892  HD3 LYS A  62      19.121  30.352   1.802  1.00  0.00           H  
ATOM    893  HD2 LYS A  62      19.807  31.521   2.884  1.00  0.00           H  
ATOM    894  HE2 LYS A  62      21.493  30.207   0.687  1.00  0.00           H  
ATOM    895  HE3 LYS A  62      21.241  29.440   2.238  1.00  0.00           H  
ATOM    896  HZ1 LYS A  62      22.153  31.358   3.324  1.00  0.00           H  
ATOM    897  HZ2 LYS A  62      23.223  30.698   2.257  1.00  0.00           H  
ATOM    898  HZ3 LYS A  62      22.427  32.088   1.873  1.00  0.00           H  
ATOM    899  N   LEU A  63      16.615  35.786   0.546  1.00 14.42           N  
ATOM    900  CA  LEU A  63      15.479  36.669   0.826  1.00 14.37           C  
ATOM    901  C   LEU A  63      14.811  37.093  -0.500  1.00 14.89           C  
ATOM    902  O   LEU A  63      15.514  37.218  -1.506  1.00 13.00           O  
ATOM    903  CB  LEU A  63      15.961  37.903   1.622  1.00 14.11           C  
ATOM    904  CG  LEU A  63      16.560  37.584   3.010  1.00 16.11           C  
ATOM    905  CD1 LEU A  63      17.024  38.871   3.716  1.00 17.45           C  
ATOM    906  CD2 LEU A  63      15.595  36.781   3.900  1.00 17.48           C  
ATOM    907  H   LEU A  63      17.513  36.234   0.420  1.00  0.00           H  
ATOM    908  HA  LEU A  63      14.764  36.112   1.431  1.00  0.00           H  
ATOM    909  HB2 LEU A  63      15.120  38.580   1.768  1.00  0.00           H  
ATOM    910  HB3 LEU A  63      16.684  38.466   1.034  1.00  0.00           H  
ATOM    911  HG  LEU A  63      17.451  36.975   2.856  1.00  0.00           H  
ATOM    912 HD11 LEU A  63      17.958  38.702   4.250  1.00  0.00           H  
ATOM    913 HD12 LEU A  63      17.193  39.687   3.013  1.00  0.00           H  
ATOM    914 HD13 LEU A  63      16.291  39.220   4.444  1.00  0.00           H  
ATOM    915 HD21 LEU A  63      15.718  37.023   4.956  1.00  0.00           H  
ATOM    916 HD22 LEU A  63      14.554  36.970   3.640  1.00  0.00           H  
ATOM    917 HD23 LEU A  63      15.773  35.711   3.794  1.00  0.00           H  
ATOM    918  N   PRO A  64      13.472  37.298  -0.498  1.00 15.45           N  
ATOM    919  CA  PRO A  64      12.730  37.645  -1.722  1.00 15.84           C  
ATOM    920  C   PRO A  64      13.099  39.037  -2.267  1.00 16.57           C  
ATOM    921  O   PRO A  64      13.039  40.024  -1.532  1.00 16.93           O  
ATOM    922  CB  PRO A  64      11.256  37.547  -1.296  1.00 16.11           C  
ATOM    923  CG  PRO A  64      11.262  37.819   0.198  1.00 16.07           C  
ATOM    924  CD  PRO A  64      12.574  37.190   0.655  1.00 15.06           C  
ATOM    925  HA  PRO A  64      12.926  36.896  -2.493  1.00  0.00           H  
ATOM    926  HB3 PRO A  64      10.900  36.531  -1.477  1.00  0.00           H  
ATOM    927  HB2 PRO A  64      10.594  38.221  -1.840  1.00  0.00           H  
ATOM    928  HG3 PRO A  64      10.386  37.423   0.710  1.00  0.00           H  
ATOM    929  HG2 PRO A  64      11.285  38.895   0.369  1.00  0.00           H  
ATOM    930  HD2 PRO A  64      12.953  37.686   1.549  1.00  0.00           H  
ATOM    931  HD3 PRO A  64      12.427  36.134   0.886  1.00  0.00           H  
ATOM    932  N   GLY A  65      13.486  39.071  -3.550  1.00 17.58           N  
ATOM    933  CA  GLY A  65      13.829  40.294  -4.268  1.00 19.15           C  
ATOM    934  C   GLY A  65      12.572  40.903  -4.903  1.00 20.47           C  
ATOM    935  O   GLY A  65      11.583  40.214  -5.160  1.00 21.92           O  
ATOM    936  H   GLY A  65      13.512  38.212  -4.081  1.00  0.00           H  
ATOM    937  HA3 GLY A  65      14.541  40.050  -5.056  1.00  0.00           H  
ATOM    938  HA2 GLY A  65      14.317  41.015  -3.608  1.00  0.00           H  
ATOM    939  N   LYS A  66      12.652  42.210  -5.186  1.00 21.32           N  
ATOM    940  CA  LYS A  66      11.638  43.004  -5.876  1.00 22.31           C  
ATOM    941  C   LYS A  66      12.302  44.310  -6.337  1.00 23.08           C  
ATOM    942  O   LYS A  66      13.218  44.793  -5.668  1.00 21.97           O  
ATOM    943  CB  LYS A  66      10.425  43.247  -4.942  1.00 25.27           C  
ATOM    944  CG  LYS A  66       9.245  43.992  -5.592  1.00 28.77           C  
ATOM    945  CD  LYS A  66       8.054  44.146  -4.631  1.00 31.42           C  
ATOM    946  CE  LYS A  66       6.807  44.756  -5.289  1.00 35.41           C  
ATOM    947  NZ  LYS A  66       6.206  43.839  -6.274  1.00 36.00           N1+
ATOM    948  H   LYS A  66      13.496  42.716  -4.955  1.00  0.00           H  
ATOM    949  HA  LYS A  66      11.313  42.453  -6.761  1.00  0.00           H  
ATOM    950  HB3 LYS A  66      10.749  43.786  -4.053  1.00  0.00           H  
ATOM    951  HB2 LYS A  66      10.050  42.288  -4.584  1.00  0.00           H  
ATOM    952  HG3 LYS A  66       8.939  43.456  -6.490  1.00  0.00           H  
ATOM    953  HG2 LYS A  66       9.556  44.985  -5.914  1.00  0.00           H  
ATOM    954  HD3 LYS A  66       8.355  44.775  -3.792  1.00  0.00           H  
ATOM    955  HD2 LYS A  66       7.801  43.177  -4.200  1.00  0.00           H  
ATOM    956  HE2 LYS A  66       7.053  45.703  -5.772  1.00  0.00           H  
ATOM    957  HE3 LYS A  66       6.059  44.972  -4.526  1.00  0.00           H  
ATOM    958  HZ1 LYS A  66       5.948  42.975  -5.819  1.00  0.00           H  
ATOM    959  HZ2 LYS A  66       5.382  44.267  -6.673  1.00  0.00           H  
ATOM    960  HZ3 LYS A  66       6.873  43.647  -7.008  1.00  0.00           H  
ATOM    961  N   SER A  67      11.823  44.876  -7.457  1.00 23.36           N  
ATOM    962  CA  SER A  67      12.261  46.182  -7.954  1.00 24.44           C  
ATOM    963  C   SER A  67      11.863  47.304  -6.973  1.00 22.26           C  
ATOM    964  O   SER A  67      10.684  47.427  -6.638  1.00 22.45           O  
ATOM    965  CB  SER A  67      11.694  46.409  -9.369  1.00 28.68           C  
ATOM    966  OG  SER A  67      12.147  47.629  -9.923  1.00 36.99           O  
ATOM    967  H   SER A  67      11.074  44.431  -7.967  1.00  0.00           H  
ATOM    968  HA  SER A  67      13.350  46.155  -8.035  1.00  0.00           H  
ATOM    969  HB3 SER A  67      10.603  46.414  -9.354  1.00  0.00           H  
ATOM    970  HB2 SER A  67      11.998  45.599 -10.033  1.00  0.00           H  
ATOM    971  HG  SER A  67      11.693  48.354  -9.487  1.00  0.00           H  
ATOM    972  N   GLY A  68      12.868  48.072  -6.526  1.00 21.75           N  
ATOM    973  CA  GLY A  68      12.719  49.154  -5.553  1.00 19.96           C  
ATOM    974  C   GLY A  68      12.895  48.677  -4.100  1.00 19.01           C  
ATOM    975  O   GLY A  68      12.974  49.528  -3.214  1.00 20.26           O  
ATOM    976  H   GLY A  68      13.806  47.889  -6.854  1.00  0.00           H  
ATOM    977  HA2 GLY A  68      11.750  49.644  -5.656  1.00  0.00           H  
ATOM    978  HA3 GLY A  68      13.475  49.910  -5.765  1.00  0.00           H  
ATOM    979  N   ARG A  69      12.979  47.357  -3.843  1.00 17.87           N  
ATOM    980  CA  ARG A  69      13.241  46.802  -2.515  1.00 16.17           C  
ATOM    981  C   ARG A  69      14.749  46.766  -2.238  1.00 15.70           C  
ATOM    982  O   ARG A  69      15.496  46.188  -3.028  1.00 17.21           O  
ATOM    983  CB  ARG A  69      12.627  45.393  -2.393  1.00 14.13           C  
ATOM    984  CG  ARG A  69      12.782  44.760  -0.994  1.00 13.77           C  
ATOM    985  CD  ARG A  69      12.174  43.355  -0.899  1.00 11.16           C  
ATOM    986  NE  ARG A  69      10.710  43.395  -0.970  1.00 12.57           N  
ATOM    987  CZ  ARG A  69       9.900  42.418  -1.405  1.00 12.17           C  
ATOM    988  NH1 ARG A  69      10.377  41.243  -1.838  1.00 13.09           N  
ATOM    989  NH2 ARG A  69       8.581  42.629  -1.404  1.00 10.94           N1+
ATOM    990  H   ARG A  69      12.931  46.693  -4.603  1.00  0.00           H  
ATOM    991  HA  ARG A  69      12.751  47.429  -1.771  1.00  0.00           H  
ATOM    992  HB3 ARG A  69      13.089  44.731  -3.124  1.00  0.00           H  
ATOM    993  HB2 ARG A  69      11.568  45.446  -2.647  1.00  0.00           H  
ATOM    994  HG3 ARG A  69      12.244  45.420  -0.313  1.00  0.00           H  
ATOM    995  HG2 ARG A  69      13.811  44.728  -0.635  1.00  0.00           H  
ATOM    996  HD3 ARG A  69      12.554  42.770  -0.062  1.00  0.00           H  
ATOM    997  HD2 ARG A  69      12.479  42.828  -1.803  1.00  0.00           H  
ATOM    998  HE  ARG A  69      10.276  44.210  -0.542  1.00  0.00           H  
ATOM    999 HH11 ARG A  69       9.753  40.526  -2.177  1.00  0.00           H  
ATOM   1000 HH12 ARG A  69      11.372  41.057  -1.810  1.00  0.00           H  
ATOM   1001 HH21 ARG A  69       7.932  41.919  -1.708  1.00  0.00           H  
ATOM   1002 HH22 ARG A  69       8.226  43.524  -1.065  1.00  0.00           H  
ATOM   1003  N   THR A  70      15.141  47.319  -1.084  1.00 15.76           N  
ATOM   1004  CA  THR A  70      16.475  47.161  -0.509  1.00 16.84           C  
ATOM   1005  C   THR A  70      16.326  46.566   0.900  1.00 16.68           C  
ATOM   1006  O   THR A  70      15.382  46.904   1.614  1.00 17.45           O  
ATOM   1007  CB  THR A  70      17.224  48.517  -0.398  1.00 19.78           C  
ATOM   1008  OG1 THR A  70      16.584  49.435   0.472  1.00 22.32           O  
ATOM   1009  CG2 THR A  70      17.437  49.195  -1.760  1.00 21.30           C  
ATOM   1010  H   THR A  70      14.466  47.796  -0.501  1.00  0.00           H  
ATOM   1011  HA  THR A  70      17.077  46.475  -1.108  1.00  0.00           H  
ATOM   1012  HB  THR A  70      18.210  48.325   0.027  1.00  0.00           H  
ATOM   1013  HG1 THR A  70      16.497  49.026   1.337  1.00  0.00           H  
ATOM   1014 HG21 THR A  70      18.032  50.102  -1.659  1.00  0.00           H  
ATOM   1015 HG22 THR A  70      17.960  48.531  -2.449  1.00  0.00           H  
ATOM   1016 HG23 THR A  70      16.489  49.473  -2.223  1.00  0.00           H  
ATOM   1017  N   TRP A  71      17.278  45.696   1.263  1.00 15.09           N  
ATOM   1018  CA  TRP A  71      17.365  45.068   2.578  1.00 13.15           C  
ATOM   1019  C   TRP A  71      18.433  45.755   3.432  1.00 12.57           C  
ATOM   1020  O   TRP A  71      19.421  46.266   2.905  1.00 13.65           O  
ATOM   1021  CB  TRP A  71      17.678  43.568   2.414  1.00 12.70           C  
ATOM   1022  CG  TRP A  71      16.585  42.743   1.814  1.00 12.87           C  
ATOM   1023  CD1 TRP A  71      16.400  42.502   0.495  1.00 13.56           C  
ATOM   1024  CD2 TRP A  71      15.469  42.107   2.500  1.00 12.56           C  
ATOM   1025  NE1 TRP A  71      15.257  41.749   0.321  1.00 13.44           N  
ATOM   1026  CE2 TRP A  71      14.633  41.487   1.524  1.00 12.50           C  
ATOM   1027  CE3 TRP A  71      15.075  41.987   3.855  1.00 11.39           C  
ATOM   1028  CZ2 TRP A  71      13.457  40.802   1.871  1.00 12.30           C  
ATOM   1029  CZ3 TRP A  71      13.902  41.296   4.217  1.00 10.87           C  
ATOM   1030  CH2 TRP A  71      13.091  40.711   3.225  1.00 11.52           C  
ATOM   1031  H   TRP A  71      18.028  45.478   0.624  1.00  0.00           H  
ATOM   1032  HA  TRP A  71      16.416  45.152   3.107  1.00  0.00           H  
ATOM   1033  HB3 TRP A  71      17.895  43.130   3.389  1.00  0.00           H  
ATOM   1034  HB2 TRP A  71      18.572  43.426   1.812  1.00  0.00           H  
ATOM   1035  HD1 TRP A  71      17.054  42.856  -0.289  1.00  0.00           H  
ATOM   1036  HE1 TRP A  71      14.933  41.442  -0.586  1.00  0.00           H  
ATOM   1037  HE3 TRP A  71      15.686  42.435   4.625  1.00  0.00           H  
ATOM   1038  HZ2 TRP A  71      12.840  40.356   1.108  1.00  0.00           H  
ATOM   1039  HZ3 TRP A  71      13.618  41.226   5.257  1.00  0.00           H  
ATOM   1040  HH2 TRP A  71      12.184  40.198   3.501  1.00  0.00           H  
ATOM   1041  N   ARG A  72      18.205  45.717   4.749  1.00 12.40           N  
ATOM   1042  CA  ARG A  72      19.133  46.125   5.797  1.00 13.10           C  
ATOM   1043  C   ARG A  72      19.127  45.054   6.893  1.00 12.09           C  
ATOM   1044  O   ARG A  72      18.214  44.228   6.940  1.00 11.48           O  
ATOM   1045  CB  ARG A  72      18.731  47.499   6.372  1.00 15.37           C  
ATOM   1046  CG  ARG A  72      18.757  48.646   5.352  1.00 16.71           C  
ATOM   1047  CD  ARG A  72      18.329  49.987   5.956  1.00 19.66           C  
ATOM   1048  NE  ARG A  72      18.460  51.075   4.978  1.00 22.08           N  
ATOM   1049  CZ  ARG A  72      19.582  51.749   4.672  1.00 24.91           C  
ATOM   1050  NH1 ARG A  72      20.741  51.514   5.301  1.00 23.63           N  
ATOM   1051  NH2 ARG A  72      19.539  52.683   3.715  1.00 28.13           N1+
ATOM   1052  H   ARG A  72      17.345  45.301   5.085  1.00  0.00           H  
ATOM   1053  HA  ARG A  72      20.141  46.179   5.393  1.00  0.00           H  
ATOM   1054  HB3 ARG A  72      19.401  47.756   7.194  1.00  0.00           H  
ATOM   1055  HB2 ARG A  72      17.731  47.428   6.799  1.00  0.00           H  
ATOM   1056  HG3 ARG A  72      18.033  48.398   4.576  1.00  0.00           H  
ATOM   1057  HG2 ARG A  72      19.722  48.739   4.855  1.00  0.00           H  
ATOM   1058  HD3 ARG A  72      18.776  50.200   6.927  1.00  0.00           H  
ATOM   1059  HD2 ARG A  72      17.255  49.928   6.129  1.00  0.00           H  
ATOM   1060  HE  ARG A  72      17.625  51.280   4.447  1.00  0.00           H  
ATOM   1061 HH11 ARG A  72      21.573  52.031   5.060  1.00  0.00           H  
ATOM   1062 HH12 ARG A  72      20.783  50.852   6.069  1.00  0.00           H  
ATOM   1063 HH21 ARG A  72      20.369  53.204   3.471  1.00  0.00           H  
ATOM   1064 HH22 ARG A  72      18.676  52.879   3.228  1.00  0.00           H  
ATOM   1065  N   GLU A  73      20.152  45.095   7.753  1.00 12.08           N  
ATOM   1066  CA  GLU A  73      20.332  44.147   8.846  1.00 12.14           C  
ATOM   1067  C   GLU A  73      20.680  44.854  10.161  1.00 13.05           C  
ATOM   1068  O   GLU A  73      21.099  46.011  10.156  1.00 14.92           O  
ATOM   1069  CB  GLU A  73      21.405  43.131   8.466  1.00  0.00           C  
ATOM   1070  CG  GLU A  73      22.814  43.683   8.194  1.00  0.00           C  
ATOM   1071  CD  GLU A  73      23.923  42.649   8.027  1.00  0.00           C  
ATOM   1072  OE1 GLU A  73      23.979  41.713   8.856  1.00  0.00           O  
ATOM   1073  OE2 GLU A  73      24.699  42.813   7.063  1.00  0.00           O  
ATOM   1074  H   GLU A  73      20.870  45.802   7.653  1.00  0.00           H  
ATOM   1075  HA  GLU A  73      19.398  43.616   9.014  1.00  0.00           H  
ATOM   1076  HB2 GLU A  73      21.523  42.407   9.273  1.00  0.00           H  
ATOM   1077  HB3 GLU A  73      21.110  42.613   7.554  1.00  0.00           H  
ATOM   1078  HG2 GLU A  73      22.805  44.264   7.272  1.00  0.00           H  
ATOM   1079  HG3 GLU A  73      23.121  44.321   9.023  1.00  0.00           H  
ATOM   1080  HE2 GLU A  73      25.353  42.110   7.054  1.00  0.00           H  
ATOM   1081  N   ALA A  74      20.536  44.100  11.260  1.00 12.33           N  
ATOM   1082  CA  ALA A  74      20.946  44.493  12.600  1.00 11.68           C  
ATOM   1083  C   ALA A  74      21.216  43.253  13.455  1.00 11.36           C  
ATOM   1084  O   ALA A  74      20.515  42.255  13.305  1.00 12.13           O  
ATOM   1085  CB  ALA A  74      19.872  45.397  13.227  1.00 10.84           C  
ATOM   1086  H   ALA A  74      20.165  43.163  11.174  1.00  0.00           H  
ATOM   1087  HA  ALA A  74      21.889  45.029  12.526  1.00  0.00           H  
ATOM   1088  HB1 ALA A  74      20.138  45.673  14.245  1.00  0.00           H  
ATOM   1089  HB2 ALA A  74      19.757  46.320  12.660  1.00  0.00           H  
ATOM   1090  HB3 ALA A  74      18.900  44.910  13.262  1.00  0.00           H  
ATOM   1091  N   ASP A  75      22.209  43.351  14.355  1.00 11.17           N  
ATOM   1092  CA  ASP A  75      22.534  42.328  15.354  1.00 11.58           C  
ATOM   1093  C   ASP A  75      21.431  42.212  16.404  1.00 12.94           C  
ATOM   1094  O   ASP A  75      20.920  43.224  16.872  1.00 13.50           O  
ATOM   1095  CB  ASP A  75      23.880  42.536  16.090  1.00 10.44           C  
ATOM   1096  CG  ASP A  75      25.128  42.631  15.214  1.00 10.53           C  
ATOM   1097  OD1 ASP A  75      25.014  42.572  13.971  1.00 12.18           O1-
ATOM   1098  OD2 ASP A  75      26.212  42.752  15.825  1.00 10.21           O  
ATOM   1099  H   ASP A  75      22.756  44.202  14.407  1.00  0.00           H  
ATOM   1100  HA  ASP A  75      22.593  41.375  14.831  1.00  0.00           H  
ATOM   1101  HB3 ASP A  75      24.032  41.703  16.780  1.00  0.00           H  
ATOM   1102  HB2 ASP A  75      23.824  43.453  16.679  1.00  0.00           H  
ATOM   1103  N   ILE A  76      21.119  40.970  16.774  1.00 13.61           N  
ATOM   1104  CA  ILE A  76      20.132  40.639  17.792  1.00 13.85           C  
ATOM   1105  C   ILE A  76      20.838  39.874  18.924  1.00 15.83           C  
ATOM   1106  O   ILE A  76      21.811  39.171  18.667  1.00 14.19           O  
ATOM   1107  CB  ILE A  76      18.995  39.791  17.153  1.00 14.52           C  
ATOM   1108  CG1 ILE A  76      18.167  40.621  16.145  1.00 13.77           C  
ATOM   1109  CG2 ILE A  76      18.074  39.062  18.146  1.00 12.97           C  
ATOM   1110  CD1 ILE A  76      17.374  41.799  16.734  1.00  9.87           C  
ATOM   1111  H   ILE A  76      21.603  40.185  16.357  1.00  0.00           H  
ATOM   1112  HA  ILE A  76      19.703  41.542  18.226  1.00  0.00           H  
ATOM   1113  HB  ILE A  76      19.469  39.007  16.560  1.00  0.00           H  
ATOM   1114 HG13 ILE A  76      17.480  39.957  15.625  1.00  0.00           H  
ATOM   1115 HG12 ILE A  76      18.826  41.005  15.367  1.00  0.00           H  
ATOM   1116 HG21 ILE A  76      17.179  38.694  17.657  1.00  0.00           H  
ATOM   1117 HG22 ILE A  76      18.576  38.198  18.572  1.00  0.00           H  
ATOM   1118 HG23 ILE A  76      17.742  39.701  18.957  1.00  0.00           H  
ATOM   1119 HD11 ILE A  76      16.384  41.866  16.282  1.00  0.00           H  
ATOM   1120 HD12 ILE A  76      17.228  41.711  17.808  1.00  0.00           H  
ATOM   1121 HD13 ILE A  76      17.884  42.744  16.546  1.00  0.00           H  
ATOM   1122  N   ASN A  77      20.359  40.060  20.166  1.00 16.17           N  
ATOM   1123  CA  ASN A  77      20.840  39.434  21.409  1.00 15.98           C  
ATOM   1124  C   ASN A  77      22.283  39.824  21.813  1.00 16.15           C  
ATOM   1125  O   ASN A  77      22.844  39.171  22.692  1.00 16.29           O  
ATOM   1126  CB  ASN A  77      20.656  37.888  21.375  1.00 17.42           C  
ATOM   1127  CG  ASN A  77      19.208  37.422  21.179  1.00 18.19           C  
ATOM   1128  OD1 ASN A  77      18.270  38.043  21.675  1.00 19.84           O  
ATOM   1129  ND2 ASN A  77      19.020  36.314  20.460  1.00 18.36           N  
ATOM   1130  H   ASN A  77      19.556  40.667  20.279  1.00  0.00           H  
ATOM   1131  HA  ASN A  77      20.201  39.836  22.196  1.00  0.00           H  
ATOM   1132  HB2 ASN A  77      20.986  37.453  22.319  1.00  0.00           H  
ATOM   1133  HB3 ASN A  77      21.287  37.445  20.604  1.00  0.00           H  
ATOM   1134 HD21 ASN A  77      18.089  35.958  20.312  1.00  0.00           H  
ATOM   1135 HD22 ASN A  77      19.807  35.838  20.026  1.00  0.00           H  
ATOM   1136  N   TYR A  78      22.861  40.877  21.203  1.00 17.27           N  
ATOM   1137  CA  TYR A  78      24.188  41.386  21.557  1.00 18.04           C  
ATOM   1138  C   TYR A  78      24.121  42.275  22.812  1.00 18.38           C  
ATOM   1139  O   TYR A  78      23.232  43.122  22.901  1.00 17.03           O  
ATOM   1140  CB  TYR A  78      24.798  42.148  20.360  1.00 16.78           C  
ATOM   1141  CG  TYR A  78      26.189  42.695  20.641  1.00 16.78           C  
ATOM   1142  CD1 TYR A  78      27.307  41.843  20.536  1.00 16.19           C  
ATOM   1143  CD2 TYR A  78      26.362  44.023  21.088  1.00 16.62           C  
ATOM   1144  CE1 TYR A  78      28.584  42.309  20.898  1.00 18.55           C  
ATOM   1145  CE2 TYR A  78      27.638  44.484  21.463  1.00 17.70           C  
ATOM   1146  CZ  TYR A  78      28.747  43.625  21.372  1.00 18.71           C  
ATOM   1147  OH  TYR A  78      29.976  44.063  21.764  1.00 18.27           O  
ATOM   1148  H   TYR A  78      22.359  41.381  20.487  1.00  0.00           H  
ATOM   1149  HA  TYR A  78      24.839  40.534  21.768  1.00  0.00           H  
ATOM   1150  HB3 TYR A  78      24.146  42.971  20.063  1.00  0.00           H  
ATOM   1151  HB2 TYR A  78      24.855  41.486  19.495  1.00  0.00           H  
ATOM   1152  HD1 TYR A  78      27.184  40.822  20.207  1.00  0.00           H  
ATOM   1153  HD2 TYR A  78      25.512  44.681  21.190  1.00  0.00           H  
ATOM   1154  HE1 TYR A  78      29.431  41.644  20.835  1.00  0.00           H  
ATOM   1155  HE2 TYR A  78      27.759  45.491  21.834  1.00  0.00           H  
ATOM   1156  HH  TYR A  78      30.667  43.402  21.639  1.00  0.00           H  
ATOM   1157  N   THR A  79      25.102  42.104  23.713  1.00 19.09           N  
ATOM   1158  CA  THR A  79      25.287  42.945  24.897  1.00 21.49           C  
ATOM   1159  C   THR A  79      26.734  43.474  24.984  1.00 21.60           C  
ATOM   1160  O   THR A  79      26.901  44.676  25.192  1.00 22.70           O  
ATOM   1161  CB  THR A  79      24.921  42.200  26.213  1.00 22.05           C  
ATOM   1162  OG1 THR A  79      25.794  41.123  26.508  1.00 24.92           O  
ATOM   1163  CG2 THR A  79      23.474  41.682  26.245  1.00 19.97           C  
ATOM   1164  H   THR A  79      25.798  41.388  23.565  1.00  0.00           H  
ATOM   1165  HA  THR A  79      24.644  43.825  24.830  1.00  0.00           H  
ATOM   1166  HB  THR A  79      25.026  42.910  27.035  1.00  0.00           H  
ATOM   1167  HG1 THR A  79      25.455  40.656  27.275  1.00  0.00           H  
ATOM   1168 HG21 THR A  79      23.230  41.254  27.217  1.00  0.00           H  
ATOM   1169 HG22 THR A  79      22.768  42.490  26.055  1.00  0.00           H  
ATOM   1170 HG23 THR A  79      23.305  40.911  25.492  1.00  0.00           H  
ATOM   1171  N   SER A  80      27.744  42.605  24.798  1.00 21.54           N  
ATOM   1172  CA  SER A  80      29.166  42.943  24.909  1.00 21.63           C  
ATOM   1173  C   SER A  80      30.056  41.846  24.302  1.00 20.97           C  
ATOM   1174  O   SER A  80      29.585  40.737  24.043  1.00 20.31           O  
ATOM   1175  CB  SER A  80      29.538  43.258  26.381  1.00 24.07           C  
ATOM   1176  OG  SER A  80      29.517  42.109  27.206  1.00 26.18           O  
ATOM   1177  H   SER A  80      27.544  41.627  24.643  1.00  0.00           H  
ATOM   1178  HA  SER A  80      29.329  43.842  24.315  1.00  0.00           H  
ATOM   1179  HB2 SER A  80      28.881  44.013  26.812  1.00  0.00           H  
ATOM   1180  HB3 SER A  80      30.543  43.678  26.428  1.00  0.00           H  
ATOM   1181  HG  SER A  80      30.234  41.527  26.944  1.00  0.00           H  
ATOM   1182  N   GLY A  81      31.343  42.186  24.106  1.00 20.56           N  
ATOM   1183  CA  GLY A  81      32.365  41.279  23.587  1.00 20.33           C  
ATOM   1184  C   GLY A  81      32.290  41.204  22.058  1.00 20.47           C  
ATOM   1185  O   GLY A  81      31.969  42.185  21.387  1.00 20.12           O  
ATOM   1186  H   GLY A  81      31.647  43.121  24.336  1.00  0.00           H  
ATOM   1187  HA2 GLY A  81      32.256  40.287  24.028  1.00  0.00           H  
ATOM   1188  HA3 GLY A  81      33.347  41.651  23.876  1.00  0.00           H  
ATOM   1189  N   PHE A  82      32.627  40.028  21.510  1.00 19.94           N  
ATOM   1190  CA  PHE A  82      32.534  39.730  20.081  1.00 20.26           C  
ATOM   1191  C   PHE A  82      31.076  39.516  19.646  1.00 19.68           C  
ATOM   1192  O   PHE A  82      30.249  39.086  20.452  1.00 20.90           O  
ATOM   1193  CB  PHE A  82      33.372  38.478  19.772  1.00 21.78           C  
ATOM   1194  CG  PHE A  82      34.855  38.641  20.033  1.00 24.83           C  
ATOM   1195  CD1 PHE A  82      35.664  39.335  19.109  1.00 25.79           C  
ATOM   1196  CD2 PHE A  82      35.403  38.256  21.275  1.00 26.06           C  
ATOM   1197  CE1 PHE A  82      36.997  39.576  19.405  1.00 27.92           C  
ATOM   1198  CE2 PHE A  82      36.739  38.509  21.551  1.00 28.54           C  
ATOM   1199  CZ  PHE A  82      37.534  39.163  20.618  1.00 28.74           C  
ATOM   1200  H   PHE A  82      32.896  39.260  22.106  1.00  0.00           H  
ATOM   1201  HA  PHE A  82      32.945  40.571  19.518  1.00  0.00           H  
ATOM   1202  HB2 PHE A  82      33.253  38.228  18.722  1.00  0.00           H  
ATOM   1203  HB3 PHE A  82      33.001  37.619  20.334  1.00  0.00           H  
ATOM   1204  HD1 PHE A  82      35.252  39.681  18.172  1.00  0.00           H  
ATOM   1205  HD2 PHE A  82      34.786  37.767  22.015  1.00  0.00           H  
ATOM   1206  HE1 PHE A  82      37.614  40.097  18.689  1.00  0.00           H  
ATOM   1207  HE2 PHE A  82      37.160  38.207  22.499  1.00  0.00           H  
ATOM   1208  HZ  PHE A  82      38.571  39.364  20.840  1.00  0.00           H  
ATOM   1209  N   ARG A  83      30.798  39.804  18.365  1.00 18.77           N  
ATOM   1210  CA  ARG A  83      29.478  39.644  17.749  1.00 17.24           C  
ATOM   1211  C   ARG A  83      29.072  38.162  17.639  1.00 16.54           C  
ATOM   1212  O   ARG A  83      29.939  37.293  17.555  1.00 15.57           O  
ATOM   1213  CB  ARG A  83      29.461  40.369  16.385  1.00 14.06           C  
ATOM   1214  CG  ARG A  83      29.721  41.884  16.533  1.00 13.45           C  
ATOM   1215  CD  ARG A  83      29.796  42.674  15.221  1.00 13.74           C  
ATOM   1216  NE  ARG A  83      28.595  42.527  14.393  1.00 14.07           N  
ATOM   1217  CZ  ARG A  83      28.521  42.003  13.160  1.00 14.01           C  
ATOM   1218  NH1 ARG A  83      29.591  41.496  12.536  1.00 14.93           N  
ATOM   1219  NH2 ARG A  83      27.344  41.990  12.531  1.00 12.93           N1+
ATOM   1220  H   ARG A  83      31.532  40.138  17.758  1.00  0.00           H  
ATOM   1221  HA  ARG A  83      28.753  40.137  18.399  1.00  0.00           H  
ATOM   1222  HB3 ARG A  83      28.486  40.222  15.916  1.00  0.00           H  
ATOM   1223  HB2 ARG A  83      30.196  39.928  15.709  1.00  0.00           H  
ATOM   1224  HG3 ARG A  83      30.711  41.980  16.978  1.00  0.00           H  
ATOM   1225  HG2 ARG A  83      29.035  42.362  17.234  1.00  0.00           H  
ATOM   1226  HD2 ARG A  83      30.744  42.571  14.697  1.00  0.00           H  
ATOM   1227  HD3 ARG A  83      29.751  43.724  15.508  1.00  0.00           H  
ATOM   1228  HE  ARG A  83      27.720  42.799  14.839  1.00  0.00           H  
ATOM   1229 HH11 ARG A  83      29.480  41.104  11.608  1.00  0.00           H  
ATOM   1230 HH12 ARG A  83      30.498  41.478  12.985  1.00  0.00           H  
ATOM   1231 HH21 ARG A  83      27.293  41.620  11.585  1.00  0.00           H  
ATOM   1232 HH22 ARG A  83      26.494  42.301  13.002  1.00  0.00           H  
ATOM   1233  N   ASN A  84      27.755  37.910  17.669  1.00 15.59           N  
ATOM   1234  CA  ASN A  84      27.145  36.575  17.617  1.00 16.45           C  
ATOM   1235  C   ASN A  84      26.695  36.210  16.186  1.00 15.74           C  
ATOM   1236  O   ASN A  84      27.104  36.875  15.237  1.00 15.03           O  
ATOM   1237  CB  ASN A  84      26.018  36.490  18.682  1.00 17.45           C  
ATOM   1238  CG  ASN A  84      24.851  37.477  18.526  1.00 20.33           C  
ATOM   1239  OD1 ASN A  84      24.677  38.121  17.492  1.00 19.30           O  
ATOM   1240  ND2 ASN A  84      24.031  37.586  19.569  1.00 18.47           N  
ATOM   1241  H   ASN A  84      27.106  38.681  17.732  1.00  0.00           H  
ATOM   1242  HA  ASN A  84      27.892  35.830  17.894  1.00  0.00           H  
ATOM   1243  HB2 ASN A  84      26.463  36.658  19.665  1.00  0.00           H  
ATOM   1244  HB3 ASN A  84      25.606  35.481  18.717  1.00  0.00           H  
ATOM   1245 HD21 ASN A  84      23.224  38.195  19.499  1.00  0.00           H  
ATOM   1246 HD22 ASN A  84      24.174  37.044  20.408  1.00  0.00           H  
ATOM   1247  N   SER A  85      25.876  35.155  16.055  1.00 15.13           N  
ATOM   1248  CA  SER A  85      25.320  34.657  14.791  1.00 16.33           C  
ATOM   1249  C   SER A  85      23.890  35.159  14.489  1.00 17.66           C  
ATOM   1250  O   SER A  85      23.371  34.841  13.417  1.00 17.51           O  
ATOM   1251  CB  SER A  85      25.378  33.116  14.837  1.00 17.46           C  
ATOM   1252  OG  SER A  85      24.554  32.578  15.853  1.00 18.28           O  
ATOM   1253  H   SER A  85      25.595  34.637  16.876  1.00  0.00           H  
ATOM   1254  HA  SER A  85      25.952  34.981  13.962  1.00  0.00           H  
ATOM   1255  HB2 SER A  85      26.396  32.781  15.014  1.00  0.00           H  
ATOM   1256  HB3 SER A  85      25.069  32.689  13.883  1.00  0.00           H  
ATOM   1257  HG  SER A  85      23.637  32.591  15.559  1.00  0.00           H  
ATOM   1258  N   ASP A  86      23.272  35.894  15.430  1.00 17.97           N  
ATOM   1259  CA  ASP A  86      21.874  36.329  15.374  1.00 17.97           C  
ATOM   1260  C   ASP A  86      21.734  37.691  14.683  1.00 15.54           C  
ATOM   1261  O   ASP A  86      22.332  38.667  15.139  1.00 16.00           O  
ATOM   1262  CB  ASP A  86      21.216  36.380  16.772  1.00 17.98           C  
ATOM   1263  CG  ASP A  86      21.273  35.079  17.577  1.00 20.27           C  
ATOM   1264  OD1 ASP A  86      21.387  34.000  16.956  1.00 18.63           O1-
ATOM   1265  OD2 ASP A  86      21.115  35.186  18.813  1.00 20.73           O  
ATOM   1266  H   ASP A  86      23.769  36.126  16.278  1.00  0.00           H  
ATOM   1267  HA  ASP A  86      21.317  35.598  14.792  1.00  0.00           H  
ATOM   1268  HB2 ASP A  86      20.179  36.703  16.699  1.00  0.00           H  
ATOM   1269  HB3 ASP A  86      21.755  37.122  17.354  1.00  0.00           H  
ATOM   1270  N   ARG A  87      20.919  37.732  13.617  1.00 15.33           N  
ATOM   1271  CA  ARG A  87      20.594  38.949  12.877  1.00 14.27           C  
ATOM   1272  C   ARG A  87      19.094  38.992  12.567  1.00 14.21           C  
ATOM   1273  O   ARG A  87      18.522  37.966  12.201  1.00 14.89           O  
ATOM   1274  CB  ARG A  87      21.367  39.026  11.541  1.00 13.67           C  
ATOM   1275  CG  ARG A  87      22.877  38.762  11.594  1.00 11.30           C  
ATOM   1276  CD  ARG A  87      23.706  39.952  12.086  1.00  9.36           C  
ATOM   1277  NE  ARG A  87      25.128  39.605  12.169  1.00 10.27           N  
ATOM   1278  CZ  ARG A  87      25.759  39.115  13.245  1.00 11.39           C  
ATOM   1279  NH1 ARG A  87      25.125  38.944  14.412  1.00 11.97           N  
ATOM   1280  NH2 ARG A  87      27.047  38.776  13.149  1.00 11.19           N1+
ATOM   1281  H   ARG A  87      20.449  36.888  13.314  1.00  0.00           H  
ATOM   1282  HA  ARG A  87      20.841  39.817  13.486  1.00  0.00           H  
ATOM   1283  HB2 ARG A  87      21.186  39.994  11.069  1.00  0.00           H  
ATOM   1284  HB3 ARG A  87      20.950  38.295  10.854  1.00  0.00           H  
ATOM   1285  HG3 ARG A  87      23.144  38.633  10.548  1.00  0.00           H  
ATOM   1286  HG2 ARG A  87      23.155  37.821  12.069  1.00  0.00           H  
ATOM   1287  HD3 ARG A  87      23.299  40.461  12.955  1.00  0.00           H  
ATOM   1288  HD2 ARG A  87      23.694  40.692  11.287  1.00  0.00           H  
ATOM   1289  HE  ARG A  87      25.640  39.663  11.296  1.00  0.00           H  
ATOM   1290 HH11 ARG A  87      25.613  38.552  15.206  1.00  0.00           H  
ATOM   1291 HH12 ARG A  87      24.140  39.163  14.502  1.00  0.00           H  
ATOM   1292 HH21 ARG A  87      27.509  38.333  13.933  1.00  0.00           H  
ATOM   1293 HH22 ARG A  87      27.549  38.876  12.267  1.00  0.00           H  
ATOM   1294  N   ILE A  88      18.519  40.201  12.627  1.00 13.49           N  
ATOM   1295  CA  ILE A  88      17.223  40.534  12.040  1.00 13.83           C  
ATOM   1296  C   ILE A  88      17.484  41.244  10.698  1.00 12.13           C  
ATOM   1297  O   ILE A  88      18.398  42.063  10.611  1.00 11.79           O  
ATOM   1298  CB  ILE A  88      16.388  41.449  12.986  1.00 12.05           C  
ATOM   1299  CG1 ILE A  88      14.925  41.618  12.529  1.00 12.94           C  
ATOM   1300  CG2 ILE A  88      17.019  42.826  13.284  1.00 11.50           C  
ATOM   1301  CD1 ILE A  88      13.965  41.984  13.673  1.00 13.57           C  
ATOM   1302  H   ILE A  88      19.076  40.993  12.925  1.00  0.00           H  
ATOM   1303  HA  ILE A  88      16.656  39.621  11.856  1.00  0.00           H  
ATOM   1304  HB  ILE A  88      16.342  40.915  13.934  1.00  0.00           H  
ATOM   1305 HG13 ILE A  88      14.573  40.683  12.095  1.00  0.00           H  
ATOM   1306 HG12 ILE A  88      14.861  42.361  11.733  1.00  0.00           H  
ATOM   1307 HG21 ILE A  88      16.461  43.359  14.051  1.00  0.00           H  
ATOM   1308 HG22 ILE A  88      18.033  42.721  13.660  1.00  0.00           H  
ATOM   1309 HG23 ILE A  88      17.045  43.470  12.405  1.00  0.00           H  
ATOM   1310 HD11 ILE A  88      13.239  42.730  13.351  1.00  0.00           H  
ATOM   1311 HD12 ILE A  88      13.414  41.107  14.009  1.00  0.00           H  
ATOM   1312 HD13 ILE A  88      14.478  42.386  14.545  1.00  0.00           H  
ATOM   1313  N   LEU A  89      16.701  40.881   9.676  1.00 11.91           N  
ATOM   1314  CA  LEU A  89      16.789  41.393   8.312  1.00 12.11           C  
ATOM   1315  C   LEU A  89      15.449  42.065   8.018  1.00 12.75           C  
ATOM   1316  O   LEU A  89      14.420  41.438   8.251  1.00 14.14           O  
ATOM   1317  CB  LEU A  89      17.012  40.234   7.305  1.00 11.56           C  
ATOM   1318  CG  LEU A  89      18.298  39.394   7.473  1.00 12.23           C  
ATOM   1319  CD1 LEU A  89      19.577  40.243   7.393  1.00 14.37           C  
ATOM   1320  CD2 LEU A  89      18.263  38.456   8.696  1.00 10.67           C  
ATOM   1321  H   LEU A  89      15.965  40.203   9.836  1.00  0.00           H  
ATOM   1322  HA  LEU A  89      17.593  42.122   8.221  1.00  0.00           H  
ATOM   1323  HB2 LEU A  89      17.020  40.660   6.300  1.00  0.00           H  
ATOM   1324  HB3 LEU A  89      16.159  39.559   7.326  1.00  0.00           H  
ATOM   1325  HG  LEU A  89      18.317  38.737   6.603  1.00  0.00           H  
ATOM   1326 HD11 LEU A  89      20.341  39.736   6.804  1.00  0.00           H  
ATOM   1327 HD12 LEU A  89      19.388  41.202   6.912  1.00  0.00           H  
ATOM   1328 HD13 LEU A  89      20.000  40.444   8.377  1.00  0.00           H  
ATOM   1329 HD21 LEU A  89      18.584  37.452   8.435  1.00  0.00           H  
ATOM   1330 HD22 LEU A  89      18.913  38.801   9.499  1.00  0.00           H  
ATOM   1331 HD23 LEU A  89      17.260  38.353   9.107  1.00  0.00           H  
ATOM   1332  N   TYR A  90      15.468  43.305   7.512  1.00 11.86           N  
ATOM   1333  CA  TYR A  90      14.250  44.065   7.239  1.00 11.95           C  
ATOM   1334  C   TYR A  90      14.372  44.809   5.908  1.00 11.80           C  
ATOM   1335  O   TYR A  90      15.399  45.432   5.640  1.00 13.87           O  
ATOM   1336  CB  TYR A  90      13.910  44.986   8.430  1.00 11.12           C  
ATOM   1337  CG  TYR A  90      14.908  46.091   8.731  1.00 10.65           C  
ATOM   1338  CD1 TYR A  90      16.047  45.818   9.518  1.00 11.04           C  
ATOM   1339  CD2 TYR A  90      14.700  47.391   8.224  1.00 12.18           C  
ATOM   1340  CE1 TYR A  90      16.978  46.838   9.791  1.00 10.95           C  
ATOM   1341  CE2 TYR A  90      15.629  48.411   8.499  1.00 11.20           C  
ATOM   1342  CZ  TYR A  90      16.768  48.134   9.280  1.00 12.14           C  
ATOM   1343  OH  TYR A  90      17.676  49.119   9.523  1.00 15.89           O  
ATOM   1344  H   TYR A  90      16.346  43.773   7.327  1.00  0.00           H  
ATOM   1345  HA  TYR A  90      13.422  43.369   7.134  1.00  0.00           H  
ATOM   1346  HB2 TYR A  90      13.790  44.378   9.327  1.00  0.00           H  
ATOM   1347  HB3 TYR A  90      12.935  45.445   8.259  1.00  0.00           H  
ATOM   1348  HD1 TYR A  90      16.215  44.825   9.909  1.00  0.00           H  
ATOM   1349  HD2 TYR A  90      13.832  47.607   7.617  1.00  0.00           H  
ATOM   1350  HE1 TYR A  90      17.853  46.620  10.387  1.00  0.00           H  
ATOM   1351  HE2 TYR A  90      15.471  49.404   8.104  1.00  0.00           H  
ATOM   1352  HH  TYR A  90      18.410  48.821  10.065  1.00  0.00           H  
ATOM   1353  N   SER A  91      13.304  44.719   5.104  1.00 12.04           N  
ATOM   1354  CA  SER A  91      13.186  45.386   3.815  1.00 13.45           C  
ATOM   1355  C   SER A  91      12.611  46.804   3.962  1.00 15.59           C  
ATOM   1356  O   SER A  91      12.031  47.145   4.995  1.00 15.09           O  
ATOM   1357  CB  SER A  91      12.349  44.500   2.872  1.00 12.27           C  
ATOM   1358  OG  SER A  91      10.974  44.517   3.179  1.00 13.83           O  
ATOM   1359  H   SER A  91      12.497  44.182   5.396  1.00  0.00           H  
ATOM   1360  HA  SER A  91      14.180  45.467   3.379  1.00  0.00           H  
ATOM   1361  HB2 SER A  91      12.703  43.472   2.884  1.00  0.00           H  
ATOM   1362  HB3 SER A  91      12.466  44.847   1.848  1.00  0.00           H  
ATOM   1363  HG  SER A  91      10.488  44.742   2.373  1.00  0.00           H  
ATOM   1364  N   SER A  92      12.756  47.586   2.884  1.00 15.90           N  
ATOM   1365  CA  SER A  92      12.193  48.926   2.724  1.00 17.29           C  
ATOM   1366  C   SER A  92      10.649  48.965   2.660  1.00 17.87           C  
ATOM   1367  O   SER A  92      10.082  50.018   2.945  1.00 18.69           O  
ATOM   1368  CB  SER A  92      12.864  49.584   1.501  1.00 17.48           C  
ATOM   1369  OG  SER A  92      12.523  48.930   0.294  1.00 16.88           O  
ATOM   1370  H   SER A  92      13.273  47.239   2.088  1.00  0.00           H  
ATOM   1371  HA  SER A  92      12.485  49.502   3.605  1.00  0.00           H  
ATOM   1372  HB2 SER A  92      13.949  49.581   1.611  1.00  0.00           H  
ATOM   1373  HB3 SER A  92      12.562  50.629   1.422  1.00  0.00           H  
ATOM   1374  HG  SER A  92      11.626  49.177   0.053  1.00  0.00           H  
ATOM   1375  N   ASP A  93      10.009  47.827   2.328  1.00 17.61           N  
ATOM   1376  CA  ASP A  93       8.554  47.614   2.352  1.00 16.24           C  
ATOM   1377  C   ASP A  93       8.101  46.792   3.584  1.00 16.11           C  
ATOM   1378  O   ASP A  93       6.946  46.369   3.635  1.00 15.58           O  
ATOM   1379  CB  ASP A  93       7.981  47.036   1.026  1.00 16.07           C  
ATOM   1380  CG  ASP A  93       8.624  45.759   0.468  1.00 15.84           C  
ATOM   1381  OD1 ASP A  93       9.743  45.395   0.890  1.00 15.47           O1-
ATOM   1382  OD2 ASP A  93       7.994  45.174  -0.440  1.00 16.94           O  
ATOM   1383  H   ASP A  93      10.553  47.011   2.080  1.00  0.00           H  
ATOM   1384  HA  ASP A  93       8.070  48.583   2.483  1.00  0.00           H  
ATOM   1385  HB2 ASP A  93       8.083  47.803   0.258  1.00  0.00           H  
ATOM   1386  HB3 ASP A  93       6.912  46.855   1.141  1.00  0.00           H  
ATOM   1387  N   TRP A  94       8.990  46.636   4.581  1.00 16.87           N  
ATOM   1388  CA  TRP A  94       8.712  46.156   5.941  1.00 17.07           C  
ATOM   1389  C   TRP A  94       8.365  44.662   6.076  1.00 17.86           C  
ATOM   1390  O   TRP A  94       7.703  44.282   7.043  1.00 18.59           O  
ATOM   1391  CB  TRP A  94       7.736  47.105   6.682  1.00 16.65           C  
ATOM   1392  CG  TRP A  94       8.149  48.544   6.602  1.00 15.59           C  
ATOM   1393  CD1 TRP A  94       7.568  49.498   5.839  1.00 17.32           C  
ATOM   1394  CD2 TRP A  94       9.324  49.164   7.200  1.00 16.45           C  
ATOM   1395  NE1 TRP A  94       8.315  50.656   5.906  1.00 16.15           N  
ATOM   1396  CE2 TRP A  94       9.423  50.502   6.714  1.00 16.89           C  
ATOM   1397  CE3 TRP A  94      10.345  48.717   8.071  1.00 17.91           C  
ATOM   1398  CZ2 TRP A  94      10.489  51.348   7.062  1.00 18.23           C  
ATOM   1399  CZ3 TRP A  94      11.416  49.558   8.432  1.00 17.80           C  
ATOM   1400  CH2 TRP A  94      11.493  50.868   7.923  1.00 17.53           C  
ATOM   1401  H   TRP A  94       9.923  47.001   4.448  1.00  0.00           H  
ATOM   1402  HA  TRP A  94       9.673  46.245   6.449  1.00  0.00           H  
ATOM   1403  HB2 TRP A  94       7.669  46.832   7.736  1.00  0.00           H  
ATOM   1404  HB3 TRP A  94       6.727  47.010   6.278  1.00  0.00           H  
ATOM   1405  HD1 TRP A  94       6.683  49.348   5.239  1.00  0.00           H  
ATOM   1406  HE1 TRP A  94       8.072  51.491   5.393  1.00  0.00           H  
ATOM   1407  HE3 TRP A  94      10.310  47.708   8.457  1.00  0.00           H  
ATOM   1408  HZ2 TRP A  94      10.542  52.352   6.668  1.00  0.00           H  
ATOM   1409  HZ3 TRP A  94      12.189  49.189   9.088  1.00  0.00           H  
ATOM   1410  HH2 TRP A  94      12.321  51.505   8.195  1.00  0.00           H  
ATOM   1411  N   LEU A  95       8.906  43.829   5.169  1.00 18.44           N  
ATOM   1412  CA  LEU A  95       9.065  42.388   5.387  1.00 15.74           C  
ATOM   1413  C   LEU A  95      10.218  42.190   6.373  1.00 14.59           C  
ATOM   1414  O   LEU A  95      11.266  42.802   6.165  1.00 13.57           O  
ATOM   1415  CB  LEU A  95       9.439  41.655   4.078  1.00 17.77           C  
ATOM   1416  CG  LEU A  95       8.576  41.942   2.835  1.00 21.60           C  
ATOM   1417  CD1 LEU A  95       9.142  41.163   1.630  1.00 22.83           C  
ATOM   1418  CD2 LEU A  95       7.075  41.674   3.067  1.00 22.95           C  
ATOM   1419  H   LEU A  95       9.451  44.216   4.408  1.00  0.00           H  
ATOM   1420  HA  LEU A  95       8.145  41.974   5.802  1.00  0.00           H  
ATOM   1421  HB2 LEU A  95       9.436  40.582   4.276  1.00  0.00           H  
ATOM   1422  HB3 LEU A  95      10.468  41.899   3.809  1.00  0.00           H  
ATOM   1423  HG  LEU A  95       8.671  43.002   2.594  1.00  0.00           H  
ATOM   1424 HD11 LEU A  95       8.366  40.782   0.967  1.00  0.00           H  
ATOM   1425 HD12 LEU A  95       9.785  41.810   1.037  1.00  0.00           H  
ATOM   1426 HD13 LEU A  95       9.752  40.313   1.938  1.00  0.00           H  
ATOM   1427 HD21 LEU A  95       6.652  40.983   2.338  1.00  0.00           H  
ATOM   1428 HD22 LEU A  95       6.877  41.250   4.050  1.00  0.00           H  
ATOM   1429 HD23 LEU A  95       6.506  42.601   2.997  1.00  0.00           H  
ATOM   1430  N   ILE A  96      10.026  41.354   7.404  1.00 13.71           N  
ATOM   1431  CA  ILE A  96      11.066  41.106   8.400  1.00 12.16           C  
ATOM   1432  C   ILE A  96      11.314  39.596   8.498  1.00 11.44           C  
ATOM   1433  O   ILE A  96      10.377  38.818   8.673  1.00 11.75           O  
ATOM   1434  CB  ILE A  96      10.736  41.689   9.805  1.00 13.01           C  
ATOM   1435  CG1 ILE A  96      10.468  43.214   9.738  1.00 13.68           C  
ATOM   1436  CG2 ILE A  96      11.841  41.417  10.848  1.00 10.14           C  
ATOM   1437  CD1 ILE A  96       9.629  43.757  10.897  1.00 15.61           C  
ATOM   1438  H   ILE A  96       9.149  40.858   7.520  1.00  0.00           H  
ATOM   1439  HA  ILE A  96      11.996  41.572   8.086  1.00  0.00           H  
ATOM   1440  HB  ILE A  96       9.838  41.192  10.168  1.00  0.00           H  
ATOM   1441 HG13 ILE A  96       9.926  43.476   8.832  1.00  0.00           H  
ATOM   1442 HG12 ILE A  96      11.410  43.759   9.671  1.00  0.00           H  
ATOM   1443 HG21 ILE A  96      11.572  41.812  11.826  1.00  0.00           H  
ATOM   1444 HG22 ILE A  96      12.041  40.357  10.986  1.00  0.00           H  
ATOM   1445 HG23 ILE A  96      12.777  41.888  10.549  1.00  0.00           H  
ATOM   1446 HD11 ILE A  96       9.908  44.782  11.136  1.00  0.00           H  
ATOM   1447 HD12 ILE A  96       8.576  43.760  10.619  1.00  0.00           H  
ATOM   1448 HD13 ILE A  96       9.732  43.163  11.802  1.00  0.00           H  
ATOM   1449  N   TYR A  97      12.597  39.239   8.386  1.00 10.30           N  
ATOM   1450  CA  TYR A  97      13.139  37.899   8.546  1.00 10.37           C  
ATOM   1451  C   TYR A  97      14.157  37.906   9.692  1.00 11.20           C  
ATOM   1452  O   TYR A  97      14.604  38.966  10.127  1.00 11.03           O  
ATOM   1453  CB  TYR A  97      13.817  37.461   7.228  1.00 11.99           C  
ATOM   1454  CG  TYR A  97      12.879  37.057   6.107  1.00 13.44           C  
ATOM   1455  CD1 TYR A  97      12.145  38.031   5.398  1.00 15.38           C  
ATOM   1456  CD2 TYR A  97      12.762  35.699   5.743  1.00 13.82           C  
ATOM   1457  CE1 TYR A  97      11.290  37.649   4.347  1.00 14.70           C  
ATOM   1458  CE2 TYR A  97      11.926  35.319   4.678  1.00 14.80           C  
ATOM   1459  CZ  TYR A  97      11.181  36.293   3.987  1.00 16.29           C  
ATOM   1460  OH  TYR A  97      10.347  35.916   2.977  1.00 17.24           O  
ATOM   1461  H   TYR A  97      13.290  39.968   8.265  1.00  0.00           H  
ATOM   1462  HA  TYR A  97      12.338  37.209   8.800  1.00  0.00           H  
ATOM   1463  HB3 TYR A  97      14.470  36.608   7.416  1.00  0.00           H  
ATOM   1464  HB2 TYR A  97      14.470  38.248   6.856  1.00  0.00           H  
ATOM   1465  HD1 TYR A  97      12.233  39.075   5.660  1.00  0.00           H  
ATOM   1466  HD2 TYR A  97      13.310  34.940   6.278  1.00  0.00           H  
ATOM   1467  HE1 TYR A  97      10.721  38.399   3.817  1.00  0.00           H  
ATOM   1468  HE2 TYR A  97      11.841  34.277   4.407  1.00  0.00           H  
ATOM   1469  HH  TYR A  97       9.896  36.654   2.560  1.00  0.00           H  
ATOM   1470  N   LYS A  98      14.531  36.701  10.137  1.00 11.73           N  
ATOM   1471  CA  LYS A  98      15.617  36.478  11.080  1.00 12.68           C  
ATOM   1472  C   LYS A  98      16.487  35.312  10.613  1.00 13.14           C  
ATOM   1473  O   LYS A  98      15.983  34.402   9.961  1.00 13.04           O  
ATOM   1474  CB  LYS A  98      15.051  36.223  12.490  1.00 13.14           C  
ATOM   1475  CG  LYS A  98      14.228  34.935  12.682  1.00 13.78           C  
ATOM   1476  CD  LYS A  98      13.904  34.673  14.158  1.00 15.96           C  
ATOM   1477  CE  LYS A  98      13.155  33.350  14.366  1.00 18.81           C  
ATOM   1478  NZ  LYS A  98      12.922  33.091  15.796  1.00 21.17           N1+
ATOM   1479  H   LYS A  98      14.096  35.870   9.757  1.00  0.00           H  
ATOM   1480  HA  LYS A  98      16.255  37.361  11.118  1.00  0.00           H  
ATOM   1481  HB2 LYS A  98      14.478  37.089  12.822  1.00  0.00           H  
ATOM   1482  HB3 LYS A  98      15.907  36.151  13.154  1.00  0.00           H  
ATOM   1483  HG3 LYS A  98      14.769  34.070  12.301  1.00  0.00           H  
ATOM   1484  HG2 LYS A  98      13.309  34.999  12.102  1.00  0.00           H  
ATOM   1485  HD3 LYS A  98      13.315  35.500  14.555  1.00  0.00           H  
ATOM   1486  HD2 LYS A  98      14.832  34.658  14.733  1.00  0.00           H  
ATOM   1487  HE3 LYS A  98      13.732  32.521  13.955  1.00  0.00           H  
ATOM   1488  HE2 LYS A  98      12.198  33.367  13.844  1.00  0.00           H  
ATOM   1489  HZ1 LYS A  98      13.807  33.042  16.280  1.00  0.00           H  
ATOM   1490  HZ2 LYS A  98      12.365  33.836  16.190  1.00  0.00           H  
ATOM   1491  HZ3 LYS A  98      12.432  32.214  15.905  1.00  0.00           H  
ATOM   1492  N   THR A  99      17.754  35.338  11.037  1.00 13.95           N  
ATOM   1493  CA  THR A  99      18.675  34.208  11.004  1.00 15.33           C  
ATOM   1494  C   THR A  99      19.330  34.087  12.392  1.00 15.50           C  
ATOM   1495  O   THR A  99      19.572  35.104  13.043  1.00 14.88           O  
ATOM   1496  CB  THR A  99      19.760  34.376   9.900  1.00 15.76           C  
ATOM   1497  OG1 THR A  99      20.675  33.298   9.912  1.00 14.67           O  
ATOM   1498  CG2 THR A  99      20.613  35.650  10.010  1.00 14.19           C  
ATOM   1499  H   THR A  99      18.080  36.139  11.565  1.00  0.00           H  
ATOM   1500  HA  THR A  99      18.121  33.286  10.812  1.00  0.00           H  
ATOM   1501  HB  THR A  99      19.266  34.370   8.928  1.00  0.00           H  
ATOM   1502  HG1 THR A  99      20.227  32.497   9.617  1.00  0.00           H  
ATOM   1503 HG21 THR A  99      21.296  35.742   9.165  1.00  0.00           H  
ATOM   1504 HG22 THR A  99      19.978  36.531  10.007  1.00  0.00           H  
ATOM   1505 HG23 THR A  99      21.214  35.672  10.919  1.00  0.00           H  
ATOM   1506  N   THR A 100      19.589  32.842  12.811  1.00 14.85           N  
ATOM   1507  CA  THR A 100      20.285  32.503  14.055  1.00 15.59           C  
ATOM   1508  C   THR A 100      21.503  31.590  13.787  1.00 16.12           C  
ATOM   1509  O   THR A 100      22.135  31.151  14.746  1.00 16.86           O  
ATOM   1510  CB  THR A 100      19.331  31.787  15.054  1.00 16.63           C  
ATOM   1511  OG1 THR A 100      18.898  30.525  14.575  1.00 14.24           O  
ATOM   1512  CG2 THR A 100      18.102  32.624  15.437  1.00 17.02           C  
ATOM   1513  H   THR A 100      19.325  32.057  12.233  1.00  0.00           H  
ATOM   1514  HA  THR A 100      20.677  33.403  14.527  1.00  0.00           H  
ATOM   1515  HB  THR A 100      19.878  31.600  15.979  1.00  0.00           H  
ATOM   1516  HG1 THR A 100      19.662  29.944  14.512  1.00  0.00           H  
ATOM   1517 HG21 THR A 100      17.482  32.100  16.165  1.00  0.00           H  
ATOM   1518 HG22 THR A 100      18.417  33.562  15.889  1.00  0.00           H  
ATOM   1519 HG23 THR A 100      17.477  32.855  14.574  1.00  0.00           H  
ATOM   1520  N   ASP A 101      21.815  31.327  12.506  1.00 15.68           N  
ATOM   1521  CA  ASP A 101      22.853  30.392  12.058  1.00 15.56           C  
ATOM   1522  C   ASP A 101      23.873  31.074  11.125  1.00 16.55           C  
ATOM   1523  O   ASP A 101      24.546  30.385  10.356  1.00 17.07           O  
ATOM   1524  CB  ASP A 101      22.255  29.103  11.432  1.00 16.61           C  
ATOM   1525  CG  ASP A 101      21.203  29.297  10.330  1.00 17.17           C  
ATOM   1526  OD1 ASP A 101      21.087  30.417   9.784  1.00 17.53           O1-
ATOM   1527  OD2 ASP A 101      20.564  28.279   9.993  1.00 16.41           O  
ATOM   1528  H   ASP A 101      21.270  31.745  11.764  1.00  0.00           H  
ATOM   1529  HA  ASP A 101      23.446  30.075  12.917  1.00  0.00           H  
ATOM   1530  HB2 ASP A 101      21.773  28.551  12.239  1.00  0.00           H  
ATOM   1531  HB3 ASP A 101      23.048  28.462  11.045  1.00  0.00           H  
ATOM   1532  N   HIS A 102      23.979  32.413  11.211  1.00 15.78           N  
ATOM   1533  CA  HIS A 102      24.891  33.252  10.433  1.00 13.77           C  
ATOM   1534  C   HIS A 102      24.598  33.173   8.922  1.00 12.53           C  
ATOM   1535  O   HIS A 102      25.466  32.803   8.134  1.00 12.64           O  
ATOM   1536  CB  HIS A 102      26.359  32.938  10.821  1.00 12.37           C  
ATOM   1537  CG  HIS A 102      27.338  34.059  10.584  1.00 13.30           C  
ATOM   1538  ND1 HIS A 102      28.578  33.862   9.965  1.00 13.49           N  
ATOM   1539  CD2 HIS A 102      27.229  35.388  10.938  1.00 14.06           C  
ATOM   1540  CE1 HIS A 102      29.155  35.055   9.962  1.00 14.06           C  
ATOM   1541  NE2 HIS A 102      28.398  35.997  10.522  1.00 13.65           N  
ATOM   1542  H   HIS A 102      23.387  32.904  11.867  1.00  0.00           H  
ATOM   1543  HA  HIS A 102      24.664  34.270  10.751  1.00  0.00           H  
ATOM   1544  HB3 HIS A 102      26.716  32.038  10.317  1.00  0.00           H  
ATOM   1545  HB2 HIS A 102      26.410  32.713  11.885  1.00  0.00           H  
ATOM   1546  HD2 HIS A 102      26.439  35.934  11.434  1.00  0.00           H  
ATOM   1547  HE1 HIS A 102      30.134  35.245   9.548  1.00  0.00           H  
ATOM   1548  HD1 HIS A 102      28.847  32.939   9.656  1.00  0.00           H  
ATOM   1549  N   TYR A 103      23.363  33.554   8.552  1.00 12.10           N  
ATOM   1550  CA  TYR A 103      22.860  33.745   7.183  1.00 14.27           C  
ATOM   1551  C   TYR A 103      22.670  32.453   6.359  1.00 15.11           C  
ATOM   1552  O   TYR A 103      22.427  32.560   5.156  1.00 15.24           O  
ATOM   1553  CB  TYR A 103      23.715  34.767   6.389  1.00 13.96           C  
ATOM   1554  CG  TYR A 103      24.093  36.042   7.119  1.00 13.54           C  
ATOM   1555  CD1 TYR A 103      25.362  36.135   7.721  1.00 12.50           C  
ATOM   1556  CD2 TYR A 103      23.205  37.136   7.185  1.00 13.89           C  
ATOM   1557  CE1 TYR A 103      25.744  37.302   8.394  1.00 12.64           C  
ATOM   1558  CE2 TYR A 103      23.599  38.321   7.840  1.00 12.50           C  
ATOM   1559  CZ  TYR A 103      24.871  38.398   8.444  1.00 12.46           C  
ATOM   1560  OH  TYR A 103      25.275  39.522   9.091  1.00 11.37           O  
ATOM   1561  H   TYR A 103      22.697  33.783   9.278  1.00  0.00           H  
ATOM   1562  HA  TYR A 103      21.863  34.168   7.297  1.00  0.00           H  
ATOM   1563  HB2 TYR A 103      23.210  35.043   5.464  1.00  0.00           H  
ATOM   1564  HB3 TYR A 103      24.644  34.292   6.072  1.00  0.00           H  
ATOM   1565  HD1 TYR A 103      26.050  35.306   7.673  1.00  0.00           H  
ATOM   1566  HD2 TYR A 103      22.232  37.076   6.723  1.00  0.00           H  
ATOM   1567  HE1 TYR A 103      26.715  37.356   8.859  1.00  0.00           H  
ATOM   1568  HE2 TYR A 103      22.925  39.165   7.880  1.00  0.00           H  
ATOM   1569  HH  TYR A 103      24.686  40.285   8.973  1.00  0.00           H  
ATOM   1570  N   GLN A 104      22.770  31.263   6.980  1.00 16.59           N  
ATOM   1571  CA  GLN A 104      22.551  29.987   6.290  1.00 16.66           C  
ATOM   1572  C   GLN A 104      21.074  29.752   5.949  1.00 16.73           C  
ATOM   1573  O   GLN A 104      20.776  29.410   4.806  1.00 16.08           O  
ATOM   1574  CB  GLN A 104      23.125  28.809   7.094  1.00 19.35           C  
ATOM   1575  CG  GLN A 104      24.657  28.812   7.143  1.00 25.50           C  
ATOM   1576  CD  GLN A 104      25.195  27.589   7.881  1.00 28.17           C  
ATOM   1577  OE1 GLN A 104      25.245  26.495   7.324  1.00 32.69           O  
ATOM   1578  NE2 GLN A 104      25.599  27.770   9.140  1.00 28.54           N  
ATOM   1579  H   GLN A 104      22.954  31.221   7.973  1.00  0.00           H  
ATOM   1580  HA  GLN A 104      23.093  30.023   5.343  1.00  0.00           H  
ATOM   1581  HB3 GLN A 104      22.789  27.869   6.652  1.00  0.00           H  
ATOM   1582  HB2 GLN A 104      22.733  28.821   8.109  1.00  0.00           H  
ATOM   1583  HG3 GLN A 104      25.027  29.725   7.612  1.00  0.00           H  
ATOM   1584  HG2 GLN A 104      25.048  28.800   6.126  1.00  0.00           H  
ATOM   1585 HE21 GLN A 104      25.972  26.995   9.668  1.00  0.00           H  
ATOM   1586 HE22 GLN A 104      25.517  28.679   9.578  1.00  0.00           H  
ATOM   1587  N   THR A 105      20.189  29.971   6.933  1.00 16.59           N  
ATOM   1588  CA  THR A 105      18.742  29.882   6.767  1.00 17.62           C  
ATOM   1589  C   THR A 105      18.074  31.129   7.364  1.00 16.72           C  
ATOM   1590  O   THR A 105      18.598  31.734   8.302  1.00 15.28           O  
ATOM   1591  CB  THR A 105      18.144  28.607   7.430  1.00 20.86           C  
ATOM   1592  OG1 THR A 105      18.060  28.672   8.842  1.00 21.03           O  
ATOM   1593  CG2 THR A 105      18.849  27.305   7.018  1.00 21.60           C  
ATOM   1594  H   THR A 105      20.511  30.238   7.857  1.00  0.00           H  
ATOM   1595  HA  THR A 105      18.491  29.861   5.704  1.00  0.00           H  
ATOM   1596  HB  THR A 105      17.112  28.521   7.084  1.00  0.00           H  
ATOM   1597  HG1 THR A 105      18.950  28.583   9.210  1.00  0.00           H  
ATOM   1598 HG21 THR A 105      18.331  26.435   7.421  1.00  0.00           H  
ATOM   1599 HG22 THR A 105      18.874  27.199   5.933  1.00  0.00           H  
ATOM   1600 HG23 THR A 105      19.877  27.270   7.381  1.00  0.00           H  
ATOM   1601  N   PHE A 106      16.920  31.479   6.778  1.00 16.44           N  
ATOM   1602  CA  PHE A 106      16.114  32.633   7.156  1.00 16.68           C  
ATOM   1603  C   PHE A 106      14.677  32.174   7.435  1.00 17.03           C  
ATOM   1604  O   PHE A 106      14.173  31.293   6.739  1.00 17.99           O  
ATOM   1605  CB  PHE A 106      16.138  33.684   6.030  1.00 15.55           C  
ATOM   1606  CG  PHE A 106      17.506  34.255   5.701  1.00 17.75           C  
ATOM   1607  CD1 PHE A 106      18.035  35.321   6.458  1.00 16.86           C  
ATOM   1608  CD2 PHE A 106      18.322  33.629   4.736  1.00 17.96           C  
ATOM   1609  CE1 PHE A 106      19.312  35.796   6.186  1.00 16.42           C  
ATOM   1610  CE2 PHE A 106      19.597  34.117   4.484  1.00 15.95           C  
ATOM   1611  CZ  PHE A 106      20.081  35.206   5.194  1.00 16.75           C  
ATOM   1612  H   PHE A 106      16.545  30.913   6.031  1.00  0.00           H  
ATOM   1613  HA  PHE A 106      16.526  33.080   8.055  1.00  0.00           H  
ATOM   1614  HB3 PHE A 106      15.504  34.523   6.312  1.00  0.00           H  
ATOM   1615  HB2 PHE A 106      15.704  33.271   5.118  1.00  0.00           H  
ATOM   1616  HD1 PHE A 106      17.443  35.777   7.238  1.00  0.00           H  
ATOM   1617  HD2 PHE A 106      17.956  32.775   4.186  1.00  0.00           H  
ATOM   1618  HE1 PHE A 106      19.720  36.627   6.740  1.00  0.00           H  
ATOM   1619  HE2 PHE A 106      20.219  33.653   3.734  1.00  0.00           H  
ATOM   1620  HZ  PHE A 106      21.068  35.588   4.980  1.00  0.00           H  
ATOM   1621  N   THR A 107      14.043  32.808   8.430  1.00 15.84           N  
ATOM   1622  CA  THR A 107      12.651  32.577   8.812  1.00 15.36           C  
ATOM   1623  C   THR A 107      11.915  33.920   8.768  1.00 14.12           C  
ATOM   1624  O   THR A 107      12.332  34.843   9.466  1.00 14.93           O  
ATOM   1625  CB  THR A 107      12.562  32.034  10.267  1.00 15.56           C  
ATOM   1626  OG1 THR A 107      13.169  30.760  10.318  1.00 18.01           O  
ATOM   1627  CG2 THR A 107      11.137  31.895  10.839  1.00 14.35           C  
ATOM   1628  H   THR A 107      14.537  33.513   8.962  1.00  0.00           H  
ATOM   1629  HA  THR A 107      12.159  31.878   8.133  1.00  0.00           H  
ATOM   1630  HB  THR A 107      13.138  32.678  10.934  1.00  0.00           H  
ATOM   1631  HG1 THR A 107      14.082  30.844  10.030  1.00  0.00           H  
ATOM   1632 HG21 THR A 107      11.153  31.393  11.807  1.00  0.00           H  
ATOM   1633 HG22 THR A 107      10.663  32.864  10.995  1.00  0.00           H  
ATOM   1634 HG23 THR A 107      10.499  31.313  10.173  1.00  0.00           H  
ATOM   1635  N   LYS A 108      10.829  33.999   7.978  1.00 13.02           N  
ATOM   1636  CA  LYS A 108       9.922  35.151   7.950  1.00 13.02           C  
ATOM   1637  C   LYS A 108       9.167  35.249   9.283  1.00 14.38           C  
ATOM   1638  O   LYS A 108       8.518  34.278   9.672  1.00 13.27           O  
ATOM   1639  CB  LYS A 108       8.948  35.025   6.758  1.00  9.68           C  
ATOM   1640  CG  LYS A 108       7.995  36.227   6.593  1.00 10.02           C  
ATOM   1641  CD  LYS A 108       7.130  36.117   5.327  1.00 12.01           C  
ATOM   1642  CE  LYS A 108       6.026  37.184   5.231  1.00 15.01           C  
ATOM   1643  NZ  LYS A 108       6.568  38.551   5.149  1.00 19.97           N1+
ATOM   1644  H   LYS A 108      10.548  33.199   7.430  1.00  0.00           H  
ATOM   1645  HA  LYS A 108      10.519  36.053   7.805  1.00  0.00           H  
ATOM   1646  HB3 LYS A 108       8.361  34.110   6.856  1.00  0.00           H  
ATOM   1647  HB2 LYS A 108       9.521  34.908   5.841  1.00  0.00           H  
ATOM   1648  HG3 LYS A 108       8.579  37.148   6.563  1.00  0.00           H  
ATOM   1649  HG2 LYS A 108       7.342  36.308   7.462  1.00  0.00           H  
ATOM   1650  HD3 LYS A 108       6.667  35.130   5.291  1.00  0.00           H  
ATOM   1651  HD2 LYS A 108       7.770  36.179   4.446  1.00  0.00           H  
ATOM   1652  HE2 LYS A 108       5.358  37.122   6.091  1.00  0.00           H  
ATOM   1653  HE3 LYS A 108       5.419  37.004   4.343  1.00  0.00           H  
ATOM   1654  HZ1 LYS A 108       7.065  38.773   6.007  1.00  0.00           H  
ATOM   1655  HZ2 LYS A 108       7.193  38.633   4.362  1.00  0.00           H  
ATOM   1656  HZ3 LYS A 108       5.806  39.207   5.051  1.00  0.00           H  
ATOM   1657  N   ILE A 109       9.278  36.408   9.946  1.00 14.63           N  
ATOM   1658  CA  ILE A 109       8.648  36.664  11.241  1.00 15.37           C  
ATOM   1659  C   ILE A 109       7.638  37.823  11.202  1.00 14.77           C  
ATOM   1660  O   ILE A 109       6.786  37.859  12.086  1.00 15.46           O  
ATOM   1661  CB  ILE A 109       9.690  36.899  12.370  1.00 15.16           C  
ATOM   1662  CG1 ILE A 109      10.684  38.053  12.095  1.00 13.49           C  
ATOM   1663  CG2 ILE A 109      10.418  35.585  12.702  1.00 13.62           C  
ATOM   1664  CD1 ILE A 109      11.523  38.443  13.322  1.00 12.34           C  
ATOM   1665  H   ILE A 109       9.825  37.163   9.554  1.00  0.00           H  
ATOM   1666  HA  ILE A 109       8.054  35.797  11.536  1.00  0.00           H  
ATOM   1667  HB  ILE A 109       9.137  37.169  13.270  1.00  0.00           H  
ATOM   1668 HG13 ILE A 109      10.149  38.939  11.756  1.00  0.00           H  
ATOM   1669 HG12 ILE A 109      11.353  37.776  11.280  1.00  0.00           H  
ATOM   1670 HG21 ILE A 109      11.059  35.692  13.576  1.00  0.00           H  
ATOM   1671 HG22 ILE A 109       9.710  34.786  12.923  1.00  0.00           H  
ATOM   1672 HG23 ILE A 109      11.036  35.253  11.868  1.00  0.00           H  
ATOM   1673 HD11 ILE A 109      12.037  39.388  13.152  1.00  0.00           H  
ATOM   1674 HD12 ILE A 109      10.902  38.563  14.210  1.00  0.00           H  
ATOM   1675 HD13 ILE A 109      12.284  37.695  13.541  1.00  0.00           H  
ATOM   1676  N   ARG A 110       7.680  38.690  10.173  1.00 15.14           N  
ATOM   1677  CA  ARG A 110       6.605  39.648   9.861  1.00 16.56           C  
ATOM   1678  C   ARG A 110       6.468  39.766   8.303  1.00 18.00           C  
ATOM   1679  O   ARG A 110       7.517  39.624   7.630  1.00 17.23           O1-
ATOM   1680  CB  ARG A 110       6.906  41.074  10.403  1.00 14.58           C  
ATOM   1681  CG  ARG A 110       7.172  41.216  11.920  1.00 13.37           C  
ATOM   1682  CD  ARG A 110       5.990  40.872  12.843  1.00 15.47           C  
ATOM   1683  NE  ARG A 110       6.328  41.060  14.265  1.00 15.59           N  
ATOM   1684  CZ  ARG A 110       6.982  40.201  15.067  1.00 16.76           C  
ATOM   1685  NH1 ARG A 110       7.414  39.012  14.634  1.00 14.63           N  
ATOM   1686  NH2 ARG A 110       7.202  40.527  16.344  1.00 16.24           N1+
ATOM   1687  OXT ARG A 110       5.309  40.025   7.908  1.00 23.04           O  
ATOM   1688  H   ARG A 110       8.410  38.615   9.477  1.00  0.00           H  
ATOM   1689  HA  ARG A 110       5.645  39.295  10.246  1.00  0.00           H  
ATOM   1690  HB2 ARG A 110       6.056  41.712  10.163  1.00  0.00           H  
ATOM   1691  HB3 ARG A 110       7.741  41.516   9.861  1.00  0.00           H  
ATOM   1692  HG3 ARG A 110       7.379  42.275  12.076  1.00  0.00           H  
ATOM   1693  HG2 ARG A 110       8.080  40.698  12.230  1.00  0.00           H  
ATOM   1694  HD3 ARG A 110       5.516  39.917  12.631  1.00  0.00           H  
ATOM   1695  HD2 ARG A 110       5.209  41.603  12.656  1.00  0.00           H  
ATOM   1696  HE  ARG A 110       6.059  41.951  14.664  1.00  0.00           H  
ATOM   1697 HH12 ARG A 110       7.880  38.384  15.275  1.00  0.00           H  
ATOM   1698 HH11 ARG A 110       7.214  38.711  13.687  1.00  0.00           H  
ATOM   1699 HH21 ARG A 110       7.650  39.867  16.973  1.00  0.00           H  
ATOM   1700 HH22 ARG A 110       6.851  41.414  16.709  1.00  0.00           H  
TER    1701      ARG A 110
ATOM   1702  N   LYS D   1      48.111  40.536   9.780  1.00 29.18           N1+
ATOM   1703  CA  LYS D   1      47.284  39.315   9.506  1.00 29.51           C  
ATOM   1704  C   LYS D   1      47.593  38.953   8.033  1.00 28.30           C  
ATOM   1705  O   LYS D   1      47.499  39.806   7.150  1.00 28.68           O  
ATOM   1706  CB  LYS D   1      45.794  39.615   9.827  1.00 31.06           C  
ATOM   1707  CG  LYS D   1      44.734  38.624   9.305  1.00 34.24           C  
ATOM   1708  CD  LYS D   1      44.901  37.144   9.684  1.00 37.99           C  
ATOM   1709  CE  LYS D   1      44.676  36.838  11.169  1.00 39.74           C  
ATOM   1710  NZ  LYS D   1      44.729  35.386  11.412  1.00 39.95           N1+
ATOM   1711  H1  LYS D   1      47.974  40.814  10.742  1.00  0.00           H  
ATOM   1712  H2  LYS D   1      49.087  40.333   9.617  1.00  0.00           H  
ATOM   1713  H3  LYS D   1      47.798  41.281   9.170  1.00  0.00           H  
ATOM   1714  HA  LYS D   1      47.677  38.557  10.187  1.00  0.00           H  
ATOM   1715  HB3 LYS D   1      45.525  40.593   9.425  1.00  0.00           H  
ATOM   1716  HB2 LYS D   1      45.681  39.713  10.908  1.00  0.00           H  
ATOM   1717  HG2 LYS D   1      44.721  38.690   8.222  1.00  0.00           H  
ATOM   1718  HG3 LYS D   1      43.746  38.966   9.621  1.00  0.00           H  
ATOM   1719  HD2 LYS D   1      45.887  36.789   9.386  1.00  0.00           H  
ATOM   1720  HD3 LYS D   1      44.194  36.562   9.090  1.00  0.00           H  
ATOM   1721  HE3 LYS D   1      43.700  37.208  11.489  1.00  0.00           H  
ATOM   1722  HE2 LYS D   1      45.427  37.336  11.784  1.00  0.00           H  
ATOM   1723  HZ1 LYS D   1      44.018  34.925  10.860  1.00  0.00           H  
ATOM   1724  HZ2 LYS D   1      45.636  35.031  11.147  1.00  0.00           H  
ATOM   1725  HZ3 LYS D   1      44.565  35.203  12.392  1.00  0.00           H  
ATOM   1726  N   LYS D   2      47.975  37.683   7.815  1.00 26.22           N  
ATOM   1727  CA  LYS D   2      48.291  37.096   6.513  1.00 25.12           C  
ATOM   1728  C   LYS D   2      47.458  35.819   6.343  1.00 24.31           C  
ATOM   1729  O   LYS D   2      47.403  35.001   7.263  1.00 25.51           O  
ATOM   1730  CB  LYS D   2      49.814  36.811   6.435  1.00 25.77           C  
ATOM   1731  CG  LYS D   2      50.322  36.091   5.163  1.00 27.71           C  
ATOM   1732  CD  LYS D   2      50.178  36.927   3.878  1.00 28.44           C  
ATOM   1733  CE  LYS D   2      50.614  36.208   2.592  1.00 30.19           C  
ATOM   1734  NZ  LYS D   2      52.051  35.883   2.568  1.00 31.01           N1+
ATOM   1735  H   LYS D   2      48.020  37.037   8.589  1.00  0.00           H  
ATOM   1736  HA  LYS D   2      48.024  37.797   5.723  1.00  0.00           H  
ATOM   1737  HB3 LYS D   2      50.095  36.200   7.294  1.00  0.00           H  
ATOM   1738  HB2 LYS D   2      50.358  37.749   6.551  1.00  0.00           H  
ATOM   1739  HG2 LYS D   2      49.810  35.136   5.039  1.00  0.00           H  
ATOM   1740  HG3 LYS D   2      51.372  35.841   5.309  1.00  0.00           H  
ATOM   1741  HD3 LYS D   2      50.735  37.858   3.982  1.00  0.00           H  
ATOM   1742  HD2 LYS D   2      49.136  37.216   3.754  1.00  0.00           H  
ATOM   1743  HE3 LYS D   2      50.402  36.846   1.735  1.00  0.00           H  
ATOM   1744  HE2 LYS D   2      50.033  35.297   2.456  1.00  0.00           H  
ATOM   1745  HZ1 LYS D   2      52.275  35.256   3.327  1.00  0.00           H  
ATOM   1746  HZ2 LYS D   2      52.257  35.430   1.684  1.00  0.00           H  
ATOM   1747  HZ3 LYS D   2      52.598  36.728   2.647  1.00  0.00           H  
ATOM   1748  N   ALA D   3      46.859  35.674   5.155  1.00 21.10           N  
ATOM   1749  CA  ALA D   3      46.071  34.523   4.737  1.00 20.38           C  
ATOM   1750  C   ALA D   3      46.594  34.023   3.389  1.00 20.72           C  
ATOM   1751  O   ALA D   3      46.797  34.834   2.485  1.00 21.02           O  
ATOM   1752  CB  ALA D   3      44.602  34.954   4.637  1.00 17.63           C  
ATOM   1753  H   ALA D   3      46.949  36.407   4.462  1.00  0.00           H  
ATOM   1754  HA  ALA D   3      46.155  33.716   5.466  1.00  0.00           H  
ATOM   1755  HB1 ALA D   3      43.981  34.185   4.176  1.00  0.00           H  
ATOM   1756  HB2 ALA D   3      44.214  35.143   5.636  1.00  0.00           H  
ATOM   1757  HB3 ALA D   3      44.487  35.868   4.054  1.00  0.00           H  
ATOM   1758  N   VAL D   4      46.797  32.701   3.283  1.00 20.76           N  
ATOM   1759  CA  VAL D   4      47.273  32.036   2.072  1.00 19.90           C  
ATOM   1760  C   VAL D   4      46.246  30.977   1.641  1.00 20.71           C  
ATOM   1761  O   VAL D   4      45.921  30.089   2.428  1.00 19.98           O  
ATOM   1762  CB  VAL D   4      48.651  31.341   2.284  1.00 19.77           C  
ATOM   1763  CG1 VAL D   4      49.126  30.509   1.071  1.00 18.87           C  
ATOM   1764  CG2 VAL D   4      49.745  32.363   2.641  1.00 17.69           C  
ATOM   1765  H   VAL D   4      46.619  32.097   4.080  1.00  0.00           H  
ATOM   1766  HA  VAL D   4      47.396  32.761   1.272  1.00  0.00           H  
ATOM   1767  HB  VAL D   4      48.564  30.662   3.134  1.00  0.00           H  
ATOM   1768 HG11 VAL D   4      50.132  30.123   1.233  1.00  0.00           H  
ATOM   1769 HG12 VAL D   4      48.490  29.644   0.884  1.00  0.00           H  
ATOM   1770 HG13 VAL D   4      49.146  31.111   0.161  1.00  0.00           H  
ATOM   1771 HG21 VAL D   4      50.699  31.869   2.831  1.00  0.00           H  
ATOM   1772 HG22 VAL D   4      49.898  33.068   1.824  1.00  0.00           H  
ATOM   1773 HG23 VAL D   4      49.494  32.931   3.536  1.00  0.00           H  
ATOM   1774  N   ILE D   5      45.795  31.072   0.381  1.00 19.41           N  
ATOM   1775  CA  ILE D   5      44.978  30.055  -0.277  1.00 20.78           C  
ATOM   1776  C   ILE D   5      45.857  29.399  -1.354  1.00 20.51           C  
ATOM   1777  O   ILE D   5      46.277  30.075  -2.293  1.00 20.94           O  
ATOM   1778  CB  ILE D   5      43.706  30.654  -0.957  1.00 21.05           C  
ATOM   1779  CG1 ILE D   5      42.781  31.352   0.068  1.00 21.86           C  
ATOM   1780  CG2 ILE D   5      42.902  29.613  -1.773  1.00 20.09           C  
ATOM   1781  CD1 ILE D   5      41.806  32.353  -0.569  1.00 23.11           C  
ATOM   1782  H   ILE D   5      46.110  31.837  -0.203  1.00  0.00           H  
ATOM   1783  HA  ILE D   5      44.655  29.292   0.433  1.00  0.00           H  
ATOM   1784  HB  ILE D   5      44.032  31.422  -1.657  1.00  0.00           H  
ATOM   1785 HG13 ILE D   5      43.367  31.899   0.806  1.00  0.00           H  
ATOM   1786 HG12 ILE D   5      42.222  30.605   0.633  1.00  0.00           H  
ATOM   1787 HG21 ILE D   5      41.993  30.042  -2.191  1.00  0.00           H  
ATOM   1788 HG22 ILE D   5      43.467  29.221  -2.619  1.00  0.00           H  
ATOM   1789 HG23 ILE D   5      42.606  28.768  -1.151  1.00  0.00           H  
ATOM   1790 HD11 ILE D   5      41.282  32.925   0.194  1.00  0.00           H  
ATOM   1791 HD12 ILE D   5      42.337  33.066  -1.199  1.00  0.00           H  
ATOM   1792 HD13 ILE D   5      41.051  31.857  -1.178  1.00  0.00           H  
ATOM   1793  N   ASN D   6      46.101  28.090  -1.196  1.00 20.27           N  
ATOM   1794  CA  ASN D   6      46.742  27.243  -2.201  1.00 19.17           C  
ATOM   1795  C   ASN D   6      45.613  26.643  -3.048  1.00 18.45           C  
ATOM   1796  O   ASN D   6      44.978  25.679  -2.626  1.00 18.74           O  
ATOM   1797  CB  ASN D   6      47.598  26.168  -1.497  1.00 19.62           C  
ATOM   1798  CG  ASN D   6      48.823  26.756  -0.788  1.00 22.81           C  
ATOM   1799  OD1 ASN D   6      49.713  27.315  -1.425  1.00 25.13           O  
ATOM   1800  ND2 ASN D   6      48.875  26.627   0.540  1.00 21.51           N  
ATOM   1801  H   ASN D   6      45.726  27.610  -0.391  1.00  0.00           H  
ATOM   1802  HA  ASN D   6      47.395  27.846  -2.834  1.00  0.00           H  
ATOM   1803  HB3 ASN D   6      47.969  25.458  -2.234  1.00  0.00           H  
ATOM   1804  HB2 ASN D   6      46.996  25.590  -0.795  1.00  0.00           H  
ATOM   1805 HD21 ASN D   6      49.658  26.999   1.056  1.00  0.00           H  
ATOM   1806 HD22 ASN D   6      48.131  26.159   1.038  1.00  0.00           H  
ATOM   1807  N   GLY D   7      45.337  27.289  -4.190  1.00 17.00           N  
ATOM   1808  CA  GLY D   7      44.146  27.070  -5.009  1.00 17.98           C  
ATOM   1809  C   GLY D   7      44.089  25.694  -5.689  1.00 20.92           C  
ATOM   1810  O   GLY D   7      42.995  25.248  -6.030  1.00 20.09           O  
ATOM   1811  H   GLY D   7      45.913  28.077  -4.458  1.00  0.00           H  
ATOM   1812  HA2 GLY D   7      44.103  27.839  -5.777  1.00  0.00           H  
ATOM   1813  HA3 GLY D   7      43.263  27.208  -4.386  1.00  0.00           H  
ATOM   1814  N   GLU D   8      45.232  25.006  -5.849  1.00 22.42           N  
ATOM   1815  CA  GLU D   8      45.312  23.632  -6.348  1.00 24.85           C  
ATOM   1816  C   GLU D   8      44.791  22.592  -5.333  1.00 25.23           C  
ATOM   1817  O   GLU D   8      44.374  21.513  -5.754  1.00 26.91           O  
ATOM   1818  CB  GLU D   8      46.750  23.328  -6.844  1.00 27.27           C  
ATOM   1819  CG  GLU D   8      47.847  22.954  -5.813  1.00 29.55           C  
ATOM   1820  CD  GLU D   8      48.298  24.045  -4.834  1.00 30.80           C  
ATOM   1821  OE1 GLU D   8      47.938  25.226  -5.032  1.00 30.92           O  
ATOM   1822  OE2 GLU D   8      49.025  23.668  -3.889  1.00 32.33           O1-
ATOM   1823  H   GLU D   8      46.112  25.406  -5.539  1.00  0.00           H  
ATOM   1824  HA  GLU D   8      44.661  23.577  -7.223  1.00  0.00           H  
ATOM   1825  HB2 GLU D   8      47.099  24.165  -7.448  1.00  0.00           H  
ATOM   1826  HB3 GLU D   8      46.682  22.500  -7.550  1.00  0.00           H  
ATOM   1827  HG3 GLU D   8      48.737  22.649  -6.364  1.00  0.00           H  
ATOM   1828  HG2 GLU D   8      47.544  22.077  -5.241  1.00  0.00           H  
ATOM   1829  N   GLN D   9      44.802  22.936  -4.032  1.00 25.21           N  
ATOM   1830  CA  GLN D   9      44.304  22.099  -2.937  1.00 25.61           C  
ATOM   1831  C   GLN D   9      42.794  22.273  -2.676  1.00 25.21           C  
ATOM   1832  O   GLN D   9      42.233  21.465  -1.937  1.00 25.43           O  
ATOM   1833  CB  GLN D   9      45.123  22.388  -1.660  1.00 27.99           C  
ATOM   1834  CG  GLN D   9      46.606  21.987  -1.793  1.00 32.73           C  
ATOM   1835  CD  GLN D   9      47.474  22.503  -0.644  1.00 36.58           C  
ATOM   1836  OE1 GLN D   9      47.051  22.527   0.510  1.00 38.59           O  
ATOM   1837  NE2 GLN D   9      48.707  22.904  -0.958  1.00 38.62           N  
ATOM   1838  H   GLN D   9      45.151  23.847  -3.765  1.00  0.00           H  
ATOM   1839  HA  GLN D   9      44.456  21.049  -3.197  1.00  0.00           H  
ATOM   1840  HB3 GLN D   9      44.693  21.854  -0.811  1.00  0.00           H  
ATOM   1841  HB2 GLN D   9      45.048  23.446  -1.411  1.00  0.00           H  
ATOM   1842  HG3 GLN D   9      47.012  22.372  -2.727  1.00  0.00           H  
ATOM   1843  HG2 GLN D   9      46.697  20.902  -1.844  1.00  0.00           H  
ATOM   1844 HE21 GLN D   9      49.332  23.241  -0.241  1.00  0.00           H  
ATOM   1845 HE22 GLN D   9      49.006  22.921  -1.928  1.00  0.00           H  
ATOM   1846  N   ILE D  10      42.161  23.296  -3.277  1.00 24.82           N  
ATOM   1847  CA  ILE D  10      40.728  23.564  -3.164  1.00 24.72           C  
ATOM   1848  C   ILE D  10      39.967  22.670  -4.164  1.00 26.36           C  
ATOM   1849  O   ILE D  10      40.030  22.915  -5.370  1.00 26.78           O  
ATOM   1850  CB  ILE D  10      40.407  25.064  -3.454  1.00 21.71           C  
ATOM   1851  CG1 ILE D  10      41.203  26.026  -2.538  1.00 17.90           C  
ATOM   1852  CG2 ILE D  10      38.900  25.401  -3.407  1.00 21.33           C  
ATOM   1853  CD1 ILE D  10      41.028  25.797  -1.028  1.00 17.49           C  
ATOM   1854  H   ILE D  10      42.682  23.914  -3.884  1.00  0.00           H  
ATOM   1855  HA  ILE D  10      40.393  23.327  -2.153  1.00  0.00           H  
ATOM   1856  HB  ILE D  10      40.736  25.285  -4.470  1.00  0.00           H  
ATOM   1857 HG12 ILE D  10      40.956  27.060  -2.782  1.00  0.00           H  
ATOM   1858 HG13 ILE D  10      42.264  25.927  -2.762  1.00  0.00           H  
ATOM   1859 HG21 ILE D  10      38.733  26.459  -3.608  1.00  0.00           H  
ATOM   1860 HG22 ILE D  10      38.329  24.850  -4.153  1.00  0.00           H  
ATOM   1861 HG23 ILE D  10      38.470  25.176  -2.433  1.00  0.00           H  
ATOM   1862 HD11 ILE D  10      41.204  26.719  -0.473  1.00  0.00           H  
ATOM   1863 HD12 ILE D  10      40.027  25.452  -0.775  1.00  0.00           H  
ATOM   1864 HD13 ILE D  10      41.736  25.052  -0.661  1.00  0.00           H  
ATOM   1865  N   ARG D  11      39.290  21.636  -3.638  1.00 27.34           N  
ATOM   1866  CA  ARG D  11      38.539  20.648  -4.419  1.00 28.50           C  
ATOM   1867  C   ARG D  11      37.027  20.936  -4.480  1.00 29.32           C  
ATOM   1868  O   ARG D  11      36.336  20.286  -5.264  1.00 29.90           O  
ATOM   1869  CB  ARG D  11      38.790  19.218  -3.884  1.00 30.46           C  
ATOM   1870  CG  ARG D  11      40.261  18.849  -3.597  1.00 31.86           C  
ATOM   1871  CD  ARG D  11      41.171  18.779  -4.833  1.00 32.84           C  
ATOM   1872  NE  ARG D  11      40.791  17.666  -5.717  1.00 35.17           N  
ATOM   1873  CZ  ARG D  11      41.521  17.172  -6.732  1.00 34.22           C  
ATOM   1874  NH1 ARG D  11      42.738  17.656  -7.017  1.00 33.00           N  
ATOM   1875  NH2 ARG D  11      41.020  16.175  -7.472  1.00 32.70           N1+
ATOM   1876  H   ARG D  11      39.291  21.484  -2.635  1.00  0.00           H  
ATOM   1877  HA  ARG D  11      38.891  20.675  -5.444  1.00  0.00           H  
ATOM   1878  HB2 ARG D  11      38.367  18.497  -4.584  1.00  0.00           H  
ATOM   1879  HB3 ARG D  11      38.229  19.080  -2.959  1.00  0.00           H  
ATOM   1880  HG3 ARG D  11      40.240  17.852  -3.156  1.00  0.00           H  
ATOM   1881  HG2 ARG D  11      40.702  19.482  -2.828  1.00  0.00           H  
ATOM   1882  HD2 ARG D  11      42.215  18.725  -4.522  1.00  0.00           H  
ATOM   1883  HD3 ARG D  11      41.073  19.689  -5.423  1.00  0.00           H  
ATOM   1884  HE  ARG D  11      39.868  17.287  -5.563  1.00  0.00           H  
ATOM   1885 HH11 ARG D  11      43.278  17.280  -7.782  1.00  0.00           H  
ATOM   1886 HH12 ARG D  11      43.118  18.417  -6.471  1.00  0.00           H  
ATOM   1887 HH21 ARG D  11      41.553  15.790  -8.239  1.00  0.00           H  
ATOM   1888 HH22 ARG D  11      40.106  15.796  -7.269  1.00  0.00           H  
ATOM   1889  N   SER D  12      36.540  21.887  -3.667  1.00 27.61           N  
ATOM   1890  CA  SER D  12      35.134  22.274  -3.570  1.00 25.59           C  
ATOM   1891  C   SER D  12      35.010  23.672  -2.947  1.00 24.87           C  
ATOM   1892  O   SER D  12      35.973  24.182  -2.372  1.00 24.20           O  
ATOM   1893  CB  SER D  12      34.344  21.199  -2.783  1.00 24.59           C  
ATOM   1894  OG  SER D  12      34.648  21.206  -1.401  1.00 25.56           O  
ATOM   1895  H   SER D  12      37.172  22.383  -3.053  1.00  0.00           H  
ATOM   1896  HA  SER D  12      34.730  22.335  -4.582  1.00  0.00           H  
ATOM   1897  HB2 SER D  12      34.522  20.200  -3.183  1.00  0.00           H  
ATOM   1898  HB3 SER D  12      33.274  21.382  -2.887  1.00  0.00           H  
ATOM   1899  HG  SER D  12      35.510  20.799  -1.267  1.00  0.00           H  
ATOM   1900  N   ILE D  13      33.802  24.257  -3.038  1.00 23.57           N  
ATOM   1901  CA  ILE D  13      33.453  25.518  -2.372  1.00 24.71           C  
ATOM   1902  C   ILE D  13      33.454  25.404  -0.830  1.00 23.81           C  
ATOM   1903  O   ILE D  13      33.764  26.389  -0.160  1.00 24.16           O  
ATOM   1904  CB  ILE D  13      32.078  26.060  -2.873  1.00 27.17           C  
ATOM   1905  CG1 ILE D  13      31.768  27.514  -2.443  1.00 29.27           C  
ATOM   1906  CG2 ILE D  13      30.885  25.151  -2.506  1.00 27.47           C  
ATOM   1907  CD1 ILE D  13      32.861  28.540  -2.784  1.00 31.15           C  
ATOM   1908  H   ILE D  13      33.053  23.791  -3.529  1.00  0.00           H  
ATOM   1909  HA  ILE D  13      34.227  26.239  -2.633  1.00  0.00           H  
ATOM   1910  HB  ILE D  13      32.135  26.073  -3.963  1.00  0.00           H  
ATOM   1911 HG12 ILE D  13      31.565  27.549  -1.374  1.00  0.00           H  
ATOM   1912 HG13 ILE D  13      30.841  27.835  -2.921  1.00  0.00           H  
ATOM   1913 HG21 ILE D  13      29.971  25.499  -2.988  1.00  0.00           H  
ATOM   1914 HG22 ILE D  13      31.048  24.123  -2.829  1.00  0.00           H  
ATOM   1915 HG23 ILE D  13      30.696  25.137  -1.432  1.00  0.00           H  
ATOM   1916 HD11 ILE D  13      32.431  29.531  -2.929  1.00  0.00           H  
ATOM   1917 HD12 ILE D  13      33.592  28.617  -1.979  1.00  0.00           H  
ATOM   1918 HD13 ILE D  13      33.391  28.277  -3.700  1.00  0.00           H  
ATOM   1919  N   SER D  14      33.193  24.191  -0.304  1.00 23.52           N  
ATOM   1920  CA  SER D  14      33.322  23.853   1.112  1.00 23.81           C  
ATOM   1921  C   SER D  14      34.780  23.936   1.594  1.00 22.49           C  
ATOM   1922  O   SER D  14      35.002  24.532   2.644  1.00 21.65           O  
ATOM   1923  CB ASER D  14      32.731  22.458   1.382  0.50 24.66           C  
ATOM   1924  CB BSER D  14      32.757  22.571   1.533  0.50 24.67           C  
ATOM   1925  OG ASER D  14      31.327  22.486   1.231  0.50 25.94           O  
ATOM   1926  OG BSER D  14      33.396  21.920   2.619  0.50 25.96           O  
ATOM   1927  H   SER D  14      32.949  23.426  -0.916  1.00  0.00           H  
ATOM   1928  HA  SER D  14      32.749  24.585   1.686  1.00  0.00           H  
ATOM   1929  HB2ASER D  14      32.952  22.141   2.402  0.50  0.00           H  
ATOM   1930  HB2BSER D  14      32.801  21.930   0.652  0.50  0.00           H  
ATOM   1931  HB3ASER D  14      33.154  21.706   0.717  0.50  0.00           H  
ATOM   1932  HB3BSER D  14      31.691  22.662   1.743  0.50  0.00           H  
ATOM   1933  HG ASER D  14      30.979  21.616   1.443  0.50  0.00           H  
ATOM   1934  HG BSER D  14      32.982  21.067   2.770  0.50  0.00           H  
ATOM   1935  N   ASP D  15      35.739  23.413   0.800  1.00 22.64           N  
ATOM   1936  CA  ASP D  15      37.187  23.541   1.044  1.00 22.58           C  
ATOM   1937  C   ASP D  15      37.656  24.996   1.101  1.00 20.99           C  
ATOM   1938  O   ASP D  15      38.486  25.315   1.950  1.00 21.30           O  
ATOM   1939  CB  ASP D  15      38.106  22.803   0.039  1.00 25.62           C  
ATOM   1940  CG  ASP D  15      37.869  21.305  -0.126  1.00 29.36           C  
ATOM   1941  OD1 ASP D  15      37.074  20.729   0.647  1.00 30.87           O  
ATOM   1942  OD2 ASP D  15      38.537  20.747  -1.020  1.00 31.22           O1-
ATOM   1943  H   ASP D  15      35.474  22.931  -0.048  1.00  0.00           H  
ATOM   1944  HA  ASP D  15      37.370  23.108   2.030  1.00  0.00           H  
ATOM   1945  HB3 ASP D  15      39.146  22.932   0.346  1.00  0.00           H  
ATOM   1946  HB2 ASP D  15      37.996  23.259  -0.945  1.00  0.00           H  
ATOM   1947  N   LEU D  16      37.110  25.844   0.213  1.00 19.08           N  
ATOM   1948  CA  LEU D  16      37.403  27.271   0.174  1.00 18.94           C  
ATOM   1949  C   LEU D  16      36.939  27.986   1.454  1.00 18.24           C  
ATOM   1950  O   LEU D  16      37.740  28.709   2.038  1.00 17.44           O  
ATOM   1951  CB  LEU D  16      36.836  27.885  -1.126  1.00 20.44           C  
ATOM   1952  CG  LEU D  16      37.223  29.356  -1.401  1.00 21.67           C  
ATOM   1953  CD1 LEU D  16      38.742  29.610  -1.306  1.00 19.14           C  
ATOM   1954  CD2 LEU D  16      36.664  29.810  -2.763  1.00 21.23           C  
ATOM   1955  H   LEU D  16      36.439  25.499  -0.459  1.00  0.00           H  
ATOM   1956  HA  LEU D  16      38.491  27.349   0.141  1.00  0.00           H  
ATOM   1957  HB3 LEU D  16      35.750  27.796  -1.124  1.00  0.00           H  
ATOM   1958  HB2 LEU D  16      37.175  27.281  -1.968  1.00  0.00           H  
ATOM   1959  HG  LEU D  16      36.738  29.971  -0.641  1.00  0.00           H  
ATOM   1960 HD11 LEU D  16      39.077  30.357  -2.023  1.00  0.00           H  
ATOM   1961 HD12 LEU D  16      39.012  29.980  -0.316  1.00  0.00           H  
ATOM   1962 HD13 LEU D  16      39.321  28.706  -1.493  1.00  0.00           H  
ATOM   1963 HD21 LEU D  16      36.330  30.845  -2.722  1.00  0.00           H  
ATOM   1964 HD22 LEU D  16      37.414  29.739  -3.550  1.00  0.00           H  
ATOM   1965 HD23 LEU D  16      35.815  29.206  -3.080  1.00  0.00           H  
ATOM   1966  N   HIS D  17      35.709  27.703   1.918  1.00 17.86           N  
ATOM   1967  CA  HIS D  17      35.176  28.224   3.179  1.00 18.59           C  
ATOM   1968  C   HIS D  17      35.862  27.679   4.447  1.00 19.14           C  
ATOM   1969  O   HIS D  17      35.975  28.443   5.405  1.00 19.34           O  
ATOM   1970  CB  HIS D  17      33.650  28.034   3.230  1.00 17.60           C  
ATOM   1971  CG  HIS D  17      32.886  28.975   2.334  1.00 16.49           C  
ATOM   1972  ND1 HIS D  17      32.969  30.366   2.465  1.00 17.59           N  
ATOM   1973  CD2 HIS D  17      32.013  28.680   1.308  1.00 16.50           C  
ATOM   1974  CE1 HIS D  17      32.168  30.849   1.526  1.00 17.78           C  
ATOM   1975  NE2 HIS D  17      31.576  29.894   0.807  1.00 17.58           N  
ATOM   1976  H   HIS D  17      35.108  27.078   1.397  1.00  0.00           H  
ATOM   1977  HA  HIS D  17      35.372  29.298   3.192  1.00  0.00           H  
ATOM   1978  HB3 HIS D  17      33.287  28.199   4.243  1.00  0.00           H  
ATOM   1979  HB2 HIS D  17      33.385  27.007   2.978  1.00  0.00           H  
ATOM   1980  HD2 HIS D  17      31.674  27.732   0.918  1.00  0.00           H  
ATOM   1981  HE1 HIS D  17      32.003  31.906   1.367  1.00  0.00           H  
ATOM   1982  HE2 HIS D  17      30.918  30.030   0.053  1.00  0.00           H  
ATOM   1983  N   GLN D  18      36.350  26.422   4.435  1.00 20.12           N  
ATOM   1984  CA  GLN D  18      37.184  25.864   5.512  1.00 21.01           C  
ATOM   1985  C   GLN D  18      38.565  26.534   5.593  1.00 19.20           C  
ATOM   1986  O   GLN D  18      39.037  26.798   6.699  1.00 17.48           O  
ATOM   1987  CB  GLN D  18      37.375  24.329   5.370  1.00 27.52           C  
ATOM   1988  CG  GLN D  18      36.152  23.409   5.579  1.00 35.95           C  
ATOM   1989  CD  GLN D  18      35.157  23.885   6.636  1.00 41.67           C  
ATOM   1990  OE1 GLN D  18      35.509  24.065   7.800  1.00 45.31           O  
ATOM   1991  NE2 GLN D  18      33.906  24.084   6.226  1.00 43.96           N  
ATOM   1992  H   GLN D  18      36.186  25.827   3.633  1.00  0.00           H  
ATOM   1993  HA  GLN D  18      36.692  26.083   6.460  1.00  0.00           H  
ATOM   1994  HB3 GLN D  18      38.122  24.017   6.103  1.00  0.00           H  
ATOM   1995  HB2 GLN D  18      37.818  24.102   4.400  1.00  0.00           H  
ATOM   1996  HG2 GLN D  18      36.494  22.410   5.852  1.00  0.00           H  
ATOM   1997  HG3 GLN D  18      35.628  23.276   4.637  1.00  0.00           H  
ATOM   1998 HE21 GLN D  18      33.206  24.440   6.869  1.00  0.00           H  
ATOM   1999 HE22 GLN D  18      33.645  23.929   5.264  1.00  0.00           H  
ATOM   2000  N   THR D  19      39.172  26.807   4.424  1.00 17.32           N  
ATOM   2001  CA  THR D  19      40.458  27.493   4.305  1.00 18.27           C  
ATOM   2002  C   THR D  19      40.362  28.956   4.769  1.00 17.29           C  
ATOM   2003  O   THR D  19      41.204  29.369   5.561  1.00 17.33           O  
ATOM   2004  CB  THR D  19      41.018  27.454   2.857  1.00 18.45           C  
ATOM   2005  OG1 THR D  19      41.222  26.106   2.484  1.00 20.45           O  
ATOM   2006  CG2 THR D  19      42.351  28.198   2.639  1.00 17.45           C  
ATOM   2007  H   THR D  19      38.721  26.546   3.557  1.00  0.00           H  
ATOM   2008  HA  THR D  19      41.168  26.980   4.959  1.00  0.00           H  
ATOM   2009  HB  THR D  19      40.279  27.865   2.169  1.00  0.00           H  
ATOM   2010  HG1 THR D  19      40.364  25.673   2.418  1.00  0.00           H  
ATOM   2011 HG21 THR D  19      42.723  28.042   1.625  1.00  0.00           H  
ATOM   2012 HG22 THR D  19      42.246  29.275   2.774  1.00  0.00           H  
ATOM   2013 HG23 THR D  19      43.119  27.850   3.330  1.00  0.00           H  
ATOM   2014  N   LEU D  20      39.306  29.680   4.350  1.00 17.53           N  
ATOM   2015  CA  LEU D  20      39.001  31.035   4.823  1.00 17.22           C  
ATOM   2016  C   LEU D  20      38.746  31.088   6.336  1.00 16.20           C  
ATOM   2017  O   LEU D  20      39.234  32.018   6.975  1.00 14.99           O  
ATOM   2018  CB  LEU D  20      37.781  31.624   4.078  1.00 16.10           C  
ATOM   2019  CG  LEU D  20      38.008  31.958   2.590  1.00 17.14           C  
ATOM   2020  CD1 LEU D  20      36.692  32.433   1.941  1.00 17.96           C  
ATOM   2021  CD2 LEU D  20      39.173  32.941   2.365  1.00 18.54           C  
ATOM   2022  H   LEU D  20      38.647  29.274   3.696  1.00  0.00           H  
ATOM   2023  HA  LEU D  20      39.877  31.654   4.627  1.00  0.00           H  
ATOM   2024  HB3 LEU D  20      37.462  32.541   4.576  1.00  0.00           H  
ATOM   2025  HB2 LEU D  20      36.941  30.934   4.172  1.00  0.00           H  
ATOM   2026  HG  LEU D  20      38.298  31.048   2.074  1.00  0.00           H  
ATOM   2027 HD11 LEU D  20      36.419  31.787   1.106  1.00  0.00           H  
ATOM   2028 HD12 LEU D  20      35.854  32.414   2.640  1.00  0.00           H  
ATOM   2029 HD13 LEU D  20      36.760  33.451   1.561  1.00  0.00           H  
ATOM   2030 HD21 LEU D  20      38.984  33.637   1.549  1.00  0.00           H  
ATOM   2031 HD22 LEU D  20      39.392  33.529   3.254  1.00  0.00           H  
ATOM   2032 HD23 LEU D  20      40.082  32.396   2.113  1.00  0.00           H  
ATOM   2033  N   LYS D  21      38.029  30.087   6.880  1.00 16.35           N  
ATOM   2034  CA  LYS D  21      37.733  29.973   8.308  1.00 16.05           C  
ATOM   2035  C   LYS D  21      38.994  29.879   9.183  1.00 15.67           C  
ATOM   2036  O   LYS D  21      39.063  30.559  10.208  1.00 16.56           O  
ATOM   2037  CB  LYS D  21      36.715  28.840   8.568  1.00 18.86           C  
ATOM   2038  CG  LYS D  21      36.338  28.650  10.050  1.00 18.59           C  
ATOM   2039  CD  LYS D  21      35.225  27.618  10.272  1.00 20.53           C  
ATOM   2040  CE  LYS D  21      34.901  27.457  11.763  1.00 22.99           C  
ATOM   2041  NZ  LYS D  21      33.809  26.497  11.985  1.00 23.41           N1+
ATOM   2042  H   LYS D  21      37.653  29.359   6.287  1.00  0.00           H  
ATOM   2043  HA  LYS D  21      37.242  30.904   8.566  1.00  0.00           H  
ATOM   2044  HB3 LYS D  21      37.098  27.898   8.177  1.00  0.00           H  
ATOM   2045  HB2 LYS D  21      35.807  29.054   8.005  1.00  0.00           H  
ATOM   2046  HG3 LYS D  21      36.023  29.604  10.471  1.00  0.00           H  
ATOM   2047  HG2 LYS D  21      37.214  28.339  10.620  1.00  0.00           H  
ATOM   2048  HD3 LYS D  21      35.528  26.658   9.851  1.00  0.00           H  
ATOM   2049  HD2 LYS D  21      34.329  27.923   9.730  1.00  0.00           H  
ATOM   2050  HE3 LYS D  21      34.617  28.417  12.191  1.00  0.00           H  
ATOM   2051  HE2 LYS D  21      35.782  27.111  12.306  1.00  0.00           H  
ATOM   2052  HZ1 LYS D  21      34.052  25.610  11.568  1.00  0.00           H  
ATOM   2053  HZ2 LYS D  21      33.684  26.365  12.981  1.00  0.00           H  
ATOM   2054  HZ3 LYS D  21      32.952  26.841  11.575  1.00  0.00           H  
ATOM   2055  N   LYS D  22      39.974  29.078   8.735  1.00 15.25           N  
ATOM   2056  CA  LYS D  22      41.275  28.941   9.378  1.00 16.16           C  
ATOM   2057  C   LYS D  22      42.159  30.192   9.206  1.00 18.04           C  
ATOM   2058  O   LYS D  22      42.624  30.737  10.207  1.00 18.42           O  
ATOM   2059  CB  LYS D  22      41.959  27.641   8.883  1.00 17.69           C  
ATOM   2060  CG  LYS D  22      43.432  27.459   9.307  1.00 21.83           C  
ATOM   2061  CD  LYS D  22      43.655  27.463  10.831  1.00 23.09           C  
ATOM   2062  CE  LYS D  22      45.091  27.836  11.212  1.00 24.25           C  
ATOM   2063  NZ  LYS D  22      45.253  27.893  12.675  1.00 24.79           N1+
ATOM   2064  H   LYS D  22      39.836  28.552   7.882  1.00  0.00           H  
ATOM   2065  HA  LYS D  22      41.076  28.824  10.445  1.00  0.00           H  
ATOM   2066  HB3 LYS D  22      41.925  27.616   7.792  1.00  0.00           H  
ATOM   2067  HB2 LYS D  22      41.377  26.780   9.216  1.00  0.00           H  
ATOM   2068  HG2 LYS D  22      44.045  28.228   8.835  1.00  0.00           H  
ATOM   2069  HG3 LYS D  22      43.803  26.518   8.898  1.00  0.00           H  
ATOM   2070  HD3 LYS D  22      43.426  26.470  11.220  1.00  0.00           H  
ATOM   2071  HD2 LYS D  22      42.969  28.142  11.334  1.00  0.00           H  
ATOM   2072  HE3 LYS D  22      45.350  28.811  10.798  1.00  0.00           H  
ATOM   2073  HE2 LYS D  22      45.796  27.112  10.801  1.00  0.00           H  
ATOM   2074  HZ1 LYS D  22      44.616  28.578  13.057  1.00  0.00           H  
ATOM   2075  HZ2 LYS D  22      45.050  26.986  13.072  1.00  0.00           H  
ATOM   2076  HZ3 LYS D  22      46.203  28.154  12.898  1.00  0.00           H  
ATOM   2077  N   GLU D  23      42.392  30.594   7.945  1.00 17.63           N  
ATOM   2078  CA  GLU D  23      43.349  31.634   7.558  1.00 18.50           C  
ATOM   2079  C   GLU D  23      42.989  33.051   8.039  1.00 18.50           C  
ATOM   2080  O   GLU D  23      43.896  33.791   8.423  1.00 19.09           O  
ATOM   2081  CB  GLU D  23      43.550  31.604   6.028  1.00 17.79           C  
ATOM   2082  CG  GLU D  23      44.241  30.335   5.484  1.00 17.10           C  
ATOM   2083  CD  GLU D  23      45.688  30.181   5.955  1.00 17.37           C  
ATOM   2084  OE1 GLU D  23      46.477  31.116   5.696  1.00 16.24           O  
ATOM   2085  OE2 GLU D  23      45.978  29.134   6.573  1.00 17.60           O1-
ATOM   2086  H   GLU D  23      41.959  30.094   7.178  1.00  0.00           H  
ATOM   2087  HA  GLU D  23      44.299  31.389   8.037  1.00  0.00           H  
ATOM   2088  HB3 GLU D  23      44.134  32.470   5.725  1.00  0.00           H  
ATOM   2089  HB2 GLU D  23      42.585  31.721   5.532  1.00  0.00           H  
ATOM   2090  HG2 GLU D  23      44.233  30.359   4.395  1.00  0.00           H  
ATOM   2091  HG3 GLU D  23      43.691  29.440   5.771  1.00  0.00           H  
ATOM   2092  N   LEU D  24      41.690  33.394   8.046  1.00 17.20           N  
ATOM   2093  CA  LEU D  24      41.191  34.680   8.545  1.00 17.52           C  
ATOM   2094  C   LEU D  24      40.860  34.647  10.052  1.00 18.30           C  
ATOM   2095  O   LEU D  24      40.590  35.712  10.607  1.00 18.87           O  
ATOM   2096  CB  LEU D  24      39.941  35.111   7.746  1.00 16.69           C  
ATOM   2097  CG  LEU D  24      40.116  35.276   6.224  1.00 20.38           C  
ATOM   2098  CD1 LEU D  24      38.760  35.613   5.566  1.00 21.24           C  
ATOM   2099  CD2 LEU D  24      41.183  36.329   5.888  1.00 20.85           C  
ATOM   2100  H   LEU D  24      40.993  32.740   7.713  1.00  0.00           H  
ATOM   2101  HA  LEU D  24      41.956  35.445   8.410  1.00  0.00           H  
ATOM   2102  HB2 LEU D  24      39.570  36.054   8.145  1.00  0.00           H  
ATOM   2103  HB3 LEU D  24      39.155  34.386   7.916  1.00  0.00           H  
ATOM   2104  HG  LEU D  24      40.446  34.324   5.807  1.00  0.00           H  
ATOM   2105 HD11 LEU D  24      38.778  36.566   5.036  1.00  0.00           H  
ATOM   2106 HD12 LEU D  24      38.469  34.846   4.851  1.00  0.00           H  
ATOM   2107 HD13 LEU D  24      37.953  35.681   6.295  1.00  0.00           H  
ATOM   2108 HD21 LEU D  24      41.023  36.780   4.909  1.00  0.00           H  
ATOM   2109 HD22 LEU D  24      41.202  37.129   6.629  1.00  0.00           H  
ATOM   2110 HD23 LEU D  24      42.170  35.876   5.871  1.00  0.00           H  
ATOM   2111  N   ALA D  25      40.876  33.454  10.681  1.00 18.24           N  
ATOM   2112  CA  ALA D  25      40.505  33.198  12.080  1.00 18.28           C  
ATOM   2113  C   ALA D  25      39.051  33.615  12.380  1.00 18.09           C  
ATOM   2114  O   ALA D  25      38.795  34.361  13.326  1.00 17.20           O  
ATOM   2115  CB  ALA D  25      41.533  33.830  13.042  1.00 17.62           C  
ATOM   2116  H   ALA D  25      41.125  32.632  10.147  1.00  0.00           H  
ATOM   2117  HA  ALA D  25      40.552  32.117  12.213  1.00  0.00           H  
ATOM   2118  HB1 ALA D  25      41.325  33.552  14.075  1.00  0.00           H  
ATOM   2119  HB2 ALA D  25      42.542  33.488  12.813  1.00  0.00           H  
ATOM   2120  HB3 ALA D  25      41.531  34.919  12.988  1.00  0.00           H  
ATOM   2121  N   LEU D  26      38.132  33.136  11.525  1.00 18.21           N  
ATOM   2122  CA  LEU D  26      36.696  33.419  11.559  1.00 17.81           C  
ATOM   2123  C   LEU D  26      36.008  32.789  12.781  1.00 19.15           C  
ATOM   2124  O   LEU D  26      36.570  31.861  13.370  1.00 18.65           O  
ATOM   2125  CB  LEU D  26      36.069  32.913  10.234  1.00 15.32           C  
ATOM   2126  CG  LEU D  26      36.615  33.613   8.973  1.00 15.63           C  
ATOM   2127  CD1 LEU D  26      35.869  33.177   7.701  1.00 15.14           C  
ATOM   2128  CD2 LEU D  26      36.650  35.146   9.106  1.00 14.91           C  
ATOM   2129  H   LEU D  26      38.434  32.504  10.796  1.00  0.00           H  
ATOM   2130  HA  LEU D  26      36.587  34.498  11.658  1.00  0.00           H  
ATOM   2131  HB3 LEU D  26      34.988  33.006  10.229  1.00  0.00           H  
ATOM   2132  HB2 LEU D  26      36.230  31.841  10.170  1.00  0.00           H  
ATOM   2133  HG  LEU D  26      37.638  33.261   8.866  1.00  0.00           H  
ATOM   2134 HD11 LEU D  26      36.562  33.018   6.876  1.00  0.00           H  
ATOM   2135 HD12 LEU D  26      35.329  32.245   7.854  1.00  0.00           H  
ATOM   2136 HD13 LEU D  26      35.144  33.924   7.374  1.00  0.00           H  
ATOM   2137 HD21 LEU D  26      36.461  35.651   8.158  1.00  0.00           H  
ATOM   2138 HD22 LEU D  26      35.911  35.504   9.820  1.00  0.00           H  
ATOM   2139 HD23 LEU D  26      37.624  35.477   9.463  1.00  0.00           H  
ATOM   2140  N   PRO D  27      34.793  33.278  13.133  1.00 19.85           N  
ATOM   2141  CA  PRO D  27      34.025  32.713  14.256  1.00 20.81           C  
ATOM   2142  C   PRO D  27      33.676  31.236  14.044  1.00 20.56           C  
ATOM   2143  O   PRO D  27      33.531  30.800  12.903  1.00 18.80           O  
ATOM   2144  CB  PRO D  27      32.757  33.574  14.306  1.00 20.61           C  
ATOM   2145  CG  PRO D  27      32.601  34.154  12.914  1.00 21.22           C  
ATOM   2146  CD  PRO D  27      34.041  34.359  12.482  1.00 19.76           C  
ATOM   2147  HA  PRO D  27      34.588  32.820  15.185  1.00  0.00           H  
ATOM   2148  HB3 PRO D  27      32.888  34.379  15.026  1.00  0.00           H  
ATOM   2149  HB2 PRO D  27      31.876  33.010  14.607  1.00  0.00           H  
ATOM   2150  HG3 PRO D  27      32.010  35.069  12.888  1.00  0.00           H  
ATOM   2151  HG2 PRO D  27      32.119  33.422  12.265  1.00  0.00           H  
ATOM   2152  HD2 PRO D  27      34.097  34.415  11.401  1.00  0.00           H  
ATOM   2153  HD3 PRO D  27      34.402  35.308  12.855  1.00  0.00           H  
ATOM   2154  N   GLU D  28      33.547  30.485  15.146  1.00 21.22           N  
ATOM   2155  CA  GLU D  28      33.227  29.059  15.087  1.00 22.01           C  
ATOM   2156  C   GLU D  28      31.804  28.779  14.546  1.00 21.27           C  
ATOM   2157  O   GLU D  28      31.576  27.700  14.000  1.00 20.33           O  
ATOM   2158  CB  GLU D  28      33.507  28.421  16.466  1.00 30.95           C  
ATOM   2159  CG  GLU D  28      33.776  26.901  16.430  1.00 39.92           C  
ATOM   2160  CD  GLU D  28      34.984  26.528  15.561  1.00 44.13           C  
ATOM   2161  OE1 GLU D  28      36.041  27.175  15.727  1.00 45.97           O  
ATOM   2162  OE2 GLU D  28      34.813  25.628  14.710  1.00 46.20           O1-
ATOM   2163  H   GLU D  28      33.697  30.883  16.062  1.00  0.00           H  
ATOM   2164  HA  GLU D  28      33.923  28.639  14.362  1.00  0.00           H  
ATOM   2165  HB3 GLU D  28      32.664  28.611  17.132  1.00  0.00           H  
ATOM   2166  HB2 GLU D  28      34.361  28.914  16.937  1.00  0.00           H  
ATOM   2167  HG2 GLU D  28      32.893  26.371  16.072  1.00  0.00           H  
ATOM   2168  HG3 GLU D  28      33.961  26.537  17.440  1.00  0.00           H  
ATOM   2169  N   TYR D  29      30.911  29.783  14.637  1.00 19.67           N  
ATOM   2170  CA  TYR D  29      29.574  29.803  14.044  1.00 17.03           C  
ATOM   2171  C   TYR D  29      29.543  30.153  12.539  1.00 15.96           C  
ATOM   2172  O   TYR D  29      28.434  30.190  12.004  1.00 15.68           O  
ATOM   2173  CB  TYR D  29      28.670  30.759  14.867  1.00 16.31           C  
ATOM   2174  CG  TYR D  29      29.056  32.237  14.904  1.00 15.75           C  
ATOM   2175  CD1 TYR D  29      28.901  33.054  13.762  1.00 15.43           C  
ATOM   2176  CD2 TYR D  29      29.535  32.814  16.100  1.00 14.98           C  
ATOM   2177  CE1 TYR D  29      29.267  34.410  13.798  1.00 15.38           C  
ATOM   2178  CE2 TYR D  29      29.887  34.179  16.141  1.00 15.08           C  
ATOM   2179  CZ  TYR D  29      29.771  34.971  14.981  1.00 15.63           C  
ATOM   2180  OH  TYR D  29      30.152  36.279  14.984  1.00 16.36           O  
ATOM   2181  H   TYR D  29      31.195  30.641  15.089  1.00  0.00           H  
ATOM   2182  HA  TYR D  29      29.152  28.801  14.134  1.00  0.00           H  
ATOM   2183  HB2 TYR D  29      28.613  30.390  15.892  1.00  0.00           H  
ATOM   2184  HB3 TYR D  29      27.646  30.702  14.494  1.00  0.00           H  
ATOM   2185  HD1 TYR D  29      28.508  32.651  12.844  1.00  0.00           H  
ATOM   2186  HD2 TYR D  29      29.642  32.212  16.990  1.00  0.00           H  
ATOM   2187  HE1 TYR D  29      29.171  35.020  12.916  1.00  0.00           H  
ATOM   2188  HE2 TYR D  29      30.266  34.608  17.057  1.00  0.00           H  
ATOM   2189  HH  TYR D  29      30.337  36.609  15.870  1.00  0.00           H  
ATOM   2190  N   TYR D  30      30.702  30.449  11.907  1.00 15.79           N  
ATOM   2191  CA  TYR D  30      30.839  30.948  10.526  1.00 14.95           C  
ATOM   2192  C   TYR D  30      29.956  30.201   9.513  1.00 15.07           C  
ATOM   2193  O   TYR D  30      30.011  28.974   9.447  1.00 13.74           O  
ATOM   2194  CB  TYR D  30      32.324  30.967  10.089  1.00 15.46           C  
ATOM   2195  CG  TYR D  30      32.571  31.350   8.638  1.00 16.74           C  
ATOM   2196  CD1 TYR D  30      32.228  32.643   8.193  1.00 15.94           C  
ATOM   2197  CD2 TYR D  30      33.114  30.418   7.728  1.00 17.40           C  
ATOM   2198  CE1 TYR D  30      32.406  32.993   6.843  1.00 18.00           C  
ATOM   2199  CE2 TYR D  30      33.302  30.775   6.378  1.00 17.89           C  
ATOM   2200  CZ  TYR D  30      32.936  32.061   5.933  1.00 18.17           C  
ATOM   2201  OH  TYR D  30      33.090  32.410   4.625  1.00 17.41           O  
ATOM   2202  H   TYR D  30      31.566  30.391  12.429  1.00  0.00           H  
ATOM   2203  HA  TYR D  30      30.504  31.985  10.566  1.00  0.00           H  
ATOM   2204  HB3 TYR D  30      32.779  29.994  10.279  1.00  0.00           H  
ATOM   2205  HB2 TYR D  30      32.871  31.688  10.695  1.00  0.00           H  
ATOM   2206  HD1 TYR D  30      31.815  33.366   8.881  1.00  0.00           H  
ATOM   2207  HD2 TYR D  30      33.376  29.423   8.056  1.00  0.00           H  
ATOM   2208  HE1 TYR D  30      32.137  33.980   6.510  1.00  0.00           H  
ATOM   2209  HE2 TYR D  30      33.716  30.057   5.686  1.00  0.00           H  
ATOM   2210  HH  TYR D  30      33.340  31.677   4.055  1.00  0.00           H  
ATOM   2211  N   GLY D  31      29.132  30.974   8.791  1.00 14.44           N  
ATOM   2212  CA  GLY D  31      28.025  30.459   7.995  1.00 14.41           C  
ATOM   2213  C   GLY D  31      28.444  29.805   6.675  1.00 14.07           C  
ATOM   2214  O   GLY D  31      27.610  29.127   6.079  1.00 13.54           O  
ATOM   2215  H   GLY D  31      29.153  31.975   8.934  1.00  0.00           H  
ATOM   2216  HA3 GLY D  31      27.363  31.285   7.761  1.00  0.00           H  
ATOM   2217  HA2 GLY D  31      27.446  29.752   8.590  1.00  0.00           H  
ATOM   2218  N   GLU D  32      29.694  29.996   6.208  1.00 14.40           N  
ATOM   2219  CA  GLU D  32      30.253  29.375   4.996  1.00 14.86           C  
ATOM   2220  C   GLU D  32      29.444  29.720   3.730  1.00 14.70           C  
ATOM   2221  O   GLU D  32      29.103  28.844   2.935  1.00 14.70           O  
ATOM   2222  CB  GLU D  32      30.443  27.855   5.209  1.00 17.25           C  
ATOM   2223  CG  GLU D  32      31.338  27.537   6.424  1.00 21.08           C  
ATOM   2224  CD  GLU D  32      31.469  26.051   6.738  1.00 24.64           C  
ATOM   2225  OE1 GLU D  32      31.022  25.222   5.916  1.00 28.93           O  
ATOM   2226  OE2 GLU D  32      32.059  25.761   7.803  1.00 27.12           O1-
ATOM   2227  H   GLU D  32      30.336  30.556   6.752  1.00  0.00           H  
ATOM   2228  HA  GLU D  32      31.237  29.814   4.844  1.00  0.00           H  
ATOM   2229  HB2 GLU D  32      30.887  27.416   4.314  1.00  0.00           H  
ATOM   2230  HB3 GLU D  32      29.474  27.369   5.327  1.00  0.00           H  
ATOM   2231  HG3 GLU D  32      30.949  28.012   7.320  1.00  0.00           H  
ATOM   2232  HG2 GLU D  32      32.338  27.940   6.273  1.00  0.00           H  
ATOM   2233  N   ASN D  33      29.135  31.016   3.604  1.00 13.66           N  
ATOM   2234  CA  ASN D  33      28.332  31.607   2.542  1.00 12.54           C  
ATOM   2235  C   ASN D  33      28.800  33.059   2.326  1.00 12.81           C  
ATOM   2236  O   ASN D  33      29.572  33.577   3.135  1.00 12.52           O  
ATOM   2237  CB  ASN D  33      26.821  31.422   2.859  1.00 13.21           C  
ATOM   2238  CG  ASN D  33      26.266  32.236   4.035  1.00 14.83           C  
ATOM   2239  OD1 ASN D  33      26.060  33.439   3.914  1.00 14.54           O  
ATOM   2240  ND2 ASN D  33      25.992  31.582   5.165  1.00 14.73           N  
ATOM   2241  H   ASN D  33      29.474  31.669   4.297  1.00  0.00           H  
ATOM   2242  HA  ASN D  33      28.546  31.095   1.601  1.00  0.00           H  
ATOM   2243  HB2 ASN D  33      26.601  30.364   3.014  1.00  0.00           H  
ATOM   2244  HB3 ASN D  33      26.242  31.704   1.986  1.00  0.00           H  
ATOM   2245 HD21 ASN D  33      25.623  32.078   5.965  1.00  0.00           H  
ATOM   2246 HD22 ASN D  33      26.191  30.593   5.246  1.00  0.00           H  
ATOM   2247  N   LEU D  34      28.361  33.691   1.226  1.00 11.01           N  
ATOM   2248  CA  LEU D  34      28.804  35.032   0.822  1.00 12.67           C  
ATOM   2249  C   LEU D  34      28.366  36.159   1.777  1.00 12.71           C  
ATOM   2250  O   LEU D  34      29.137  37.099   1.973  1.00 13.33           O  
ATOM   2251  CB  LEU D  34      28.328  35.333  -0.613  1.00 12.94           C  
ATOM   2252  CG  LEU D  34      28.921  34.422  -1.711  1.00 13.85           C  
ATOM   2253  CD1 LEU D  34      28.306  34.776  -3.077  1.00 13.98           C  
ATOM   2254  CD2 LEU D  34      30.462  34.431  -1.750  1.00 14.48           C  
ATOM   2255  H   LEU D  34      27.732  33.211   0.589  1.00  0.00           H  
ATOM   2256  HA  LEU D  34      29.895  35.029   0.836  1.00  0.00           H  
ATOM   2257  HB2 LEU D  34      28.570  36.368  -0.863  1.00  0.00           H  
ATOM   2258  HB3 LEU D  34      27.239  35.263  -0.640  1.00  0.00           H  
ATOM   2259  HG  LEU D  34      28.618  33.399  -1.494  1.00  0.00           H  
ATOM   2260 HD11 LEU D  34      28.180  33.883  -3.691  1.00  0.00           H  
ATOM   2261 HD12 LEU D  34      27.322  35.235  -2.975  1.00  0.00           H  
ATOM   2262 HD13 LEU D  34      28.928  35.482  -3.628  1.00  0.00           H  
ATOM   2263 HD21 LEU D  34      30.845  34.431  -2.769  1.00  0.00           H  
ATOM   2264 HD22 LEU D  34      30.885  35.302  -1.250  1.00  0.00           H  
ATOM   2265 HD23 LEU D  34      30.866  33.545  -1.259  1.00  0.00           H  
ATOM   2266  N   ASP D  35      27.167  36.034   2.370  1.00 12.88           N  
ATOM   2267  CA  ASP D  35      26.639  36.935   3.402  1.00 12.61           C  
ATOM   2268  C   ASP D  35      27.385  36.816   4.741  1.00 11.92           C  
ATOM   2269  O   ASP D  35      27.641  37.840   5.376  1.00 13.08           O  
ATOM   2270  CB  ASP D  35      25.135  36.776   3.602  1.00  0.00           C  
ATOM   2271  CG  ASP D  35      24.262  37.023   2.369  1.00  0.00           C  
ATOM   2272  OD1 ASP D  35      24.341  38.151   1.829  1.00  0.00           O  
ATOM   2273  OD2 ASP D  35      23.504  36.096   2.016  1.00  0.00           O  
ATOM   2274  H   ASP D  35      26.596  35.227   2.160  1.00  0.00           H  
ATOM   2275  HA  ASP D  35      26.811  37.955   3.055  1.00  0.00           H  
ATOM   2276  HB2 ASP D  35      24.916  35.758   3.926  1.00  0.00           H  
ATOM   2277  HB3 ASP D  35      24.792  37.480   4.360  1.00  0.00           H  
ATOM   2278  HD2 ASP D  35      23.849  35.260   2.338  1.00  0.00           H  
ATOM   2279  N   ALA D  36      27.760  35.582   5.118  1.00 12.22           N  
ATOM   2280  CA  ALA D  36      28.609  35.282   6.271  1.00 12.31           C  
ATOM   2281  C   ALA D  36      30.040  35.807   6.114  1.00 12.70           C  
ATOM   2282  O   ALA D  36      30.592  36.319   7.086  1.00 13.50           O  
ATOM   2283  CB  ALA D  36      28.611  33.768   6.523  1.00 11.75           C  
ATOM   2284  H   ALA D  36      27.484  34.792   4.550  1.00  0.00           H  
ATOM   2285  HA  ALA D  36      28.184  35.773   7.147  1.00  0.00           H  
ATOM   2286  HB1 ALA D  36      29.280  33.500   7.340  1.00  0.00           H  
ATOM   2287  HB2 ALA D  36      27.614  33.424   6.786  1.00  0.00           H  
ATOM   2288  HB3 ALA D  36      28.933  33.208   5.646  1.00  0.00           H  
ATOM   2289  N   LEU D  37      30.603  35.694   4.897  1.00 12.55           N  
ATOM   2290  CA  LEU D  37      31.927  36.204   4.544  1.00 12.22           C  
ATOM   2291  C   LEU D  37      31.980  37.737   4.566  1.00 12.70           C  
ATOM   2292  O   LEU D  37      32.947  38.284   5.090  1.00 12.66           O  
ATOM   2293  CB  LEU D  37      32.368  35.635   3.179  1.00 11.39           C  
ATOM   2294  CG  LEU D  37      33.797  36.029   2.731  1.00 12.74           C  
ATOM   2295  CD1 LEU D  37      34.892  35.582   3.725  1.00 11.63           C  
ATOM   2296  CD2 LEU D  37      34.075  35.525   1.306  1.00 14.32           C  
ATOM   2297  H   LEU D  37      30.091  35.233   4.156  1.00  0.00           H  
ATOM   2298  HA  LEU D  37      32.622  35.847   5.305  1.00  0.00           H  
ATOM   2299  HB3 LEU D  37      31.654  35.960   2.420  1.00  0.00           H  
ATOM   2300  HB2 LEU D  37      32.294  34.547   3.202  1.00  0.00           H  
ATOM   2301  HG  LEU D  37      33.844  37.115   2.670  1.00  0.00           H  
ATOM   2302 HD11 LEU D  37      35.755  35.145   3.220  1.00  0.00           H  
ATOM   2303 HD12 LEU D  37      35.260  36.430   4.302  1.00  0.00           H  
ATOM   2304 HD13 LEU D  37      34.527  34.839   4.434  1.00  0.00           H  
ATOM   2305 HD21 LEU D  37      34.704  36.227   0.757  1.00  0.00           H  
ATOM   2306 HD22 LEU D  37      34.578  34.559   1.322  1.00  0.00           H  
ATOM   2307 HD23 LEU D  37      33.158  35.395   0.731  1.00  0.00           H  
ATOM   2308  N   TRP D  38      30.932  38.395   4.039  1.00 12.86           N  
ATOM   2309  CA  TRP D  38      30.771  39.847   4.087  1.00 12.48           C  
ATOM   2310  C   TRP D  38      30.743  40.394   5.521  1.00 12.90           C  
ATOM   2311  O   TRP D  38      31.473  41.338   5.817  1.00 12.32           O  
ATOM   2312  CB  TRP D  38      29.513  40.273   3.308  1.00 10.04           C  
ATOM   2313  CG  TRP D  38      29.207  41.741   3.380  1.00 12.90           C  
ATOM   2314  CD1 TRP D  38      28.229  42.326   4.110  1.00 13.16           C  
ATOM   2315  CD2 TRP D  38      29.958  42.829   2.775  1.00 12.25           C  
ATOM   2316  NE1 TRP D  38      28.312  43.698   3.974  1.00 13.11           N  
ATOM   2317  CE2 TRP D  38      29.364  44.069   3.161  1.00 13.32           C  
ATOM   2318  CE3 TRP D  38      31.090  42.889   1.934  1.00 14.64           C  
ATOM   2319  CZ2 TRP D  38      29.865  45.307   2.720  1.00 13.04           C  
ATOM   2320  CZ3 TRP D  38      31.591  44.119   1.482  1.00 16.46           C  
ATOM   2321  CH2 TRP D  38      30.989  45.326   1.873  1.00 15.36           C  
ATOM   2322  H   TRP D  38      30.181  37.874   3.606  1.00  0.00           H  
ATOM   2323  HA  TRP D  38      31.639  40.289   3.594  1.00  0.00           H  
ATOM   2324  HB3 TRP D  38      28.640  39.722   3.659  1.00  0.00           H  
ATOM   2325  HB2 TRP D  38      29.638  40.004   2.258  1.00  0.00           H  
ATOM   2326  HD1 TRP D  38      27.506  41.788   4.707  1.00  0.00           H  
ATOM   2327  HE1 TRP D  38      27.662  44.330   4.419  1.00  0.00           H  
ATOM   2328  HE3 TRP D  38      31.573  41.978   1.621  1.00  0.00           H  
ATOM   2329  HZ2 TRP D  38      29.398  46.233   3.024  1.00  0.00           H  
ATOM   2330  HZ3 TRP D  38      32.440  44.122   0.824  1.00  0.00           H  
ATOM   2331  HH2 TRP D  38      31.396  46.258   1.515  1.00  0.00           H  
ATOM   2332  N   ASP D  39      29.919  39.766   6.375  1.00 12.18           N  
ATOM   2333  CA  ASP D  39      29.779  40.101   7.788  1.00 12.10           C  
ATOM   2334  C   ASP D  39      31.088  39.898   8.572  1.00 11.71           C  
ATOM   2335  O   ASP D  39      31.408  40.723   9.425  1.00 12.09           O  
ATOM   2336  CB  ASP D  39      28.638  39.291   8.425  1.00 10.88           C  
ATOM   2337  CG  ASP D  39      28.345  39.713   9.864  1.00 13.72           C  
ATOM   2338  OD1 ASP D  39      28.035  40.908  10.055  1.00 13.83           O  
ATOM   2339  OD2 ASP D  39      28.412  38.835  10.750  1.00 15.03           O1-
ATOM   2340  H   ASP D  39      29.346  39.002   6.042  1.00  0.00           H  
ATOM   2341  HA  ASP D  39      29.523  41.161   7.837  1.00  0.00           H  
ATOM   2342  HB3 ASP D  39      28.885  38.228   8.406  1.00  0.00           H  
ATOM   2343  HB2 ASP D  39      27.723  39.390   7.841  1.00  0.00           H  
ATOM   2344  N   ALA D  40      31.814  38.814   8.253  1.00 11.90           N  
ATOM   2345  CA  ALA D  40      33.106  38.493   8.841  1.00 12.43           C  
ATOM   2346  C   ALA D  40      34.197  39.504   8.461  1.00 13.96           C  
ATOM   2347  O   ALA D  40      34.925  39.944   9.345  1.00 14.26           O  
ATOM   2348  CB  ALA D  40      33.508  37.068   8.452  1.00 14.19           C  
ATOM   2349  H   ALA D  40      31.467  38.168   7.557  1.00  0.00           H  
ATOM   2350  HA  ALA D  40      32.986  38.519   9.925  1.00  0.00           H  
ATOM   2351  HB1 ALA D  40      34.486  36.832   8.858  1.00  0.00           H  
ATOM   2352  HB2 ALA D  40      32.803  36.334   8.844  1.00  0.00           H  
ATOM   2353  HB3 ALA D  40      33.561  36.939   7.371  1.00  0.00           H  
ATOM   2354  N   LEU D  41      34.273  39.902   7.181  1.00 15.31           N  
ATOM   2355  CA  LEU D  41      35.223  40.916   6.720  1.00 16.56           C  
ATOM   2356  C   LEU D  41      34.948  42.302   7.331  1.00 17.36           C  
ATOM   2357  O   LEU D  41      35.880  42.930   7.824  1.00 18.25           O  
ATOM   2358  CB  LEU D  41      35.269  40.961   5.176  1.00 14.53           C  
ATOM   2359  CG  LEU D  41      35.947  39.736   4.517  1.00 15.74           C  
ATOM   2360  CD1 LEU D  41      35.821  39.794   2.982  1.00 15.72           C  
ATOM   2361  CD2 LEU D  41      37.412  39.539   4.964  1.00 14.56           C  
ATOM   2362  H   LEU D  41      33.654  39.505   6.485  1.00  0.00           H  
ATOM   2363  HA  LEU D  41      36.206  40.618   7.082  1.00  0.00           H  
ATOM   2364  HB3 LEU D  41      35.803  41.856   4.852  1.00  0.00           H  
ATOM   2365  HB2 LEU D  41      34.252  41.071   4.795  1.00  0.00           H  
ATOM   2366  HG  LEU D  41      35.403  38.852   4.840  1.00  0.00           H  
ATOM   2367 HD11 LEU D  41      35.571  38.814   2.576  1.00  0.00           H  
ATOM   2368 HD12 LEU D  41      35.048  40.491   2.660  1.00  0.00           H  
ATOM   2369 HD13 LEU D  41      36.748  40.114   2.509  1.00  0.00           H  
ATOM   2370 HD21 LEU D  41      38.090  39.406   4.125  1.00  0.00           H  
ATOM   2371 HD22 LEU D  41      37.794  40.388   5.529  1.00  0.00           H  
ATOM   2372 HD23 LEU D  41      37.508  38.655   5.594  1.00  0.00           H  
ATOM   2373  N   THR D  42      33.684  42.740   7.338  1.00 16.58           N  
ATOM   2374  CA  THR D  42      33.292  44.076   7.796  1.00 16.42           C  
ATOM   2375  C   THR D  42      32.987  44.177   9.312  1.00 17.21           C  
ATOM   2376  O   THR D  42      32.702  45.285   9.769  1.00 19.48           O  
ATOM   2377  CB  THR D  42      32.052  44.567   7.005  1.00 13.95           C  
ATOM   2378  OG1 THR D  42      30.910  43.766   7.259  1.00 13.59           O  
ATOM   2379  CG2 THR D  42      32.297  44.626   5.489  1.00 16.00           C  
ATOM   2380  H   THR D  42      32.951  42.166   6.942  1.00  0.00           H  
ATOM   2381  HA  THR D  42      34.105  44.776   7.594  1.00  0.00           H  
ATOM   2382  HB  THR D  42      31.807  45.582   7.322  1.00  0.00           H  
ATOM   2383  HG1 THR D  42      31.017  42.935   6.782  1.00  0.00           H  
ATOM   2384 HG21 THR D  42      31.432  45.047   4.980  1.00  0.00           H  
ATOM   2385 HG22 THR D  42      33.151  45.262   5.256  1.00  0.00           H  
ATOM   2386 HG23 THR D  42      32.489  43.645   5.056  1.00  0.00           H  
ATOM   2387  N   GLY D  43      33.049  43.067  10.069  1.00 16.61           N  
ATOM   2388  CA  GLY D  43      32.611  43.069  11.464  1.00 16.17           C  
ATOM   2389  C   GLY D  43      33.173  41.895  12.274  1.00 17.40           C  
ATOM   2390  O   GLY D  43      32.515  41.468  13.222  1.00 17.65           O  
ATOM   2391  H   GLY D  43      33.270  42.176   9.646  1.00  0.00           H  
ATOM   2392  HA3 GLY D  43      31.523  43.060  11.492  1.00  0.00           H  
ATOM   2393  HA2 GLY D  43      32.938  43.981  11.964  1.00  0.00           H  
ATOM   2394  N   TRP D  44      34.380  41.399  11.953  1.00 16.29           N  
ATOM   2395  CA  TRP D  44      35.088  40.409  12.770  1.00 16.43           C  
ATOM   2396  C   TRP D  44      36.603  40.487  12.547  1.00 17.00           C  
ATOM   2397  O   TRP D  44      37.355  40.610  13.514  1.00 15.30           O  
ATOM   2398  CB  TRP D  44      34.555  38.981  12.504  1.00 16.46           C  
ATOM   2399  CG  TRP D  44      35.163  37.895  13.336  1.00 16.99           C  
ATOM   2400  CD1 TRP D  44      36.341  37.270  13.102  1.00 17.64           C  
ATOM   2401  CD2 TRP D  44      34.652  37.336  14.579  1.00 17.78           C  
ATOM   2402  NE1 TRP D  44      36.600  36.376  14.119  1.00 17.41           N  
ATOM   2403  CE2 TRP D  44      35.592  36.375  15.062  1.00 19.11           C  
ATOM   2404  CE3 TRP D  44      33.478  37.534  15.340  1.00 16.38           C  
ATOM   2405  CZ2 TRP D  44      35.383  35.657  16.252  1.00 19.01           C  
ATOM   2406  CZ3 TRP D  44      33.250  36.800  16.519  1.00 19.26           C  
ATOM   2407  CH2 TRP D  44      34.202  35.874  16.984  1.00 19.87           C  
ATOM   2408  H   TRP D  44      34.884  41.772  11.161  1.00  0.00           H  
ATOM   2409  HA  TRP D  44      34.916  40.646  13.823  1.00  0.00           H  
ATOM   2410  HB3 TRP D  44      34.705  38.697  11.467  1.00  0.00           H  
ATOM   2411  HB2 TRP D  44      33.478  38.951  12.668  1.00  0.00           H  
ATOM   2412  HD1 TRP D  44      36.978  37.461  12.250  1.00  0.00           H  
ATOM   2413  HE1 TRP D  44      37.430  35.796  14.134  1.00  0.00           H  
ATOM   2414  HE3 TRP D  44      32.737  38.244  15.003  1.00  0.00           H  
ATOM   2415  HZ2 TRP D  44      36.115  34.939  16.593  1.00  0.00           H  
ATOM   2416  HZ3 TRP D  44      32.341  36.952  17.076  1.00  0.00           H  
ATOM   2417  HH2 TRP D  44      34.021  35.324  17.896  1.00  0.00           H  
ATOM   2418  N   VAL D  45      36.999  40.341  11.273  1.00 17.02           N  
ATOM   2419  CA  VAL D  45      38.367  40.142  10.803  1.00 18.71           C  
ATOM   2420  C   VAL D  45      39.316  41.298  11.158  1.00 20.48           C  
ATOM   2421  O   VAL D  45      38.934  42.468  11.099  1.00 20.38           O  
ATOM   2422  CB  VAL D  45      38.368  39.867   9.267  1.00 19.09           C  
ATOM   2423  CG1 VAL D  45      39.691  40.095   8.505  1.00 20.59           C  
ATOM   2424  CG2 VAL D  45      37.877  38.433   8.994  1.00 18.18           C  
ATOM   2425  H   VAL D  45      36.288  40.250  10.559  1.00  0.00           H  
ATOM   2426  HA  VAL D  45      38.733  39.248  11.312  1.00  0.00           H  
ATOM   2427  HB  VAL D  45      37.645  40.547   8.817  1.00  0.00           H  
ATOM   2428 HG11 VAL D  45      39.597  39.797   7.461  1.00  0.00           H  
ATOM   2429 HG12 VAL D  45      39.981  41.146   8.497  1.00  0.00           H  
ATOM   2430 HG13 VAL D  45      40.510  39.518   8.937  1.00  0.00           H  
ATOM   2431 HG21 VAL D  45      37.791  38.234   7.926  1.00  0.00           H  
ATOM   2432 HG22 VAL D  45      38.571  37.705   9.414  1.00  0.00           H  
ATOM   2433 HG23 VAL D  45      36.902  38.243   9.440  1.00  0.00           H  
ATOM   2434  N   GLU D  46      40.544  40.903  11.520  1.00 21.33           N  
ATOM   2435  CA  GLU D  46      41.665  41.775  11.833  1.00 23.21           C  
ATOM   2436  C   GLU D  46      42.251  42.427  10.574  1.00 22.71           C  
ATOM   2437  O   GLU D  46      42.417  41.754   9.556  1.00 22.83           O  
ATOM   2438  CB  GLU D  46      42.712  40.926  12.580  1.00 26.54           C  
ATOM   2439  CG  GLU D  46      44.027  41.657  12.919  1.00 31.34           C  
ATOM   2440  CD  GLU D  46      45.030  40.791  13.683  1.00 37.06           C  
ATOM   2441  OE1 GLU D  46      44.734  39.597  13.914  1.00 40.58           O  
ATOM   2442  OE2 GLU D  46      46.099  41.347  14.010  1.00 38.93           O1-
ATOM   2443  H   GLU D  46      40.750  39.916  11.536  1.00  0.00           H  
ATOM   2444  HA  GLU D  46      41.315  42.565  12.500  1.00  0.00           H  
ATOM   2445  HB3 GLU D  46      42.941  40.039  11.986  1.00  0.00           H  
ATOM   2446  HB2 GLU D  46      42.263  40.560  13.505  1.00  0.00           H  
ATOM   2447  HG3 GLU D  46      43.811  42.543  13.518  1.00  0.00           H  
ATOM   2448  HG2 GLU D  46      44.531  42.003  12.016  1.00  0.00           H  
ATOM   2449  N   TYR D  47      42.600  43.714  10.713  1.00 22.43           N  
ATOM   2450  CA  TYR D  47      43.276  44.517   9.697  1.00 24.00           C  
ATOM   2451  C   TYR D  47      44.559  45.133  10.287  1.00 23.57           C  
ATOM   2452  O   TYR D  47      44.590  45.371  11.497  1.00 23.64           O  
ATOM   2453  CB  TYR D  47      42.295  45.590   9.183  1.00 25.73           C  
ATOM   2454  CG  TYR D  47      41.147  44.980   8.404  1.00 27.58           C  
ATOM   2455  CD1 TYR D  47      41.427  44.288   7.212  1.00 28.68           C  
ATOM   2456  CD2 TYR D  47      39.824  45.025   8.892  1.00 27.72           C  
ATOM   2457  CE1 TYR D  47      40.404  43.620   6.528  1.00 28.71           C  
ATOM   2458  CE2 TYR D  47      38.794  44.368   8.190  1.00 28.27           C  
ATOM   2459  CZ  TYR D  47      39.088  43.659   7.007  1.00 28.97           C  
ATOM   2460  OH  TYR D  47      38.118  43.007   6.311  1.00 30.08           O  
ATOM   2461  H   TYR D  47      42.450  44.176  11.598  1.00  0.00           H  
ATOM   2462  HA  TYR D  47      43.529  43.859   8.876  1.00  0.00           H  
ATOM   2463  HB3 TYR D  47      42.807  46.285   8.517  1.00  0.00           H  
ATOM   2464  HB2 TYR D  47      41.912  46.190  10.011  1.00  0.00           H  
ATOM   2465  HD1 TYR D  47      42.437  44.235   6.843  1.00  0.00           H  
ATOM   2466  HD2 TYR D  47      39.599  45.541   9.814  1.00  0.00           H  
ATOM   2467  HE1 TYR D  47      40.634  43.062   5.642  1.00  0.00           H  
ATOM   2468  HE2 TYR D  47      37.786  44.405   8.576  1.00  0.00           H  
ATOM   2469  HH  TYR D  47      37.268  43.038   6.764  1.00  0.00           H  
ATOM   2470  N   PRO D  48      45.590  45.416   9.451  1.00 23.62           N  
ATOM   2471  CA  PRO D  48      45.703  45.131   8.002  1.00 23.20           C  
ATOM   2472  C   PRO D  48      45.762  43.633   7.651  1.00 22.77           C  
ATOM   2473  O   PRO D  48      46.452  42.868   8.326  1.00 21.50           O  
ATOM   2474  CB  PRO D  48      47.010  45.836   7.583  1.00 23.20           C  
ATOM   2475  CG  PRO D  48      47.287  46.850   8.676  1.00 22.51           C  
ATOM   2476  CD  PRO D  48      46.766  46.148   9.918  1.00 23.03           C  
ATOM   2477  HA  PRO D  48      44.863  45.611   7.499  1.00  0.00           H  
ATOM   2478  HB3 PRO D  48      46.937  46.300   6.599  1.00  0.00           H  
ATOM   2479  HB2 PRO D  48      47.843  45.131   7.542  1.00  0.00           H  
ATOM   2480  HG3 PRO D  48      46.699  47.750   8.495  1.00  0.00           H  
ATOM   2481  HG2 PRO D  48      48.336  47.141   8.746  1.00  0.00           H  
ATOM   2482  HD2 PRO D  48      47.496  45.432  10.299  1.00  0.00           H  
ATOM   2483  HD3 PRO D  48      46.549  46.867  10.710  1.00  0.00           H  
ATOM   2484  N   LEU D  49      45.009  43.265   6.604  1.00 22.24           N  
ATOM   2485  CA  LEU D  49      44.919  41.919   6.046  1.00 21.35           C  
ATOM   2486  C   LEU D  49      45.702  41.873   4.727  1.00 19.39           C  
ATOM   2487  O   LEU D  49      45.649  42.822   3.945  1.00 18.84           O  
ATOM   2488  CB  LEU D  49      43.421  41.569   5.851  1.00 22.94           C  
ATOM   2489  CG  LEU D  49      43.068  40.266   5.083  1.00 24.09           C  
ATOM   2490  CD1 LEU D  49      43.682  38.996   5.697  1.00 25.55           C  
ATOM   2491  CD2 LEU D  49      41.543  40.109   4.914  1.00 23.79           C  
ATOM   2492  H   LEU D  49      44.501  43.978   6.093  1.00  0.00           H  
ATOM   2493  HA  LEU D  49      45.350  41.204   6.746  1.00  0.00           H  
ATOM   2494  HB3 LEU D  49      42.949  42.394   5.316  1.00  0.00           H  
ATOM   2495  HB2 LEU D  49      42.943  41.540   6.831  1.00  0.00           H  
ATOM   2496  HG  LEU D  49      43.478  40.356   4.076  1.00  0.00           H  
ATOM   2497 HD11 LEU D  49      43.696  38.187   4.966  1.00  0.00           H  
ATOM   2498 HD12 LEU D  49      44.712  39.142   6.015  1.00  0.00           H  
ATOM   2499 HD13 LEU D  49      43.110  38.651   6.558  1.00  0.00           H  
ATOM   2500 HD21 LEU D  49      41.183  39.142   5.261  1.00  0.00           H  
ATOM   2501 HD22 LEU D  49      40.987  40.862   5.470  1.00  0.00           H  
ATOM   2502 HD23 LEU D  49      41.257  40.199   3.866  1.00  0.00           H  
ATOM   2503  N   VAL D  50      46.376  40.742   4.489  1.00 18.42           N  
ATOM   2504  CA  VAL D  50      46.976  40.404   3.206  1.00 18.05           C  
ATOM   2505  C   VAL D  50      46.432  39.024   2.812  1.00 18.13           C  
ATOM   2506  O   VAL D  50      46.660  38.054   3.533  1.00 17.76           O  
ATOM   2507  CB  VAL D  50      48.530  40.347   3.273  1.00 18.22           C  
ATOM   2508  CG1 VAL D  50      49.180  39.925   1.937  1.00 19.73           C  
ATOM   2509  CG2 VAL D  50      49.130  41.687   3.737  1.00 17.89           C  
ATOM   2510  H   VAL D  50      46.407  40.018   5.194  1.00  0.00           H  
ATOM   2511  HA  VAL D  50      46.689  41.129   2.445  1.00  0.00           H  
ATOM   2512  HB  VAL D  50      48.816  39.608   4.023  1.00  0.00           H  
ATOM   2513 HG11 VAL D  50      50.268  39.945   2.007  1.00  0.00           H  
ATOM   2514 HG12 VAL D  50      48.903  38.913   1.640  1.00  0.00           H  
ATOM   2515 HG13 VAL D  50      48.889  40.598   1.130  1.00  0.00           H  
ATOM   2516 HG21 VAL D  50      50.219  41.643   3.760  1.00  0.00           H  
ATOM   2517 HG22 VAL D  50      48.847  42.504   3.074  1.00  0.00           H  
ATOM   2518 HG23 VAL D  50      48.800  41.947   4.743  1.00  0.00           H  
ATOM   2519  N   LEU D  51      45.724  38.968   1.676  1.00 18.44           N  
ATOM   2520  CA  LEU D  51      45.236  37.737   1.067  1.00 18.56           C  
ATOM   2521  C   LEU D  51      46.143  37.410  -0.123  1.00 19.25           C  
ATOM   2522  O   LEU D  51      46.120  38.142  -1.111  1.00 18.54           O  
ATOM   2523  CB  LEU D  51      43.761  37.928   0.635  1.00 19.66           C  
ATOM   2524  CG  LEU D  51      43.118  36.701  -0.060  1.00 19.88           C  
ATOM   2525  CD1 LEU D  51      43.022  35.482   0.886  1.00 18.13           C  
ATOM   2526  CD2 LEU D  51      41.763  37.069  -0.700  1.00 17.74           C  
ATOM   2527  H   LEU D  51      45.599  39.810   1.128  1.00  0.00           H  
ATOM   2528  HA  LEU D  51      45.279  36.917   1.784  1.00  0.00           H  
ATOM   2529  HB3 LEU D  51      43.703  38.787  -0.038  1.00  0.00           H  
ATOM   2530  HB2 LEU D  51      43.162  38.200   1.506  1.00  0.00           H  
ATOM   2531  HG  LEU D  51      43.755  36.402  -0.894  1.00  0.00           H  
ATOM   2532 HD11 LEU D  51      42.015  35.071   0.946  1.00  0.00           H  
ATOM   2533 HD12 LEU D  51      43.680  34.680   0.549  1.00  0.00           H  
ATOM   2534 HD13 LEU D  51      43.311  35.730   1.907  1.00  0.00           H  
ATOM   2535 HD21 LEU D  51      40.949  36.415  -0.388  1.00  0.00           H  
ATOM   2536 HD22 LEU D  51      41.463  38.088  -0.458  1.00  0.00           H  
ATOM   2537 HD23 LEU D  51      41.822  37.007  -1.787  1.00  0.00           H  
ATOM   2538  N   GLU D  52      46.890  36.302  -0.022  1.00 18.43           N  
ATOM   2539  CA  GLU D  52      47.632  35.725  -1.137  1.00 17.44           C  
ATOM   2540  C   GLU D  52      46.861  34.508  -1.652  1.00 16.45           C  
ATOM   2541  O   GLU D  52      46.786  33.500  -0.953  1.00 14.93           O  
ATOM   2542  CB  GLU D  52      49.070  35.386  -0.701  1.00 21.26           C  
ATOM   2543  CG  GLU D  52      49.927  34.800  -1.845  1.00 26.18           C  
ATOM   2544  CD  GLU D  52      51.361  34.445  -1.450  1.00 31.05           C  
ATOM   2545  OE1 GLU D  52      51.745  34.682  -0.281  1.00 34.80           O  
ATOM   2546  OE2 GLU D  52      52.056  33.905  -2.338  1.00 34.50           O1-
ATOM   2547  H   GLU D  52      46.857  35.748   0.826  1.00  0.00           H  
ATOM   2548  HA  GLU D  52      47.703  36.439  -1.953  1.00  0.00           H  
ATOM   2549  HB3 GLU D  52      49.048  34.693   0.141  1.00  0.00           H  
ATOM   2550  HB2 GLU D  52      49.545  36.298  -0.338  1.00  0.00           H  
ATOM   2551  HG3 GLU D  52      49.967  35.509  -2.672  1.00  0.00           H  
ATOM   2552  HG2 GLU D  52      49.470  33.892  -2.238  1.00  0.00           H  
ATOM   2553  N   TRP D  53      46.311  34.628  -2.867  1.00 15.78           N  
ATOM   2554  CA  TRP D  53      45.558  33.568  -3.521  1.00 16.18           C  
ATOM   2555  C   TRP D  53      46.389  33.054  -4.700  1.00 16.32           C  
ATOM   2556  O   TRP D  53      46.435  33.683  -5.758  1.00 15.65           O  
ATOM   2557  CB  TRP D  53      44.175  34.109  -3.925  1.00 14.45           C  
ATOM   2558  CG  TRP D  53      43.105  33.092  -4.202  1.00 17.55           C  
ATOM   2559  CD1 TRP D  53      43.267  31.857  -4.736  1.00 16.06           C  
ATOM   2560  CD2 TRP D  53      41.669  33.246  -4.002  1.00 17.73           C  
ATOM   2561  NE1 TRP D  53      42.046  31.226  -4.832  1.00 15.83           N  
ATOM   2562  CE2 TRP D  53      41.023  32.033  -4.385  1.00 17.38           C  
ATOM   2563  CE3 TRP D  53      40.843  34.292  -3.526  1.00 19.24           C  
ATOM   2564  CZ2 TRP D  53      39.635  31.857  -4.284  1.00 17.27           C  
ATOM   2565  CZ3 TRP D  53      39.448  34.130  -3.426  1.00 18.30           C  
ATOM   2566  CH2 TRP D  53      38.845  32.912  -3.796  1.00 18.03           C  
ATOM   2567  H   TRP D  53      46.431  35.485  -3.394  1.00  0.00           H  
ATOM   2568  HA  TRP D  53      45.391  32.750  -2.820  1.00  0.00           H  
ATOM   2569  HB3 TRP D  53      44.253  34.783  -4.778  1.00  0.00           H  
ATOM   2570  HB2 TRP D  53      43.791  34.720  -3.106  1.00  0.00           H  
ATOM   2571  HD1 TRP D  53      44.209  31.426  -5.030  1.00  0.00           H  
ATOM   2572  HE1 TRP D  53      41.933  30.293  -5.204  1.00  0.00           H  
ATOM   2573  HE3 TRP D  53      41.291  35.229  -3.235  1.00  0.00           H  
ATOM   2574  HZ2 TRP D  53      39.184  30.921  -4.576  1.00  0.00           H  
ATOM   2575  HZ3 TRP D  53      38.841  34.947  -3.064  1.00  0.00           H  
ATOM   2576  HH2 TRP D  53      37.777  32.788  -3.711  1.00  0.00           H  
ATOM   2577  N   ARG D  54      47.027  31.902  -4.465  1.00 17.70           N  
ATOM   2578  CA  ARG D  54      47.817  31.153  -5.435  1.00 19.76           C  
ATOM   2579  C   ARG D  54      46.911  30.200  -6.211  1.00 20.69           C  
ATOM   2580  O   ARG D  54      45.953  29.690  -5.635  1.00 20.26           O  
ATOM   2581  CB  ARG D  54      48.881  30.325  -4.696  1.00 21.80           C  
ATOM   2582  CG  ARG D  54      49.754  31.139  -3.735  1.00 26.10           C  
ATOM   2583  CD  ARG D  54      50.637  30.239  -2.880  1.00 28.87           C  
ATOM   2584  NE  ARG D  54      51.569  31.030  -2.078  1.00 33.48           N  
ATOM   2585  CZ  ARG D  54      52.250  30.583  -1.015  1.00 36.81           C  
ATOM   2586  NH1 ARG D  54      52.149  29.308  -0.608  1.00 36.92           N  
ATOM   2587  NH2 ARG D  54      53.037  31.441  -0.356  1.00 37.17           N1+
ATOM   2588  H   ARG D  54      46.902  31.448  -3.569  1.00  0.00           H  
ATOM   2589  HA  ARG D  54      48.311  31.841  -6.119  1.00  0.00           H  
ATOM   2590  HB2 ARG D  54      49.520  29.822  -5.423  1.00  0.00           H  
ATOM   2591  HB3 ARG D  54      48.391  29.534  -4.125  1.00  0.00           H  
ATOM   2592  HG3 ARG D  54      49.087  31.645  -3.036  1.00  0.00           H  
ATOM   2593  HG2 ARG D  54      50.329  31.921  -4.230  1.00  0.00           H  
ATOM   2594  HD3 ARG D  54      51.100  29.418  -3.430  1.00  0.00           H  
ATOM   2595  HD2 ARG D  54      49.977  29.790  -2.138  1.00  0.00           H  
ATOM   2596  HE  ARG D  54      51.707  31.997  -2.361  1.00  0.00           H  
ATOM   2597 HH11 ARG D  54      52.673  28.977   0.188  1.00  0.00           H  
ATOM   2598 HH12 ARG D  54      51.530  28.672  -1.094  1.00  0.00           H  
ATOM   2599 HH21 ARG D  54      53.571  31.144   0.447  1.00  0.00           H  
ATOM   2600 HH22 ARG D  54      53.074  32.409  -0.652  1.00  0.00           H  
ATOM   2601  N   GLN D  55      47.253  29.946  -7.486  1.00 22.59           N  
ATOM   2602  CA  GLN D  55      46.567  29.010  -8.386  1.00 23.37           C  
ATOM   2603  C   GLN D  55      45.057  29.313  -8.491  1.00 22.49           C  
ATOM   2604  O   GLN D  55      44.250  28.385  -8.400  1.00 22.00           O  
ATOM   2605  CB  GLN D  55      46.816  27.540  -7.939  1.00 26.61           C  
ATOM   2606  CG  GLN D  55      48.281  27.125  -7.695  1.00 31.84           C  
ATOM   2607  CD  GLN D  55      49.211  27.307  -8.891  1.00 36.66           C  
ATOM   2608  OE1 GLN D  55      48.793  27.201 -10.042  1.00 37.86           O  
ATOM   2609  NE2 GLN D  55      50.494  27.542  -8.616  1.00 39.74           N  
ATOM   2610  H   GLN D  55      48.052  30.419  -7.881  1.00  0.00           H  
ATOM   2611  HA  GLN D  55      46.985  29.158  -9.381  1.00  0.00           H  
ATOM   2612  HB2 GLN D  55      46.386  26.860  -8.676  1.00  0.00           H  
ATOM   2613  HB3 GLN D  55      46.275  27.346  -7.014  1.00  0.00           H  
ATOM   2614  HG3 GLN D  55      48.317  26.072  -7.426  1.00  0.00           H  
ATOM   2615  HG2 GLN D  55      48.679  27.670  -6.837  1.00  0.00           H  
ATOM   2616 HE21 GLN D  55      51.159  27.654  -9.368  1.00  0.00           H  
ATOM   2617 HE22 GLN D  55      50.813  27.595  -7.659  1.00  0.00           H  
ATOM   2618  N   PHE D  56      44.700  30.609  -8.627  1.00 22.67           N  
ATOM   2619  CA  PHE D  56      43.310  31.086  -8.629  1.00 22.45           C  
ATOM   2620  C   PHE D  56      42.424  30.361  -9.654  1.00 21.92           C  
ATOM   2621  O   PHE D  56      41.301  29.993  -9.320  1.00 21.41           O  
ATOM   2622  CB  PHE D  56      43.247  32.625  -8.790  1.00 23.18           C  
ATOM   2623  CG  PHE D  56      41.834  33.197  -8.843  1.00 24.12           C  
ATOM   2624  CD1 PHE D  56      41.129  33.414  -7.643  1.00 23.85           C  
ATOM   2625  CD2 PHE D  56      41.138  33.306 -10.067  1.00 25.76           C  
ATOM   2626  CE1 PHE D  56      39.782  33.748  -7.667  1.00 23.74           C  
ATOM   2627  CE2 PHE D  56      39.793  33.649 -10.073  1.00 27.32           C  
ATOM   2628  CZ  PHE D  56      39.117  33.860  -8.879  1.00 26.22           C  
ATOM   2629  H   PHE D  56      45.417  31.319  -8.672  1.00  0.00           H  
ATOM   2630  HA  PHE D  56      42.905  30.849  -7.644  1.00  0.00           H  
ATOM   2631  HB3 PHE D  56      43.788  32.931  -9.686  1.00  0.00           H  
ATOM   2632  HB2 PHE D  56      43.764  33.090  -7.949  1.00  0.00           H  
ATOM   2633  HD1 PHE D  56      41.638  33.305  -6.701  1.00  0.00           H  
ATOM   2634  HD2 PHE D  56      41.643  33.104 -11.001  1.00  0.00           H  
ATOM   2635  HE1 PHE D  56      39.251  33.907  -6.740  1.00  0.00           H  
ATOM   2636  HE2 PHE D  56      39.265  33.748 -11.008  1.00  0.00           H  
ATOM   2637  HZ  PHE D  56      38.071  34.116  -8.901  1.00  0.00           H  
ATOM   2638  N   GLU D  57      42.978  30.131 -10.853  1.00 23.42           N  
ATOM   2639  CA  GLU D  57      42.330  29.414 -11.941  1.00 25.38           C  
ATOM   2640  C   GLU D  57      42.035  27.936 -11.640  1.00 24.95           C  
ATOM   2641  O   GLU D  57      40.970  27.483 -12.045  1.00 25.01           O  
ATOM   2642  CB  GLU D  57      43.145  29.595 -13.239  1.00 30.97           C  
ATOM   2643  CG  GLU D  57      43.164  31.048 -13.767  1.00 37.44           C  
ATOM   2644  CD  GLU D  57      41.769  31.589 -14.103  1.00 40.62           C  
ATOM   2645  OE1 GLU D  57      41.002  30.842 -14.750  1.00 41.85           O  
ATOM   2646  OE2 GLU D  57      41.479  32.733 -13.690  1.00 44.20           O1-
ATOM   2647  H   GLU D  57      43.912  30.467 -11.038  1.00  0.00           H  
ATOM   2648  HA  GLU D  57      41.353  29.879 -12.077  1.00  0.00           H  
ATOM   2649  HB2 GLU D  57      42.761  28.934 -14.018  1.00  0.00           H  
ATOM   2650  HB3 GLU D  57      44.173  29.273 -13.066  1.00  0.00           H  
ATOM   2651  HG3 GLU D  57      43.771  31.099 -14.671  1.00  0.00           H  
ATOM   2652  HG2 GLU D  57      43.641  31.708 -13.042  1.00  0.00           H  
ATOM   2653  N   GLN D  58      42.908  27.225 -10.900  1.00 24.56           N  
ATOM   2654  CA  GLN D  58      42.651  25.843 -10.469  1.00 25.31           C  
ATOM   2655  C   GLN D  58      41.496  25.733  -9.460  1.00 26.14           C  
ATOM   2656  O   GLN D  58      40.677  24.822  -9.591  1.00 26.21           O  
ATOM   2657  CB  GLN D  58      43.917  25.181  -9.895  1.00 24.72           C  
ATOM   2658  CG  GLN D  58      45.044  25.004 -10.928  1.00 26.17           C  
ATOM   2659  CD  GLN D  58      46.116  24.029 -10.438  1.00 25.70           C  
ATOM   2660  OE1 GLN D  58      45.819  22.877 -10.130  1.00  0.00           O  
ATOM   2661  NE2 GLN D  58      47.373  24.472 -10.382  1.00  0.00           N  
ATOM   2662  H   GLN D  58      43.750  27.660 -10.551  1.00  0.00           H  
ATOM   2663  HA  GLN D  58      42.355  25.273 -11.353  1.00  0.00           H  
ATOM   2664  HB3 GLN D  58      43.638  24.203  -9.498  1.00  0.00           H  
ATOM   2665  HB2 GLN D  58      44.288  25.748  -9.040  1.00  0.00           H  
ATOM   2666  HG3 GLN D  58      45.488  25.969 -11.174  1.00  0.00           H  
ATOM   2667  HG2 GLN D  58      44.637  24.601 -11.856  1.00  0.00           H  
ATOM   2668 HE21 GLN D  58      48.109  23.853 -10.077  1.00  0.00           H  
ATOM   2669 HE22 GLN D  58      47.601  25.426 -10.626  1.00  0.00           H  
ATOM   2670  N   SER D  59      41.429  26.682  -8.508  1.00 26.83           N  
ATOM   2671  CA  SER D  59      40.331  26.793  -7.545  1.00 27.38           C  
ATOM   2672  C   SER D  59      38.998  27.155  -8.222  1.00 28.42           C  
ATOM   2673  O   SER D  59      37.971  26.612  -7.831  1.00 28.54           O  
ATOM   2674  CB  SER D  59      40.716  27.761  -6.401  1.00 25.77           C  
ATOM   2675  OG  SER D  59      40.547  29.132  -6.702  1.00 24.03           O  
ATOM   2676  H   SER D  59      42.149  27.389  -8.460  1.00  0.00           H  
ATOM   2677  HA  SER D  59      40.213  25.805  -7.094  1.00  0.00           H  
ATOM   2678  HB2 SER D  59      41.744  27.603  -6.095  1.00  0.00           H  
ATOM   2679  HB3 SER D  59      40.100  27.548  -5.527  1.00  0.00           H  
ATOM   2680  HG  SER D  59      41.022  29.339  -7.513  1.00  0.00           H  
ATOM   2681  N   LYS D  60      39.053  28.019  -9.250  1.00 31.31           N  
ATOM   2682  CA  LYS D  60      37.925  28.476 -10.061  1.00 34.29           C  
ATOM   2683  C   LYS D  60      37.246  27.342 -10.846  1.00 35.29           C  
ATOM   2684  O   LYS D  60      36.019  27.343 -10.933  1.00 35.63           O  
ATOM   2685  CB  LYS D  60      38.440  29.596 -10.983  1.00 35.27           C  
ATOM   2686  CG  LYS D  60      37.390  30.401 -11.757  1.00 39.59           C  
ATOM   2687  CD  LYS D  60      38.093  31.426 -12.661  1.00 42.36           C  
ATOM   2688  CE  LYS D  60      37.208  32.598 -13.090  1.00 44.26           C  
ATOM   2689  NZ  LYS D  60      38.020  33.659 -13.709  1.00  0.00           N1+
ATOM   2690  H   LYS D  60      39.948  28.417  -9.498  1.00  0.00           H  
ATOM   2691  HA  LYS D  60      37.179  28.896  -9.386  1.00  0.00           H  
ATOM   2692  HB3 LYS D  60      39.153  29.182 -11.693  1.00  0.00           H  
ATOM   2693  HB2 LYS D  60      38.995  30.309 -10.374  1.00  0.00           H  
ATOM   2694  HG3 LYS D  60      36.734  30.906 -11.046  1.00  0.00           H  
ATOM   2695  HG2 LYS D  60      36.758  29.748 -12.361  1.00  0.00           H  
ATOM   2696  HD3 LYS D  60      38.449  30.911 -13.555  1.00  0.00           H  
ATOM   2697  HD2 LYS D  60      38.991  31.802 -12.171  1.00  0.00           H  
ATOM   2698  HE2 LYS D  60      36.438  32.264 -13.787  1.00  0.00           H  
ATOM   2699  HE3 LYS D  60      36.699  33.024 -12.227  1.00  0.00           H  
ATOM   2700  HZ1 LYS D  60      38.511  33.292 -14.512  1.00  0.00           H  
ATOM   2701  HZ2 LYS D  60      37.425  34.427 -13.984  1.00  0.00           H  
ATOM   2702  HZ3 LYS D  60      38.695  33.995 -13.035  1.00  0.00           H  
ATOM   2703  N   GLN D  61      38.044  26.375 -11.344  1.00 36.98           N  
ATOM   2704  CA  GLN D  61      37.549  25.159 -11.996  1.00 37.88           C  
ATOM   2705  C   GLN D  61      36.740  24.276 -11.028  1.00 38.70           C  
ATOM   2706  O   GLN D  61      35.666  23.806 -11.400  1.00 40.26           O  
ATOM   2707  CB  GLN D  61      38.712  24.315 -12.586  1.00 38.87           C  
ATOM   2708  CG  GLN D  61      39.650  24.948 -13.636  1.00  0.00           C  
ATOM   2709  CD  GLN D  61      39.000  25.967 -14.574  1.00  0.00           C  
ATOM   2710  OE1 GLN D  61      38.089  25.625 -15.323  1.00  0.00           O  
ATOM   2711  NE2 GLN D  61      39.480  27.212 -14.556  1.00  0.00           N  
ATOM   2712  H   GLN D  61      39.046  26.451 -11.237  1.00  0.00           H  
ATOM   2713  HA  GLN D  61      36.876  25.457 -12.802  1.00  0.00           H  
ATOM   2714  HB2 GLN D  61      39.340  23.940 -11.779  1.00  0.00           H  
ATOM   2715  HB3 GLN D  61      38.273  23.427 -13.044  1.00  0.00           H  
ATOM   2716  HG2 GLN D  61      40.497  25.399 -13.130  1.00  0.00           H  
ATOM   2717  HG3 GLN D  61      40.087  24.157 -14.245  1.00  0.00           H  
ATOM   2718 HE21 GLN D  61      39.097  27.917 -15.169  1.00  0.00           H  
ATOM   2719 HE22 GLN D  61      40.214  27.465 -13.907  1.00  0.00           H  
ATOM   2720  N   LEU D  62      37.287  24.054  -9.818  1.00 38.40           N  
ATOM   2721  CA  LEU D  62      36.767  23.080  -8.856  1.00 37.47           C  
ATOM   2722  C   LEU D  62      35.678  23.632  -7.915  1.00 36.48           C  
ATOM   2723  O   LEU D  62      35.064  22.836  -7.206  1.00 36.77           O  
ATOM   2724  CB  LEU D  62      37.940  22.456  -8.062  1.00 39.89           C  
ATOM   2725  CG  LEU D  62      38.986  21.613  -8.856  1.00 41.53           C  
ATOM   2726  CD1 LEU D  62      39.465  20.395  -8.044  1.00 42.27           C  
ATOM   2727  CD2 LEU D  62      38.545  21.138 -10.254  1.00 41.19           C  
ATOM   2728  H   LEU D  62      38.169  24.488  -9.582  1.00  0.00           H  
ATOM   2729  HA  LEU D  62      36.268  22.279  -9.403  1.00  0.00           H  
ATOM   2730  HB3 LEU D  62      37.506  21.822  -7.289  1.00  0.00           H  
ATOM   2731  HB2 LEU D  62      38.463  23.241  -7.513  1.00  0.00           H  
ATOM   2732  HG  LEU D  62      39.856  22.251  -9.019  1.00  0.00           H  
ATOM   2733 HD11 LEU D  62      39.892  19.615  -8.676  1.00  0.00           H  
ATOM   2734 HD12 LEU D  62      40.241  20.684  -7.337  1.00  0.00           H  
ATOM   2735 HD13 LEU D  62      38.648  19.925  -7.496  1.00  0.00           H  
ATOM   2736 HD21 LEU D  62      39.238  20.407 -10.671  1.00  0.00           H  
ATOM   2737 HD22 LEU D  62      37.561  20.670 -10.237  1.00  0.00           H  
ATOM   2738 HD23 LEU D  62      38.519  21.958 -10.965  1.00  0.00           H  
ATOM   2739  N   THR D  63      35.424  24.953  -7.931  1.00 34.52           N  
ATOM   2740  CA  THR D  63      34.385  25.628  -7.136  1.00 31.30           C  
ATOM   2741  C   THR D  63      33.260  25.944  -8.106  1.00 30.61           C  
ATOM   2742  O   THR D  63      32.244  26.547  -7.760  1.00 31.64           O  
ATOM   2743  CB  THR D  63      34.917  26.888  -6.397  1.00 29.08           C  
ATOM   2744  OG1 THR D  63      35.497  27.815  -7.295  1.00 25.75           O  
ATOM   2745  CG2 THR D  63      35.955  26.563  -5.311  1.00 26.08           C  
ATOM   2746  H   THR D  63      35.982  25.547  -8.527  1.00  0.00           H  
ATOM   2747  HA  THR D  63      33.981  24.956  -6.375  1.00  0.00           H  
ATOM   2748  HXT THR D  63      33.391  25.607  -9.135  1.00  0.00           H  
ATOM   2749  HB  THR D  63      34.086  27.396  -5.905  1.00  0.00           H  
ATOM   2750  HG1 THR D  63      36.356  27.470  -7.563  1.00  0.00           H  
ATOM   2751 HG21 THR D  63      36.368  27.471  -4.870  1.00  0.00           H  
ATOM   2752 HG22 THR D  63      35.502  25.991  -4.509  1.00  0.00           H  
ATOM   2753 HG23 THR D  63      36.784  25.969  -5.692  1.00  0.00           H  
ATOM   2754  N   GLY D  66      32.105  30.786  -7.993  1.00 26.63           N  
ATOM   2755  CA  GLY D  66      32.577  30.075  -6.831  1.00 25.04           C  
ATOM   2756  C   GLY D  66      33.707  30.888  -6.191  1.00 24.76           C  
ATOM   2757  O   GLY D  66      33.450  31.760  -5.358  1.00 25.14           O  
ATOM   2758  H1  GLY D  66      31.477  30.201  -8.528  1.00  0.00           H  
ATOM   2759  H2  GLY D  66      31.557  31.589  -7.718  1.00  0.00           H  
ATOM   2760  HA2 GLY D  66      32.929  29.085  -7.117  1.00  0.00           H  
ATOM   2761  HA3 GLY D  66      31.765  29.930  -6.117  1.00  0.00           H  
ATOM   2762  N   ALA D  67      34.955  30.618  -6.612  1.00 22.67           N  
ATOM   2763  CA  ALA D  67      36.163  31.372  -6.265  1.00 21.70           C  
ATOM   2764  C   ALA D  67      36.093  32.853  -6.671  1.00 20.99           C  
ATOM   2765  O   ALA D  67      36.608  33.699  -5.944  1.00 20.00           O  
ATOM   2766  CB  ALA D  67      37.378  30.708  -6.932  1.00 21.51           C  
ATOM   2767  H   ALA D  67      35.092  29.850  -7.256  1.00  0.00           H  
ATOM   2768  HA  ALA D  67      36.289  31.326  -5.183  1.00  0.00           H  
ATOM   2769  HB1 ALA D  67      38.300  31.246  -6.712  1.00  0.00           H  
ATOM   2770  HB2 ALA D  67      37.508  29.681  -6.588  1.00  0.00           H  
ATOM   2771  HB3 ALA D  67      37.273  30.691  -8.016  1.00  0.00           H  
ATOM   2772  N   GLU D  68      35.428  33.132  -7.804  1.00 20.64           N  
ATOM   2773  CA  GLU D  68      35.219  34.475  -8.337  1.00 20.77           C  
ATOM   2774  C   GLU D  68      34.200  35.284  -7.514  1.00 20.22           C  
ATOM   2775  O   GLU D  68      34.412  36.479  -7.317  1.00 20.09           O  
ATOM   2776  CB  GLU D  68      34.814  34.350  -9.822  1.00 24.73           C  
ATOM   2777  CG  GLU D  68      34.875  35.661 -10.630  1.00 26.43           C  
ATOM   2778  CD  GLU D  68      36.298  36.215 -10.738  1.00 27.96           C  
ATOM   2779  OE1 GLU D  68      37.143  35.503 -11.326  1.00 29.32           O  
ATOM   2780  OE2 GLU D  68      36.519  37.331 -10.222  1.00 28.20           O1-
ATOM   2781  H   GLU D  68      35.024  32.374  -8.336  1.00  0.00           H  
ATOM   2782  HA  GLU D  68      36.170  35.002  -8.268  1.00  0.00           H  
ATOM   2783  HB3 GLU D  68      33.801  33.949  -9.887  1.00  0.00           H  
ATOM   2784  HB2 GLU D  68      35.446  33.605 -10.307  1.00  0.00           H  
ATOM   2785  HG2 GLU D  68      34.217  36.414 -10.194  1.00  0.00           H  
ATOM   2786  HG3 GLU D  68      34.505  35.484 -11.640  1.00  0.00           H  
ATOM   2787  N   SER D  69      33.147  34.613  -7.013  1.00 19.32           N  
ATOM   2788  CA  SER D  69      32.143  35.188  -6.113  1.00 19.69           C  
ATOM   2789  C   SER D  69      32.719  35.544  -4.732  1.00 18.51           C  
ATOM   2790  O   SER D  69      32.352  36.578  -4.177  1.00 17.62           O  
ATOM   2791  CB  SER D  69      30.958  34.213  -5.967  1.00 21.48           C  
ATOM   2792  OG  SER D  69      30.113  34.282  -7.095  1.00 26.76           O  
ATOM   2793  H   SER D  69      33.046  33.629  -7.215  1.00  0.00           H  
ATOM   2794  HA  SER D  69      31.777  36.118  -6.554  1.00  0.00           H  
ATOM   2795  HB3 SER D  69      30.351  34.472  -5.102  1.00  0.00           H  
ATOM   2796  HB2 SER D  69      31.293  33.187  -5.819  1.00  0.00           H  
ATOM   2797  HG  SER D  69      29.336  33.742  -6.930  1.00  0.00           H  
ATOM   2798  N   VAL D  70      33.624  34.694  -4.217  1.00 15.98           N  
ATOM   2799  CA  VAL D  70      34.348  34.911  -2.965  1.00 15.72           C  
ATOM   2800  C   VAL D  70      35.367  36.063  -3.078  1.00 15.51           C  
ATOM   2801  O   VAL D  70      35.369  36.924  -2.201  1.00 14.26           O  
ATOM   2802  CB  VAL D  70      35.033  33.600  -2.480  1.00 15.08           C  
ATOM   2803  CG1 VAL D  70      36.154  33.769  -1.433  1.00 14.21           C  
ATOM   2804  CG2 VAL D  70      33.975  32.618  -1.943  1.00 15.78           C  
ATOM   2805  H   VAL D  70      33.857  33.851  -4.724  1.00  0.00           H  
ATOM   2806  HA  VAL D  70      33.616  35.207  -2.210  1.00  0.00           H  
ATOM   2807  HB  VAL D  70      35.487  33.124  -3.350  1.00  0.00           H  
ATOM   2808 HG11 VAL D  70      36.525  32.800  -1.097  1.00  0.00           H  
ATOM   2809 HG12 VAL D  70      37.013  34.308  -1.825  1.00  0.00           H  
ATOM   2810 HG13 VAL D  70      35.801  34.311  -0.560  1.00  0.00           H  
ATOM   2811 HG21 VAL D  70      34.421  31.670  -1.640  1.00  0.00           H  
ATOM   2812 HG22 VAL D  70      33.464  33.029  -1.072  1.00  0.00           H  
ATOM   2813 HG23 VAL D  70      33.217  32.393  -2.693  1.00  0.00           H  
ATOM   2814  N   LEU D  71      36.156  36.094  -4.170  1.00 16.15           N  
ATOM   2815  CA  LEU D  71      37.093  37.176  -4.512  1.00 16.63           C  
ATOM   2816  C   LEU D  71      36.403  38.548  -4.622  1.00 17.65           C  
ATOM   2817  O   LEU D  71      36.954  39.538  -4.146  1.00 17.10           O  
ATOM   2818  CB  LEU D  71      37.839  36.808  -5.818  1.00 16.19           C  
ATOM   2819  CG  LEU D  71      38.854  37.853  -6.349  1.00 16.33           C  
ATOM   2820  CD1 LEU D  71      40.006  38.117  -5.357  1.00 15.96           C  
ATOM   2821  CD2 LEU D  71      39.360  37.468  -7.754  1.00 16.64           C  
ATOM   2822  H   LEU D  71      36.097  35.340  -4.843  1.00  0.00           H  
ATOM   2823  HA  LEU D  71      37.818  37.237  -3.699  1.00  0.00           H  
ATOM   2824  HB3 LEU D  71      37.095  36.622  -6.593  1.00  0.00           H  
ATOM   2825  HB2 LEU D  71      38.357  35.859  -5.676  1.00  0.00           H  
ATOM   2826  HG  LEU D  71      38.328  38.797  -6.491  1.00  0.00           H  
ATOM   2827 HD11 LEU D  71      40.983  38.116  -5.842  1.00  0.00           H  
ATOM   2828 HD12 LEU D  71      39.885  39.090  -4.880  1.00  0.00           H  
ATOM   2829 HD13 LEU D  71      40.044  37.369  -4.564  1.00  0.00           H  
ATOM   2830 HD21 LEU D  71      39.363  38.334  -8.417  1.00  0.00           H  
ATOM   2831 HD22 LEU D  71      40.371  37.065  -7.737  1.00  0.00           H  
ATOM   2832 HD23 LEU D  71      38.729  36.714  -8.224  1.00  0.00           H  
ATOM   2833  N   GLN D  72      35.199  38.561  -5.216  1.00 18.35           N  
ATOM   2834  CA  GLN D  72      34.327  39.723  -5.360  1.00 21.14           C  
ATOM   2835  C   GLN D  72      33.889  40.339  -4.015  1.00 19.44           C  
ATOM   2836  O   GLN D  72      33.819  41.563  -3.929  1.00 20.89           O  
ATOM   2837  CB  GLN D  72      33.159  39.322  -6.286  1.00 26.68           C  
ATOM   2838  CG  GLN D  72      32.057  40.378  -6.515  1.00 35.85           C  
ATOM   2839  CD  GLN D  72      30.937  39.881  -7.438  1.00 43.13           C  
ATOM   2840  OE1 GLN D  72      29.768  40.176  -7.204  1.00 46.78           O  
ATOM   2841  NE2 GLN D  72      31.271  39.132  -8.493  1.00 44.89           N  
ATOM   2842  H   GLN D  72      34.837  37.697  -5.598  1.00  0.00           H  
ATOM   2843  HA  GLN D  72      34.905  40.487  -5.883  1.00  0.00           H  
ATOM   2844  HB3 GLN D  72      32.692  38.416  -5.905  1.00  0.00           H  
ATOM   2845  HB2 GLN D  72      33.593  39.053  -7.249  1.00  0.00           H  
ATOM   2846  HG3 GLN D  72      32.489  41.283  -6.943  1.00  0.00           H  
ATOM   2847  HG2 GLN D  72      31.604  40.668  -5.566  1.00  0.00           H  
ATOM   2848 HE21 GLN D  72      30.553  38.794  -9.116  1.00  0.00           H  
ATOM   2849 HE22 GLN D  72      32.236  38.895  -8.670  1.00  0.00           H  
ATOM   2850  N   VAL D  73      33.667  39.505  -2.981  1.00 17.79           N  
ATOM   2851  CA  VAL D  73      33.354  39.950  -1.618  1.00 16.05           C  
ATOM   2852  C   VAL D  73      34.561  40.615  -0.908  1.00 15.75           C  
ATOM   2853  O   VAL D  73      34.350  41.618  -0.226  1.00 14.64           O  
ATOM   2854  CB  VAL D  73      32.759  38.793  -0.754  1.00 16.88           C  
ATOM   2855  CG1 VAL D  73      32.655  39.070   0.758  1.00 16.30           C  
ATOM   2856  CG2 VAL D  73      31.365  38.394  -1.269  1.00 17.46           C  
ATOM   2857  H   VAL D  73      33.750  38.507  -3.118  1.00  0.00           H  
ATOM   2858  HA  VAL D  73      32.583  40.720  -1.703  1.00  0.00           H  
ATOM   2859  HB  VAL D  73      33.399  37.919  -0.865  1.00  0.00           H  
ATOM   2860 HG11 VAL D  73      32.146  38.255   1.272  1.00  0.00           H  
ATOM   2861 HG12 VAL D  73      33.632  39.172   1.225  1.00  0.00           H  
ATOM   2862 HG13 VAL D  73      32.087  39.977   0.952  1.00  0.00           H  
ATOM   2863 HG21 VAL D  73      30.947  37.573  -0.686  1.00  0.00           H  
ATOM   2864 HG22 VAL D  73      30.668  39.229  -1.200  1.00  0.00           H  
ATOM   2865 HG23 VAL D  73      31.392  38.075  -2.309  1.00  0.00           H  
ATOM   2866  N   PHE D  74      35.794  40.109  -1.129  1.00 15.04           N  
ATOM   2867  CA  PHE D  74      37.043  40.764  -0.697  1.00 15.88           C  
ATOM   2868  C   PHE D  74      37.274  42.136  -1.353  1.00 15.67           C  
ATOM   2869  O   PHE D  74      37.738  43.057  -0.682  1.00 15.79           O  
ATOM   2870  CB  PHE D  74      38.279  39.865  -0.943  1.00 15.33           C  
ATOM   2871  CG  PHE D  74      38.517  38.751   0.058  1.00 15.62           C  
ATOM   2872  CD1 PHE D  74      39.193  39.013   1.268  1.00 15.01           C  
ATOM   2873  CD2 PHE D  74      37.976  37.469  -0.159  1.00 17.21           C  
ATOM   2874  CE1 PHE D  74      39.375  37.993   2.193  1.00 15.82           C  
ATOM   2875  CE2 PHE D  74      38.147  36.469   0.787  1.00 16.63           C  
ATOM   2876  CZ  PHE D  74      38.852  36.729   1.955  1.00 15.32           C  
ATOM   2877  H   PHE D  74      35.895  39.280  -1.698  1.00  0.00           H  
ATOM   2878  HA  PHE D  74      36.968  40.950   0.375  1.00  0.00           H  
ATOM   2879  HB3 PHE D  74      39.186  40.474  -0.943  1.00  0.00           H  
ATOM   2880  HB2 PHE D  74      38.233  39.425  -1.938  1.00  0.00           H  
ATOM   2881  HD1 PHE D  74      39.590  39.996   1.471  1.00  0.00           H  
ATOM   2882  HD2 PHE D  74      37.453  37.255  -1.074  1.00  0.00           H  
ATOM   2883  HE1 PHE D  74      39.917  38.184   3.107  1.00  0.00           H  
ATOM   2884  HE2 PHE D  74      37.739  35.486   0.607  1.00  0.00           H  
ATOM   2885  HZ  PHE D  74      38.993  35.943   2.681  1.00  0.00           H  
ATOM   2886  N   ARG D  75      36.945  42.238  -2.650  1.00 16.99           N  
ATOM   2887  CA  ARG D  75      37.088  43.440  -3.470  1.00 19.44           C  
ATOM   2888  C   ARG D  75      36.077  44.539  -3.102  1.00 20.36           C  
ATOM   2889  O   ARG D  75      36.465  45.706  -3.103  1.00 20.36           O  
ATOM   2890  CB  ARG D  75      36.984  43.035  -4.951  1.00 21.04           C  
ATOM   2891  CG  ARG D  75      38.174  42.167  -5.415  1.00 24.06           C  
ATOM   2892  CD  ARG D  75      39.110  42.869  -6.409  1.00 26.35           C  
ATOM   2893  NE  ARG D  75      38.480  42.925  -7.739  1.00 27.91           N  
ATOM   2894  CZ  ARG D  75      38.306  43.987  -8.543  1.00 28.33           C  
ATOM   2895  NH1 ARG D  75      38.716  45.217  -8.202  1.00 28.58           N  
ATOM   2896  NH2 ARG D  75      37.693  43.804  -9.718  1.00 27.40           N1+
ATOM   2897  H   ARG D  75      36.580  41.423  -3.126  1.00  0.00           H  
ATOM   2898  HA  ARG D  75      38.089  43.842  -3.297  1.00  0.00           H  
ATOM   2899  HB3 ARG D  75      36.885  43.912  -5.592  1.00  0.00           H  
ATOM   2900  HB2 ARG D  75      36.057  42.477  -5.089  1.00  0.00           H  
ATOM   2901  HG3 ARG D  75      37.719  41.346  -5.970  1.00  0.00           H  
ATOM   2902  HG2 ARG D  75      38.712  41.675  -4.606  1.00  0.00           H  
ATOM   2903  HD3 ARG D  75      40.116  42.450  -6.421  1.00  0.00           H  
ATOM   2904  HD2 ARG D  75      39.217  43.899  -6.072  1.00  0.00           H  
ATOM   2905  HE  ARG D  75      38.163  42.031  -8.085  1.00  0.00           H  
ATOM   2906 HH11 ARG D  75      38.570  46.000  -8.822  1.00  0.00           H  
ATOM   2907 HH12 ARG D  75      39.176  45.367  -7.316  1.00  0.00           H  
ATOM   2908 HH21 ARG D  75      37.542  44.582 -10.345  1.00  0.00           H  
ATOM   2909 HH22 ARG D  75      37.373  42.886  -9.992  1.00  0.00           H  
ATOM   2910  N   GLU D  76      34.833  44.161  -2.751  1.00 21.19           N  
ATOM   2911  CA  GLU D  76      33.820  45.076  -2.212  1.00 22.01           C  
ATOM   2912  C   GLU D  76      34.172  45.599  -0.813  1.00 21.56           C  
ATOM   2913  O   GLU D  76      33.920  46.771  -0.537  1.00 21.16           O  
ATOM   2914  CB  GLU D  76      32.439  44.401  -2.156  1.00 25.64           C  
ATOM   2915  CG  GLU D  76      31.754  44.265  -3.525  1.00 31.26           C  
ATOM   2916  CD  GLU D  76      30.358  43.661  -3.391  1.00 35.44           C  
ATOM   2917  OE1 GLU D  76      29.604  44.132  -2.511  1.00 36.67           O  
ATOM   2918  OE2 GLU D  76      30.059  42.717  -4.152  1.00 37.59           O1-
ATOM   2919  H   GLU D  76      34.570  43.186  -2.804  1.00  0.00           H  
ATOM   2920  HA  GLU D  76      33.753  45.941  -2.874  1.00  0.00           H  
ATOM   2921  HB3 GLU D  76      32.531  43.412  -1.703  1.00  0.00           H  
ATOM   2922  HB2 GLU D  76      31.789  44.973  -1.490  1.00  0.00           H  
ATOM   2923  HG3 GLU D  76      32.355  43.661  -4.204  1.00  0.00           H  
ATOM   2924  HG2 GLU D  76      31.655  45.245  -3.990  1.00  0.00           H  
ATOM   2925  N   ALA D  77      34.743  44.726   0.037  1.00 21.53           N  
ATOM   2926  CA  ALA D  77      35.172  45.072   1.390  1.00 24.34           C  
ATOM   2927  C   ALA D  77      36.330  46.077   1.364  1.00 25.75           C  
ATOM   2928  O   ALA D  77      36.303  47.037   2.133  1.00 26.08           O  
ATOM   2929  CB  ALA D  77      35.531  43.798   2.169  1.00 22.37           C  
ATOM   2930  H   ALA D  77      34.894  43.769  -0.253  1.00  0.00           H  
ATOM   2931  HA  ALA D  77      34.331  45.549   1.899  1.00  0.00           H  
ATOM   2932  HB1 ALA D  77      35.873  44.034   3.177  1.00  0.00           H  
ATOM   2933  HB2 ALA D  77      34.665  43.142   2.265  1.00  0.00           H  
ATOM   2934  HB3 ALA D  77      36.320  43.230   1.674  1.00  0.00           H  
ATOM   2935  N   LYS D  78      37.273  45.878   0.424  1.00 25.69           N  
ATOM   2936  CA  LYS D  78      38.353  46.813   0.128  1.00 27.01           C  
ATOM   2937  C   LYS D  78      37.854  48.157  -0.430  1.00 28.35           C  
ATOM   2938  O   LYS D  78      38.369  49.192  -0.009  1.00 28.89           O  
ATOM   2939  CB  LYS D  78      39.386  46.163  -0.816  1.00 27.94           C  
ATOM   2940  CG  LYS D  78      40.611  47.065  -1.053  1.00 30.79           C  
ATOM   2941  CD  LYS D  78      41.669  46.461  -1.981  1.00 34.92           C  
ATOM   2942  CE  LYS D  78      42.867  47.405  -2.206  1.00 36.40           C  
ATOM   2943  NZ  LYS D  78      43.459  47.884  -0.943  1.00 37.99           N1+
ATOM   2944  H   LYS D  78      37.224  45.054  -0.160  1.00  0.00           H  
ATOM   2945  HA  LYS D  78      38.848  47.017   1.075  1.00  0.00           H  
ATOM   2946  HB3 LYS D  78      38.919  45.912  -1.770  1.00  0.00           H  
ATOM   2947  HB2 LYS D  78      39.721  45.219  -0.387  1.00  0.00           H  
ATOM   2948  HG3 LYS D  78      41.052  47.290  -0.081  1.00  0.00           H  
ATOM   2949  HG2 LYS D  78      40.310  48.020  -1.482  1.00  0.00           H  
ATOM   2950  HD3 LYS D  78      41.211  46.242  -2.946  1.00  0.00           H  
ATOM   2951  HD2 LYS D  78      42.002  45.498  -1.598  1.00  0.00           H  
ATOM   2952  HE2 LYS D  78      42.552  48.275  -2.785  1.00  0.00           H  
ATOM   2953  HE3 LYS D  78      43.636  46.896  -2.788  1.00  0.00           H  
ATOM   2954  HZ1 LYS D  78      43.749  47.084  -0.393  1.00  0.00           H  
ATOM   2955  HZ2 LYS D  78      44.258  48.471  -1.134  1.00  0.00           H  
ATOM   2956  HZ3 LYS D  78      42.770  48.409  -0.423  1.00  0.00           H  
ATOM   2957  N   ALA D  79      36.874  48.120  -1.352  1.00 28.77           N  
ATOM   2958  CA  ALA D  79      36.260  49.304  -1.961  1.00 30.40           C  
ATOM   2959  C   ALA D  79      35.563  50.218  -0.937  1.00 32.19           C  
ATOM   2960  O   ALA D  79      35.649  51.437  -1.077  1.00 33.19           O  
ATOM   2961  CB  ALA D  79      35.285  48.874  -3.068  1.00 28.92           C  
ATOM   2962  H   ALA D  79      36.519  47.226  -1.664  1.00  0.00           H  
ATOM   2963  HA  ALA D  79      37.060  49.881  -2.427  1.00  0.00           H  
ATOM   2964  HB1 ALA D  79      34.857  49.739  -3.575  1.00  0.00           H  
ATOM   2965  HB2 ALA D  79      35.791  48.273  -3.824  1.00  0.00           H  
ATOM   2966  HB3 ALA D  79      34.459  48.284  -2.671  1.00  0.00           H  
ATOM   2967  N   GLU D  80      34.954  49.613   0.100  1.00 34.00           N  
ATOM   2968  CA  GLU D  80      34.395  50.302   1.266  1.00 35.12           C  
ATOM   2969  C   GLU D  80      35.434  50.769   2.310  1.00 35.47           C  
ATOM   2970  O   GLU D  80      35.035  51.397   3.290  1.00 37.51           O  
ATOM   2971  CB  GLU D  80      33.282  49.453   1.913  1.00 38.69           C  
ATOM   2972  CG  GLU D  80      31.992  49.426   1.067  1.00 43.69           C  
ATOM   2973  CD  GLU D  80      30.768  48.877   1.808  1.00 46.28           C  
ATOM   2974  OE1 GLU D  80      30.803  48.815   3.057  1.00 47.71           O  
ATOM   2975  OE2 GLU D  80      29.799  48.527   1.101  1.00 48.83           O1-
ATOM   2976  H   GLU D  80      34.915  48.603   0.126  1.00  0.00           H  
ATOM   2977  HA  GLU D  80      33.931  51.225   0.914  1.00  0.00           H  
ATOM   2978  HB3 GLU D  80      33.059  49.842   2.907  1.00  0.00           H  
ATOM   2979  HB2 GLU D  80      33.634  48.431   2.066  1.00  0.00           H  
ATOM   2980  HG3 GLU D  80      32.152  48.840   0.161  1.00  0.00           H  
ATOM   2981  HG2 GLU D  80      31.739  50.435   0.743  1.00  0.00           H  
ATOM   2982  N   GLY D  81      36.733  50.520   2.076  1.00 34.62           N  
ATOM   2983  CA  GLY D  81      37.822  51.136   2.830  1.00 33.52           C  
ATOM   2984  C   GLY D  81      38.511  50.184   3.815  1.00 33.17           C  
ATOM   2985  O   GLY D  81      39.371  50.656   4.559  1.00 33.79           O  
ATOM   2986  H   GLY D  81      36.995  49.992   1.254  1.00  0.00           H  
ATOM   2987  HA2 GLY D  81      37.493  52.029   3.364  1.00  0.00           H  
ATOM   2988  HA3 GLY D  81      38.570  51.472   2.111  1.00  0.00           H  
ATOM   2989  N   ALA D  82      38.190  48.875   3.830  1.00 32.25           N  
ATOM   2990  CA  ALA D  82      38.943  47.878   4.604  1.00 29.74           C  
ATOM   2991  C   ALA D  82      40.357  47.697   4.026  1.00 28.66           C  
ATOM   2992  O   ALA D  82      40.510  47.650   2.805  1.00 28.82           O  
ATOM   2993  CB  ALA D  82      38.193  46.538   4.617  1.00 29.33           C  
ATOM   2994  H   ALA D  82      37.474  48.520   3.211  1.00  0.00           H  
ATOM   2995  HA  ALA D  82      39.017  48.234   5.634  1.00  0.00           H  
ATOM   2996  HB1 ALA D  82      38.645  45.851   5.331  1.00  0.00           H  
ATOM   2997  HB2 ALA D  82      37.149  46.668   4.904  1.00  0.00           H  
ATOM   2998  HB3 ALA D  82      38.219  46.050   3.643  1.00  0.00           H  
ATOM   2999  N   ASP D  83      41.365  47.613   4.911  1.00 27.74           N  
ATOM   3000  CA  ASP D  83      42.776  47.529   4.532  1.00 28.57           C  
ATOM   3001  C   ASP D  83      43.136  46.071   4.178  1.00 27.59           C  
ATOM   3002  O   ASP D  83      43.726  45.362   4.991  1.00 27.99           O  
ATOM   3003  CB  ASP D  83      43.682  48.149   5.626  1.00 31.30           C  
ATOM   3004  CG  ASP D  83      45.150  48.354   5.221  1.00 34.29           C  
ATOM   3005  OD1 ASP D  83      45.511  48.033   4.066  1.00 34.52           O  
ATOM   3006  OD2 ASP D  83      45.895  48.855   6.090  1.00 36.85           O1-
ATOM   3007  H   ASP D  83      41.171  47.652   5.900  1.00  0.00           H  
ATOM   3008  HA  ASP D  83      42.917  48.128   3.629  1.00  0.00           H  
ATOM   3009  HB3 ASP D  83      43.653  47.527   6.522  1.00  0.00           H  
ATOM   3010  HB2 ASP D  83      43.278  49.127   5.891  1.00  0.00           H  
ATOM   3011  N   ILE D  84      42.748  45.664   2.961  1.00 26.18           N  
ATOM   3012  CA  ILE D  84      43.007  44.348   2.389  1.00 24.88           C  
ATOM   3013  C   ILE D  84      43.948  44.547   1.192  1.00 23.90           C  
ATOM   3014  O   ILE D  84      43.619  45.318   0.294  1.00 23.93           O  
ATOM   3015  CB  ILE D  84      41.696  43.676   1.871  1.00 23.57           C  
ATOM   3016  CG1 ILE D  84      40.666  43.497   3.006  1.00 22.07           C  
ATOM   3017  CG2 ILE D  84      41.935  42.306   1.195  1.00 22.72           C  
ATOM   3018  CD1 ILE D  84      39.233  43.214   2.538  1.00 19.97           C  
ATOM   3019  H   ILE D  84      42.241  46.309   2.371  1.00  0.00           H  
ATOM   3020  HA  ILE D  84      43.464  43.685   3.121  1.00  0.00           H  
ATOM   3021  HB  ILE D  84      41.253  44.339   1.127  1.00  0.00           H  
ATOM   3022 HG13 ILE D  84      40.632  44.377   3.646  1.00  0.00           H  
ATOM   3023 HG12 ILE D  84      41.002  42.671   3.628  1.00  0.00           H  
ATOM   3024 HG21 ILE D  84      41.011  41.898   0.787  1.00  0.00           H  
ATOM   3025 HG22 ILE D  84      42.641  42.363   0.371  1.00  0.00           H  
ATOM   3026 HG23 ILE D  84      42.332  41.580   1.906  1.00  0.00           H  
ATOM   3027 HD11 ILE D  84      38.519  43.440   3.330  1.00  0.00           H  
ATOM   3028 HD12 ILE D  84      38.967  43.823   1.675  1.00  0.00           H  
ATOM   3029 HD13 ILE D  84      39.098  42.167   2.267  1.00  0.00           H  
ATOM   3030  N   THR D  85      45.079  43.830   1.180  1.00 22.39           N  
ATOM   3031  CA  THR D  85      45.954  43.723   0.013  1.00 21.46           C  
ATOM   3032  C   THR D  85      45.710  42.346  -0.618  1.00 21.17           C  
ATOM   3033  O   THR D  85      45.882  41.336   0.062  1.00 20.46           O  
ATOM   3034  CB  THR D  85      47.447  43.832   0.414  1.00 20.46           C  
ATOM   3035  OG1 THR D  85      47.678  45.128   0.931  1.00 21.09           O  
ATOM   3036  CG2 THR D  85      48.452  43.601  -0.730  1.00 21.37           C  
ATOM   3037  H   THR D  85      45.306  43.237   1.967  1.00  0.00           H  
ATOM   3038  HA  THR D  85      45.736  44.500  -0.724  1.00  0.00           H  
ATOM   3039  HB  THR D  85      47.662  43.122   1.213  1.00  0.00           H  
ATOM   3040  HG1 THR D  85      47.143  45.242   1.721  1.00  0.00           H  
ATOM   3041 HG21 THR D  85      49.472  43.792  -0.395  1.00  0.00           H  
ATOM   3042 HG22 THR D  85      48.426  42.574  -1.092  1.00  0.00           H  
ATOM   3043 HG23 THR D  85      48.251  44.260  -1.576  1.00  0.00           H  
ATOM   3044  N   ILE D  86      45.290  42.331  -1.892  1.00 21.04           N  
ATOM   3045  CA  ILE D  86      44.955  41.104  -2.613  1.00 20.89           C  
ATOM   3046  C   ILE D  86      46.065  40.836  -3.643  1.00 21.54           C  
ATOM   3047  O   ILE D  86      46.274  41.651  -4.542  1.00 21.51           O  
ATOM   3048  CB  ILE D  86      43.583  41.203  -3.345  1.00 20.07           C  
ATOM   3049  CG1 ILE D  86      42.455  41.597  -2.361  1.00 22.00           C  
ATOM   3050  CG2 ILE D  86      43.217  39.891  -4.078  1.00 20.50           C  
ATOM   3051  CD1 ILE D  86      41.082  41.817  -3.007  1.00 24.21           C  
ATOM   3052  H   ILE D  86      45.177  43.194  -2.403  1.00  0.00           H  
ATOM   3053  HA  ILE D  86      44.890  40.258  -1.927  1.00  0.00           H  
ATOM   3054  HB  ILE D  86      43.648  41.993  -4.096  1.00  0.00           H  
ATOM   3055 HG13 ILE D  86      42.716  42.524  -1.853  1.00  0.00           H  
ATOM   3056 HG12 ILE D  86      42.367  40.834  -1.586  1.00  0.00           H  
ATOM   3057 HG21 ILE D  86      42.280  39.985  -4.624  1.00  0.00           H  
ATOM   3058 HG22 ILE D  86      43.968  39.603  -4.811  1.00  0.00           H  
ATOM   3059 HG23 ILE D  86      43.111  39.064  -3.375  1.00  0.00           H  
ATOM   3060 HD11 ILE D  86      40.464  42.475  -2.395  1.00  0.00           H  
ATOM   3061 HD12 ILE D  86      41.171  42.272  -3.994  1.00  0.00           H  
ATOM   3062 HD13 ILE D  86      40.544  40.874  -3.117  1.00  0.00           H  
ATOM   3063  N   ILE D  87      46.748  39.695  -3.476  1.00 21.44           N  
ATOM   3064  CA  ILE D  87      47.797  39.207  -4.366  1.00 22.29           C  
ATOM   3065  C   ILE D  87      47.234  37.975  -5.094  1.00 22.14           C  
ATOM   3066  O   ILE D  87      46.877  36.995  -4.441  1.00 21.30           O  
ATOM   3067  CB  ILE D  87      49.077  38.798  -3.574  1.00 21.83           C  
ATOM   3068  CG1 ILE D  87      49.674  39.992  -2.793  1.00 21.93           C  
ATOM   3069  CG2 ILE D  87      50.163  38.131  -4.452  1.00 22.00           C  
ATOM   3070  CD1 ILE D  87      50.641  39.580  -1.672  1.00 23.27           C  
ATOM   3071  H   ILE D  87      46.513  39.085  -2.701  1.00  0.00           H  
ATOM   3072  HA  ILE D  87      48.072  39.967  -5.099  1.00  0.00           H  
ATOM   3073  HB  ILE D  87      48.782  38.065  -2.828  1.00  0.00           H  
ATOM   3074 HG13 ILE D  87      48.882  40.581  -2.332  1.00  0.00           H  
ATOM   3075 HG12 ILE D  87      50.178  40.669  -3.484  1.00  0.00           H  
ATOM   3076 HG21 ILE D  87      51.048  37.880  -3.867  1.00  0.00           H  
ATOM   3077 HG22 ILE D  87      49.821  37.199  -4.901  1.00  0.00           H  
ATOM   3078 HG23 ILE D  87      50.478  38.794  -5.259  1.00  0.00           H  
ATOM   3079 HD11 ILE D  87      50.748  40.382  -0.942  1.00  0.00           H  
ATOM   3080 HD12 ILE D  87      50.286  38.697  -1.139  1.00  0.00           H  
ATOM   3081 HD13 ILE D  87      51.634  39.359  -2.066  1.00  0.00           H  
ATOM   3082  N   LEU D  88      47.162  38.062  -6.430  1.00 22.03           N  
ATOM   3083  CA  LEU D  88      46.691  36.991  -7.303  1.00 22.28           C  
ATOM   3084  C   LEU D  88      47.901  36.428  -8.052  1.00 23.13           C  
ATOM   3085  O   LEU D  88      48.444  37.094  -8.934  1.00 20.91           O  
ATOM   3086  CB  LEU D  88      45.620  37.541  -8.273  1.00 21.89           C  
ATOM   3087  CG  LEU D  88      44.276  37.895  -7.596  1.00 23.64           C  
ATOM   3088  CD1 LEU D  88      43.348  38.670  -8.550  1.00 24.71           C  
ATOM   3089  CD2 LEU D  88      43.569  36.669  -6.978  1.00 24.87           C  
ATOM   3090  H   LEU D  88      47.474  38.903  -6.894  1.00  0.00           H  
ATOM   3091  HA  LEU D  88      46.251  36.182  -6.719  1.00  0.00           H  
ATOM   3092  HB3 LEU D  88      45.427  36.808  -9.059  1.00  0.00           H  
ATOM   3093  HB2 LEU D  88      46.021  38.421  -8.778  1.00  0.00           H  
ATOM   3094  HG  LEU D  88      44.509  38.581  -6.783  1.00  0.00           H  
ATOM   3095 HD11 LEU D  88      42.775  39.421  -8.005  1.00  0.00           H  
ATOM   3096 HD12 LEU D  88      43.905  39.189  -9.331  1.00  0.00           H  
ATOM   3097 HD13 LEU D  88      42.635  38.012  -9.051  1.00  0.00           H  
ATOM   3098 HD21 LEU D  88      42.546  36.555  -7.330  1.00  0.00           H  
ATOM   3099 HD22 LEU D  88      44.079  35.733  -7.209  1.00  0.00           H  
ATOM   3100 HD23 LEU D  88      43.523  36.761  -5.893  1.00  0.00           H  
ATOM   3101  N   SER D  89      48.307  35.213  -7.658  1.00 25.23           N  
ATOM   3102  CA  SER D  89      49.471  34.489  -8.182  1.00 27.94           C  
ATOM   3103  C   SER D  89      49.016  33.086  -8.553  1.00 27.68           C  
ATOM   3104  O   SER D  89      47.852  32.770  -8.817  1.00 28.91           O  
ATOM   3105  CB  SER D  89      50.625  34.497  -7.145  1.00 30.72           C  
ATOM   3106  OG  SER D  89      50.252  34.003  -5.869  1.00 31.80           O  
ATOM   3107  H   SER D  89      47.818  34.756  -6.898  1.00  0.00           H  
ATOM   3108  HA  SER D  89      49.840  34.955  -9.099  1.00  0.00           H  
ATOM   3109  HXT SER D  89      49.818  32.350  -8.597  1.00  0.00           H  
ATOM   3110  HB3 SER D  89      50.989  35.517  -7.011  1.00  0.00           H  
ATOM   3111  HB2 SER D  89      51.475  33.918  -7.508  1.00  0.00           H  
ATOM   3112  HG  SER D  89      50.989  34.125  -5.264  1.00  0.00           H  
TER    3113      SER D  89
HETATM 3114  O   HOH A 112      24.196  43.521  11.471  1.00 13.10           O  
HETATM 3115  H1  HOH A 112      24.831  44.154  12.108  1.00  0.00           H  
HETATM 3116  H2  HOH A 112      23.890  44.087  10.579  1.00  0.00           H  
HETATM 3117  O   HOH A 121      26.954  42.237   8.189  1.00 20.26           O  
HETATM 3118  H1  HOH A 121      27.589  42.870   8.826  1.00  0.00           H  
HETATM 3119  H2  HOH A 121      26.798  42.732   7.219  1.00  0.00           H  
HETATM 3120  O   HOH A 122      24.305  46.657  10.443  1.00 17.86           O  
HETATM 3121  H1  HOH A 122      24.940  47.290  11.080  1.00  0.00           H  
HETATM 3122  H2  HOH A 122      23.985  47.229   9.560  1.00  0.00           H  
HETATM 3123  O   HOH A 125      25.777  44.221   5.632  1.00 16.17           O  
HETATM 3124  H1  HOH A 125      26.412  44.854   6.270  1.00  0.00           H  
HETATM 3125  H2  HOH A 125      25.592  44.732   4.676  1.00  0.00           H  
HETATM 3126  O   HOH A 153      25.429  42.910   2.718  1.00 16.32           O  
HETATM 3127  H1  HOH A 153      26.064  43.543   3.356  1.00  0.00           H  
HETATM 3128  H2  HOH A 153      25.286  43.398   1.743  1.00  0.00           H  
HETATM 3129  O   HOH A 229      25.654  44.620   9.637  1.00 61.96           O  
HETATM 3130  H1  HOH A 229      26.289  45.253  10.274  1.00  0.00           H  
HETATM 3131  H2  HOH A 229      25.407  45.161   8.712  1.00  0.00           H  
HETATM 3132  O   HOH D  91      25.995  40.067   5.614  1.00 11.53           O  
HETATM 3133  H1  HOH D  91      26.630  40.700   6.251  1.00  0.00           H  
HETATM 3134  H2  HOH D  91      25.878  40.540   4.628  1.00  0.00           H  
CONECT 2741 2748
CONECT 2748 2741
CONECT 3103 3109
CONECT 3109 3103
CONECT 3114 3115 3116
CONECT 3117 3118 3119
CONECT 3120 3121 3122
CONECT 3123 3124 3125
CONECT 3126 3127 3128
CONECT 3129 3130 3131
CONECT 3132 3133 3134
CONECT 3115 3114
CONECT 3116 3114
CONECT 3118 3117
CONECT 3119 3117
CONECT 3121 3120
CONECT 3122 3120
CONECT 3124 3123
CONECT 3125 3123
CONECT 3127 3126
CONECT 3128 3126
CONECT 3130 3129
CONECT 3131 3129
CONECT 3133 3132
CONECT 3134 3132
CONECT 1073 1080
CONECT 1080 1073
CONECT 2273 2278
CONECT 2278 2273
ENDMDL
END   
