# Supplementary material for: Relative Binding Affinity Prediction of Charge-Changing Sequence Mutations with FEP in Protein–Protein Interfaces
Source: J Mol Biol. 2019 Mar 29;431(7):1481–93. doi: 10.1016/j.jmb.2019.02.003 (PMC6453258; doi:10.1016/j.jmb.2019.02.003)
Supplement: Supplementary file 3 — Supplementary prepared structure, OMTKY3-SGPB [file mmc3.pdb]

HEADER    COMPLEX(SERINE PROTEINASE-INHIBITOR)    21-JAN-83   3SGB
REMARK   4 3SGB COMPLIES WITH FORMAT V. 3.15, 01-DEC-08
REMARK 888
REMARK 888 WRITTEN BY MAESTRO (A PRODUCT OF SCHRODINGER, LLC)
TITLE     STRUCTURE OF THE COMPLEX OF STREPTOMYCES GRISEUS PROTEASE B
TITLE    2 AND THE THIRD DOMAIN OF THE TURKEY OVOMUCOID INHIBITOR AT
TITLE    3 1.8 ANGSTROMS RESOLUTION
EXPDTA    X-RAY DIFFRACTION
REMARK   2 RESOLUTION.    1.80 ANGSTROMS
REMARK   3  R VALUE : 0.125000
REMARK 200  TEMPERATURE           (KELVIN) : NULL
REMARK 200  PH                             : NULL
REMARK 350 BIOMOLECULE: 1
REMARK 350 APPLY THE FOLLOWING TO CHAINS: E, I
REMARK 350   BIOMT1  1   1.000000 0.000000 0.000000   0.000000
REMARK 350   BIOMT2  1   0.000000 1.000000 0.000000   0.000000
REMARK 350   BIOMT3  1   0.000000 0.000000 1.000000   0.000000
CRYST1   45.350   54.520   45.650  90.00 119.20  90.00 P 1 21 1      2
MODEL        1
ATOM      1  N   ILE E  16      23.808  26.870  34.698  1.00 16.42           N1+
ATOM      2  CA  ILE E  16      23.807  25.657  35.555  1.00 12.69           C  
ATOM      3  C   ILE E  16      23.166  26.082  36.879  1.00 13.95           C  
ATOM      4  O   ILE E  16      23.371  27.227  37.300  1.00 11.71           O  
ATOM      5  CB  ILE E  16      25.226  25.044  35.654  1.00 14.46           C  
ATOM      6  CG1 ILE E  16      25.125  23.643  36.307  1.00 11.29           C  
ATOM      7  CG2 ILE E  16      26.282  25.920  36.385  1.00 15.46           C  
ATOM      8  CD1 ILE E  16      26.457  22.808  36.252  1.00 11.69           C  
ATOM      9  H1  ILE E  16      24.222  26.651  33.803  1.00  0.00           H  
ATOM     10  H2  ILE E  16      22.859  27.186  34.560  1.00  0.00           H  
ATOM     11  H3  ILE E  16      24.344  27.599  35.146  1.00  0.00           H  
ATOM     12  HA  ILE E  16      23.155  24.918  35.089  1.00  0.00           H  
ATOM     13  HB  ILE E  16      25.583  24.897  34.635  1.00  0.00           H  
ATOM     14 HG13 ILE E  16      24.325  23.079  35.829  1.00  0.00           H  
ATOM     15 HG12 ILE E  16      24.809  23.750  37.344  1.00  0.00           H  
ATOM     16 HG21 ILE E  16      27.240  25.400  36.400  1.00  0.00           H  
ATOM     17 HG22 ILE E  16      26.393  26.869  35.862  1.00  0.00           H  
ATOM     18 HG23 ILE E  16      25.956  26.106  37.408  1.00  0.00           H  
ATOM     19 HD11 ILE E  16      26.300  21.841  36.730  1.00  0.00           H  
ATOM     20 HD12 ILE E  16      26.748  22.655  35.213  1.00  0.00           H  
ATOM     21 HD13 ILE E  16      27.247  23.347  36.775  1.00  0.00           H  
ATOM     22  N   SER E  17      22.305  25.173  37.403  1.00 10.87           N  
ATOM     23  CA  SER E  17      21.598  25.611  38.636  1.00 10.79           C  
ATOM     24  C   SER E  17      21.565  24.442  39.602  1.00 11.19           C  
ATOM     25  O   SER E  17      22.121  23.392  39.307  1.00  7.25           O  
ATOM     26  CB  SER E  17      20.226  26.166  38.234  1.00 14.18           C  
ATOM     27  OG  SER E  17      19.343  25.117  37.926  1.00 14.94           O  
ATOM     28  H   SER E  17      22.184  24.276  36.955  1.00  0.00           H  
ATOM     29  HA  SER E  17      22.173  26.416  39.092  1.00  0.00           H  
ATOM     30  HB3 SER E  17      20.336  26.814  37.366  1.00  0.00           H  
ATOM     31  HB2 SER E  17      19.818  26.754  39.056  1.00  0.00           H  
ATOM     32  HG  SER E  17      19.697  24.604  37.197  1.00  0.00           H  
ATOM     33  N   GLY E  18      20.960  24.688  40.765  1.00  7.17           N  
ATOM     34  CA  GLY E  18      20.888  23.621  41.788  1.00  7.45           C  
ATOM     35  C   GLY E  18      20.208  22.365  41.210  1.00  7.82           C  
ATOM     36  O   GLY E  18      19.133  22.503  40.606  1.00  7.71           O  
ATOM     37  H   GLY E  18      20.557  25.597  40.942  1.00  0.00           H  
ATOM     38  HA3 GLY E  18      20.319  23.979  42.646  1.00  0.00           H  
ATOM     39  HA2 GLY E  18      21.894  23.369  42.122  1.00  0.00           H  
ATOM     40  N   GLY E  19      20.768  21.235  41.525  1.00  5.59           N  
ATOM     41  CA  GLY E  19      20.206  19.938  41.032  1.00  7.08           C  
ATOM     42  C   GLY E  19      20.910  19.435  39.787  1.00  8.86           C  
ATOM     43  O   GLY E  19      20.711  18.252  39.498  1.00  7.39           O  
ATOM     44  H   GLY E  19      21.592  21.225  42.109  1.00  0.00           H  
ATOM     45  HA3 GLY E  19      19.143  20.059  40.823  1.00  0.00           H  
ATOM     46  HA2 GLY E  19      20.282  19.188  41.819  1.00  0.00           H  
ATOM     47  N   ASP E  29      21.538  20.289  38.983  1.00  5.21           N  
ATOM     48  CA  ASP E  29      22.229  19.836  37.770  1.00  8.79           C  
ATOM     49  C   ASP E  29      23.419  18.902  38.044  1.00  8.02           C  
ATOM     50  O   ASP E  29      24.057  18.994  39.093  1.00  6.20           O  
ATOM     51  CB  ASP E  29      22.634  21.035  36.905  1.00  6.42           C  
ATOM     52  CG  ASP E  29      21.491  21.821  36.339  1.00 10.94           C  
ATOM     53  OD1 ASP E  29      21.741  22.987  35.931  1.00 12.19           O  
ATOM     54  OD2 ASP E  29      20.394  21.227  36.254  1.00 13.76           O1-
ATOM     55  H   ASP E  29      21.547  21.275  39.201  1.00  0.00           H  
ATOM     56  HA  ASP E  29      21.505  19.261  37.192  1.00  0.00           H  
ATOM     57  HB3 ASP E  29      23.274  20.693  36.093  1.00  0.00           H  
ATOM     58  HB2 ASP E  29      23.276  21.697  37.486  1.00  0.00           H  
ATOM     59  N   ALA E  30      23.702  18.065  37.031  1.00  4.16           N  
ATOM     60  CA  ALA E  30      24.819  17.115  37.196  1.00  6.19           C  
ATOM     61  C   ALA E  30      26.141  17.876  37.263  1.00  8.64           C  
ATOM     62  O   ALA E  30      26.331  18.861  36.523  1.00  6.66           O  
ATOM     63  CB  ALA E  30      24.952  16.168  35.993  1.00  6.87           C  
ATOM     64  H   ALA E  30      23.155  18.096  36.182  1.00  0.00           H  
ATOM     65  HA  ALA E  30      24.679  16.536  38.108  1.00  0.00           H  
ATOM     66  HB1 ALA E  30      25.787  15.487  36.157  1.00  0.00           H  
ATOM     67  HB2 ALA E  30      24.033  15.595  35.876  1.00  0.00           H  
ATOM     68  HB3 ALA E  30      25.133  16.750  35.090  1.00  0.00           H  
ATOM     69  N   ILE E  31      27.034  17.317  38.013  1.00  3.88           N  
ATOM     70  CA  ILE E  31      28.432  17.794  38.103  1.00  9.60           C  
ATOM     71  C   ILE E  31      29.308  16.510  38.038  1.00  6.33           C  
ATOM     72  O   ILE E  31      29.015  15.525  38.699  1.00  8.70           O  
ATOM     73  CB  ILE E  31      28.858  18.652  39.304  1.00  5.74           C  
ATOM     74  CG1 ILE E  31      28.544  17.917  40.633  1.00  4.81           C  
ATOM     75  CG2 ILE E  31      28.123  20.055  39.191  1.00  6.79           C  
ATOM     76  CD1 ILE E  31      28.925  18.696  41.957  1.00  9.24           C  
ATOM     77  H   ILE E  31      26.790  16.514  38.575  1.00  0.00           H  
ATOM     78  HA  ILE E  31      28.636  18.372  37.202  1.00  0.00           H  
ATOM     79  HB  ILE E  31      29.934  18.819  39.247  1.00  0.00           H  
ATOM     80 HG13 ILE E  31      29.039  16.946  40.633  1.00  0.00           H  
ATOM     81 HG12 ILE E  31      27.486  17.658  40.659  1.00  0.00           H  
ATOM     82 HG21 ILE E  31      28.409  20.684  40.034  1.00  0.00           H  
ATOM     83 HG22 ILE E  31      28.411  20.543  38.260  1.00  0.00           H  
ATOM     84 HG23 ILE E  31      27.044  19.903  39.201  1.00  0.00           H  
ATOM     85 HD11 ILE E  31      28.662  18.090  42.823  1.00  0.00           H  
ATOM     86 HD12 ILE E  31      29.996  18.897  41.966  1.00  0.00           H  
ATOM     87 HD13 ILE E  31      28.379  19.638  41.994  1.00  0.00           H  
ATOM     88  N   TYR E  32      30.399  16.667  37.308  1.00  7.44           N  
ATOM     89  CA  TYR E  32      31.317  15.493  37.145  1.00  8.52           C  
ATOM     90  C   TYR E  32      32.720  15.736  37.675  1.00 10.33           C  
ATOM     91  O   TYR E  32      33.342  16.775  37.329  1.00 11.24           O  
ATOM     92  CB  TYR E  32      31.376  15.235  35.634  1.00  8.05           C  
ATOM     93  CG  TYR E  32      30.053  14.872  35.009  1.00  6.91           C  
ATOM     94  CD1 TYR E  32      29.711  13.501  34.894  1.00 14.08           C  
ATOM     95  CD2 TYR E  32      29.149  15.829  34.626  1.00  8.81           C  
ATOM     96  CE1 TYR E  32      28.485  13.160  34.328  1.00  9.41           C  
ATOM     97  CE2 TYR E  32      27.923  15.478  34.033  1.00  6.55           C  
ATOM     98  CZ  TYR E  32      27.654  14.136  33.852  1.00  9.28           C  
ATOM     99  OH  TYR E  32      26.433  13.888  33.287  1.00 18.55           O  
ATOM    100  H   TYR E  32      30.595  17.560  36.878  1.00  0.00           H  
ATOM    101  HA  TYR E  32      30.887  14.625  37.644  1.00  0.00           H  
ATOM    102  HB3 TYR E  32      32.100  14.447  35.431  1.00  0.00           H  
ATOM    103  HB2 TYR E  32      31.783  16.114  35.135  1.00  0.00           H  
ATOM    104  HD1 TYR E  32      30.397  12.743  35.242  1.00  0.00           H  
ATOM    105  HD2 TYR E  32      29.373  16.874  34.778  1.00  0.00           H  
ATOM    106  HE1 TYR E  32      28.189  12.123  34.265  1.00  0.00           H  
ATOM    107  HE2 TYR E  32      27.227  16.247  33.735  1.00  0.00           H  
ATOM    108  HH  TYR E  32      26.154  12.996  33.505  1.00  0.00           H  
ATOM    109  N   SER E  33      33.204  14.787  38.411  1.00  9.35           N  
ATOM    110  CA  SER E  33      34.610  14.904  38.950  1.00 14.23           C  
ATOM    111  C   SER E  33      35.432  13.895  38.172  1.00 15.84           C  
ATOM    112  O   SER E  33      34.920  13.359  37.182  1.00 15.37           O  
ATOM    113  CB  SER E  33      34.643  14.680  40.453  1.00 13.69           C  
ATOM    114  OG  SER E  33      34.374  13.275  40.605  1.00 11.71           O  
ATOM    115  H   SER E  33      32.642  13.975  38.620  1.00  0.00           H  
ATOM    116  HA  SER E  33      34.987  15.904  38.736  1.00  0.00           H  
ATOM    117  HB3 SER E  33      33.843  15.253  40.920  1.00  0.00           H  
ATOM    118  HB2 SER E  33      35.643  14.899  40.829  1.00  0.00           H  
ATOM    119  HG  SER E  33      33.476  13.153  40.922  1.00  0.00           H  
ATOM    120  N   SER E  34      36.619  13.567  38.690  1.00 20.19           N  
ATOM    121  CA  SER E  34      37.420  12.544  37.995  1.00 23.20           C  
ATOM    122  C   SER E  34      36.875  11.152  38.329  1.00 23.19           C  
ATOM    123  O   SER E  34      37.101  10.249  37.519  1.00 20.42           O  
ATOM    124  CB  SER E  34      38.911  12.600  38.265  1.00 27.12           C  
ATOM    125  OG  SER E  34      39.439  13.153  37.036  1.00 33.99           O  
ATOM    126  H   SER E  34      36.943  14.016  39.534  1.00  0.00           H  
ATOM    127  HA  SER E  34      37.279  12.697  36.926  1.00  0.00           H  
ATOM    128  HB3 SER E  34      39.291  11.587  38.396  1.00  0.00           H  
ATOM    129  HB2 SER E  34      39.103  13.294  39.083  1.00  0.00           H  
ATOM    130  HG  SER E  34      39.217  12.574  36.303  1.00  0.00           H  
ATOM    131  N   THR E  39      36.207  11.060  39.471  1.00 20.76           N  
ATOM    132  CA  THR E  39      35.690   9.736  39.869  1.00 20.41           C  
ATOM    133  C   THR E  39      34.232   9.456  39.544  1.00 22.49           C  
ATOM    134  O   THR E  39      33.911   8.268  39.258  1.00 24.77           O  
ATOM    135  CB  THR E  39      35.944   9.616  41.412  1.00 25.24           C  
ATOM    136  OG1 THR E  39      35.156  10.721  41.972  1.00 25.40           O  
ATOM    137  CG2 THR E  39      37.430   9.760  41.776  1.00 30.22           C  
ATOM    138  H   THR E  39      36.065  11.881  40.040  1.00  0.00           H  
ATOM    139  HA  THR E  39      36.295   8.978  39.372  1.00  0.00           H  
ATOM    140  HB  THR E  39      35.563   8.663  41.778  1.00  0.00           H  
ATOM    141  HG1 THR E  39      35.250  10.729  42.927  1.00  0.00           H  
ATOM    142 HG21 THR E  39      37.551   9.670  42.855  1.00  0.00           H  
ATOM    143 HG22 THR E  39      38.004   8.978  41.280  1.00  0.00           H  
ATOM    144 HG23 THR E  39      37.791  10.736  41.451  1.00  0.00           H  
ATOM    145  N   GLY E  40      33.390  10.476  39.534  1.00 15.46           N  
ATOM    146  CA  GLY E  40      31.956  10.161  39.312  1.00 16.37           C  
ATOM    147  C   GLY E  40      31.080  11.391  39.172  1.00 12.04           C  
ATOM    148  O   GLY E  40      31.614  12.438  38.818  1.00 13.35           O  
ATOM    149  H   GLY E  40      33.733  11.415  39.674  1.00  0.00           H  
ATOM    150  HA3 GLY E  40      31.589   9.548  40.135  1.00  0.00           H  
ATOM    151  HA2 GLY E  40      31.855   9.542  38.421  1.00  0.00           H  
ATOM    152  N   ARG E  41      29.775  11.129  39.395  1.00  7.26           N  
ATOM    153  CA  ARG E  41      28.828  12.218  39.182  1.00  6.88           C  
ATOM    154  C   ARG E  41      28.080  12.527  40.498  1.00  3.64           C  
ATOM    155  O   ARG E  41      27.699  11.574  41.126  1.00  5.97           O  
ATOM    156  CB  ARG E  41      27.803  11.962  38.065  1.00  6.42           C  
ATOM    157  CG  ARG E  41      26.613  12.920  37.961  1.00  2.74           C  
ATOM    158  CD  ARG E  41      25.705  12.677  36.788  1.00  5.38           C  
ATOM    159  NE  ARG E  41      25.334  11.288  36.525  1.00 11.70           N  
ATOM    160  CZ  ARG E  41      24.219  10.757  37.082  1.00 11.23           C  
ATOM    161  NH1 ARG E  41      23.396  11.419  37.856  1.00  8.58           N  
ATOM    162  NH2 ARG E  41      23.907   9.480  36.837  1.00 15.58           N1+
ATOM    163  H   ARG E  41      29.490  10.209  39.697  1.00  0.00           H  
ATOM    164  HA  ARG E  41      29.400  13.105  38.910  1.00  0.00           H  
ATOM    165  HB3 ARG E  41      27.433  10.941  38.146  1.00  0.00           H  
ATOM    166  HB2 ARG E  41      28.320  11.929  37.106  1.00  0.00           H  
ATOM    167  HG3 ARG E  41      26.979  13.946  37.928  1.00  0.00           H  
ATOM    168  HG2 ARG E  41      26.032  12.875  38.881  1.00  0.00           H  
ATOM    169  HD3 ARG E  41      26.154  13.105  35.893  1.00  0.00           H  
ATOM    170  HD2 ARG E  41      24.801  13.274  36.904  1.00  0.00           H  
ATOM    171  HE  ARG E  41      25.915  10.724  35.923  1.00  0.00           H  
ATOM    172 HH12 ARG E  41      22.582  10.959  38.238  1.00  0.00           H  
ATOM    173 HH11 ARG E  41      23.575  12.389  38.070  1.00  0.00           H  
ATOM    174 HH22 ARG E  41      23.079   9.074  37.247  1.00  0.00           H  
ATOM    175 HH21 ARG E  41      24.501   8.921  36.241  1.00  0.00           H  
ATOM    176  N   CYS E  42      28.003  13.850  40.728  1.00  5.05           N  
ATOM    177  CA  CYS E  42      27.186  14.287  41.898  1.00  5.00           C  
ATOM    178  C   CYS E  42      26.212  15.295  41.337  1.00  3.39           C  
ATOM    179  O   CYS E  42      26.029  15.358  40.086  1.00  6.85           O  
ATOM    180  CB  CYS E  42      28.122  14.825  42.969  1.00  4.46           C  
ATOM    181  SG  CYS E  42      29.045  13.488  43.747  1.00  9.23           S  
ATOM    182  H   CYS E  42      28.486  14.497  40.121  1.00  0.00           H  
ATOM    183  HA  CYS E  42      26.635  13.434  42.293  1.00  0.00           H  
ATOM    184  HB3 CYS E  42      27.542  15.353  43.726  1.00  0.00           H  
ATOM    185  HB2 CYS E  42      28.819  15.533  42.521  1.00  0.00           H  
ATOM    186  N   SER E  43      25.575  16.047  42.183  1.00  3.47           N  
ATOM    187  CA  SER E  43      24.685  17.167  41.778  1.00  3.02           C  
ATOM    188  C   SER E  43      25.161  18.457  42.426  1.00  4.65           C  
ATOM    189  O   SER E  43      25.674  18.438  43.545  1.00  6.07           O  
ATOM    190  CB  SER E  43      23.278  16.821  42.305  1.00  4.77           C  
ATOM    191  OG  SER E  43      22.796  15.615  41.663  1.00  4.81           O  
ATOM    192  H   SER E  43      25.671  15.883  43.175  1.00  0.00           H  
ATOM    193  HA  SER E  43      24.670  17.268  40.693  1.00  0.00           H  
ATOM    194  HB3 SER E  43      22.597  17.643  42.090  1.00  0.00           H  
ATOM    195  HB2 SER E  43      23.323  16.665  43.383  1.00  0.00           H  
ATOM    196  HG  SER E  43      23.370  14.880  41.891  1.00  0.00           H  
ATOM    197  N   LEU E  44      24.922  19.554  41.709  1.00  4.11           N  
ATOM    198  CA  LEU E  44      25.210  20.891  42.269  1.00  5.36           C  
ATOM    199  C   LEU E  44      24.165  21.231  43.325  1.00  5.87           C  
ATOM    200  O   LEU E  44      22.980  20.916  43.131  1.00  7.58           O  
ATOM    201  CB  LEU E  44      25.174  21.825  41.035  1.00  5.23           C  
ATOM    202  CG  LEU E  44      25.753  23.202  41.403  1.00  6.38           C  
ATOM    203  CD1 LEU E  44      26.400  23.713  40.114  1.00  7.99           C  
ATOM    204  CD2 LEU E  44      24.699  24.140  41.931  1.00  7.36           C  
ATOM    205  H   LEU E  44      24.542  19.476  40.777  1.00  0.00           H  
ATOM    206  HA  LEU E  44      26.205  20.901  42.714  1.00  0.00           H  
ATOM    207  HB3 LEU E  44      24.145  21.941  40.697  1.00  0.00           H  
ATOM    208  HB2 LEU E  44      25.764  21.386  40.231  1.00  0.00           H  
ATOM    209  HG  LEU E  44      26.525  23.073  42.160  1.00  0.00           H  
ATOM    210 HD11 LEU E  44      26.838  24.695  40.291  1.00  0.00           H  
ATOM    211 HD12 LEU E  44      27.180  23.020  39.799  1.00  0.00           H  
ATOM    212 HD13 LEU E  44      25.644  23.788  39.332  1.00  0.00           H  
ATOM    213 HD21 LEU E  44      25.156  25.098  42.176  1.00  0.00           H  
ATOM    214 HD22 LEU E  44      23.930  24.287  41.173  1.00  0.00           H  
ATOM    215 HD23 LEU E  44      24.249  23.713  42.826  1.00  0.00           H  
ATOM    216  N   GLY E  45      24.661  21.759  44.462  1.00  6.71           N  
ATOM    217  CA  GLY E  45      23.761  22.070  45.590  1.00  3.48           C  
ATOM    218  C   GLY E  45      23.123  23.407  45.355  1.00  6.43           C  
ATOM    219  O   GLY E  45      21.947  23.508  44.898  1.00  5.67           O  
ATOM    220  H   GLY E  45      25.650  21.942  44.545  1.00  0.00           H  
ATOM    221  HA3 GLY E  45      24.336  22.100  46.515  1.00  0.00           H  
ATOM    222  HA2 GLY E  45      22.987  21.306  45.658  1.00  0.00           H  
ATOM    223  N   PHE E  46      23.898  24.469  45.705  1.00  5.59           N  
ATOM    224  CA  PHE E  46      23.378  25.825  45.502  1.00  5.38           C  
ATOM    225  C   PHE E  46      24.585  26.653  44.972  1.00  4.71           C  
ATOM    226  O   PHE E  46      25.711  26.391  45.445  1.00  7.21           O  
ATOM    227  CB  PHE E  46      22.871  26.506  46.773  1.00 10.76           C  
ATOM    228  CG  PHE E  46      21.722  25.802  47.459  1.00  5.20           C  
ATOM    229  CD1 PHE E  46      20.424  26.113  47.054  1.00  6.30           C  
ATOM    230  CD2 PHE E  46      21.971  24.857  48.440  1.00  6.54           C  
ATOM    231  CE1 PHE E  46      19.305  25.493  47.642  1.00  7.50           C  
ATOM    232  CE2 PHE E  46      20.859  24.235  49.070  1.00  6.91           C  
ATOM    233  CZ  PHE E  46      19.568  24.552  48.636  1.00  6.77           C  
ATOM    234  H   PHE E  46      24.816  24.316  46.099  1.00  0.00           H  
ATOM    235  HA  PHE E  46      22.586  25.808  44.753  1.00  0.00           H  
ATOM    236  HB3 PHE E  46      22.579  27.530  46.542  1.00  0.00           H  
ATOM    237  HB2 PHE E  46      23.697  26.619  47.476  1.00  0.00           H  
ATOM    238  HD1 PHE E  46      20.261  26.843  46.275  1.00  0.00           H  
ATOM    239  HD2 PHE E  46      22.988  24.611  48.708  1.00  0.00           H  
ATOM    240  HE1 PHE E  46      18.309  25.755  47.316  1.00  0.00           H  
ATOM    241  HE2 PHE E  46      21.018  23.529  49.870  1.00  0.00           H  
ATOM    242  HZ  PHE E  46      18.753  24.028  49.112  1.00  0.00           H  
ATOM    243  N   ASN E  47      24.227  27.572  44.112  1.00  7.20           N  
ATOM    244  CA  ASN E  47      25.199  28.610  43.655  1.00  6.68           C  
ATOM    245  C   ASN E  47      25.258  29.624  44.809  1.00  9.62           C  
ATOM    246  O   ASN E  47      24.227  30.115  45.303  1.00 10.62           O  
ATOM    247  CB  ASN E  47      24.768  29.255  42.353  1.00 13.59           C  
ATOM    248  CG  ASN E  47      25.145  28.363  41.154  1.00 10.51           C  
ATOM    249  OD1 ASN E  47      26.161  27.646  41.230  1.00 11.65           O  
ATOM    250  ND2 ASN E  47      24.310  28.321  40.132  1.00  9.30           N  
ATOM    251  H   ASN E  47      23.284  27.584  43.749  1.00  0.00           H  
ATOM    252  HA  ASN E  47      26.180  28.153  43.525  1.00  0.00           H  
ATOM    253  HB3 ASN E  47      25.254  30.224  42.252  1.00  0.00           H  
ATOM    254  HB2 ASN E  47      23.689  29.410  42.364  1.00  0.00           H  
ATOM    255 HD22 ASN E  47      24.524  27.748  39.329  1.00  0.00           H  
ATOM    256 HD21 ASN E  47      23.458  28.862  40.154  1.00  0.00           H  
ATOM    257  N   VAL E  48      26.444  30.049  45.179  1.00  9.73           N  
ATOM    258  CA  VAL E  48      26.664  30.999  46.277  1.00 10.44           C  
ATOM    259  C   VAL E  48      27.782  31.989  45.871  1.00 12.76           C  
ATOM    260  O   VAL E  48      28.473  31.744  44.870  1.00  9.85           O  
ATOM    261  CB  VAL E  48      26.993  30.259  47.573  1.00 10.23           C  
ATOM    262  CG1 VAL E  48      25.857  29.366  48.091  1.00 10.78           C  
ATOM    263  CG2 VAL E  48      28.296  29.475  47.491  1.00 17.69           C  
ATOM    264  H   VAL E  48      27.270  29.721  44.700  1.00  0.00           H  
ATOM    265  HA  VAL E  48      25.745  31.564  46.429  1.00  0.00           H  
ATOM    266  HB  VAL E  48      27.148  31.027  48.331  1.00  0.00           H  
ATOM    267 HG11 VAL E  48      26.171  28.878  49.013  1.00  0.00           H  
ATOM    268 HG12 VAL E  48      24.975  29.976  48.286  1.00  0.00           H  
ATOM    269 HG13 VAL E  48      25.618  28.611  47.343  1.00  0.00           H  
ATOM    270 HG21 VAL E  48      28.477  28.970  48.440  1.00  0.00           H  
ATOM    271 HG22 VAL E  48      28.225  28.735  46.695  1.00  0.00           H  
ATOM    272 HG23 VAL E  48      29.119  30.157  47.280  1.00  0.00           H  
ATOM    273  N   ARG E  48A     27.905  32.994  46.729  1.00 14.19           N  
ATOM    274  CA  ARG E  48A     29.048  33.937  46.380  1.00 12.36           C  
ATOM    275  C   ARG E  48A     29.508  34.642  47.640  1.00 13.12           C  
ATOM    276  O   ARG E  48A     28.828  34.670  48.657  1.00 13.84           O  
ATOM    277  CB  ARG E  48A     28.474  34.856  45.329  1.00 17.85           C  
ATOM    278  CG  ARG E  48A     27.587  35.970  45.890  1.00 25.71           C  
ATOM    279  CD  ARG E  48A     26.624  36.441  44.858  1.00 36.17           C  
ATOM    280  NE  ARG E  48A     26.838  37.849  44.550  1.00 44.35           N  
ATOM    281  CZ  ARG E  48A     25.893  38.726  44.213  1.00 45.84           C  
ATOM    282  NH1 ARG E  48A     24.623  38.425  44.020  1.00 46.23           N  
ATOM    283  NH2 ARG E  48A     26.294  39.999  44.102  1.00 51.48           N1+
ATOM    284  H   ARG E  48A     27.273  33.068  47.513  1.00  0.00           H  
ATOM    285  HA  ARG E  48A     29.875  33.368  45.957  1.00  0.00           H  
ATOM    286  HB3 ARG E  48A     27.903  34.269  44.608  1.00  0.00           H  
ATOM    287  HB2 ARG E  48A     29.286  35.297  44.752  1.00  0.00           H  
ATOM    288  HG3 ARG E  48A     28.212  36.803  46.211  1.00  0.00           H  
ATOM    289  HG2 ARG E  48A     27.039  35.597  46.754  1.00  0.00           H  
ATOM    290  HD3 ARG E  48A     25.606  36.299  45.220  1.00  0.00           H  
ATOM    291  HD2 ARG E  48A     26.745  35.849  43.952  1.00  0.00           H  
ATOM    292  HE  ARG E  48A     27.802  38.143  44.609  1.00  0.00           H  
ATOM    293 HH12 ARG E  48A     23.966  39.148  43.765  1.00  0.00           H  
ATOM    294 HH11 ARG E  48A     24.308  37.471  44.126  1.00  0.00           H  
ATOM    295 HH22 ARG E  48A     25.630  40.717  43.849  1.00  0.00           H  
ATOM    296 HH21 ARG E  48A     27.260  40.240  44.270  1.00  0.00           H  
ATOM    297  N   SER E  48B     30.691  35.238  47.503  1.00 19.06           N  
ATOM    298  CA  SER E  48B     31.317  36.089  48.524  1.00 21.48           C  
ATOM    299  C   SER E  48B     31.853  37.264  47.663  1.00 24.31           C  
ATOM    300  O   SER E  48B     32.696  36.997  46.803  1.00 20.83           O  
ATOM    301  CB  SER E  48B     32.468  35.456  49.253  1.00 24.48           C  
ATOM    302  OG  SER E  48B     32.730  36.237  50.430  1.00 33.51           O  
ATOM    303  H   SER E  48B     31.221  35.119  46.653  1.00  0.00           H  
ATOM    304  HA  SER E  48B     30.569  36.446  49.231  1.00  0.00           H  
ATOM    305  HB3 SER E  48B     33.350  35.460  48.612  1.00  0.00           H  
ATOM    306  HB2 SER E  48B     32.199  34.441  49.543  1.00  0.00           H  
ATOM    307  HG  SER E  48B     32.288  35.838  51.183  1.00  0.00           H  
ATOM    308  N   GLY E  48C     31.293  38.422  47.854  1.00 28.69           N  
ATOM    309  CA  GLY E  48C     31.664  39.594  47.031  1.00 29.44           C  
ATOM    310  C   GLY E  48C     31.395  39.167  45.579  1.00 32.77           C  
ATOM    311  O   GLY E  48C     30.272  38.760  45.189  1.00 34.68           O  
ATOM    312  H   GLY E  48C     30.594  38.531  48.574  1.00  0.00           H  
ATOM    313  HA3 GLY E  48C     32.726  39.802  47.157  1.00  0.00           H  
ATOM    314  HA2 GLY E  48C     31.018  40.433  47.286  1.00  0.00           H  
ATOM    315  N   SER E  48D     32.471  39.209  44.812  1.00 30.11           N  
ATOM    316  CA  SER E  48D     32.484  38.881  43.393  1.00 29.79           C  
ATOM    317  C   SER E  48D     32.940  37.476  43.046  1.00 26.90           C  
ATOM    318  O   SER E  48D     33.121  37.158  41.854  1.00 29.66           O  
ATOM    319  CB  SER E  48D     33.471  39.891  42.753  1.00 40.09           C  
ATOM    320  OG  SER E  48D     34.687  39.879  43.510  1.00 43.73           O  
ATOM    321  H   SER E  48D     33.361  39.483  45.203  1.00  0.00           H  
ATOM    322  HA  SER E  48D     31.489  39.045  42.980  1.00  0.00           H  
ATOM    323  HB3 SER E  48D     33.037  40.890  42.781  1.00  0.00           H  
ATOM    324  HB2 SER E  48D     33.680  39.594  41.726  1.00  0.00           H  
ATOM    325  HG  SER E  48D     35.310  40.500  43.126  1.00  0.00           H  
ATOM    326  N   THR E  49      33.193  36.632  44.016  1.00 24.49           N  
ATOM    327  CA  THR E  49      33.692  35.269  43.760  1.00 20.34           C  
ATOM    328  C   THR E  49      32.457  34.344  43.867  1.00 19.95           C  
ATOM    329  O   THR E  49      31.880  34.337  44.967  1.00 20.87           O  
ATOM    330  CB  THR E  49      34.801  34.822  44.770  1.00 21.41           C  
ATOM    331  OG1 THR E  49      35.804  35.905  44.817  1.00 30.38           O  
ATOM    332  CG2 THR E  49      35.505  33.499  44.457  1.00 22.36           C  
ATOM    333  H   THR E  49      33.047  36.908  44.976  1.00  0.00           H  
ATOM    334  HA  THR E  49      34.089  35.218  42.747  1.00  0.00           H  
ATOM    335  HB  THR E  49      34.346  34.738  45.756  1.00  0.00           H  
ATOM    336  HG1 THR E  49      35.385  36.717  45.111  1.00  0.00           H  
ATOM    337 HG21 THR E  49      36.251  33.294  45.225  1.00  0.00           H  
ATOM    338 HG22 THR E  49      34.772  32.693  44.438  1.00  0.00           H  
ATOM    339 HG23 THR E  49      35.994  33.568  43.486  1.00  0.00           H  
ATOM    340  N   TYR E  50      32.221  33.647  42.789  1.00 18.37           N  
ATOM    341  CA  TYR E  50      31.123  32.690  42.662  1.00 13.42           C  
ATOM    342  C   TYR E  50      31.698  31.260  42.907  1.00 14.51           C  
ATOM    343  O   TYR E  50      32.814  30.872  42.536  1.00 11.36           O  
ATOM    344  CB  TYR E  50      30.489  32.725  41.268  1.00 19.46           C  
ATOM    345  CG  TYR E  50      29.674  33.990  41.103  1.00 25.29           C  
ATOM    346  CD1 TYR E  50      30.238  35.168  40.607  1.00 29.91           C  
ATOM    347  CD2 TYR E  50      28.348  34.021  41.526  1.00 23.75           C  
ATOM    348  CE1 TYR E  50      29.493  36.324  40.464  1.00 34.23           C  
ATOM    349  CE2 TYR E  50      27.576  35.163  41.365  1.00 29.02           C  
ATOM    350  CZ  TYR E  50      28.155  36.321  40.864  1.00 36.21           C  
ATOM    351  OH  TYR E  50      27.350  37.425  40.771  1.00 38.66           O  
ATOM    352  H   TYR E  50      32.814  33.754  41.979  1.00  0.00           H  
ATOM    353  HA  TYR E  50      30.362  32.908  43.411  1.00  0.00           H  
ATOM    354  HB3 TYR E  50      29.842  31.857  41.141  1.00  0.00           H  
ATOM    355  HB2 TYR E  50      31.274  32.698  40.513  1.00  0.00           H  
ATOM    356  HD1 TYR E  50      31.280  35.191  40.324  1.00  0.00           H  
ATOM    357  HD2 TYR E  50      27.908  33.149  41.986  1.00  0.00           H  
ATOM    358  HE1 TYR E  50      29.948  37.211  40.048  1.00  0.00           H  
ATOM    359  HE2 TYR E  50      26.529  35.149  41.628  1.00  0.00           H  
ATOM    360  HH  TYR E  50      27.827  38.133  40.332  1.00  0.00           H  
ATOM    361  N   TYR E  51      30.842  30.526  43.625  1.00  7.79           N  
ATOM    362  CA  TYR E  51      31.160  29.163  44.016  1.00  7.27           C  
ATOM    363  C   TYR E  51      29.823  28.349  43.977  1.00  6.68           C  
ATOM    364  O   TYR E  51      28.771  28.988  43.828  1.00  8.35           O  
ATOM    365  CB  TYR E  51      31.557  29.111  45.468  1.00 10.91           C  
ATOM    366  CG  TYR E  51      32.759  29.810  46.033  1.00 10.27           C  
ATOM    367  CD1 TYR E  51      32.698  31.140  46.462  1.00 17.03           C  
ATOM    368  CD2 TYR E  51      33.955  29.116  46.149  1.00 14.28           C  
ATOM    369  CE1 TYR E  51      33.826  31.770  46.997  1.00 17.05           C  
ATOM    370  CE2 TYR E  51      35.103  29.719  46.701  1.00 12.79           C  
ATOM    371  CZ  TYR E  51      34.999  31.019  47.130  1.00 17.04           C  
ATOM    372  OH  TYR E  51      36.122  31.558  47.708  1.00 19.86           O  
ATOM    373  H   TYR E  51      29.954  30.917  43.906  1.00  0.00           H  
ATOM    374  HA  TYR E  51      31.921  28.724  43.372  1.00  0.00           H  
ATOM    375  HB3 TYR E  51      31.586  28.068  45.782  1.00  0.00           H  
ATOM    376  HB2 TYR E  51      30.690  29.371  46.073  1.00  0.00           H  
ATOM    377  HD1 TYR E  51      31.773  31.691  46.381  1.00  0.00           H  
ATOM    378  HD2 TYR E  51      34.019  28.092  45.813  1.00  0.00           H  
ATOM    379  HE1 TYR E  51      33.775  32.806  47.294  1.00  0.00           H  
ATOM    380  HE2 TYR E  51      36.024  29.160  46.775  1.00  0.00           H  
ATOM    381  HH  TYR E  51      36.872  30.980  47.551  1.00  0.00           H  
ATOM    382  N   PHE E  52      30.037  27.070  44.114  1.00  8.85           N  
ATOM    383  CA  PHE E  52      28.794  26.230  44.318  1.00  8.35           C  
ATOM    384  C   PHE E  52      29.116  25.335  45.484  1.00  6.81           C  
ATOM    385  O   PHE E  52      30.236  24.870  45.661  1.00  8.04           O  
ATOM    386  CB  PHE E  52      28.265  25.391  43.190  1.00  5.75           C  
ATOM    387  CG  PHE E  52      29.149  24.343  42.587  1.00  5.05           C  
ATOM    388  CD1 PHE E  52      29.204  23.044  43.057  1.00  7.23           C  
ATOM    389  CD2 PHE E  52      29.845  24.692  41.388  1.00 12.43           C  
ATOM    390  CE1 PHE E  52      29.998  22.084  42.472  1.00 12.14           C  
ATOM    391  CE2 PHE E  52      30.623  23.695  40.755  1.00  8.94           C  
ATOM    392  CZ  PHE E  52      30.674  22.422  41.307  1.00 11.19           C  
ATOM    393  H   PHE E  52      30.980  26.709  44.080  1.00  0.00           H  
ATOM    394  HA  PHE E  52      27.994  26.900  44.630  1.00  0.00           H  
ATOM    395  HB3 PHE E  52      27.901  26.046  42.400  1.00  0.00           H  
ATOM    396  HB2 PHE E  52      27.327  24.930  43.499  1.00  0.00           H  
ATOM    397  HD1 PHE E  52      28.611  22.754  43.911  1.00  0.00           H  
ATOM    398  HD2 PHE E  52      29.768  25.693  40.991  1.00  0.00           H  
ATOM    399  HE1 PHE E  52      30.081  21.106  42.921  1.00  0.00           H  
ATOM    400  HE2 PHE E  52      31.169  23.927  39.854  1.00  0.00           H  
ATOM    401  HZ  PHE E  52      31.268  21.681  40.794  1.00  0.00           H  
ATOM    402  N   LEU E  53      28.022  25.015  46.219  1.00  6.95           N  
ATOM    403  CA  LEU E  53      28.121  24.031  47.283  1.00  5.15           C  
ATOM    404  C   LEU E  53      27.655  22.657  46.679  1.00  6.79           C  
ATOM    405  O   LEU E  53      26.791  22.592  45.797  1.00  8.13           O  
ATOM    406  CB  LEU E  53      27.227  24.423  48.441  1.00  7.23           C  
ATOM    407  CG  LEU E  53      27.522  25.740  49.167  1.00  9.26           C  
ATOM    408  CD1 LEU E  53      26.387  25.976  50.186  1.00  8.71           C  
ATOM    409  CD2 LEU E  53      28.859  25.568  49.892  1.00 11.63           C  
ATOM    410  H   LEU E  53      27.136  25.461  46.028  1.00  0.00           H  
ATOM    411  HA  LEU E  53      29.154  23.956  47.622  1.00  0.00           H  
ATOM    412  HB3 LEU E  53      27.208  23.612  49.168  1.00  0.00           H  
ATOM    413  HB2 LEU E  53      26.190  24.424  48.106  1.00  0.00           H  
ATOM    414  HG  LEU E  53      27.576  26.564  48.457  1.00  0.00           H  
ATOM    415 HD11 LEU E  53      26.568  26.908  50.722  1.00  0.00           H  
ATOM    416 HD12 LEU E  53      25.434  26.038  49.662  1.00  0.00           H  
ATOM    417 HD13 LEU E  53      26.358  25.150  50.896  1.00  0.00           H  
ATOM    418 HD21 LEU E  53      29.106  26.486  50.423  1.00  0.00           H  
ATOM    419 HD22 LEU E  53      28.784  24.747  50.603  1.00  0.00           H  
ATOM    420 HD23 LEU E  53      29.641  25.348  49.165  1.00  0.00           H  
ATOM    421  N   THR E  54      28.237  21.651  47.291  1.00  7.08           N  
ATOM    422  CA  THR E  54      27.883  20.252  47.032  1.00  3.03           C  
ATOM    423  C   THR E  54      28.199  19.455  48.248  1.00  2.02           C  
ATOM    424  O   THR E  54      28.640  19.908  49.364  1.00  4.94           O  
ATOM    425  CB  THR E  54      28.536  19.719  45.673  1.00  5.78           C  
ATOM    426  OG1 THR E  54      27.883  18.409  45.415  1.00  7.00           O  
ATOM    427  CG2 THR E  54      30.056  19.514  45.799  1.00  6.18           C  
ATOM    428  H   THR E  54      28.961  21.825  47.973  1.00  0.00           H  
ATOM    429  HA  THR E  54      26.801  20.216  46.900  1.00  0.00           H  
ATOM    430  HB  THR E  54      28.320  20.410  44.859  1.00  0.00           H  
ATOM    431  HG1 THR E  54      27.168  18.526  44.785  1.00  0.00           H  
ATOM    432 HG21 THR E  54      30.454  19.152  44.852  1.00  0.00           H  
ATOM    433 HG22 THR E  54      30.531  20.460  46.055  1.00  0.00           H  
ATOM    434 HG23 THR E  54      30.260  18.783  46.581  1.00  0.00           H  
ATOM    435  N   ALA E  55      28.061  18.127  48.174  1.00  3.19           N  
ATOM    436  CA  ALA E  55      28.418  17.252  49.312  1.00  3.07           C  
ATOM    437  C   ALA E  55      29.939  17.159  49.466  1.00  7.07           C  
ATOM    438  O   ALA E  55      30.694  17.071  48.468  1.00  4.75           O  
ATOM    439  CB  ALA E  55      27.890  15.868  48.922  1.00  8.74           C  
ATOM    440  H   ALA E  55      27.707  17.703  47.329  1.00  0.00           H  
ATOM    441  HA  ALA E  55      27.953  17.601  50.233  1.00  0.00           H  
ATOM    442  HB1 ALA E  55      28.115  15.157  49.716  1.00  0.00           H  
ATOM    443  HB2 ALA E  55      26.811  15.918  48.774  1.00  0.00           H  
ATOM    444  HB3 ALA E  55      28.368  15.543  47.999  1.00  0.00           H  
ATOM    445  N   GLY E  56      30.371  17.069  50.661  1.00  3.13           N  
ATOM    446  CA  GLY E  56      31.743  16.837  51.168  1.00  4.12           C  
ATOM    447  C   GLY E  56      32.287  15.533  50.608  1.00  7.17           C  
ATOM    448  O   GLY E  56      33.511  15.406  50.299  1.00  8.84           O  
ATOM    449  H   GLY E  56      29.732  17.159  51.437  1.00  0.00           H  
ATOM    450  HA3 GLY E  56      31.725  16.785  52.256  1.00  0.00           H  
ATOM    451  HA2 GLY E  56      32.388  17.661  50.861  1.00  0.00           H  
ATOM    452  N   HIS E  57      31.457  14.476  50.644  1.00  6.86           N  
ATOM    453  CA  HIS E  57      31.939  13.181  50.154  1.00  4.20           C  
ATOM    454  C   HIS E  57      32.158  13.231  48.631  1.00  8.22           C  
ATOM    455  O   HIS E  57      32.963  12.400  48.140  1.00  9.42           O  
ATOM    456  CB  HIS E  57      31.116  11.936  50.473  1.00  0.00           C  
ATOM    457  CG  HIS E  57      29.695  11.916  49.960  1.00  0.00           C  
ATOM    458  ND1 HIS E  57      28.659  12.325  50.696  1.00  0.00           N1+
ATOM    459  CD2 HIS E  57      29.173  11.519  48.753  1.00  0.00           C  
ATOM    460  CE1 HIS E  57      27.533  12.187  49.977  1.00  0.00           C  
ATOM    461  NE2 HIS E  57      27.794  11.691  48.769  1.00  0.00           N  
ATOM    462  H   HIS E  57      30.520  14.582  51.005  1.00  0.00           H  
ATOM    463  HA  HIS E  57      32.920  13.026  50.603  1.00  0.00           H  
ATOM    464  HB2 HIS E  57      31.600  11.060  50.041  1.00  0.00           H  
ATOM    465  HB3 HIS E  57      31.044  11.815  51.553  1.00  0.00           H  
ATOM    466  HD1 HIS E  57      28.810  12.666  51.635  1.00  0.00           H  
ATOM    467  HD2 HIS E  57      29.827  11.146  47.979  1.00  0.00           H  
ATOM    468  HE1 HIS E  57      26.582  12.468  50.403  1.00  0.00           H  
ATOM    469  HE2 HIS E  57      27.245  11.445  47.958  1.00  0.00           H  
ATOM    470  N   CYS E  58      31.672  14.152  47.894  1.00  4.78           N  
ATOM    471  CA  CYS E  58      31.881  14.341  46.439  1.00  5.61           C  
ATOM    472  C   CYS E  58      33.187  15.125  46.275  1.00  8.82           C  
ATOM    473  O   CYS E  58      33.940  14.876  45.312  1.00  9.29           O  
ATOM    474  CB  CYS E  58      30.769  15.165  45.752  1.00  5.53           C  
ATOM    475  SG  CYS E  58      29.232  14.044  45.710  1.00  7.92           S  
ATOM    476  H   CYS E  58      31.071  14.856  48.296  1.00  0.00           H  
ATOM    477  HA  CYS E  58      31.972  13.370  45.952  1.00  0.00           H  
ATOM    478  HB3 CYS E  58      31.072  15.402  44.733  1.00  0.00           H  
ATOM    479  HB2 CYS E  58      30.555  16.051  46.349  1.00  0.00           H  
ATOM    480  N   THR E  59      33.345  16.143  47.135  1.00  5.27           N  
ATOM    481  CA  THR E  59      34.586  16.989  46.979  1.00  7.15           C  
ATOM    482  C   THR E  59      35.836  16.362  47.592  1.00 12.59           C  
ATOM    483  O   THR E  59      36.957  16.756  47.229  1.00 12.03           O  
ATOM    484  CB  THR E  59      34.323  18.453  47.541  1.00  8.11           C  
ATOM    485  OG1 THR E  59      33.818  18.324  48.876  1.00  7.75           O  
ATOM    486  CG2 THR E  59      33.480  19.401  46.696  1.00  8.91           C  
ATOM    487  H   THR E  59      32.650  16.315  47.846  1.00  0.00           H  
ATOM    488  HA  THR E  59      34.771  17.088  45.910  1.00  0.00           H  
ATOM    489  HB  THR E  59      35.303  18.921  47.633  1.00  0.00           H  
ATOM    490  HG1 THR E  59      34.539  18.107  49.472  1.00  0.00           H  
ATOM    491 HG21 THR E  59      33.387  20.358  47.207  1.00  0.00           H  
ATOM    492 HG22 THR E  59      33.960  19.550  45.729  1.00  0.00           H  
ATOM    493 HG23 THR E  59      32.489  18.972  46.546  1.00  0.00           H  
ATOM    494  N   ASP E  60      35.713  15.389  48.437  1.00 11.18           N  
ATOM    495  CA  ASP E  60      36.874  14.705  49.074  1.00 17.46           C  
ATOM    496  C   ASP E  60      37.629  14.012  47.931  1.00 19.71           C  
ATOM    497  O   ASP E  60      36.997  13.278  47.154  1.00 23.64           O  
ATOM    498  CB  ASP E  60      36.317  13.782  50.106  1.00 17.76           C  
ATOM    499  CG  ASP E  60      37.314  13.020  50.941  1.00 26.72           C  
ATOM    500  OD1 ASP E  60      37.894  13.604  51.861  1.00 31.97           O  
ATOM    501  OD2 ASP E  60      37.458  11.847  50.601  1.00 29.00           O1-
ATOM    502  H   ASP E  60      34.795  15.057  48.694  1.00  0.00           H  
ATOM    503  HA  ASP E  60      37.521  15.442  49.549  1.00  0.00           H  
ATOM    504  HB3 ASP E  60      35.636  13.078  49.628  1.00  0.00           H  
ATOM    505  HB2 ASP E  60      35.651  14.340  50.764  1.00  0.00           H  
ATOM    506  N   GLY E  62      38.891  14.310  47.800  1.00 24.78           N  
ATOM    507  CA  GLY E  62      39.695  13.674  46.726  1.00 25.99           C  
ATOM    508  C   GLY E  62      39.505  14.257  45.344  1.00 27.54           C  
ATOM    509  O   GLY E  62      40.364  13.960  44.467  1.00 30.88           O  
ATOM    510  H   GLY E  62      39.322  14.972  48.429  1.00  0.00           H  
ATOM    511  HA3 GLY E  62      39.480  12.607  46.699  1.00  0.00           H  
ATOM    512  HA2 GLY E  62      40.751  13.717  46.993  1.00  0.00           H  
ATOM    513  N   ALA E  63      38.494  15.049  45.095  1.00 22.49           N  
ATOM    514  CA  ALA E  63      38.238  15.713  43.820  1.00 20.83           C  
ATOM    515  C   ALA E  63      38.952  17.063  43.726  1.00 19.21           C  
ATOM    516  O   ALA E  63      39.055  17.839  44.684  1.00 23.25           O  
ATOM    517  CB  ALA E  63      36.750  15.963  43.622  1.00 20.83           C  
ATOM    518  H   ALA E  63      37.814  15.242  45.816  1.00  0.00           H  
ATOM    519  HA  ALA E  63      38.594  15.072  43.015  1.00  0.00           H  
ATOM    520  HB1 ALA E  63      36.589  16.458  42.665  1.00  0.00           H  
ATOM    521  HB2 ALA E  63      36.217  15.013  43.632  1.00  0.00           H  
ATOM    522  HB3 ALA E  63      36.378  16.598  44.425  1.00  0.00           H  
ATOM    523  N   THR E  64      39.480  17.379  42.541  1.00 15.92           N  
ATOM    524  CA  THR E  64      40.140  18.637  42.298  1.00 13.99           C  
ATOM    525  C   THR E  64      39.317  19.417  41.286  1.00 16.03           C  
ATOM    526  O   THR E  64      38.801  20.467  41.651  1.00 17.39           O  
ATOM    527  CB  THR E  64      41.649  18.553  41.827  1.00 21.41           C  
ATOM    528  OG1 THR E  64      41.545  17.931  40.512  1.00 23.08           O  
ATOM    529  CG2 THR E  64      42.549  17.769  42.789  1.00 20.32           C  
ATOM    530  H   THR E  64      39.424  16.725  41.774  1.00  0.00           H  
ATOM    531  HA  THR E  64      40.124  19.198  43.232  1.00  0.00           H  
ATOM    532  HB  THR E  64      42.044  19.562  41.714  1.00  0.00           H  
ATOM    533  HG1 THR E  64      42.422  17.833  40.134  1.00  0.00           H  
ATOM    534 HG21 THR E  64      43.568  17.752  42.402  1.00  0.00           H  
ATOM    535 HG22 THR E  64      42.541  18.249  43.767  1.00  0.00           H  
ATOM    536 HG23 THR E  64      42.180  16.748  42.882  1.00  0.00           H  
ATOM    537  N   THR E  65      39.188  18.970  40.058  1.00 12.28           N  
ATOM    538  CA  THR E  65      38.449  19.665  39.012  1.00 11.60           C  
ATOM    539  C   THR E  65      37.027  19.123  38.824  1.00  7.88           C  
ATOM    540  O   THR E  65      36.906  17.913  39.031  1.00 13.25           O  
ATOM    541  CB  THR E  65      39.210  19.511  37.600  1.00 11.50           C  
ATOM    542  OG1 THR E  65      40.503  20.133  37.886  1.00 26.00           O  
ATOM    543  CG2 THR E  65      38.540  20.254  36.454  1.00 12.34           C  
ATOM    544  H   THR E  65      39.616  18.095  39.793  1.00  0.00           H  
ATOM    545  HA  THR E  65      38.391  20.722  39.266  1.00  0.00           H  
ATOM    546  HB  THR E  65      39.339  18.459  37.349  1.00  0.00           H  
ATOM    547  HG1 THR E  65      40.935  19.660  38.601  1.00  0.00           H  
ATOM    548 HG21 THR E  65      39.111  20.102  35.539  1.00  0.00           H  
ATOM    549 HG22 THR E  65      37.527  19.875  36.317  1.00  0.00           H  
ATOM    550 HG23 THR E  65      38.500  21.318  36.685  1.00  0.00           H  
ATOM    551  N   TRP E  66      36.129  20.026  38.482  1.00  9.83           N  
ATOM    552  CA  TRP E  66      34.732  19.650  38.171  1.00  9.41           C  
ATOM    553  C   TRP E  66      34.390  20.125  36.801  1.00 10.15           C  
ATOM    554  O   TRP E  66      34.796  21.241  36.420  1.00 11.87           O  
ATOM    555  CB  TRP E  66      33.763  20.341  39.190  1.00 11.92           C  
ATOM    556  CG  TRP E  66      33.975  19.716  40.526  1.00  7.22           C  
ATOM    557  CD1 TRP E  66      34.876  20.057  41.488  1.00  8.32           C  
ATOM    558  CD2 TRP E  66      33.303  18.515  40.983  1.00 13.92           C  
ATOM    559  NE1 TRP E  66      34.770  19.174  42.559  1.00  8.88           N  
ATOM    560  CE2 TRP E  66      33.817  18.239  42.258  1.00 11.32           C  
ATOM    561  CE3 TRP E  66      32.286  17.738  40.445  1.00 11.11           C  
ATOM    562  CZ2 TRP E  66      33.375  17.146  43.019  1.00 13.14           C  
ATOM    563  CZ3 TRP E  66      31.869  16.625  41.158  1.00  9.31           C  
ATOM    564  CH2 TRP E  66      32.393  16.359  42.432  1.00 13.01           C  
ATOM    565  H   TRP E  66      36.389  21.000  38.428  1.00  0.00           H  
ATOM    566  HA  TRP E  66      34.619  18.568  38.226  1.00  0.00           H  
ATOM    567  HB3 TRP E  66      32.731  20.183  38.874  1.00  0.00           H  
ATOM    568  HB2 TRP E  66      33.993  21.404  39.246  1.00  0.00           H  
ATOM    569  HD1 TRP E  66      35.528  20.905  41.341  1.00  0.00           H  
ATOM    570  HE1 TRP E  66      35.351  19.298  43.375  1.00  0.00           H  
ATOM    571  HE3 TRP E  66      31.844  18.008  39.497  1.00  0.00           H  
ATOM    572  HZ2 TRP E  66      33.797  16.963  43.996  1.00  0.00           H  
ATOM    573  HZ3 TRP E  66      31.136  15.956  40.735  1.00  0.00           H  
ATOM    574  HH2 TRP E  66      32.001  15.502  42.958  1.00  0.00           H  
ATOM    575  N   TRP E  67      33.562  19.381  36.055  1.00  9.24           N  
ATOM    576  CA  TRP E  67      33.074  19.703  34.750  1.00  8.46           C  
ATOM    577  C   TRP E  67      31.520  19.595  34.702  1.00 11.59           C  
ATOM    578  O   TRP E  67      31.005  18.870  35.580  1.00  6.69           O  
ATOM    579  CB  TRP E  67      33.638  18.616  33.773  1.00  6.84           C  
ATOM    580  CG  TRP E  67      35.138  18.681  33.556  1.00  9.14           C  
ATOM    581  CD1 TRP E  67      35.803  19.346  32.552  1.00 14.28           C  
ATOM    582  CD2 TRP E  67      36.125  18.003  34.309  1.00  8.70           C  
ATOM    583  NE1 TRP E  67      37.164  19.154  32.686  1.00 12.18           N  
ATOM    584  CE2 TRP E  67      37.397  18.273  33.708  1.00  8.67           C  
ATOM    585  CE3 TRP E  67      36.086  17.077  35.352  1.00 10.75           C  
ATOM    586  CZ2 TRP E  67      38.561  17.774  34.222  1.00 12.88           C  
ATOM    587  CZ3 TRP E  67      37.272  16.573  35.855  1.00 12.18           C  
ATOM    588  CH2 TRP E  67      38.501  16.921  35.311  1.00 18.82           C  
ATOM    589  H   TRP E  67      33.223  18.497  36.407  1.00  0.00           H  
ATOM    590  HA  TRP E  67      33.401  20.698  34.451  1.00  0.00           H  
ATOM    591  HB3 TRP E  67      33.130  18.696  32.813  1.00  0.00           H  
ATOM    592  HB2 TRP E  67      33.370  17.626  34.141  1.00  0.00           H  
ATOM    593  HD1 TRP E  67      35.247  19.907  31.815  1.00  0.00           H  
ATOM    594  HE1 TRP E  67      37.805  19.638  32.074  1.00  0.00           H  
ATOM    595  HE3 TRP E  67      35.137  16.761  35.757  1.00  0.00           H  
ATOM    596  HZ2 TRP E  67      39.507  18.047  33.779  1.00  0.00           H  
ATOM    597  HZ3 TRP E  67      37.257  15.891  36.691  1.00  0.00           H  
ATOM    598  HH2 TRP E  67      39.411  16.526  35.738  1.00  0.00           H  
ATOM    599  N   ALA E  68      30.948  20.237  33.735  1.00 10.67           N  
ATOM    600  CA  ALA E  68      29.481  20.237  33.534  1.00 10.25           C  
ATOM    601  C   ALA E  68      28.948  19.108  32.696  1.00 12.99           C  
ATOM    602  O   ALA E  68      27.709  18.945  32.682  1.00 14.88           O  
ATOM    603  CB  ALA E  68      29.111  21.602  32.897  1.00 11.33           C  
ATOM    604  H   ALA E  68      31.507  20.764  33.080  1.00  0.00           H  
ATOM    605  HA  ALA E  68      29.008  20.183  34.514  1.00  0.00           H  
ATOM    606  HB1 ALA E  68      28.035  21.646  32.731  1.00  0.00           H  
ATOM    607  HB2 ALA E  68      29.409  22.408  33.567  1.00  0.00           H  
ATOM    608  HB3 ALA E  68      29.630  21.711  31.945  1.00  0.00           H  
ATOM    609  N   ASN E  78      29.800  18.358  32.008  1.00 14.01           N  
ATOM    610  CA  ASN E  78      29.381  17.230  31.139  1.00 14.60           C  
ATOM    611  C   ASN E  78      30.216  15.988  31.309  1.00 13.33           C  
ATOM    612  O   ASN E  78      31.371  15.993  31.805  1.00 16.40           O  
ATOM    613  CB  ASN E  78      29.325  17.748  29.689  1.00 21.51           C  
ATOM    614  CG  ASN E  78      30.660  18.237  29.157  1.00 18.59           C  
ATOM    615  OD1 ASN E  78      31.592  18.616  29.885  1.00 15.35           O  
ATOM    616  ND2 ASN E  78      30.723  18.268  27.830  1.00 21.52           N  
ATOM    617  H   ASN E  78      30.791  18.543  32.059  1.00  0.00           H  
ATOM    618  HA  ASN E  78      28.361  16.971  31.424  1.00  0.00           H  
ATOM    619  HB3 ASN E  78      28.592  18.551  29.620  1.00  0.00           H  
ATOM    620  HB2 ASN E  78      28.943  16.961  29.039  1.00  0.00           H  
ATOM    621 HD22 ASN E  78      31.568  18.579  27.372  1.00  0.00           H  
ATOM    622 HD21 ASN E  78      29.926  17.982  27.279  1.00  0.00           H  
ATOM    623  N   SER E  79      29.644  14.847  30.906  1.00 17.83           N  
ATOM    624  CA  SER E  79      30.274  13.521  31.007  1.00 21.75           C  
ATOM    625  C   SER E  79      31.566  13.374  30.198  1.00 22.41           C  
ATOM    626  O   SER E  79      32.443  12.581  30.583  1.00 21.59           O  
ATOM    627  CB  SER E  79      29.374  12.373  30.564  1.00 25.98           C  
ATOM    628  OG  SER E  79      28.638  12.735  29.412  1.00 34.32           O  
ATOM    629  H   SER E  79      28.719  14.861  30.500  1.00  0.00           H  
ATOM    630  HA  SER E  79      30.524  13.356  32.054  1.00  0.00           H  
ATOM    631  HB3 SER E  79      28.686  12.120  31.369  1.00  0.00           H  
ATOM    632  HB2 SER E  79      29.985  11.497  30.345  1.00  0.00           H  
ATOM    633  HG  SER E  79      28.077  12.003  29.146  1.00  0.00           H  
ATOM    634  N   ALA E  80      31.638  14.117  29.128  1.00 22.50           N  
ATOM    635  CA  ALA E  80      32.800  14.189  28.233  1.00 21.09           C  
ATOM    636  C   ALA E  80      33.958  14.952  28.883  1.00 23.59           C  
ATOM    637  O   ALA E  80      35.106  14.948  28.402  1.00 18.43           O  
ATOM    638  CB  ALA E  80      32.355  14.978  26.994  1.00 16.70           C  
ATOM    639  H   ALA E  80      30.857  14.700  28.865  1.00  0.00           H  
ATOM    640  HA  ALA E  80      33.120  13.188  27.948  1.00  0.00           H  
ATOM    641  HB1 ALA E  80      33.187  15.059  26.296  1.00  0.00           H  
ATOM    642  HB2 ALA E  80      31.525  14.461  26.511  1.00  0.00           H  
ATOM    643  HB3 ALA E  80      32.035  15.976  27.293  1.00  0.00           H  
ATOM    644  N   ARG E  81      33.628  15.648  29.981  1.00 21.64           N  
ATOM    645  CA  ARG E  81      34.600  16.457  30.717  1.00 17.25           C  
ATOM    646  C   ARG E  81      35.179  17.501  29.759  1.00 20.04           C  
ATOM    647  O   ARG E  81      36.411  17.665  29.797  1.00 25.27           O  
ATOM    648  CB  ARG E  81      35.785  15.747  31.332  1.00 24.66           C  
ATOM    649  CG  ARG E  81      35.642  14.968  32.617  1.00 27.47           C  
ATOM    650  CD  ARG E  81      34.392  14.188  32.753  1.00 28.09           C  
ATOM    651  NE  ARG E  81      34.472  13.236  33.891  1.00 25.60           N  
ATOM    652  CZ  ARG E  81      33.556  12.276  34.041  1.00 32.32           C  
ATOM    653  NH1 ARG E  81      32.686  11.937  33.080  1.00 28.59           N  
ATOM    654  NH2 ARG E  81      33.368  11.626  35.206  1.00 30.58           N1+
ATOM    655  H   ARG E  81      32.679  15.626  30.326  1.00  0.00           H  
ATOM    656  HA  ARG E  81      34.071  16.982  31.512  1.00  0.00           H  
ATOM    657  HB3 ARG E  81      36.605  16.457  31.440  1.00  0.00           H  
ATOM    658  HB2 ARG E  81      36.239  15.103  30.579  1.00  0.00           H  
ATOM    659  HG3 ARG E  81      35.736  15.649  33.462  1.00  0.00           H  
ATOM    660  HG2 ARG E  81      36.497  14.302  32.732  1.00  0.00           H  
ATOM    661  HD3 ARG E  81      34.206  13.637  31.832  1.00  0.00           H  
ATOM    662  HD2 ARG E  81      33.555  14.868  32.907  1.00  0.00           H  
ATOM    663  HE  ARG E  81      35.229  13.321  34.554  1.00  0.00           H  
ATOM    664 HH12 ARG E  81      32.013  11.204  33.244  1.00  0.00           H  
ATOM    665 HH11 ARG E  81      32.705  12.416  32.191  1.00  0.00           H  
ATOM    666 HH22 ARG E  81      32.663  10.906  35.275  1.00  0.00           H  
ATOM    667 HH21 ARG E  81      33.933  11.858  36.011  1.00  0.00           H  
ATOM    668  N   THR E  82      34.327  18.176  29.025  1.00 17.58           N  
ATOM    669  CA  THR E  82      34.861  19.191  28.114  1.00 20.55           C  
ATOM    670  C   THR E  82      34.567  20.602  28.535  1.00 21.16           C  
ATOM    671  O   THR E  82      35.191  21.554  28.005  1.00 24.13           O  
ATOM    672  CB  THR E  82      34.488  18.873  26.606  1.00 22.98           C  
ATOM    673  OG1 THR E  82      33.086  19.287  26.411  1.00 23.94           O  
ATOM    674  CG2 THR E  82      34.845  17.448  26.218  1.00 26.14           C  
ATOM    675  H   THR E  82      33.337  17.989  29.099  1.00  0.00           H  
ATOM    676  HA  THR E  82      35.945  19.091  28.172  1.00  0.00           H  
ATOM    677  HB  THR E  82      35.099  19.529  25.987  1.00  0.00           H  
ATOM    678  HG1 THR E  82      33.013  19.802  25.604  1.00  0.00           H  
ATOM    679 HG21 THR E  82      34.572  17.276  25.177  1.00  0.00           H  
ATOM    680 HG22 THR E  82      35.917  17.295  26.342  1.00  0.00           H  
ATOM    681 HG23 THR E  82      34.302  16.751  26.855  1.00  0.00           H  
ATOM    682  N   THR E  83      33.589  20.813  29.400  1.00 18.86           N  
ATOM    683  CA  THR E  83      33.217  22.143  29.877  1.00 15.43           C  
ATOM    684  C   THR E  83      33.604  22.218  31.367  1.00 15.19           C  
ATOM    685  O   THR E  83      32.929  21.555  32.155  1.00 10.04           O  
ATOM    686  CB  THR E  83      31.670  22.425  29.710  1.00 19.87           C  
ATOM    687  OG1 THR E  83      31.419  22.172  28.297  1.00 24.11           O  
ATOM    688  CG2 THR E  83      31.227  23.719  30.355  1.00 22.86           C  
ATOM    689  H   THR E  83      33.059  20.034  29.763  1.00  0.00           H  
ATOM    690  HA  THR E  83      33.781  22.893  29.323  1.00  0.00           H  
ATOM    691  HB  THR E  83      31.160  21.629  30.252  1.00  0.00           H  
ATOM    692  HG1 THR E  83      31.645  21.263  28.089  1.00  0.00           H  
ATOM    693 HG21 THR E  83      30.156  23.853  30.204  1.00  0.00           H  
ATOM    694 HG22 THR E  83      31.442  23.685  31.423  1.00  0.00           H  
ATOM    695 HG23 THR E  83      31.764  24.553  29.904  1.00  0.00           H  
ATOM    696  N   VAL E  84      34.586  23.013  31.690  1.00 13.17           N  
ATOM    697  CA  VAL E  84      35.074  23.131  33.047  1.00 15.68           C  
ATOM    698  C   VAL E  84      34.089  23.963  33.860  1.00 12.88           C  
ATOM    699  O   VAL E  84      33.401  24.833  33.279  1.00 20.81           O  
ATOM    700  CB  VAL E  84      36.526  23.658  33.079  1.00 19.42           C  
ATOM    701  CG1 VAL E  84      37.097  23.598  34.499  1.00 24.00           C  
ATOM    702  CG2 VAL E  84      37.442  22.732  32.268  1.00 20.37           C  
ATOM    703  H   VAL E  84      35.035  23.575  30.982  1.00  0.00           H  
ATOM    704  HA  VAL E  84      35.083  22.129  33.476  1.00  0.00           H  
ATOM    705  HB  VAL E  84      36.571  24.675  32.692  1.00  0.00           H  
ATOM    706 HG11 VAL E  84      38.120  23.974  34.496  1.00  0.00           H  
ATOM    707 HG12 VAL E  84      36.487  24.211  35.162  1.00  0.00           H  
ATOM    708 HG13 VAL E  84      37.091  22.567  34.850  1.00  0.00           H  
ATOM    709 HG21 VAL E  84      38.463  23.113  32.298  1.00  0.00           H  
ATOM    710 HG22 VAL E  84      37.417  21.730  32.696  1.00  0.00           H  
ATOM    711 HG23 VAL E  84      37.098  22.694  31.235  1.00  0.00           H  
ATOM    712  N   LEU E  85      33.994  23.627  35.135  1.00 11.43           N  
ATOM    713  CA  LEU E  85      33.193  24.414  36.065  1.00 11.92           C  
ATOM    714  C   LEU E  85      34.162  25.150  36.974  1.00  9.27           C  
ATOM    715  O   LEU E  85      34.070  26.414  37.033  1.00 13.38           O  
ATOM    716  CB  LEU E  85      32.147  23.593  36.860  1.00 11.39           C  
ATOM    717  CG  LEU E  85      30.950  23.115  36.018  1.00 11.32           C  
ATOM    718  CD1 LEU E  85      30.203  22.140  36.946  1.00  9.67           C  
ATOM    719  CD2 LEU E  85      30.127  24.318  35.599  1.00  8.25           C  
ATOM    720  H   LEU E  85      34.481  22.812  35.480  1.00  0.00           H  
ATOM    721  HA  LEU E  85      32.652  25.161  35.485  1.00  0.00           H  
ATOM    722  HB3 LEU E  85      31.784  24.186  37.699  1.00  0.00           H  
ATOM    723  HB2 LEU E  85      32.635  22.733  37.317  1.00  0.00           H  
ATOM    724  HG  LEU E  85      31.306  22.585  35.135  1.00  0.00           H  
ATOM    725 HD11 LEU E  85      29.329  21.745  36.430  1.00  0.00           H  
ATOM    726 HD12 LEU E  85      30.866  21.320  37.219  1.00  0.00           H  
ATOM    727 HD13 LEU E  85      29.886  22.666  37.846  1.00  0.00           H  
ATOM    728 HD21 LEU E  85      29.277  23.988  35.002  1.00  0.00           H  
ATOM    729 HD22 LEU E  85      29.768  24.838  36.486  1.00  0.00           H  
ATOM    730 HD23 LEU E  85      30.746  24.992  35.008  1.00  0.00           H  
ATOM    731  N   GLY E  86      34.986  24.393  37.679  1.00 13.77           N  
ATOM    732  CA  GLY E  86      35.955  25.020  38.578  1.00 11.52           C  
ATOM    733  C   GLY E  86      36.738  24.004  39.397  1.00 11.65           C  
ATOM    734  O   GLY E  86      36.771  22.843  38.985  1.00 13.31           O  
ATOM    735  H   GLY E  86      34.945  23.388  37.596  1.00  0.00           H  
ATOM    736  HA3 GLY E  86      35.437  25.703  39.249  1.00  0.00           H  
ATOM    737  HA2 GLY E  86      36.649  25.627  37.997  1.00  0.00           H  
ATOM    738  N   THR E  87      37.351  24.427  40.474  1.00 11.29           N  
ATOM    739  CA  THR E  87      38.147  23.581  41.327  1.00 10.19           C  
ATOM    740  C   THR E  87      37.753  23.662  42.806  1.00  9.83           C  
ATOM    741  O   THR E  87      37.349  24.741  43.249  1.00 10.12           O  
ATOM    742  CB  THR E  87      39.691  23.990  41.162  1.00 16.31           C  
ATOM    743  OG1 THR E  87      39.636  25.422  41.443  1.00 26.15           O  
ATOM    744  CG2 THR E  87      40.140  23.788  39.704  1.00 22.57           C  
ATOM    745  H   THR E  87      37.280  25.396  40.748  1.00  0.00           H  
ATOM    746  HA  THR E  87      38.027  22.550  40.996  1.00  0.00           H  
ATOM    747  HB  THR E  87      40.333  23.460  41.865  1.00  0.00           H  
ATOM    748  HG1 THR E  87      38.928  25.599  42.066  1.00  0.00           H  
ATOM    749 HG21 THR E  87      41.188  24.068  39.604  1.00  0.00           H  
ATOM    750 HG22 THR E  87      40.016  22.741  39.427  1.00  0.00           H  
ATOM    751 HG23 THR E  87      39.533  24.410  39.047  1.00  0.00           H  
ATOM    752  N   THR E  88      37.837  22.496  43.419  1.00 10.04           N  
ATOM    753  CA  THR E  88      37.480  22.391  44.840  1.00  9.75           C  
ATOM    754  C   THR E  88      38.302  23.349  45.718  1.00 14.75           C  
ATOM    755  O   THR E  88      39.536  23.316  45.604  1.00  8.64           O  
ATOM    756  CB  THR E  88      37.691  20.931  45.375  1.00 16.11           C  
ATOM    757  OG1 THR E  88      36.979  20.113  44.377  1.00 12.93           O  
ATOM    758  CG2 THR E  88      37.194  20.781  46.792  1.00 11.97           C  
ATOM    759  H   THR E  88      38.146  21.680  42.911  1.00  0.00           H  
ATOM    760  HA  THR E  88      36.426  22.646  44.947  1.00  0.00           H  
ATOM    761  HB  THR E  88      38.753  20.689  45.343  1.00  0.00           H  
ATOM    762  HG1 THR E  88      37.438  19.279  44.260  1.00  0.00           H  
ATOM    763 HG21 THR E  88      37.356  19.758  47.129  1.00  0.00           H  
ATOM    764 HG22 THR E  88      37.736  21.467  47.442  1.00  0.00           H  
ATOM    765 HG23 THR E  88      36.129  21.011  46.830  1.00  0.00           H  
ATOM    766  N   SER E  89      37.588  24.094  46.496  1.00 10.03           N  
ATOM    767  CA  SER E  89      38.162  25.076  47.430  1.00  9.11           C  
ATOM    768  C   SER E  89      38.061  24.617  48.868  1.00 10.17           C  
ATOM    769  O   SER E  89      38.811  25.145  49.737  1.00  9.91           O  
ATOM    770  CB  SER E  89      37.558  26.467  47.237  1.00 12.82           C  
ATOM    771  OG  SER E  89      37.864  26.963  45.957  1.00 22.28           O  
ATOM    772  H   SER E  89      36.581  24.019  46.481  1.00  0.00           H  
ATOM    773  HA  SER E  89      39.223  25.156  47.196  1.00  0.00           H  
ATOM    774  HB3 SER E  89      37.955  27.143  47.993  1.00  0.00           H  
ATOM    775  HB2 SER E  89      36.475  26.412  47.355  1.00  0.00           H  
ATOM    776  HG  SER E  89      37.506  26.373  45.290  1.00  0.00           H  
ATOM    777  N   GLY E  90      37.147  23.661  49.176  1.00  5.57           N  
ATOM    778  CA  GLY E  90      37.081  23.238  50.559  1.00  8.82           C  
ATOM    779  C   GLY E  90      36.222  21.966  50.638  1.00  7.71           C  
ATOM    780  O   GLY E  90      35.433  21.793  49.693  1.00 11.44           O  
ATOM    781  H   GLY E  90      36.553  23.278  48.454  1.00  0.00           H  
ATOM    782  HA3 GLY E  90      36.621  24.024  51.157  1.00  0.00           H  
ATOM    783  HA2 GLY E  90      38.086  23.021  50.921  1.00  0.00           H  
ATOM    784  N   SER E  91      36.552  21.212  51.651  1.00  9.12           N  
ATOM    785  CA  SER E  91      35.771  19.938  51.832  1.00  9.49           C  
ATOM    786  C   SER E  91      35.759  19.541  53.268  1.00 13.87           C  
ATOM    787  O   SER E  91      36.784  19.496  54.019  1.00  9.99           O  
ATOM    788  CB  SER E  91      36.357  18.932  50.876  1.00 10.40           C  
ATOM    789  OG  SER E  91      35.823  17.645  51.006  1.00 18.23           O  
ATOM    790  H   SER E  91      37.300  21.494  52.268  1.00  0.00           H  
ATOM    791  HA  SER E  91      34.742  20.130  51.529  1.00  0.00           H  
ATOM    792  HB3 SER E  91      37.438  18.891  51.012  1.00  0.00           H  
ATOM    793  HB2 SER E  91      36.214  19.280  49.853  1.00  0.00           H  
ATOM    794  HG  SER E  91      36.309  17.163  51.678  1.00  0.00           H  
ATOM    795  N   SER E  93      34.545  19.192  53.717  1.00 10.46           N  
ATOM    796  CA  SER E  93      34.344  18.734  55.106  1.00 10.17           C  
ATOM    797  C   SER E  93      33.534  17.431  55.112  1.00 12.08           C  
ATOM    798  O   SER E  93      32.309  17.522  54.935  1.00 12.26           O  
ATOM    799  CB  SER E  93      33.678  19.827  55.933  1.00 10.42           C  
ATOM    800  OG  SER E  93      33.809  19.415  57.291  1.00 15.58           O  
ATOM    801  H   SER E  93      33.746  19.241  53.101  1.00  0.00           H  
ATOM    802  HA  SER E  93      35.323  18.529  55.540  1.00  0.00           H  
ATOM    803  HB3 SER E  93      32.621  19.885  55.672  1.00  0.00           H  
ATOM    804  HB2 SER E  93      34.210  20.767  55.788  1.00  0.00           H  
ATOM    805  HG  SER E  93      33.030  19.683  57.784  1.00  0.00           H  
ATOM    806  N   PHE E  94      34.246  16.327  55.207  1.00  8.55           N  
ATOM    807  CA  PHE E  94      33.599  14.994  55.277  1.00  9.91           C  
ATOM    808  C   PHE E  94      34.645  14.022  55.828  1.00 12.44           C  
ATOM    809  O   PHE E  94      35.788  14.060  55.331  1.00 12.59           O  
ATOM    810  CB  PHE E  94      33.128  14.523  53.884  1.00  8.94           C  
ATOM    811  CG  PHE E  94      32.547  13.133  53.889  1.00 10.44           C  
ATOM    812  CD1 PHE E  94      31.218  12.941  54.259  1.00  8.53           C  
ATOM    813  CD2 PHE E  94      33.337  12.044  53.564  1.00  8.70           C  
ATOM    814  CE1 PHE E  94      30.652  11.641  54.316  1.00  9.81           C  
ATOM    815  CE2 PHE E  94      32.840  10.728  53.656  1.00 11.57           C  
ATOM    816  CZ  PHE E  94      31.471  10.575  53.965  1.00  5.10           C  
ATOM    817  H   PHE E  94      35.255  16.378  55.234  1.00  0.00           H  
ATOM    818  HA  PHE E  94      32.747  15.037  55.954  1.00  0.00           H  
ATOM    819  HB3 PHE E  94      33.964  14.564  53.187  1.00  0.00           H  
ATOM    820  HB2 PHE E  94      32.387  15.222  53.497  1.00  0.00           H  
ATOM    821  HD1 PHE E  94      30.599  13.789  54.509  1.00  0.00           H  
ATOM    822  HD2 PHE E  94      34.354  12.193  53.233  1.00  0.00           H  
ATOM    823  HE1 PHE E  94      29.624  11.513  54.622  1.00  0.00           H  
ATOM    824  HE2 PHE E  94      33.499   9.890  53.492  1.00  0.00           H  
ATOM    825  HZ  PHE E  94      31.065   9.575  53.920  1.00  0.00           H  
ATOM    826  N   PRO E  99A     34.338  13.109  56.710  1.00 13.89           N  
ATOM    827  CA  PRO E  99A     33.029  12.903  57.347  1.00 10.14           C  
ATOM    828  C   PRO E  99A     32.819  13.914  58.461  1.00  8.67           C  
ATOM    829  O   PRO E  99A     33.434  15.006  58.451  1.00  9.56           O  
ATOM    830  CB  PRO E  99A     33.199  11.446  57.796  1.00 11.23           C  
ATOM    831  CG  PRO E  99A     34.629  11.333  58.283  1.00 10.72           C  
ATOM    832  CD  PRO E  99A     35.347  12.130  57.182  1.00 12.40           C  
ATOM    833  HA  PRO E  99A     32.231  12.981  56.609  1.00  0.00           H  
ATOM    834  HB3 PRO E  99A     33.054  10.785  56.942  1.00  0.00           H  
ATOM    835  HB2 PRO E  99A     32.518  11.240  58.621  1.00  0.00           H  
ATOM    836  HG3 PRO E  99A     34.942  10.291  58.228  1.00  0.00           H  
ATOM    837  HG2 PRO E  99A     34.726  11.866  59.228  1.00  0.00           H  
ATOM    838  HD2 PRO E  99A     36.193  12.664  57.615  1.00  0.00           H  
ATOM    839  HD3 PRO E  99A     35.610  11.460  56.364  1.00  0.00           H  
ATOM    840  N   ASN E 100      31.995  13.572  59.442  1.00 10.55           N  
ATOM    841  CA  ASN E 100      31.669  14.478  60.572  1.00 10.80           C  
ATOM    842  C   ASN E 100      30.629  15.426  60.011  1.00  9.27           C  
ATOM    843  O   ASN E 100      29.500  15.404  60.548  1.00 13.19           O  
ATOM    844  CB  ASN E 100      32.797  15.151  61.326  1.00 13.68           C  
ATOM    845  CG  ASN E 100      33.963  14.249  61.706  1.00 31.46           C  
ATOM    846  OD1 ASN E 100      35.195  14.687  61.418  1.00 37.07           O  
ATOM    847  ND2 ASN E 100      33.760  13.156  62.260  1.00 34.36           N  
ATOM    848  H   ASN E 100      31.559  12.662  59.441  1.00  0.00           H  
ATOM    849  HA  ASN E 100      31.147  13.864  61.305  1.00  0.00           H  
ATOM    850  HB3 ASN E 100      32.399  15.623  62.224  1.00  0.00           H  
ATOM    851  HB2 ASN E 100      33.169  15.992  60.742  1.00  0.00           H  
ATOM    852 HD22 ASN E 100      34.538  12.563  62.509  1.00  0.00           H  
ATOM    853 HD21 ASN E 100      32.815  12.860  62.461  1.00  0.00           H  
ATOM    854  N   ASN E 101      30.996  16.281  59.051  1.00  8.99           N  
ATOM    855  CA  ASN E 101      30.021  17.091  58.317  1.00  8.23           C  
ATOM    856  C   ASN E 101      29.888  16.406  56.914  1.00  6.61           C  
ATOM    857  O   ASN E 101      30.605  15.417  56.705  1.00  8.61           O  
ATOM    858  CB  ASN E 101      30.420  18.563  58.132  1.00  9.17           C  
ATOM    859  CG  ASN E 101      30.680  19.223  59.472  1.00 14.99           C  
ATOM    860  OD1 ASN E 101      31.868  19.792  59.664  1.00 14.79           O  
ATOM    861  ND2 ASN E 101      29.778  19.256  60.319  1.00 15.65           N  
ATOM    862  H   ASN E 101      31.972  16.383  58.812  1.00  0.00           H  
ATOM    863  HA  ASN E 101      29.061  17.043  58.829  1.00  0.00           H  
ATOM    864  HB3 ASN E 101      29.620  19.092  57.615  1.00  0.00           H  
ATOM    865  HB2 ASN E 101      31.319  18.621  57.519  1.00  0.00           H  
ATOM    866 HD22 ASN E 101      29.943  19.694  61.214  1.00  0.00           H  
ATOM    867 HD21 ASN E 101      28.878  18.845  60.115  1.00  0.00           H  
ATOM    868  N   ASP E 102      29.118  17.063  56.036  1.00  5.85           N  
ATOM    869  CA  ASP E 102      29.117  16.592  54.632  1.00  7.78           C  
ATOM    870  C   ASP E 102      28.856  17.775  53.755  1.00  6.13           C  
ATOM    871  O   ASP E 102      27.743  17.917  53.191  1.00  6.03           O  
ATOM    872  CB  ASP E 102      28.097  15.429  54.472  1.00  4.50           C  
ATOM    873  CG  ASP E 102      28.361  14.628  53.212  1.00 11.75           C  
ATOM    874  OD1 ASP E 102      27.755  13.579  52.953  1.00  9.40           O  
ATOM    875  OD2 ASP E 102      29.239  15.041  52.412  1.00  6.82           O1-
ATOM    876  H   ASP E 102      28.564  17.850  56.340  1.00  0.00           H  
ATOM    877  HA  ASP E 102      30.111  16.209  54.401  1.00  0.00           H  
ATOM    878  HB3 ASP E 102      27.086  15.835  54.438  1.00  0.00           H  
ATOM    879  HB2 ASP E 102      28.158  14.773  55.339  1.00  0.00           H  
ATOM    880  N   TYR E 103      29.801  18.704  53.534  1.00  5.04           N  
ATOM    881  CA  TYR E 103      29.685  19.819  52.641  1.00  5.76           C  
ATOM    882  C   TYR E 103      31.094  20.112  52.035  1.00  2.72           C  
ATOM    883  O   TYR E 103      32.063  19.708  52.688  1.00  4.85           O  
ATOM    884  CB  TYR E 103      28.999  21.034  53.245  1.00  7.10           C  
ATOM    885  CG  TYR E 103      29.741  21.558  54.465  1.00  7.90           C  
ATOM    886  CD1 TYR E 103      29.151  21.457  55.740  1.00 10.39           C  
ATOM    887  CD2 TYR E 103      30.979  22.189  54.341  1.00  8.31           C  
ATOM    888  CE1 TYR E 103      29.829  21.912  56.867  1.00 13.97           C  
ATOM    889  CE2 TYR E 103      31.657  22.653  55.474  1.00 11.25           C  
ATOM    890  CZ  TYR E 103      31.059  22.573  56.708  1.00 15.37           C  
ATOM    891  OH  TYR E 103      31.687  23.062  57.826  1.00 14.25           O  
ATOM    892  H   TYR E 103      30.686  18.651  54.018  1.00  0.00           H  
ATOM    893  HA  TYR E 103      29.056  19.488  51.815  1.00  0.00           H  
ATOM    894  HB3 TYR E 103      27.979  20.772  53.524  1.00  0.00           H  
ATOM    895  HB2 TYR E 103      28.932  21.821  52.495  1.00  0.00           H  
ATOM    896  HD1 TYR E 103      28.168  21.024  55.847  1.00  0.00           H  
ATOM    897  HD2 TYR E 103      31.421  22.322  53.365  1.00  0.00           H  
ATOM    898  HE1 TYR E 103      29.409  21.757  57.849  1.00  0.00           H  
ATOM    899  HE2 TYR E 103      32.647  23.073  55.377  1.00  0.00           H  
ATOM    900  HH  TYR E 103      31.158  22.867  58.602  1.00  0.00           H  
ATOM    901  N   GLY E 104      31.024  20.600  50.838  1.00  5.52           N  
ATOM    902  CA  GLY E 104      32.267  21.022  50.072  1.00  7.20           C  
ATOM    903  C   GLY E 104      31.836  22.237  49.268  1.00  8.99           C  
ATOM    904  O   GLY E 104      30.640  22.532  48.961  1.00  5.53           O  
ATOM    905  H   GLY E 104      30.127  20.708  50.388  1.00  0.00           H  
ATOM    906  HA3 GLY E 104      32.560  20.224  49.391  1.00  0.00           H  
ATOM    907  HA2 GLY E 104      33.046  21.313  50.778  1.00  0.00           H  
ATOM    908  N   ILE E 105      32.838  22.927  48.690  1.00  5.46           N  
ATOM    909  CA  ILE E 105      32.598  24.144  47.943  1.00  5.29           C  
ATOM    910  C   ILE E 105      33.674  24.170  46.788  1.00  4.62           C  
ATOM    911  O   ILE E 105      34.797  23.738  47.029  1.00  5.66           O  
ATOM    912  CB  ILE E 105      32.708  25.408  48.866  1.00  8.00           C  
ATOM    913  CG1 ILE E 105      32.284  26.635  48.056  1.00  6.98           C  
ATOM    914  CG2 ILE E 105      34.213  25.493  49.440  1.00  7.50           C  
ATOM    915  CD1 ILE E 105      32.094  27.934  48.907  1.00 12.10           C  
ATOM    916  H   ILE E 105      33.790  22.600  48.771  1.00  0.00           H  
ATOM    917  HA  ILE E 105      31.600  24.106  47.505  1.00  0.00           H  
ATOM    918  HB  ILE E 105      32.022  25.289  49.703  1.00  0.00           H  
ATOM    919 HG13 ILE E 105      31.359  26.413  47.524  1.00  0.00           H  
ATOM    920 HG12 ILE E 105      33.016  26.821  47.272  1.00  0.00           H  
ATOM    921 HG21 ILE E 105      34.309  26.366  50.084  1.00  0.00           H  
ATOM    922 HG22 ILE E 105      34.434  24.593  50.014  1.00  0.00           H  
ATOM    923 HG23 ILE E 105      34.915  25.575  48.610  1.00  0.00           H  
ATOM    924 HD11 ILE E 105      31.793  28.755  48.256  1.00  0.00           H  
ATOM    925 HD12 ILE E 105      31.323  27.767  49.659  1.00  0.00           H  
ATOM    926 HD13 ILE E 105      33.033  28.188  49.400  1.00  0.00           H  
ATOM    927  N   VAL E 106      33.123  24.561  45.680  1.00  7.69           N  
ATOM    928  CA  VAL E 106      33.898  24.618  44.423  1.00  6.32           C  
ATOM    929  C   VAL E 106      33.882  26.040  43.900  1.00  8.72           C  
ATOM    930  O   VAL E 106      32.816  26.640  43.652  1.00  9.78           O  
ATOM    931  CB  VAL E 106      33.282  23.693  43.368  1.00  6.84           C  
ATOM    932  CG1 VAL E 106      34.059  23.690  42.049  1.00  9.26           C  
ATOM    933  CG2 VAL E 106      33.228  22.227  43.815  1.00  6.95           C  
ATOM    934  H   VAL E 106      32.150  24.833  45.668  1.00  0.00           H  
ATOM    935  HA  VAL E 106      34.927  24.314  44.617  1.00  0.00           H  
ATOM    936  HB  VAL E 106      32.265  24.029  43.167  1.00  0.00           H  
ATOM    937 HG11 VAL E 106      33.574  23.017  41.343  1.00  0.00           H  
ATOM    938 HG12 VAL E 106      34.077  24.698  41.636  1.00  0.00           H  
ATOM    939 HG13 VAL E 106      35.080  23.354  42.229  1.00  0.00           H  
ATOM    940 HG21 VAL E 106      32.782  21.623  43.026  1.00  0.00           H  
ATOM    941 HG22 VAL E 106      34.237  21.871  44.019  1.00  0.00           H  
ATOM    942 HG23 VAL E 106      32.625  22.145  44.719  1.00  0.00           H  
ATOM    943  N   ARG E 107      35.099  26.496  43.581  1.00 12.25           N  
ATOM    944  CA  ARG E 107      35.226  27.864  43.031  1.00 12.97           C  
ATOM    945  C   ARG E 107      35.098  27.868  41.522  1.00 12.48           C  
ATOM    946  O   ARG E 107      35.825  27.099  40.825  1.00 14.89           O  
ATOM    947  CB  ARG E 107      36.585  28.453  43.483  1.00 17.05           C  
ATOM    948  CG  ARG E 107      36.671  29.910  43.049  1.00 21.11           C  
ATOM    949  CD  ARG E 107      37.930  30.583  43.526  1.00 31.53           C  
ATOM    950  NE  ARG E 107      39.097  29.781  43.167  1.00 36.68           N  
ATOM    951  CZ  ARG E 107      39.641  29.801  41.937  1.00 42.08           C  
ATOM    952  NH1 ARG E 107      39.229  30.698  41.043  1.00 36.18           N  
ATOM    953  NH2 ARG E 107      40.550  28.860  41.656  1.00 37.06           N1+
ATOM    954  H   ARG E 107      35.910  25.910  43.718  1.00  0.00           H  
ATOM    955  HA  ARG E 107      34.428  28.479  43.446  1.00  0.00           H  
ATOM    956  HB3 ARG E 107      37.396  27.889  43.022  1.00  0.00           H  
ATOM    957  HB2 ARG E 107      36.665  28.392  44.567  1.00  0.00           H  
ATOM    958  HG3 ARG E 107      35.805  30.452  43.428  1.00  0.00           H  
ATOM    959  HG2 ARG E 107      36.618  29.968  41.963  1.00  0.00           H  
ATOM    960  HD3 ARG E 107      37.891  30.702  44.608  1.00  0.00           H  
ATOM    961  HD2 ARG E 107      38.011  31.567  43.066  1.00  0.00           H  
ATOM    962  HE  ARG E 107      39.495  29.195  43.886  1.00  0.00           H  
ATOM    963 HH12 ARG E 107      39.636  30.714  40.119  1.00  0.00           H  
ATOM    964 HH11 ARG E 107      38.509  31.363  41.288  1.00  0.00           H  
ATOM    965 HH22 ARG E 107      40.985  28.835  40.746  1.00  0.00           H  
ATOM    966 HH21 ARG E 107      40.800  28.175  42.354  1.00  0.00           H  
ATOM    967  N   TYR E 108      34.164  28.644  40.980  1.00 12.66           N  
ATOM    968  CA  TYR E 108      33.949  28.689  39.529  1.00 13.18           C  
ATOM    969  C   TYR E 108      35.232  29.275  38.861  1.00 13.86           C  
ATOM    970  O   TYR E 108      35.814  30.181  39.476  1.00 13.97           O  
ATOM    971  CB  TYR E 108      32.770  29.610  39.179  1.00 12.64           C  
ATOM    972  CG  TYR E 108      31.447  28.870  39.230  1.00 15.06           C  
ATOM    973  CD1 TYR E 108      30.606  29.016  40.333  1.00 15.32           C  
ATOM    974  CD2 TYR E 108      31.058  28.105  38.141  1.00 17.88           C  
ATOM    975  CE1 TYR E 108      29.356  28.359  40.339  1.00 12.80           C  
ATOM    976  CE2 TYR E 108      29.807  27.456  38.108  1.00 18.41           C  
ATOM    977  CZ  TYR E 108      29.007  27.566  39.238  1.00 19.28           C  
ATOM    978  OH  TYR E 108      27.804  26.894  39.233  1.00 12.95           O  
ATOM    979  H   TYR E 108      33.582  29.221  41.570  1.00  0.00           H  
ATOM    980  HA  TYR E 108      33.760  27.685  39.150  1.00  0.00           H  
ATOM    981  HB3 TYR E 108      32.915  30.022  38.181  1.00  0.00           H  
ATOM    982  HB2 TYR E 108      32.745  30.447  39.876  1.00  0.00           H  
ATOM    983  HD1 TYR E 108      30.913  29.626  41.169  1.00  0.00           H  
ATOM    984  HD2 TYR E 108      31.719  27.996  37.294  1.00  0.00           H  
ATOM    985  HE1 TYR E 108      28.689  28.474  41.180  1.00  0.00           H  
ATOM    986  HE2 TYR E 108      29.508  26.904  37.230  1.00  0.00           H  
ATOM    987  HH  TYR E 108      27.262  27.202  39.963  1.00  0.00           H  
ATOM    988  N   THR E 109      35.628  28.605  37.798  1.00 17.56           N  
ATOM    989  CA  THR E 109      36.770  29.063  37.003  1.00 20.13           C  
ATOM    990  C   THR E 109      36.229  29.335  35.602  1.00 21.11           C  
ATOM    991  O   THR E 109      36.951  29.913  34.787  1.00 23.45           O  
ATOM    992  CB  THR E 109      38.039  28.143  36.932  1.00 20.95           C  
ATOM    993  OG1 THR E 109      37.590  26.859  36.414  1.00 21.62           O  
ATOM    994  CG2 THR E 109      38.789  27.938  38.259  1.00 21.24           C  
ATOM    995  H   THR E 109      35.142  27.764  37.521  1.00  0.00           H  
ATOM    996  HA  THR E 109      37.089  30.019  37.417  1.00  0.00           H  
ATOM    997  HB  THR E 109      38.734  28.576  36.213  1.00  0.00           H  
ATOM    998  HG1 THR E 109      37.205  26.981  35.543  1.00  0.00           H  
ATOM    999 HG21 THR E 109      39.647  27.288  38.096  1.00  0.00           H  
ATOM   1000 HG22 THR E 109      39.131  28.902  38.636  1.00  0.00           H  
ATOM   1001 HG23 THR E 109      38.120  27.481  38.987  1.00  0.00           H  
ATOM   1002  N   ASN E 110      35.016  28.916  35.294  1.00 19.13           N  
ATOM   1003  CA  ASN E 110      34.364  29.109  33.993  1.00 18.49           C  
ATOM   1004  C   ASN E 110      33.642  30.459  33.965  1.00 24.51           C  
ATOM   1005  O   ASN E 110      32.726  30.714  34.760  1.00 22.92           O  
ATOM   1006  CB  ASN E 110      33.454  27.921  33.727  1.00 22.26           C  
ATOM   1007  CG  ASN E 110      32.708  27.988  32.428  1.00 19.84           C  
ATOM   1008  OD1 ASN E 110      32.380  29.228  32.067  1.00 29.21           O  
ATOM   1009  ND2 ASN E 110      32.456  27.003  31.728  1.00 21.03           N  
ATOM   1010  H   ASN E 110      34.464  28.420  35.978  1.00  0.00           H  
ATOM   1011  HA  ASN E 110      35.137  29.123  33.226  1.00  0.00           H  
ATOM   1012  HB3 ASN E 110      32.743  27.820  34.546  1.00  0.00           H  
ATOM   1013  HB2 ASN E 110      34.041  27.003  33.759  1.00  0.00           H  
ATOM   1014 HD22 ASN E 110      31.949  27.115  30.862  1.00  0.00           H  
ATOM   1015 HD21 ASN E 110      32.756  26.085  32.022  1.00  0.00           H  
ATOM   1016  N   THR E 111      34.031  31.317  33.028  1.00 27.61           N  
ATOM   1017  CA  THR E 111      33.541  32.668  32.851  1.00 28.90           C  
ATOM   1018  C   THR E 111      32.265  32.829  32.024  1.00 29.56           C  
ATOM   1019  O   THR E 111      31.571  33.838  32.247  1.00 33.89           O  
ATOM   1020  CB  THR E 111      34.658  33.659  32.272  1.00 28.35           C  
ATOM   1021  OG1 THR E 111      35.046  33.085  30.981  1.00 33.84           O  
ATOM   1022  CG2 THR E 111      35.882  33.820  33.178  1.00 25.58           C  
ATOM   1023  H   THR E 111      34.731  31.045  32.354  1.00  0.00           H  
ATOM   1024  HA  THR E 111      33.301  33.035  33.848  1.00  0.00           H  
ATOM   1025  HB  THR E 111      34.210  34.638  32.104  1.00  0.00           H  
ATOM   1026  HG1 THR E 111      35.284  33.790  30.375  1.00  0.00           H  
ATOM   1027 HG21 THR E 111      36.590  34.507  32.714  1.00  0.00           H  
ATOM   1028 HG22 THR E 111      35.570  34.218  34.143  1.00  0.00           H  
ATOM   1029 HG23 THR E 111      36.358  32.851  33.322  1.00  0.00           H  
ATOM   1030  N   THR E 112      31.972  31.937  31.114  1.00 30.50           N  
ATOM   1031  CA  THR E 112      30.802  31.996  30.261  1.00 31.89           C  
ATOM   1032  C   THR E 112      29.545  31.343  30.839  1.00 31.37           C  
ATOM   1033  O   THR E 112      28.456  31.912  30.659  1.00 32.54           O  
ATOM   1034  CB  THR E 112      31.140  31.390  28.837  1.00 35.71           C  
ATOM   1035  OG1 THR E 112      31.890  30.159  29.075  1.00 36.53           O  
ATOM   1036  CG2 THR E 112      31.920  32.374  27.960  1.00 38.39           C  
ATOM   1037  H   THR E 112      32.580  31.144  30.972  1.00  0.00           H  
ATOM   1038  HA  THR E 112      30.572  33.051  30.111  1.00  0.00           H  
ATOM   1039  HB  THR E 112      30.206  31.138  28.334  1.00  0.00           H  
ATOM   1040  HG1 THR E 112      32.117  29.755  28.235  1.00  0.00           H  
ATOM   1041 HG21 THR E 112      32.129  31.915  26.994  1.00  0.00           H  
ATOM   1042 HG22 THR E 112      31.329  33.277  27.811  1.00  0.00           H  
ATOM   1043 HG23 THR E 112      32.860  32.632  28.449  1.00  0.00           H  
ATOM   1044  N   ILE E 113      29.692  30.209  31.494  1.00 28.94           N  
ATOM   1045  CA  ILE E 113      28.508  29.470  32.014  1.00 24.37           C  
ATOM   1046  C   ILE E 113      27.666  30.332  32.947  1.00 21.60           C  
ATOM   1047  O   ILE E 113      28.195  30.969  33.858  1.00 22.11           O  
ATOM   1048  CB  ILE E 113      29.038  28.132  32.652  1.00 23.11           C  
ATOM   1049  CG1 ILE E 113      27.987  27.005  32.513  1.00 26.07           C  
ATOM   1050  CG2 ILE E 113      29.498  28.272  34.119  1.00 24.79           C  
ATOM   1051  CD1 ILE E 113      28.435  25.604  33.002  1.00 26.05           C  
ATOM   1052  H   ILE E 113      30.616  29.832  31.650  1.00  0.00           H  
ATOM   1053  HA  ILE E 113      27.884  29.204  31.160  1.00  0.00           H  
ATOM   1054  HB  ILE E 113      29.909  27.827  32.073  1.00  0.00           H  
ATOM   1055 HG13 ILE E 113      27.665  26.937  31.474  1.00  0.00           H  
ATOM   1056 HG12 ILE E 113      27.077  27.295  33.037  1.00  0.00           H  
ATOM   1057 HG21 ILE E 113      29.848  27.307  34.484  1.00  0.00           H  
ATOM   1058 HG22 ILE E 113      30.309  28.998  34.179  1.00  0.00           H  
ATOM   1059 HG23 ILE E 113      28.663  28.610  34.731  1.00  0.00           H  
ATOM   1060 HD11 ILE E 113      27.622  24.892  32.859  1.00  0.00           H  
ATOM   1061 HD12 ILE E 113      29.305  25.281  32.433  1.00  0.00           H  
ATOM   1062 HD13 ILE E 113      28.692  25.653  34.060  1.00  0.00           H  
ATOM   1063  N   PRO E 114      26.363  30.346  32.703  1.00 23.16           N  
ATOM   1064  CA  PRO E 114      25.409  31.086  33.556  1.00 23.03           C  
ATOM   1065  C   PRO E 114      25.378  30.381  34.923  1.00 20.76           C  
ATOM   1066  O   PRO E 114      25.514  29.154  34.966  1.00 17.58           O  
ATOM   1067  CB  PRO E 114      24.074  30.998  32.819  1.00 25.33           C  
ATOM   1068  CG  PRO E 114      24.271  30.161  31.596  1.00 22.92           C  
ATOM   1069  CD  PRO E 114      25.675  29.574  31.648  1.00 22.99           C  
ATOM   1070  HA  PRO E 114      25.719  32.124  33.667  1.00  0.00           H  
ATOM   1071  HB3 PRO E 114      23.755  31.998  32.527  1.00  0.00           H  
ATOM   1072  HB2 PRO E 114      23.332  30.528  33.465  1.00  0.00           H  
ATOM   1073  HG3 PRO E 114      24.171  30.786  30.709  1.00  0.00           H  
ATOM   1074  HG2 PRO E 114      23.539  29.353  31.587  1.00  0.00           H  
ATOM   1075  HD2 PRO E 114      25.618  28.528  31.947  1.00  0.00           H  
ATOM   1076  HD3 PRO E 114      26.173  29.743  30.694  1.00  0.00           H  
ATOM   1077  N   LYS E 115      25.400  31.156  35.988  1.00 21.89           N  
ATOM   1078  CA  LYS E 115      25.411  30.676  37.369  1.00 18.99           C  
ATOM   1079  C   LYS E 115      24.153  31.141  38.096  1.00 17.89           C  
ATOM   1080  O   LYS E 115      24.152  32.065  38.934  1.00 18.18           O  
ATOM   1081  CB  LYS E 115      26.668  31.186  38.102  1.00 19.43           C  
ATOM   1082  CG  LYS E 115      27.972  30.633  37.489  1.00 23.10           C  
ATOM   1083  CD  LYS E 115      29.125  31.572  37.788  1.00 26.90           C  
ATOM   1084  CE  LYS E 115      30.406  31.291  37.029  1.00 29.23           C  
ATOM   1085  NZ  LYS E 115      30.260  31.618  35.583  1.00 30.12           N1+
ATOM   1086  H   LYS E 115      25.412  32.160  35.881  1.00  0.00           H  
ATOM   1087  HA  LYS E 115      25.428  29.586  37.361  1.00  0.00           H  
ATOM   1088  HB3 LYS E 115      26.614  30.905  39.153  1.00  0.00           H  
ATOM   1089  HB2 LYS E 115      26.687  32.275  38.072  1.00  0.00           H  
ATOM   1090  HG3 LYS E 115      27.853  30.535  36.411  1.00  0.00           H  
ATOM   1091  HG2 LYS E 115      28.185  29.652  37.913  1.00  0.00           H  
ATOM   1092  HD3 LYS E 115      29.331  31.561  38.858  1.00  0.00           H  
ATOM   1093  HD2 LYS E 115      28.811  32.598  37.598  1.00  0.00           H  
ATOM   1094  HE3 LYS E 115      30.669  30.240  37.139  1.00  0.00           H  
ATOM   1095  HE2 LYS E 115      31.217  31.881  37.455  1.00  0.00           H  
ATOM   1096  HZ1 LYS E 115      31.100  31.349  35.091  1.00  0.00           H  
ATOM   1097  HZ2 LYS E 115      29.471  31.116  35.202  1.00  0.00           H  
ATOM   1098  HZ3 LYS E 115      30.111  32.610  35.476  1.00  0.00           H  
ATOM   1099  N   ASP E 116      23.058  30.510  37.716  1.00 17.57           N  
ATOM   1100  CA  ASP E 116      21.709  30.826  38.243  1.00 16.10           C  
ATOM   1101  C   ASP E 116      21.555  30.579  39.743  1.00 14.71           C  
ATOM   1102  O   ASP E 116      21.967  29.540  40.238  1.00 12.31           O  
ATOM   1103  CB  ASP E 116      20.692  30.090  37.434  1.00 20.85           C  
ATOM   1104  CG  ASP E 116      20.617  30.498  35.975  1.00 32.16           C  
ATOM   1105  OD1 ASP E 116      21.109  31.559  35.566  1.00 33.02           O  
ATOM   1106  OD2 ASP E 116      20.030  29.646  35.270  1.00 32.74           O1-
ATOM   1107  H   ASP E 116      23.113  29.770  37.032  1.00  0.00           H  
ATOM   1108  HA  ASP E 116      21.542  31.889  38.075  1.00  0.00           H  
ATOM   1109  HB3 ASP E 116      19.711  30.211  37.892  1.00  0.00           H  
ATOM   1110  HB2 ASP E 116      20.884  29.020  37.500  1.00  0.00           H  
ATOM   1111  N   GLY E 117      20.873  31.524  40.374  1.00 15.16           N  
ATOM   1112  CA  GLY E 117      20.609  31.489  41.822  1.00 12.28           C  
ATOM   1113  C   GLY E 117      19.257  30.780  42.032  1.00 15.47           C  
ATOM   1114  O   GLY E 117      18.387  31.332  42.731  1.00 16.03           O  
ATOM   1115  H   GLY E 117      20.509  32.313  39.860  1.00  0.00           H  
ATOM   1116  HA3 GLY E 117      20.548  32.507  42.204  1.00  0.00           H  
ATOM   1117  HA2 GLY E 117      21.397  30.924  42.321  1.00  0.00           H  
ATOM   1118  N   THR E 118      19.149  29.651  41.376  1.00 14.10           N  
ATOM   1119  CA  THR E 118      17.909  28.864  41.421  1.00 14.03           C  
ATOM   1120  C   THR E 118      18.216  27.396  41.563  1.00 13.07           C  
ATOM   1121  O   THR E 118      19.379  26.964  41.564  1.00 15.30           O  
ATOM   1122  CB  THR E 118      17.065  29.053  40.071  1.00 15.93           C  
ATOM   1123  OG1 THR E 118      17.770  28.289  39.019  1.00 19.03           O  
ATOM   1124  CG2 THR E 118      16.864  30.495  39.616  1.00 13.38           C  
ATOM   1125  H   THR E 118      19.926  29.310  40.829  1.00  0.00           H  
ATOM   1126  HA  THR E 118      17.308  29.189  42.269  1.00  0.00           H  
ATOM   1127  HB  THR E 118      16.084  28.603  40.217  1.00  0.00           H  
ATOM   1128  HG1 THR E 118      17.450  27.384  39.011  1.00  0.00           H  
ATOM   1129 HG21 THR E 118      16.281  30.507  38.695  1.00  0.00           H  
ATOM   1130 HG22 THR E 118      16.333  31.049  40.388  1.00  0.00           H  
ATOM   1131 HG23 THR E 118      17.834  30.959  39.438  1.00  0.00           H  
ATOM   1132  N   VAL E 119      17.124  26.655  41.732  1.00 11.91           N  
ATOM   1133  CA  VAL E 119      17.120  25.196  41.778  1.00 10.44           C  
ATOM   1134  C   VAL E 119      16.214  24.837  40.580  1.00 12.13           C  
ATOM   1135  O   VAL E 119      14.973  24.947  40.704  1.00 11.02           O  
ATOM   1136  CB  VAL E 119      16.610  24.615  43.101  1.00  7.58           C  
ATOM   1137  CG1 VAL E 119      16.562  23.075  42.976  1.00  8.81           C  
ATOM   1138  CG2 VAL E 119      17.466  25.018  44.284  1.00 11.35           C  
ATOM   1139  H   VAL E 119      16.223  27.099  41.838  1.00  0.00           H  
ATOM   1140  HA  VAL E 119      18.128  24.828  41.589  1.00  0.00           H  
ATOM   1141  HB  VAL E 119      15.597  24.978  43.269  1.00  0.00           H  
ATOM   1142 HG11 VAL E 119      16.201  22.645  43.909  1.00  0.00           H  
ATOM   1143 HG12 VAL E 119      15.889  22.797  42.165  1.00  0.00           H  
ATOM   1144 HG13 VAL E 119      17.562  22.696  42.765  1.00  0.00           H  
ATOM   1145 HG21 VAL E 119      17.058  24.579  45.194  1.00  0.00           H  
ATOM   1146 HG22 VAL E 119      18.485  24.662  44.135  1.00  0.00           H  
ATOM   1147 HG23 VAL E 119      17.471  26.104  44.376  1.00  0.00           H  
ATOM   1148  N   GLY E 120      16.862  24.456  39.468  1.00 12.67           N  
ATOM   1149  CA  GLY E 120      15.997  24.154  38.272  1.00 14.16           C  
ATOM   1150  C   GLY E 120      15.348  25.534  38.060  1.00 20.13           C  
ATOM   1151  O   GLY E 120      16.071  26.561  38.173  1.00 21.82           O  
ATOM   1152  H   GLY E 120      17.870  24.388  39.470  1.00  0.00           H  
ATOM   1153  HA3 GLY E 120      15.226  23.440  38.562  1.00  0.00           H  
ATOM   1154  HA2 GLY E 120      16.636  23.927  37.420  1.00  0.00           H  
ATOM   1155  N   GLY E 121      14.098  25.605  37.689  1.00 19.82           N  
ATOM   1156  CA  GLY E 121      13.616  27.034  37.522  1.00 24.79           C  
ATOM   1157  C   GLY E 121      13.342  27.818  38.798  1.00 23.61           C  
ATOM   1158  O   GLY E 121      13.017  29.044  38.712  1.00 26.17           O  
ATOM   1159  H   GLY E 121      13.565  24.759  37.545  1.00  0.00           H  
ATOM   1160  HA3 GLY E 121      12.723  27.042  36.898  1.00  0.00           H  
ATOM   1161  HA2 GLY E 121      14.331  27.584  36.911  1.00  0.00           H  
ATOM   1162  N   GLN E 122      13.410  27.195  39.962  1.00 18.45           N  
ATOM   1163  CA  GLN E 122      12.956  27.817  41.219  1.00 17.05           C  
ATOM   1164  C   GLN E 122      13.848  28.795  41.918  1.00 15.32           C  
ATOM   1165  O   GLN E 122      14.937  28.420  42.379  1.00 13.28           O  
ATOM   1166  CB  GLN E 122      12.436  26.662  42.116  1.00 14.59           C  
ATOM   1167  CG  GLN E 122      12.141  27.035  43.562  1.00 21.08           C  
ATOM   1168  CD  GLN E 122      10.916  27.895  43.755  1.00 26.47           C  
ATOM   1169  OE1 GLN E 122       9.886  27.643  43.139  1.00 29.67           O  
ATOM   1170  NE2 GLN E 122      11.026  28.949  44.558  1.00 26.76           N  
ATOM   1171  H   GLN E 122      13.783  26.258  40.013  1.00  0.00           H  
ATOM   1172  HA  GLN E 122      12.067  28.387  40.947  1.00  0.00           H  
ATOM   1173  HB3 GLN E 122      13.151  25.840  42.095  1.00  0.00           H  
ATOM   1174  HB2 GLN E 122      11.542  26.231  41.666  1.00  0.00           H  
ATOM   1175  HG3 GLN E 122      13.008  27.539  43.989  1.00  0.00           H  
ATOM   1176  HG2 GLN E 122      12.040  26.126  44.155  1.00  0.00           H  
ATOM   1177 HE22 GLN E 122      10.230  29.550  44.714  1.00  0.00           H  
ATOM   1178 HE21 GLN E 122      11.906  29.148  45.013  1.00  0.00           H  
ATOM   1179  N   ASP E 123      13.306  29.996  42.166  1.00 13.53           N  
ATOM   1180  CA  ASP E 123      14.097  31.039  42.858  1.00 15.41           C  
ATOM   1181  C   ASP E 123      14.442  30.705  44.290  1.00 14.33           C  
ATOM   1182  O   ASP E 123      13.599  30.136  45.020  1.00 13.72           O  
ATOM   1183  CB  ASP E 123      13.276  32.340  42.728  1.00 18.76           C  
ATOM   1184  CG  ASP E 123      14.208  33.524  42.963  1.00 33.21           C  
ATOM   1185  OD1 ASP E 123      13.798  34.451  43.680  1.00 40.82           O  
ATOM   1186  OD2 ASP E 123      15.318  33.437  42.393  1.00 33.90           O1-
ATOM   1187  H   ASP E 123      12.357  30.190  41.882  1.00  0.00           H  
ATOM   1188  HA  ASP E 123      15.030  31.173  42.310  1.00  0.00           H  
ATOM   1189  HB3 ASP E 123      12.485  32.346  43.477  1.00  0.00           H  
ATOM   1190  HB2 ASP E 123      12.853  32.404  41.726  1.00  0.00           H  
ATOM   1191  N   ILE E 124      15.629  30.972  44.735  1.00 11.41           N  
ATOM   1192  CA  ILE E 124      16.116  30.736  46.103  1.00 11.55           C  
ATOM   1193  C   ILE E 124      16.563  32.107  46.631  1.00 12.73           C  
ATOM   1194  O   ILE E 124      17.328  32.722  45.877  1.00 15.46           O  
ATOM   1195  CB  ILE E 124      17.296  29.715  46.146  1.00 12.60           C  
ATOM   1196  CG1 ILE E 124      16.752  28.303  45.789  1.00 13.28           C  
ATOM   1197  CG2 ILE E 124      18.035  29.803  47.503  1.00 15.40           C  
ATOM   1198  CD1 ILE E 124      15.798  27.658  46.849  1.00 14.87           C  
ATOM   1199  H   ILE E 124      16.318  31.380  44.121  1.00  0.00           H  
ATOM   1200  HA  ILE E 124      15.296  30.364  46.717  1.00  0.00           H  
ATOM   1201  HB  ILE E 124      18.004  30.000  45.369  1.00  0.00           H  
ATOM   1202 HG13 ILE E 124      17.590  27.632  45.603  1.00  0.00           H  
ATOM   1203 HG12 ILE E 124      16.244  28.346  44.826  1.00  0.00           H  
ATOM   1204 HG21 ILE E 124      18.855  29.086  47.518  1.00  0.00           H  
ATOM   1205 HG22 ILE E 124      18.431  30.809  47.637  1.00  0.00           H  
ATOM   1206 HG23 ILE E 124      17.339  29.576  48.310  1.00  0.00           H  
ATOM   1207 HD11 ILE E 124      15.478  26.677  46.500  1.00  0.00           H  
ATOM   1208 HD12 ILE E 124      16.325  27.553  47.796  1.00  0.00           H  
ATOM   1209 HD13 ILE E 124      14.925  28.295  46.988  1.00  0.00           H  
ATOM   1210  N   THR E 125      16.025  32.546  47.743  1.00 12.70           N  
ATOM   1211  CA  THR E 125      16.360  33.921  48.185  1.00 16.26           C  
ATOM   1212  C   THR E 125      16.930  33.970  49.561  1.00 17.43           C  
ATOM   1213  O   THR E 125      17.425  35.060  49.936  1.00 19.55           O  
ATOM   1214  CB  THR E 125      15.028  34.789  48.086  1.00 18.76           C  
ATOM   1215  OG1 THR E 125      14.173  34.265  49.154  1.00 21.96           O  
ATOM   1216  CG2 THR E 125      14.335  34.741  46.729  1.00 23.07           C  
ATOM   1217  H   THR E 125      15.403  31.953  48.271  1.00  0.00           H  
ATOM   1218  HA  THR E 125      17.094  34.336  47.495  1.00  0.00           H  
ATOM   1219  HB  THR E 125      15.272  35.826  48.314  1.00  0.00           H  
ATOM   1220  HG1 THR E 125      14.613  34.378  50.000  1.00  0.00           H  
ATOM   1221 HG21 THR E 125      13.438  35.361  46.756  1.00  0.00           H  
ATOM   1222 HG22 THR E 125      15.012  35.116  45.962  1.00  0.00           H  
ATOM   1223 HG23 THR E 125      14.058  33.714  46.498  1.00  0.00           H  
ATOM   1224  N   SER E 126      16.847  32.936  50.368  1.00 16.71           N  
ATOM   1225  CA  SER E 126      17.376  32.888  51.722  1.00 14.38           C  
ATOM   1226  C   SER E 126      17.679  31.451  52.110  1.00 12.22           C  
ATOM   1227  O   SER E 126      17.411  30.516  51.365  1.00 14.94           O  
ATOM   1228  CB  SER E 126      16.415  33.492  52.767  1.00 18.73           C  
ATOM   1229  OG  SER E 126      15.244  32.657  52.741  1.00 18.33           O  
ATOM   1230  H   SER E 126      16.386  32.092  50.061  1.00  0.00           H  
ATOM   1231  HA  SER E 126      18.308  33.453  51.746  1.00  0.00           H  
ATOM   1232  HB3 SER E 126      16.144  34.504  52.468  1.00  0.00           H  
ATOM   1233  HB2 SER E 126      16.875  33.439  53.754  1.00  0.00           H  
ATOM   1234  HG  SER E 126      15.488  31.757  52.967  1.00  0.00           H  
ATOM   1235  N   ALA E 127      18.302  31.311  53.255  1.00 11.28           N  
ATOM   1236  CA  ALA E 127      18.663  30.012  53.836  1.00 13.10           C  
ATOM   1237  C   ALA E 127      17.874  29.937  55.147  1.00 13.02           C  
ATOM   1238  O   ALA E 127      17.686  31.020  55.765  1.00 15.84           O  
ATOM   1239  CB  ALA E 127      20.138  29.832  53.986  1.00 11.62           C  
ATOM   1240  H   ALA E 127      18.561  32.125  53.793  1.00  0.00           H  
ATOM   1241  HA  ALA E 127      18.292  29.231  53.173  1.00  0.00           H  
ATOM   1242  HB1 ALA E 127      20.343  28.854  54.420  1.00  0.00           H  
ATOM   1243  HB2 ALA E 127      20.614  29.903  53.009  1.00  0.00           H  
ATOM   1244  HB3 ALA E 127      20.535  30.609  54.640  1.00  0.00           H  
ATOM   1245  N   ALA E 128      17.436  28.778  55.552  1.00 11.75           N  
ATOM   1246  CA  ALA E 128      16.625  28.645  56.782  1.00 11.53           C  
ATOM   1247  C   ALA E 128      16.988  27.379  57.515  1.00 16.20           C  
ATOM   1248  O   ALA E 128      17.607  26.516  56.833  1.00 12.15           O  
ATOM   1249  CB  ALA E 128      15.142  28.774  56.396  1.00  9.93           C  
ATOM   1250  H   ALA E 128      17.649  27.945  55.024  1.00  0.00           H  
ATOM   1251  HA  ALA E 128      16.872  29.484  57.432  1.00  0.00           H  
ATOM   1252  HB1 ALA E 128      14.524  28.679  57.289  1.00  0.00           H  
ATOM   1253  HB2 ALA E 128      14.969  29.747  55.938  1.00  0.00           H  
ATOM   1254  HB3 ALA E 128      14.880  27.988  55.688  1.00  0.00           H  
ATOM   1255  N   ASN E 129      16.599  27.235  58.785  1.00 12.93           N  
ATOM   1256  CA  ASN E 129      16.932  25.956  59.457  1.00 13.41           C  
ATOM   1257  C   ASN E 129      15.725  25.010  59.268  1.00  9.53           C  
ATOM   1258  O   ASN E 129      14.642  25.581  59.200  1.00  8.23           O  
ATOM   1259  CB  ASN E 129      17.368  26.093  60.907  1.00 23.00           C  
ATOM   1260  CG  ASN E 129      18.809  26.635  60.954  1.00 29.63           C  
ATOM   1261  OD1 ASN E 129      19.766  25.987  60.486  1.00 32.77           O  
ATOM   1262  ND2 ASN E 129      18.872  27.835  61.506  1.00 29.65           N  
ATOM   1263  H   ASN E 129      16.101  27.981  59.248  1.00  0.00           H  
ATOM   1264  HA  ASN E 129      17.769  25.519  58.913  1.00  0.00           H  
ATOM   1265  HB3 ASN E 129      17.331  25.118  61.390  1.00  0.00           H  
ATOM   1266  HB2 ASN E 129      16.703  26.786  61.421  1.00  0.00           H  
ATOM   1267 HD22 ASN E 129      19.762  28.303  61.598  1.00  0.00           H  
ATOM   1268 HD21 ASN E 129      18.029  28.282  61.837  1.00  0.00           H  
ATOM   1269  N   ALA E 130      16.044  23.743  59.140  1.00 11.97           N  
ATOM   1270  CA  ALA E 130      14.910  22.766  58.977  1.00 12.15           C  
ATOM   1271  C   ALA E 130      14.224  22.648  60.337  1.00 10.49           C  
ATOM   1272  O   ALA E 130      14.862  22.837  61.376  1.00  9.38           O  
ATOM   1273  CB  ALA E 130      15.526  21.438  58.598  1.00 11.02           C  
ATOM   1274  H   ALA E 130      17.014  23.463  59.153  1.00  0.00           H  
ATOM   1275  HA  ALA E 130      14.209  23.103  58.214  1.00  0.00           H  
ATOM   1276  HB1 ALA E 130      14.739  20.695  58.469  1.00  0.00           H  
ATOM   1277  HB2 ALA E 130      16.078  21.547  57.665  1.00  0.00           H  
ATOM   1278  HB3 ALA E 130      16.206  21.114  59.386  1.00  0.00           H  
ATOM   1279  N   THR E 131      12.945  22.280  60.302  1.00  6.62           N  
ATOM   1280  CA  THR E 131      12.179  22.012  61.523  1.00  6.66           C  
ATOM   1281  C   THR E 131      11.413  20.719  61.303  1.00  8.17           C  
ATOM   1282  O   THR E 131      11.084  20.411  60.125  1.00  5.23           O  
ATOM   1283  CB  THR E 131      11.243  23.270  61.801  1.00  7.35           C  
ATOM   1284  OG1 THR E 131      10.417  23.452  60.613  1.00  6.30           O  
ATOM   1285  CG2 THR E 131      12.063  24.503  62.214  1.00 10.68           C  
ATOM   1286  H   THR E 131      12.473  22.178  59.415  1.00  0.00           H  
ATOM   1287  HA  THR E 131      12.868  21.885  62.359  1.00  0.00           H  
ATOM   1288  HB  THR E 131      10.582  23.017  62.629  1.00  0.00           H  
ATOM   1289  HG1 THR E 131       9.892  22.663  60.464  1.00  0.00           H  
ATOM   1290 HG21 THR E 131      11.392  25.342  62.395  1.00  0.00           H  
ATOM   1291 HG22 THR E 131      12.621  24.281  63.124  1.00  0.00           H  
ATOM   1292 HG23 THR E 131      12.759  24.761  61.417  1.00  0.00           H  
ATOM   1293  N   VAL E 132      11.095  20.028  62.380  1.00  7.44           N  
ATOM   1294  CA  VAL E 132      10.305  18.768  62.184  1.00  9.29           C  
ATOM   1295  C   VAL E 132       8.933  19.127  61.596  1.00  8.81           C  
ATOM   1296  O   VAL E 132       8.333  20.098  62.081  1.00  9.52           O  
ATOM   1297  CB  VAL E 132      10.306  18.025  63.525  1.00 10.07           C  
ATOM   1298  CG1 VAL E 132       9.283  16.877  63.474  1.00 14.59           C  
ATOM   1299  CG2 VAL E 132      11.659  17.556  63.979  1.00 17.29           C  
ATOM   1300  H   VAL E 132      11.382  20.352  63.292  1.00  0.00           H  
ATOM   1301  HA  VAL E 132      10.832  18.151  61.457  1.00  0.00           H  
ATOM   1302  HB  VAL E 132       9.950  18.731  64.275  1.00  0.00           H  
ATOM   1303 HG11 VAL E 132       9.283  16.348  64.427  1.00  0.00           H  
ATOM   1304 HG12 VAL E 132       8.289  17.282  63.284  1.00  0.00           H  
ATOM   1305 HG13 VAL E 132       9.551  16.186  62.676  1.00  0.00           H  
ATOM   1306 HG21 VAL E 132      11.564  17.042  64.935  1.00  0.00           H  
ATOM   1307 HG22 VAL E 132      12.074  16.872  63.240  1.00  0.00           H  
ATOM   1308 HG23 VAL E 132      12.323  18.413  64.094  1.00  0.00           H  
ATOM   1309  N   GLY E 133       8.485  18.425  60.550  1.00  7.90           N  
ATOM   1310  CA  GLY E 133       7.176  18.776  59.931  1.00  6.78           C  
ATOM   1311  C   GLY E 133       7.264  19.668  58.718  1.00  4.66           C  
ATOM   1312  O   GLY E 133       6.291  19.862  57.973  1.00  7.36           O  
ATOM   1313  H   GLY E 133       9.034  17.661  60.183  1.00  0.00           H  
ATOM   1314  HA3 GLY E 133       6.539  19.246  60.679  1.00  0.00           H  
ATOM   1315  HA2 GLY E 133       6.645  17.862  59.669  1.00  0.00           H  
ATOM   1316  N   MET E 134       8.431  20.262  58.425  1.00  5.04           N  
ATOM   1317  CA  MET E 134       8.603  21.171  57.304  1.00  4.45           C  
ATOM   1318  C   MET E 134       8.510  20.378  55.948  1.00  6.92           C  
ATOM   1319  O   MET E 134       9.031  19.314  55.866  1.00 11.19           O  
ATOM   1320  CB  MET E 134       9.975  21.876  57.427  1.00  7.03           C  
ATOM   1321  CG  MET E 134      10.070  22.905  56.321  1.00  8.58           C  
ATOM   1322  SD  MET E 134      11.842  23.534  56.290  1.00 13.14           S  
ATOM   1323  CE  MET E 134      11.666  24.901  57.433  1.00 14.34           C  
ATOM   1324  H   MET E 134       9.245  20.085  58.996  1.00  0.00           H  
ATOM   1325  HA  MET E 134       7.813  21.922  57.330  1.00  0.00           H  
ATOM   1326  HB3 MET E 134      10.772  21.143  57.310  1.00  0.00           H  
ATOM   1327  HB2 MET E 134      10.041  22.376  58.393  1.00  0.00           H  
ATOM   1328  HG3 MET E 134       9.395  23.733  56.536  1.00  0.00           H  
ATOM   1329  HG2 MET E 134       9.835  22.435  55.366  1.00  0.00           H  
ATOM   1330  HE1 MET E 134      12.625  25.406  57.547  1.00  0.00           H  
ATOM   1331  HE2 MET E 134      10.929  25.605  57.046  1.00  0.00           H  
ATOM   1332  HE3 MET E 134      11.336  24.526  58.401  1.00  0.00           H  
ATOM   1333  N   ALA E 135       7.676  20.922  55.070  1.00  5.79           N  
ATOM   1334  CA  ALA E 135       7.537  20.352  53.712  1.00  2.98           C  
ATOM   1335  C   ALA E 135       8.777  20.858  52.953  1.00  4.15           C  
ATOM   1336  O   ALA E 135       9.072  22.073  52.936  1.00  8.38           O  
ATOM   1337  CB  ALA E 135       6.244  20.936  53.110  1.00  7.74           C  
ATOM   1338  H   ALA E 135       7.131  21.732  55.327  1.00  0.00           H  
ATOM   1339  HA  ALA E 135       7.505  19.263  53.740  1.00  0.00           H  
ATOM   1340  HB1 ALA E 135       6.100  20.541  52.104  1.00  0.00           H  
ATOM   1341  HB2 ALA E 135       5.394  20.658  53.733  1.00  0.00           H  
ATOM   1342  HB3 ALA E 135       6.322  22.021  53.065  1.00  0.00           H  
ATOM   1343  N   VAL E 136       9.453  19.914  52.325  1.00  7.26           N  
ATOM   1344  CA  VAL E 136      10.720  20.251  51.593  1.00  5.39           C  
ATOM   1345  C   VAL E 136      10.684  19.498  50.254  1.00  7.20           C  
ATOM   1346  O   VAL E 136       9.911  18.615  49.936  1.00  8.04           O  
ATOM   1347  CB  VAL E 136      11.898  19.785  52.476  1.00  5.92           C  
ATOM   1348  CG1 VAL E 136      12.171  20.615  53.757  1.00  5.26           C  
ATOM   1349  CG2 VAL E 136      11.775  18.278  52.764  1.00  7.67           C  
ATOM   1350  H   VAL E 136       9.119  18.961  52.336  1.00  0.00           H  
ATOM   1351  HA  VAL E 136      10.780  21.324  51.420  1.00  0.00           H  
ATOM   1352  HB  VAL E 136      12.789  19.894  51.859  1.00  0.00           H  
ATOM   1353 HG11 VAL E 136      13.021  20.191  54.292  1.00  0.00           H  
ATOM   1354 HG12 VAL E 136      12.394  21.646  53.482  1.00  0.00           H  
ATOM   1355 HG13 VAL E 136      11.291  20.594  54.398  1.00  0.00           H  
ATOM   1356 HG21 VAL E 136      12.610  17.958  53.387  1.00  0.00           H  
ATOM   1357 HG22 VAL E 136      10.837  18.083  53.284  1.00  0.00           H  
ATOM   1358 HG23 VAL E 136      11.790  17.726  51.825  1.00  0.00           H  
ATOM   1359  N   THR E 137      11.649  19.937  49.415  1.00  4.61           N  
ATOM   1360  CA  THR E 137      11.790  19.395  48.063  1.00  6.69           C  
ATOM   1361  C   THR E 137      13.250  19.166  47.789  1.00  6.76           C  
ATOM   1362  O   THR E 137      13.994  20.063  48.203  1.00  5.05           O  
ATOM   1363  CB  THR E 137      11.254  20.506  47.064  1.00 10.76           C  
ATOM   1364  OG1 THR E 137       9.887  20.888  47.470  1.00 11.63           O  
ATOM   1365  CG2 THR E 137      11.206  20.037  45.600  1.00  8.48           C  
ATOM   1366  H   THR E 137      12.292  20.655  49.716  1.00  0.00           H  
ATOM   1367  HA  THR E 137      11.224  18.470  47.953  1.00  0.00           H  
ATOM   1368  HB  THR E 137      11.900  21.382  47.133  1.00  0.00           H  
ATOM   1369  HG1 THR E 137       9.904  21.234  48.365  1.00  0.00           H  
ATOM   1370 HG21 THR E 137      10.831  20.844  44.971  1.00  0.00           H  
ATOM   1371 HG22 THR E 137      12.208  19.759  45.274  1.00  0.00           H  
ATOM   1372 HG23 THR E 137      10.544  19.175  45.515  1.00  0.00           H  
ATOM   1373  N   ARG E 138      13.537  18.125  47.059  1.00  5.86           N  
ATOM   1374  CA  ARG E 138      14.962  17.816  46.715  1.00  5.46           C  
ATOM   1375  C   ARG E 138      15.026  17.811  45.172  1.00 10.00           C  
ATOM   1376  O   ARG E 138      14.100  17.357  44.474  1.00 10.88           O  
ATOM   1377  CB  ARG E 138      15.395  16.469  47.245  1.00  7.16           C  
ATOM   1378  CG  ARG E 138      16.820  15.959  46.943  1.00  3.62           C  
ATOM   1379  CD  ARG E 138      17.013  14.508  47.303  1.00  4.76           C  
ATOM   1380  NE  ARG E 138      16.229  13.631  46.422  1.00  2.79           N  
ATOM   1381  CZ  ARG E 138      16.136  13.572  45.129  1.00  7.12           C  
ATOM   1382  NH1 ARG E 138      16.883  14.235  44.254  1.00  7.56           N  
ATOM   1383  NH2 ARG E 138      15.163  12.760  44.567  1.00  8.77           N1+
ATOM   1384  H   ARG E 138      12.797  17.524  46.724  1.00  0.00           H  
ATOM   1385  HA  ARG E 138      15.614  18.594  47.109  1.00  0.00           H  
ATOM   1386  HB3 ARG E 138      14.674  15.716  46.931  1.00  0.00           H  
ATOM   1387  HB2 ARG E 138      15.230  16.442  48.322  1.00  0.00           H  
ATOM   1388  HG3 ARG E 138      17.545  16.566  47.485  1.00  0.00           H  
ATOM   1389  HG2 ARG E 138      17.038  16.102  45.886  1.00  0.00           H  
ATOM   1390  HD3 ARG E 138      16.711  14.347  48.337  1.00  0.00           H  
ATOM   1391  HD2 ARG E 138      18.070  14.252  47.224  1.00  0.00           H  
ATOM   1392  HE  ARG E 138      15.698  12.992  46.995  1.00  0.00           H  
ATOM   1393 HH12 ARG E 138      16.726  14.116  43.263  1.00  0.00           H  
ATOM   1394 HH11 ARG E 138      17.609  14.858  44.579  1.00  0.00           H  
ATOM   1395 HH22 ARG E 138      15.073  12.699  43.563  1.00  0.00           H  
ATOM   1396 HH21 ARG E 138      14.545  12.228  45.162  1.00  0.00           H  
ATOM   1397  N   ARG E 139      16.184  18.205  44.639  1.00  5.83           N  
ATOM   1398  CA  ARG E 139      16.387  18.063  43.155  1.00  2.88           C  
ATOM   1399  C   ARG E 139      17.767  17.415  43.008  1.00  4.85           C  
ATOM   1400  O   ARG E 139      18.718  17.864  43.716  1.00  4.11           O  
ATOM   1401  CB  ARG E 139      16.261  19.376  42.410  1.00  6.51           C  
ATOM   1402  CG  ARG E 139      16.337  19.163  40.858  1.00  5.62           C  
ATOM   1403  CD  ARG E 139      16.174  20.544  40.219  1.00  7.94           C  
ATOM   1404  NE  ARG E 139      16.043  20.343  38.761  1.00 11.57           N  
ATOM   1405  CZ  ARG E 139      17.006  20.586  37.868  1.00 19.02           C  
ATOM   1406  NH1 ARG E 139      16.846  20.262  36.573  1.00 15.18           N  
ATOM   1407  NH2 ARG E 139      18.144  21.163  38.215  1.00 12.83           N1+
ATOM   1408  H   ARG E 139      16.906  18.592  45.229  1.00  0.00           H  
ATOM   1409  HA  ARG E 139      15.637  17.373  42.768  1.00  0.00           H  
ATOM   1410  HB3 ARG E 139      17.060  20.049  42.724  1.00  0.00           H  
ATOM   1411  HB2 ARG E 139      15.313  19.849  42.665  1.00  0.00           H  
ATOM   1412  HG3 ARG E 139      15.517  18.519  40.540  1.00  0.00           H  
ATOM   1413  HG2 ARG E 139      17.313  18.756  40.596  1.00  0.00           H  
ATOM   1414  HD3 ARG E 139      17.059  21.145  40.426  1.00  0.00           H  
ATOM   1415  HD2 ARG E 139      15.269  21.016  40.602  1.00  0.00           H  
ATOM   1416  HE  ARG E 139      15.146  19.996  38.455  1.00  0.00           H  
ATOM   1417 HH12 ARG E 139      17.584  20.453  35.911  1.00  0.00           H  
ATOM   1418 HH11 ARG E 139      15.988  19.829  36.263  1.00  0.00           H  
ATOM   1419 HH22 ARG E 139      18.855  21.335  37.519  1.00  0.00           H  
ATOM   1420 HH21 ARG E 139      18.302  21.432  39.175  1.00  0.00           H  
ATOM   1421  N   GLY E 140      17.842  16.416  42.113  1.00  5.16           N  
ATOM   1422  CA  GLY E 140      19.157  15.735  41.957  1.00  5.97           C  
ATOM   1423  C   GLY E 140      19.286  15.362  40.465  1.00  4.93           C  
ATOM   1424  O   GLY E 140      18.254  15.279  39.775  1.00  4.68           O  
ATOM   1425  H   GLY E 140      17.026  16.154  41.578  1.00  0.00           H  
ATOM   1426  HA3 GLY E 140      19.168  14.827  42.559  1.00  0.00           H  
ATOM   1427  HA2 GLY E 140      19.957  16.423  42.229  1.00  0.00           H  
ATOM   1428  N   SER E 141      20.521  15.000  40.130  1.00  4.32           N  
ATOM   1429  CA  SER E 141      20.774  14.781  38.677  1.00  6.87           C  
ATOM   1430  C   SER E 141      20.316  13.415  38.187  1.00  7.29           C  
ATOM   1431  O   SER E 141      20.187  13.245  36.936  1.00 10.39           O  
ATOM   1432  CB  SER E 141      22.262  15.100  38.380  1.00  5.89           C  
ATOM   1433  OG  SER E 141      23.058  14.087  38.883  1.00  9.01           O  
ATOM   1434  H   SER E 141      21.226  14.889  40.845  1.00  0.00           H  
ATOM   1435  HA  SER E 141      20.181  15.520  38.140  1.00  0.00           H  
ATOM   1436  HB3 SER E 141      22.533  16.043  38.855  1.00  0.00           H  
ATOM   1437  HB2 SER E 141      22.409  15.177  37.303  1.00  0.00           H  
ATOM   1438  HG  SER E 141      23.523  14.401  39.662  1.00  0.00           H  
ATOM   1439  N   THR E 142      19.989  12.525  39.142  1.00  4.14           N  
ATOM   1440  CA  THR E 142      19.474  11.195  38.689  1.00  5.92           C  
ATOM   1441  C   THR E 142      17.941  11.212  38.666  1.00  7.89           C  
ATOM   1442  O   THR E 142      17.316  10.785  37.694  1.00  5.96           O  
ATOM   1443  CB  THR E 142      19.956   9.999  39.541  1.00  3.02           C  
ATOM   1444  OG1 THR E 142      21.430   9.989  39.326  1.00  9.59           O  
ATOM   1445  CG2 THR E 142      19.434   8.581  39.201  1.00  4.77           C  
ATOM   1446  H   THR E 142      20.097  12.768  40.116  1.00  0.00           H  
ATOM   1447  HA  THR E 142      19.819  11.035  37.668  1.00  0.00           H  
ATOM   1448  HB  THR E 142      19.754  10.208  40.591  1.00  0.00           H  
ATOM   1449  HG1 THR E 142      21.845   9.418  39.976  1.00  0.00           H  
ATOM   1450 HG21 THR E 142      19.868   7.859  39.892  1.00  0.00           H  
ATOM   1451 HG22 THR E 142      18.348   8.562  39.291  1.00  0.00           H  
ATOM   1452 HG23 THR E 142      19.718   8.324  38.182  1.00  0.00           H  
ATOM   1453  N   THR E 143      17.357  11.603  39.809  1.00  8.63           N  
ATOM   1454  CA  THR E 143      15.899  11.508  39.978  1.00  9.57           C  
ATOM   1455  C   THR E 143      15.062  12.711  39.720  1.00  7.56           C  
ATOM   1456  O   THR E 143      13.789  12.584  39.793  1.00  9.65           O  
ATOM   1457  CB  THR E 143      15.595  10.808  41.367  1.00  4.55           C  
ATOM   1458  OG1 THR E 143      16.126  11.686  42.424  1.00  5.79           O  
ATOM   1459  CG2 THR E 143      16.204   9.391  41.513  1.00  7.31           C  
ATOM   1460  H   THR E 143      17.921  11.966  40.565  1.00  0.00           H  
ATOM   1461  HA  THR E 143      15.580  10.785  39.228  1.00  0.00           H  
ATOM   1462  HB  THR E 143      14.514  10.734  41.488  1.00  0.00           H  
ATOM   1463  HG1 THR E 143      17.083  11.622  42.443  1.00  0.00           H  
ATOM   1464 HG21 THR E 143      15.949   8.984  42.491  1.00  0.00           H  
ATOM   1465 HG22 THR E 143      15.805   8.742  40.734  1.00  0.00           H  
ATOM   1466 HG23 THR E 143      17.288   9.450  41.416  1.00  0.00           H  
ATOM   1467  N   GLY E 156      15.672  13.833  39.523  1.00  5.39           N  
ATOM   1468  CA  GLY E 156      14.927  15.076  39.312  1.00  6.02           C  
ATOM   1469  C   GLY E 156      14.444  15.549  40.681  1.00  4.54           C  
ATOM   1470  O   GLY E 156      15.059  15.360  41.725  1.00  9.84           O  
ATOM   1471  H   GLY E 156      16.682  13.864  39.513  1.00  0.00           H  
ATOM   1472  HA3 GLY E 156      14.067  14.879  38.672  1.00  0.00           H  
ATOM   1473  HA2 GLY E 156      15.590  15.826  38.882  1.00  0.00           H  
ATOM   1474  N   THR E 157      13.213  16.045  40.621  1.00  6.19           N  
ATOM   1475  CA  THR E 157      12.587  16.652  41.815  1.00  4.31           C  
ATOM   1476  C   THR E 157      11.603  15.787  42.575  1.00  7.16           C  
ATOM   1477  O   THR E 157      10.653  15.278  41.898  1.00  6.93           O  
ATOM   1478  CB  THR E 157      11.845  17.949  41.324  1.00  7.28           C  
ATOM   1479  OG1 THR E 157      12.811  18.818  40.689  1.00 10.49           O  
ATOM   1480  CG2 THR E 157      11.142  18.724  42.436  1.00  6.24           C  
ATOM   1481  H   THR E 157      12.696  16.010  39.754  1.00  0.00           H  
ATOM   1482  HA  THR E 157      13.380  16.951  42.501  1.00  0.00           H  
ATOM   1483  HB  THR E 157      11.101  17.660  40.582  1.00  0.00           H  
ATOM   1484  HG1 THR E 157      13.496  19.052  41.320  1.00  0.00           H  
ATOM   1485 HG21 THR E 157      10.655  19.603  42.016  1.00  0.00           H  
ATOM   1486 HG22 THR E 157      10.394  18.086  42.907  1.00  0.00           H  
ATOM   1487 HG23 THR E 157      11.874  19.036  43.181  1.00  0.00           H  
ATOM   1488  N   HIS E 158      11.820  15.681  43.868  1.00  9.38           N  
ATOM   1489  CA  HIS E 158      10.942  14.847  44.730  1.00  7.76           C  
ATOM   1490  C   HIS E 158      10.654  15.650  46.002  1.00 12.53           C  
ATOM   1491  O   HIS E 158      11.569  16.387  46.431  1.00  9.19           O  
ATOM   1492  CB  HIS E 158      11.579  13.496  45.033  1.00  5.07           C  
ATOM   1493  CG  HIS E 158      11.623  12.611  43.825  1.00 10.79           C  
ATOM   1494  ND1 HIS E 158      10.637  11.715  43.505  1.00 14.48           N  
ATOM   1495  CD2 HIS E 158      12.509  12.621  42.775  1.00 10.22           C  
ATOM   1496  CE1 HIS E 158      10.928  11.138  42.354  1.00 12.74           C  
ATOM   1497  NE2 HIS E 158      12.067  11.638  41.914  1.00 10.54           N  
ATOM   1498  H   HIS E 158      12.594  16.171  44.292  1.00  0.00           H  
ATOM   1499  HA  HIS E 158      10.001  14.677  44.206  1.00  0.00           H  
ATOM   1500  HB3 HIS E 158      11.019  13.001  45.825  1.00  0.00           H  
ATOM   1501  HB2 HIS E 158      12.592  13.649  45.407  1.00  0.00           H  
ATOM   1502  HD2 HIS E 158      13.334  13.318  42.771  1.00  0.00           H  
ATOM   1503  HE1 HIS E 158      10.266  10.393  41.941  1.00  0.00           H  
ATOM   1504  HE2 HIS E 158      12.607  11.406  41.093  1.00  0.00           H  
ATOM   1505  N   SER E 159       9.449  15.419  46.557  1.00  8.30           N  
ATOM   1506  CA  SER E 159       9.088  16.238  47.766  1.00  8.93           C  
ATOM   1507  C   SER E 159       8.772  15.408  48.977  1.00 10.36           C  
ATOM   1508  O   SER E 159       8.592  14.189  48.842  1.00 11.93           O  
ATOM   1509  CB  SER E 159       7.860  17.103  47.479  1.00 11.32           C  
ATOM   1510  OG  SER E 159       8.199  18.098  46.494  1.00 10.37           O  
ATOM   1511  H   SER E 159       8.835  14.723  46.160  1.00  0.00           H  
ATOM   1512  HA  SER E 159       9.926  16.893  48.004  1.00  0.00           H  
ATOM   1513  HB3 SER E 159       7.540  17.595  48.397  1.00  0.00           H  
ATOM   1514  HB2 SER E 159       7.054  16.475  47.098  1.00  0.00           H  
ATOM   1515  HG  SER E 159       8.910  18.649  46.828  1.00  0.00           H  
ATOM   1516  N   GLY E 160       8.648  16.035  50.155  1.00  7.36           N  
ATOM   1517  CA  GLY E 160       8.368  15.191  51.351  1.00  6.69           C  
ATOM   1518  C   GLY E 160       8.490  16.115  52.585  1.00  4.38           C  
ATOM   1519  O   GLY E 160       8.239  17.273  52.343  1.00  5.84           O  
ATOM   1520  H   GLY E 160       8.746  17.039  50.205  1.00  0.00           H  
ATOM   1521  HA3 GLY E 160       9.112  14.398  51.418  1.00  0.00           H  
ATOM   1522  HA2 GLY E 160       7.352  14.802  51.289  1.00  0.00           H  
ATOM   1523  N   SER E 161       8.773  15.522  53.709  1.00  8.04           N  
ATOM   1524  CA  SER E 161       8.822  16.371  54.931  1.00  6.68           C  
ATOM   1525  C   SER E 161      10.012  15.939  55.775  1.00  4.84           C  
ATOM   1526  O   SER E 161      10.529  14.843  55.638  1.00  5.29           O  
ATOM   1527  CB  SER E 161       7.391  16.267  55.590  1.00 12.30           C  
ATOM   1528  OG  SER E 161       7.282  14.955  56.096  1.00 19.79           O  
ATOM   1529  H   SER E 161       8.948  14.528  53.725  1.00  0.00           H  
ATOM   1530  HA  SER E 161       8.980  17.404  54.622  1.00  0.00           H  
ATOM   1531  HB3 SER E 161       6.628  16.425  54.827  1.00  0.00           H  
ATOM   1532  HB2 SER E 161       7.318  16.979  56.411  1.00  0.00           H  
ATOM   1533  HG  SER E 161       7.377  14.326  55.377  1.00  0.00           H  
ATOM   1534  N   VAL E 162      10.432  16.872  56.628  1.00  6.37           N  
ATOM   1535  CA  VAL E 162      11.508  16.640  57.623  1.00  5.45           C  
ATOM   1536  C   VAL E 162      10.830  15.812  58.761  1.00  6.85           C  
ATOM   1537  O   VAL E 162       9.783  16.299  59.227  1.00  9.64           O  
ATOM   1538  CB  VAL E 162      12.083  17.947  58.187  1.00  4.66           C  
ATOM   1539  CG1 VAL E 162      13.069  17.718  59.369  1.00  2.93           C  
ATOM   1540  CG2 VAL E 162      12.741  18.782  57.112  1.00  8.43           C  
ATOM   1541  H   VAL E 162      10.014  17.791  56.616  1.00  0.00           H  
ATOM   1542  HA  VAL E 162      12.306  16.054  57.170  1.00  0.00           H  
ATOM   1543  HB  VAL E 162      11.245  18.525  58.575  1.00  0.00           H  
ATOM   1544 HG11 VAL E 162      13.441  18.678  59.724  1.00  0.00           H  
ATOM   1545 HG12 VAL E 162      12.551  17.208  60.180  1.00  0.00           H  
ATOM   1546 HG13 VAL E 162      13.906  17.107  59.032  1.00  0.00           H  
ATOM   1547 HG21 VAL E 162      13.135  19.698  57.553  1.00  0.00           H  
ATOM   1548 HG22 VAL E 162      13.556  18.218  56.661  1.00  0.00           H  
ATOM   1549 HG23 VAL E 162      12.006  19.034  56.348  1.00  0.00           H  
ATOM   1550  N   THR E 163      11.509  14.716  59.053  1.00  7.39           N  
ATOM   1551  CA  THR E 163      10.977  13.828  60.116  1.00 12.71           C  
ATOM   1552  C   THR E 163      11.800  13.793  61.369  1.00 12.16           C  
ATOM   1553  O   THR E 163      11.281  13.286  62.399  1.00 15.52           O  
ATOM   1554  CB  THR E 163      10.769  12.374  59.527  1.00 11.20           C  
ATOM   1555  OG1 THR E 163      12.099  11.838  59.249  1.00 11.20           O  
ATOM   1556  CG2 THR E 163       9.803  12.308  58.333  1.00  8.09           C  
ATOM   1557  H   THR E 163      12.363  14.504  58.557  1.00  0.00           H  
ATOM   1558  HA  THR E 163       9.992  14.208  60.388  1.00  0.00           H  
ATOM   1559  HB  THR E 163      10.338  11.766  60.321  1.00  0.00           H  
ATOM   1560  HG1 THR E 163      12.663  12.538  58.914  1.00  0.00           H  
ATOM   1561 HG21 THR E 163       9.718  11.277  57.991  1.00  0.00           H  
ATOM   1562 HG22 THR E 163       8.822  12.671  58.636  1.00  0.00           H  
ATOM   1563 HG23 THR E 163      10.185  12.928  57.522  1.00  0.00           H  
ATOM   1564  N   ALA E 164      13.024  14.292  61.319  1.00  8.92           N  
ATOM   1565  CA  ALA E 164      13.893  14.328  62.519  1.00  8.69           C  
ATOM   1566  C   ALA E 164      15.081  15.228  62.209  1.00 11.85           C  
ATOM   1567  O   ALA E 164      15.411  15.458  61.032  1.00  7.98           O  
ATOM   1568  CB  ALA E 164      14.372  12.926  62.917  1.00 13.97           C  
ATOM   1569  H   ALA E 164      13.383  14.659  60.450  1.00  0.00           H  
ATOM   1570  HA  ALA E 164      13.332  14.757  63.348  1.00  0.00           H  
ATOM   1571  HB1 ALA E 164      15.007  12.996  63.801  1.00  0.00           H  
ATOM   1572  HB2 ALA E 164      13.511  12.297  63.137  1.00  0.00           H  
ATOM   1573  HB3 ALA E 164      14.941  12.489  62.097  1.00  0.00           H  
ATOM   1574  N   LEU E 165      15.676  15.759  63.285  1.00 11.82           N  
ATOM   1575  CA  LEU E 165      16.855  16.618  63.212  1.00 10.60           C  
ATOM   1576  C   LEU E 165      17.999  15.983  64.019  1.00 10.42           C  
ATOM   1577  O   LEU E 165      17.744  15.107  64.864  1.00 10.99           O  
ATOM   1578  CB  LEU E 165      16.522  17.976  63.880  1.00 12.45           C  
ATOM   1579  CG  LEU E 165      15.382  18.755  63.201  1.00 15.97           C  
ATOM   1580  CD1 LEU E 165      15.082  20.032  63.983  1.00 18.89           C  
ATOM   1581  CD2 LEU E 165      15.749  19.142  61.775  1.00 16.52           C  
ATOM   1582  H   LEU E 165      15.312  15.571  64.208  1.00  0.00           H  
ATOM   1583  HA  LEU E 165      17.155  16.766  62.175  1.00  0.00           H  
ATOM   1584  HB3 LEU E 165      17.418  18.595  63.906  1.00  0.00           H  
ATOM   1585  HB2 LEU E 165      16.272  17.811  64.927  1.00  0.00           H  
ATOM   1586  HG  LEU E 165      14.488  18.133  63.180  1.00  0.00           H  
ATOM   1587 HD11 LEU E 165      14.274  20.576  63.494  1.00  0.00           H  
ATOM   1588 HD12 LEU E 165      14.783  19.774  64.998  1.00  0.00           H  
ATOM   1589 HD13 LEU E 165      15.974  20.657  64.016  1.00  0.00           H  
ATOM   1590 HD21 LEU E 165      14.923  19.692  61.324  1.00  0.00           H  
ATOM   1591 HD22 LEU E 165      16.640  19.770  61.787  1.00  0.00           H  
ATOM   1592 HD23 LEU E 165      15.947  18.243  61.194  1.00  0.00           H  
ATOM   1593  N   ASN E 166      19.177  16.486  63.754  1.00  8.94           N  
ATOM   1594  CA  ASN E 166      20.384  16.054  64.489  1.00 10.90           C  
ATOM   1595  C   ASN E 166      20.582  14.555  64.449  1.00 12.94           C  
ATOM   1596  O   ASN E 166      20.913  13.982  65.500  1.00 12.56           O  
ATOM   1597  CB  ASN E 166      20.336  16.563  65.934  1.00 19.83           C  
ATOM   1598  CG  ASN E 166      21.711  16.666  66.593  1.00 31.24           C  
ATOM   1599  OD1 ASN E 166      22.748  17.071  65.862  1.00 38.60           O  
ATOM   1600  ND2 ASN E 166      21.848  16.417  67.817  1.00 27.68           N  
ATOM   1601  H   ASN E 166      19.276  17.186  63.033  1.00  0.00           H  
ATOM   1602  HA  ASN E 166      21.246  16.513  64.007  1.00  0.00           H  
ATOM   1603  HB3 ASN E 166      19.700  15.907  66.527  1.00  0.00           H  
ATOM   1604  HB2 ASN E 166      19.849  17.537  65.959  1.00  0.00           H  
ATOM   1605 HD22 ASN E 166      22.759  16.487  68.248  1.00  0.00           H  
ATOM   1606 HD21 ASN E 166      21.047  16.147  68.369  1.00  0.00           H  
ATOM   1607  N   ALA E 167      20.429  13.938  63.277  1.00  8.21           N  
ATOM   1608  CA  ALA E 167      20.625  12.475  63.227  1.00 10.79           C  
ATOM   1609  C   ALA E 167      22.046  12.077  62.972  1.00  9.81           C  
ATOM   1610  O   ALA E 167      22.773  12.818  62.300  1.00 10.55           O  
ATOM   1611  CB  ALA E 167      19.705  11.973  62.070  1.00 10.59           C  
ATOM   1612  H   ALA E 167      20.185  14.470  62.454  1.00  0.00           H  
ATOM   1613  HA  ALA E 167      20.292  12.036  64.167  1.00  0.00           H  
ATOM   1614  HB1 ALA E 167      19.799  10.892  61.974  1.00  0.00           H  
ATOM   1615  HB2 ALA E 167      18.669  12.229  62.292  1.00  0.00           H  
ATOM   1616  HB3 ALA E 167      20.004  12.447  61.136  1.00  0.00           H  
ATOM   1617  N   THR E 168      22.494  10.957  63.508  1.00  9.17           N  
ATOM   1618  CA  THR E 168      23.847  10.439  63.244  1.00  8.75           C  
ATOM   1619  C   THR E 168      23.707   9.370  62.143  1.00  9.91           C  
ATOM   1620  O   THR E 168      22.793   8.516  62.333  1.00 12.89           O  
ATOM   1621  CB  THR E 168      24.470   9.732  64.520  1.00 13.15           C  
ATOM   1622  OG1 THR E 168      24.543  10.826  65.467  1.00 12.26           O  
ATOM   1623  CG2 THR E 168      25.811   9.040  64.264  1.00 11.42           C  
ATOM   1624  H   THR E 168      21.901  10.421  64.125  1.00  0.00           H  
ATOM   1625  HA  THR E 168      24.498  11.245  62.905  1.00  0.00           H  
ATOM   1626  HB  THR E 168      23.761   8.994  64.891  1.00  0.00           H  
ATOM   1627  HG1 THR E 168      25.102  11.521  65.112  1.00  0.00           H  
ATOM   1628 HG21 THR E 168      26.166   8.583  65.187  1.00  0.00           H  
ATOM   1629 HG22 THR E 168      25.683   8.271  63.503  1.00  0.00           H  
ATOM   1630 HG23 THR E 168      26.539   9.774  63.919  1.00  0.00           H  
ATOM   1631  N   VAL E 169      24.514   9.450  61.146  1.00  9.08           N  
ATOM   1632  CA  VAL E 169      24.432   8.437  60.039  1.00  9.68           C  
ATOM   1633  C   VAL E 169      25.878   7.850  59.950  1.00 14.60           C  
ATOM   1634  O   VAL E 169      26.807   8.619  59.687  1.00 12.86           O  
ATOM   1635  CB  VAL E 169      24.021   9.086  58.726  1.00 11.27           C  
ATOM   1636  CG1 VAL E 169      23.768   8.069  57.594  1.00 15.61           C  
ATOM   1637  CG2 VAL E 169      22.841   9.998  58.878  1.00 11.82           C  
ATOM   1638  H   VAL E 169      25.199  10.192  61.109  1.00  0.00           H  
ATOM   1639  HA  VAL E 169      23.725   7.651  60.304  1.00  0.00           H  
ATOM   1640  HB  VAL E 169      24.859   9.707  58.409  1.00  0.00           H  
ATOM   1641 HG11 VAL E 169      23.479   8.600  56.687  1.00  0.00           H  
ATOM   1642 HG12 VAL E 169      24.678   7.500  57.407  1.00  0.00           H  
ATOM   1643 HG13 VAL E 169      22.968   7.390  57.887  1.00  0.00           H  
ATOM   1644 HG21 VAL E 169      22.590  10.434  57.912  1.00  0.00           H  
ATOM   1645 HG22 VAL E 169      21.988   9.431  59.252  1.00  0.00           H  
ATOM   1646 HG23 VAL E 169      23.085  10.793  59.583  1.00  0.00           H  
ATOM   1647  N   ASN E 170      25.893   6.545  60.056  1.00 16.20           N  
ATOM   1648  CA  ASN E 170      27.199   5.845  59.987  1.00 14.74           C  
ATOM   1649  C   ASN E 170      27.301   5.182  58.615  1.00 15.53           C  
ATOM   1650  O   ASN E 170      26.595   4.229  58.335  1.00 17.56           O  
ATOM   1651  CB  ASN E 170      27.334   4.926  61.192  1.00 21.23           C  
ATOM   1652  CG  ASN E 170      28.611   4.109  61.244  1.00 18.90           C  
ATOM   1653  OD1 ASN E 170      29.539   4.187  60.420  1.00 24.23           O  
ATOM   1654  ND2 ASN E 170      28.714   3.250  62.268  1.00 26.29           N  
ATOM   1655  H   ASN E 170      25.028   6.038  60.182  1.00  0.00           H  
ATOM   1656  HA  ASN E 170      27.984   6.598  60.053  1.00  0.00           H  
ATOM   1657  HB3 ASN E 170      26.476   4.256  61.232  1.00  0.00           H  
ATOM   1658  HB2 ASN E 170      27.245   5.514  62.105  1.00  0.00           H  
ATOM   1659 HD22 ASN E 170      29.538   2.675  62.364  1.00  0.00           H  
ATOM   1660 HD21 ASN E 170      27.967   3.179  62.943  1.00  0.00           H  
ATOM   1661  N   TYR E 171      28.138   5.749  57.779  1.00 15.35           N  
ATOM   1662  CA  TYR E 171      28.351   5.216  56.427  1.00 19.31           C  
ATOM   1663  C   TYR E 171      29.454   4.152  56.469  1.00 17.16           C  
ATOM   1664  O   TYR E 171      29.827   3.753  55.367  1.00 21.39           O  
ATOM   1665  CB  TYR E 171      28.735   6.306  55.427  1.00 10.62           C  
ATOM   1666  CG  TYR E 171      27.643   7.327  55.163  1.00 13.03           C  
ATOM   1667  CD1 TYR E 171      27.929   8.675  55.417  1.00  8.88           C  
ATOM   1668  CD2 TYR E 171      26.367   7.005  54.743  1.00  9.39           C  
ATOM   1669  CE1 TYR E 171      26.975   9.675  55.184  1.00  6.16           C  
ATOM   1670  CE2 TYR E 171      25.396   7.983  54.454  1.00  8.05           C  
ATOM   1671  CZ  TYR E 171      25.734   9.337  54.698  1.00 10.22           C  
ATOM   1672  OH  TYR E 171      24.744  10.268  54.500  1.00 11.11           O  
ATOM   1673  H   TYR E 171      28.654   6.571  58.060  1.00  0.00           H  
ATOM   1674  HA  TYR E 171      27.427   4.746  56.090  1.00  0.00           H  
ATOM   1675  HB3 TYR E 171      29.032   5.845  54.486  1.00  0.00           H  
ATOM   1676  HB2 TYR E 171      29.631   6.819  55.778  1.00  0.00           H  
ATOM   1677  HD1 TYR E 171      28.899   8.959  55.798  1.00  0.00           H  
ATOM   1678  HD2 TYR E 171      26.082   5.971  54.624  1.00  0.00           H  
ATOM   1679  HE1 TYR E 171      27.215  10.708  55.387  1.00  0.00           H  
ATOM   1680  HE2 TYR E 171      24.434   7.689  54.061  1.00  0.00           H  
ATOM   1681  HH  TYR E 171      25.141  11.116  54.288  1.00  0.00           H  
ATOM   1682  N   GLY E 172      29.942   3.776  57.636  1.00 19.03           N  
ATOM   1683  CA  GLY E 172      30.985   2.757  57.680  1.00 21.84           C  
ATOM   1684  C   GLY E 172      32.398   3.260  57.439  1.00 24.26           C  
ATOM   1685  O   GLY E 172      32.694   4.334  56.936  1.00 22.80           O  
ATOM   1686  H   GLY E 172      29.593   4.193  58.487  1.00  0.00           H  
ATOM   1687  HA3 GLY E 172      30.753   1.973  56.959  1.00  0.00           H  
ATOM   1688  HA2 GLY E 172      30.945   2.243  58.640  1.00  0.00           H  
ATOM   1689  N   GLY E 173      33.318   2.397  57.827  1.00 29.67           N  
ATOM   1690  CA  GLY E 173      34.764   2.583  57.691  1.00 29.76           C  
ATOM   1691  C   GLY E 173      35.190   3.798  58.518  1.00 30.25           C  
ATOM   1692  O   GLY E 173      36.299   4.299  58.256  1.00 32.22           O  
ATOM   1693  H   GLY E 173      33.043   1.526  58.258  1.00  0.00           H  
ATOM   1694  HA3 GLY E 173      35.010   2.752  56.644  1.00  0.00           H  
ATOM   1695  HA2 GLY E 173      35.280   1.696  58.057  1.00  0.00           H  
ATOM   1696  N   GLY E 174      34.354   4.179  59.466  1.00 27.78           N  
ATOM   1697  CA  GLY E 174      34.679   5.358  60.289  1.00 23.94           C  
ATOM   1698  C   GLY E 174      34.127   6.608  59.608  1.00 25.34           C  
ATOM   1699  O   GLY E 174      34.490   7.702  60.051  1.00 25.94           O  
ATOM   1700  H   GLY E 174      33.499   3.664  59.623  1.00  0.00           H  
ATOM   1701  HA3 GLY E 174      35.761   5.445  60.387  1.00  0.00           H  
ATOM   1702  HA2 GLY E 174      34.225   5.250  61.273  1.00  0.00           H  
ATOM   1703  N   ASP E 175      33.291   6.444  58.578  1.00 20.50           N  
ATOM   1704  CA  ASP E 175      32.690   7.629  57.952  1.00 17.71           C  
ATOM   1705  C   ASP E 175      31.306   7.874  58.607  1.00 14.93           C  
ATOM   1706  O   ASP E 175      30.227   7.469  58.108  1.00 17.11           O  
ATOM   1707  CB  ASP E 175      32.609   7.585  56.447  1.00 14.53           C  
ATOM   1708  CG  ASP E 175      33.905   7.594  55.661  1.00 25.13           C  
ATOM   1709  OD1 ASP E 175      33.914   7.105  54.524  1.00 25.85           O  
ATOM   1710  OD2 ASP E 175      34.906   8.111  56.174  1.00 27.62           O1-
ATOM   1711  H   ASP E 175      33.081   5.516  58.241  1.00  0.00           H  
ATOM   1712  HA  ASP E 175      33.320   8.479  58.212  1.00  0.00           H  
ATOM   1713  HB3 ASP E 175      31.975   8.400  56.100  1.00  0.00           H  
ATOM   1714  HB2 ASP E 175      32.015   6.722  56.147  1.00  0.00           H  
ATOM   1715  N   VAL E 176      31.365   8.568  59.718  1.00 12.13           N  
ATOM   1716  CA  VAL E 176      30.197   8.991  60.483  1.00 13.03           C  
ATOM   1717  C   VAL E 176      29.995  10.509  60.319  1.00  9.51           C  
ATOM   1718  O   VAL E 176      30.919  11.324  60.475  1.00 13.20           O  
ATOM   1719  CB  VAL E 176      30.256   8.572  61.966  1.00 13.50           C  
ATOM   1720  CG1 VAL E 176      28.959   8.918  62.652  1.00 17.34           C  
ATOM   1721  CG2 VAL E 176      30.759   7.147  62.074  1.00 12.47           C  
ATOM   1722  H   VAL E 176      32.261   8.843  60.095  1.00  0.00           H  
ATOM   1723  HA  VAL E 176      29.328   8.501  60.043  1.00  0.00           H  
ATOM   1724  HB  VAL E 176      31.020   9.197  62.428  1.00  0.00           H  
ATOM   1725 HG11 VAL E 176      29.010   8.618  63.698  1.00  0.00           H  
ATOM   1726 HG12 VAL E 176      28.790   9.992  62.591  1.00  0.00           H  
ATOM   1727 HG13 VAL E 176      28.137   8.393  62.164  1.00  0.00           H  
ATOM   1728 HG21 VAL E 176      30.799   6.855  63.123  1.00  0.00           H  
ATOM   1729 HG22 VAL E 176      30.083   6.482  61.537  1.00  0.00           H  
ATOM   1730 HG23 VAL E 176      31.756   7.080  61.640  1.00  0.00           H  
ATOM   1731  N   VAL E 177      28.745  10.818  60.066  1.00  8.80           N  
ATOM   1732  CA  VAL E 177      28.226  12.188  59.935  1.00  9.25           C  
ATOM   1733  C   VAL E 177      27.162  12.384  61.059  1.00  9.78           C  
ATOM   1734  O   VAL E 177      26.402  11.479  61.434  1.00 12.02           O  
ATOM   1735  CB  VAL E 177      27.732  12.578  58.558  1.00 10.50           C  
ATOM   1736  CG1 VAL E 177      28.876  12.495  57.505  1.00 11.31           C  
ATOM   1737  CG2 VAL E 177      26.549  11.742  58.094  1.00 11.64           C  
ATOM   1738  H   VAL E 177      28.058  10.088  59.947  1.00  0.00           H  
ATOM   1739  HA  VAL E 177      29.054  12.858  60.170  1.00  0.00           H  
ATOM   1740  HB  VAL E 177      27.403  13.616  58.607  1.00  0.00           H  
ATOM   1741 HG11 VAL E 177      28.491  12.780  56.527  1.00  0.00           H  
ATOM   1742 HG12 VAL E 177      29.682  13.171  57.790  1.00  0.00           H  
ATOM   1743 HG13 VAL E 177      29.257  11.475  57.462  1.00  0.00           H  
ATOM   1744 HG21 VAL E 177      26.240  12.068  57.101  1.00  0.00           H  
ATOM   1745 HG22 VAL E 177      26.839  10.692  58.056  1.00  0.00           H  
ATOM   1746 HG23 VAL E 177      25.720  11.865  58.790  1.00  0.00           H  
ATOM   1747  N   TYR E 178      27.288  13.602  61.563  1.00  7.87           N  
ATOM   1748  CA  TYR E 178      26.427  13.985  62.710  1.00  9.84           C  
ATOM   1749  C   TYR E 178      25.568  15.202  62.430  1.00  9.28           C  
ATOM   1750  O   TYR E 178      25.988  16.009  61.581  1.00  8.37           O  
ATOM   1751  CB  TYR E 178      27.443  14.368  63.828  1.00  7.43           C  
ATOM   1752  CG  TYR E 178      28.325  13.228  64.243  1.00 10.79           C  
ATOM   1753  CD1 TYR E 178      27.810  12.235  65.086  1.00 12.73           C  
ATOM   1754  CD2 TYR E 178      29.661  13.162  63.833  1.00 11.07           C  
ATOM   1755  CE1 TYR E 178      28.585  11.148  65.478  1.00 12.08           C  
ATOM   1756  CE2 TYR E 178      30.473  12.108  64.293  1.00  9.21           C  
ATOM   1757  CZ  TYR E 178      29.913  11.102  65.067  1.00 12.06           C  
ATOM   1758  OH  TYR E 178      30.713  10.090  65.477  1.00 16.19           O  
ATOM   1759  H   TYR E 178      27.957  14.246  61.168  1.00  0.00           H  
ATOM   1760  HA  TYR E 178      25.809  13.144  63.024  1.00  0.00           H  
ATOM   1761  HB3 TYR E 178      26.902  14.741  64.697  1.00  0.00           H  
ATOM   1762  HB2 TYR E 178      28.062  15.198  63.487  1.00  0.00           H  
ATOM   1763  HD1 TYR E 178      26.793  12.305  65.444  1.00  0.00           H  
ATOM   1764  HD2 TYR E 178      30.060  13.916  63.171  1.00  0.00           H  
ATOM   1765  HE1 TYR E 178      28.152  10.368  66.085  1.00  0.00           H  
ATOM   1766  HE2 TYR E 178      31.523  12.087  64.043  1.00  0.00           H  
ATOM   1767  HH  TYR E 178      30.214   9.495  66.041  1.00  0.00           H  
ATOM   1768  N   GLY E 179      24.479  15.408  63.210  1.00  7.36           N  
ATOM   1769  CA  GLY E 179      23.707  16.653  62.989  1.00  8.20           C  
ATOM   1770  C   GLY E 179      22.894  16.767  61.710  1.00  5.22           C  
ATOM   1771  O   GLY E 179      22.608  17.902  61.227  1.00  8.73           O  
ATOM   1772  H   GLY E 179      24.222  14.725  63.908  1.00  0.00           H  
ATOM   1773  HA3 GLY E 179      24.379  17.508  63.064  1.00  0.00           H  
ATOM   1774  HA2 GLY E 179      23.052  16.824  63.844  1.00  0.00           H  
ATOM   1775  N   MET E 180      22.563  15.610  61.137  1.00  5.39           N  
ATOM   1776  CA  MET E 180      21.874  15.598  59.844  1.00  6.23           C  
ATOM   1777  C   MET E 180      20.344  15.700  59.979  1.00  6.09           C  
ATOM   1778  O   MET E 180      19.706  15.237  60.942  1.00  9.15           O  
ATOM   1779  CB  MET E 180      22.208  14.291  59.116  1.00  6.98           C  
ATOM   1780  CG  MET E 180      23.678  14.020  58.979  1.00 10.90           C  
ATOM   1781  SD  MET E 180      24.507  15.388  58.061  1.00 22.30           S  
ATOM   1782  CE  MET E 180      24.155  14.718  56.425  1.00 17.98           C  
ATOM   1783  H   MET E 180      22.788  14.738  61.595  1.00  0.00           H  
ATOM   1784  HA  MET E 180      22.232  16.436  59.247  1.00  0.00           H  
ATOM   1785  HB3 MET E 180      21.749  14.301  58.128  1.00  0.00           H  
ATOM   1786  HB2 MET E 180      21.734  13.458  59.633  1.00  0.00           H  
ATOM   1787  HG3 MET E 180      23.825  13.083  58.444  1.00  0.00           H  
ATOM   1788  HG2 MET E 180      24.124  13.925  59.969  1.00  0.00           H  
ATOM   1789  HE1 MET E 180      24.565  15.381  55.664  1.00  0.00           H  
ATOM   1790  HE2 MET E 180      24.610  13.733  56.330  1.00  0.00           H  
ATOM   1791  HE3 MET E 180      23.076  14.634  56.289  1.00  0.00           H  
ATOM   1792  N   ILE E 181      19.765  16.203  58.900  1.00  4.03           N  
ATOM   1793  CA  ILE E 181      18.299  16.330  58.771  1.00  7.81           C  
ATOM   1794  C   ILE E 181      17.797  15.005  58.179  1.00  6.55           C  
ATOM   1795  O   ILE E 181      18.347  14.577  57.136  1.00  7.58           O  
ATOM   1796  CB  ILE E 181      17.929  17.492  57.786  1.00  5.52           C  
ATOM   1797  CG1 ILE E 181      18.523  18.819  58.335  1.00  4.80           C  
ATOM   1798  CG2 ILE E 181      16.365  17.563  57.541  1.00  4.82           C  
ATOM   1799  CD1 ILE E 181      18.676  19.881  57.210  1.00  9.22           C  
ATOM   1800  H   ILE E 181      20.331  16.517  58.125  1.00  0.00           H  
ATOM   1801  HA  ILE E 181      17.848  16.503  59.747  1.00  0.00           H  
ATOM   1802  HB  ILE E 181      18.407  17.284  56.829  1.00  0.00           H  
ATOM   1803 HG13 ILE E 181      19.498  18.622  58.783  1.00  0.00           H  
ATOM   1804 HG12 ILE E 181      17.874  19.210  59.118  1.00  0.00           H  
ATOM   1805 HG21 ILE E 181      16.141  18.378  56.854  1.00  0.00           H  
ATOM   1806 HG22 ILE E 181      16.021  16.622  57.112  1.00  0.00           H  
ATOM   1807 HG23 ILE E 181      15.857  17.736  58.489  1.00  0.00           H  
ATOM   1808 HD11 ILE E 181      19.094  20.797  57.628  1.00  0.00           H  
ATOM   1809 HD12 ILE E 181      19.341  19.499  56.437  1.00  0.00           H  
ATOM   1810 HD13 ILE E 181      17.699  20.094  56.775  1.00  0.00           H  
ATOM   1811  N   ARG E 182      16.810  14.390  58.838  1.00  5.41           N  
ATOM   1812  CA  ARG E 182      16.195  13.183  58.300  1.00  6.61           C  
ATOM   1813  C   ARG E 182      14.883  13.509  57.577  1.00  4.77           C  
ATOM   1814  O   ARG E 182      14.091  14.312  58.065  1.00  7.15           O  
ATOM   1815  CB  ARG E 182      15.914  12.173  59.437  1.00  7.93           C  
ATOM   1816  CG  ARG E 182      15.468  10.810  58.797  1.00 12.10           C  
ATOM   1817  CD  ARG E 182      14.832  10.024  59.940  1.00 19.20           C  
ATOM   1818  NE  ARG E 182      14.391   8.707  59.624  1.00 25.00           N  
ATOM   1819  CZ  ARG E 182      14.827   7.492  59.893  1.00 32.46           C  
ATOM   1820  NH1 ARG E 182      15.893   7.262  60.673  1.00 34.15           N  
ATOM   1821  NH2 ARG E 182      14.197   6.418  59.365  1.00 35.04           N1+
ATOM   1822  H   ARG E 182      16.482  14.762  59.717  1.00  0.00           H  
ATOM   1823  HA  ARG E 182      16.883  12.727  57.589  1.00  0.00           H  
ATOM   1824  HB3 ARG E 182      15.114  12.554  60.071  1.00  0.00           H  
ATOM   1825  HB2 ARG E 182      16.822  12.021  60.020  1.00  0.00           H  
ATOM   1826  HG3 ARG E 182      16.347  10.276  58.437  1.00  0.00           H  
ATOM   1827  HG2 ARG E 182      14.720  10.999  58.028  1.00  0.00           H  
ATOM   1828  HD3 ARG E 182      13.997  10.594  60.347  1.00  0.00           H  
ATOM   1829  HD2 ARG E 182      15.528   9.979  60.777  1.00  0.00           H  
ATOM   1830  HE  ARG E 182      13.555   8.832  59.070  1.00  0.00           H  
ATOM   1831 HH12 ARG E 182      16.192   6.314  60.852  1.00  0.00           H  
ATOM   1832 HH11 ARG E 182      16.397   8.035  61.082  1.00  0.00           H  
ATOM   1833 HH22 ARG E 182      14.529   5.488  59.569  1.00  0.00           H  
ATOM   1834 HH21 ARG E 182      13.394   6.547  58.765  1.00  0.00           H  
ATOM   1835  N   THR E 183      14.668  12.855  56.411  1.00  4.27           N  
ATOM   1836  CA  THR E 183      13.407  13.153  55.714  1.00  3.96           C  
ATOM   1837  C   THR E 183      12.864  11.835  55.138  1.00  3.31           C  
ATOM   1838  O   THR E 183      13.633  10.844  55.044  1.00  5.96           O  
ATOM   1839  CB  THR E 183      13.561  14.163  54.529  1.00  6.87           C  
ATOM   1840  OG1 THR E 183      14.270  13.399  53.478  1.00  7.41           O  
ATOM   1841  CG2 THR E 183      14.453  15.405  54.916  1.00  7.23           C  
ATOM   1842  H   THR E 183      15.356  12.203  56.064  1.00  0.00           H  
ATOM   1843  HA  THR E 183      12.689  13.550  56.430  1.00  0.00           H  
ATOM   1844  HB  THR E 183      12.583  14.488  54.173  1.00  0.00           H  
ATOM   1845  HG1 THR E 183      15.165  13.209  53.770  1.00  0.00           H  
ATOM   1846 HG21 THR E 183      14.530  16.077  54.062  1.00  0.00           H  
ATOM   1847 HG22 THR E 183      13.998  15.933  55.753  1.00  0.00           H  
ATOM   1848 HG23 THR E 183      15.448  15.064  55.200  1.00  0.00           H  
ATOM   1849  N   ASN E 184      11.673  11.991  54.610  1.00  5.10           N  
ATOM   1850  CA  ASN E 184      11.070  10.798  53.926  1.00  7.64           C  
ATOM   1851  C   ASN E 184      11.105  11.047  52.432  1.00  9.59           C  
ATOM   1852  O   ASN E 184      10.259  10.462  51.693  1.00  8.45           O  
ATOM   1853  CB  ASN E 184       9.656  10.563  54.467  1.00 10.79           C  
ATOM   1854  CG  ASN E 184       8.717  11.693  54.202  1.00 13.16           C  
ATOM   1855  OD1 ASN E 184       8.971  12.716  53.580  1.00  8.12           O  
ATOM   1856  ND2 ASN E 184       7.434  11.569  54.635  1.00 19.11           N  
ATOM   1857  H   ASN E 184      11.206  12.883  54.674  1.00  0.00           H  
ATOM   1858  HA  ASN E 184      11.680   9.923  54.149  1.00  0.00           H  
ATOM   1859  HB3 ASN E 184       9.707  10.379  55.540  1.00  0.00           H  
ATOM   1860  HB2 ASN E 184       9.251   9.648  54.036  1.00  0.00           H  
ATOM   1861 HD22 ASN E 184       6.772  12.313  54.472  1.00  0.00           H  
ATOM   1862 HD21 ASN E 184       7.144  10.732  55.119  1.00  0.00           H  
ATOM   1863  N   VAL E 190      12.018  11.887  51.960  1.00  8.31           N  
ATOM   1864  CA  VAL E 190      12.110  12.100  50.465  1.00  6.44           C  
ATOM   1865  C   VAL E 190      13.074  11.011  49.928  1.00  8.31           C  
ATOM   1866  O   VAL E 190      14.070  10.736  50.625  1.00  9.50           O  
ATOM   1867  CB  VAL E 190      12.763  13.491  50.214  1.00 11.50           C  
ATOM   1868  CG1 VAL E 190      13.099  13.786  48.753  1.00 15.75           C  
ATOM   1869  CG2 VAL E 190      11.850  14.621  50.692  1.00  9.92           C  
ATOM   1870  H   VAL E 190      12.636  12.371  52.595  1.00  0.00           H  
ATOM   1871  HA  VAL E 190      11.130  12.031  49.992  1.00  0.00           H  
ATOM   1872  HB  VAL E 190      13.688  13.539  50.789  1.00  0.00           H  
ATOM   1873 HG11 VAL E 190      13.549  14.775  48.676  1.00  0.00           H  
ATOM   1874 HG12 VAL E 190      13.799  13.039  48.383  1.00  0.00           H  
ATOM   1875 HG13 VAL E 190      12.186  13.755  48.157  1.00  0.00           H  
ATOM   1876 HG21 VAL E 190      12.330  15.581  50.506  1.00  0.00           H  
ATOM   1877 HG22 VAL E 190      10.904  14.577  50.153  1.00  0.00           H  
ATOM   1878 HG23 VAL E 190      11.663  14.510  51.760  1.00  0.00           H  
ATOM   1879  N   CYS E 191      12.819  10.469  48.734  1.00  7.72           N  
ATOM   1880  CA  CYS E 191      13.784   9.448  48.208  1.00  9.74           C  
ATOM   1881  C   CYS E 191      14.974  10.174  47.539  1.00  4.68           C  
ATOM   1882  O   CYS E 191      14.866  11.358  47.173  1.00  7.70           O  
ATOM   1883  CB  CYS E 191      13.039   8.574  47.156  1.00 10.42           C  
ATOM   1884  SG  CYS E 191      12.423   9.544  45.775  1.00 11.64           S  
ATOM   1885  H   CYS E 191      11.999  10.750  48.216  1.00  0.00           H  
ATOM   1886  HA  CYS E 191      14.143   8.821  49.023  1.00  0.00           H  
ATOM   1887  HB3 CYS E 191      12.207   8.060  47.636  1.00  0.00           H  
ATOM   1888  HB2 CYS E 191      13.712   7.802  46.785  1.00  0.00           H  
ATOM   1889  N   ALA E 192      16.004   9.382  47.242  1.00  5.44           N  
ATOM   1890  CA  ALA E 192      17.164   9.867  46.487  1.00  3.79           C  
ATOM   1891  C   ALA E 192      17.924   8.591  46.074  1.00  6.52           C  
ATOM   1892  O   ALA E 192      17.778   7.507  46.664  1.00  8.48           O  
ATOM   1893  CB  ALA E 192      18.109  10.801  47.282  1.00  7.66           C  
ATOM   1894  H   ALA E 192      16.002   8.418  47.539  1.00  0.00           H  
ATOM   1895  HA  ALA E 192      16.817  10.384  45.592  1.00  0.00           H  
ATOM   1896  HB1 ALA E 192      18.937  11.110  46.644  1.00  0.00           H  
ATOM   1897  HB2 ALA E 192      17.557  11.681  47.611  1.00  0.00           H  
ATOM   1898  HB3 ALA E 192      18.499  10.272  48.150  1.00  0.00           H  
ATOM   1899  N   GLU E 192A     18.694   8.738  44.984  1.00  6.68           N  
ATOM   1900  CA  GLU E 192A     19.441   7.604  44.450  1.00  4.42           C  
ATOM   1901  C   GLU E 192A     20.824   8.135  43.971  1.00  6.05           C  
ATOM   1902  O   GLU E 192A     20.981   9.331  43.783  1.00  5.42           O  
ATOM   1903  CB  GLU E 192A     18.687   7.113  43.167  1.00  7.11           C  
ATOM   1904  CG  GLU E 192A     17.443   6.336  43.640  1.00  7.84           C  
ATOM   1905  CD  GLU E 192A     16.402   5.950  42.643  1.00 12.72           C  
ATOM   1906  OE1 GLU E 192A     15.237   5.656  42.951  1.00 11.70           O  
ATOM   1907  OE2 GLU E 192A     16.798   5.935  41.461  1.00  7.99           O1-
ATOM   1908  H   GLU E 192A     18.758   9.636  44.528  1.00  0.00           H  
ATOM   1909  HA  GLU E 192A     19.547   6.808  45.186  1.00  0.00           H  
ATOM   1910  HB3 GLU E 192A     19.336   6.447  42.598  1.00  0.00           H  
ATOM   1911  HB2 GLU E 192A     18.373   7.975  42.578  1.00  0.00           H  
ATOM   1912  HG3 GLU E 192A     16.970   6.885  44.453  1.00  0.00           H  
ATOM   1913  HG2 GLU E 192A     17.766   5.446  44.180  1.00  0.00           H  
ATOM   1914  N   PRO E 192B     21.691   7.199  43.715  1.00  5.81           N  
ATOM   1915  CA  PRO E 192B     23.091   7.524  43.319  1.00  4.98           C  
ATOM   1916  C   PRO E 192B     23.100   8.501  42.204  1.00  7.01           C  
ATOM   1917  O   PRO E 192B     22.405   8.375  41.193  1.00  7.99           O  
ATOM   1918  CB  PRO E 192B     23.728   6.176  43.044  1.00  5.07           C  
ATOM   1919  CG  PRO E 192B     22.979   5.256  44.003  1.00  6.43           C  
ATOM   1920  CD  PRO E 192B     21.552   5.738  43.879  1.00  5.25           C  
ATOM   1921  HA  PRO E 192B     23.595   7.974  44.174  1.00  0.00           H  
ATOM   1922  HB3 PRO E 192B     24.780   6.211  43.328  1.00  0.00           H  
ATOM   1923  HB2 PRO E 192B     23.510   5.879  42.019  1.00  0.00           H  
ATOM   1924  HG3 PRO E 192B     23.332   5.434  45.019  1.00  0.00           H  
ATOM   1925  HG2 PRO E 192B     23.044   4.231  43.642  1.00  0.00           H  
ATOM   1926  HD2 PRO E 192B     21.105   5.315  42.979  1.00  0.00           H  
ATOM   1927  HD3 PRO E 192B     21.019   5.529  44.806  1.00  0.00           H  
ATOM   1928  N   GLY E 193      23.925   9.528  42.383  1.00  3.85           N  
ATOM   1929  CA  GLY E 193      23.999  10.683  41.463  1.00  3.34           C  
ATOM   1930  C   GLY E 193      23.381  11.944  42.117  1.00  3.87           C  
ATOM   1931  O   GLY E 193      23.617  13.075  41.620  1.00  5.90           O  
ATOM   1932  H   GLY E 193      24.543   9.547  43.181  1.00  0.00           H  
ATOM   1933  HA3 GLY E 193      23.460  10.450  40.545  1.00  0.00           H  
ATOM   1934  HA2 GLY E 193      25.040  10.878  41.210  1.00  0.00           H  
ATOM   1935  N   ASP E 194      22.492  11.647  43.058  1.00  5.06           N  
ATOM   1936  CA  ASP E 194      21.748  12.743  43.716  1.00  2.29           C  
ATOM   1937  C   ASP E 194      22.553  13.468  44.824  1.00  3.87           C  
ATOM   1938  O   ASP E 194      22.085  14.552  45.281  1.00  3.08           O  
ATOM   1939  CB  ASP E 194      20.372  12.257  44.241  1.00  2.20           C  
ATOM   1940  CG  ASP E 194      19.357  11.936  43.161  1.00  4.16           C  
ATOM   1941  OD1 ASP E 194      18.408  11.188  43.480  1.00  6.06           O  
ATOM   1942  OD2 ASP E 194      19.428  12.435  42.028  1.00  5.91           O1-
ATOM   1943  H   ASP E 194      22.332  10.684  43.316  1.00  0.00           H  
ATOM   1944  HA  ASP E 194      21.542  13.485  42.945  1.00  0.00           H  
ATOM   1945  HB3 ASP E 194      19.958  13.006  44.914  1.00  0.00           H  
ATOM   1946  HB2 ASP E 194      20.517  11.380  44.872  1.00  0.00           H  
ATOM   1947  N   SER E 195      23.636  12.851  45.206  1.00  2.82           N  
ATOM   1948  CA  SER E 195      24.472  13.481  46.278  1.00  7.81           C  
ATOM   1949  C   SER E 195      24.779  14.953  45.935  1.00  4.68           C  
ATOM   1950  O   SER E 195      24.997  15.300  44.780  1.00  4.44           O  
ATOM   1951  CB  SER E 195      25.830  12.815  46.409  1.00  6.20           C  
ATOM   1952  OG  SER E 195      25.815  11.668  47.174  1.00  6.85           O  
ATOM   1953  H   SER E 195      23.892  11.972  44.782  1.00  0.00           H  
ATOM   1954  HA  SER E 195      23.946  13.429  47.231  1.00  0.00           H  
ATOM   1955  HB3 SER E 195      26.542  13.523  46.833  1.00  0.00           H  
ATOM   1956  HB2 SER E 195      26.215  12.582  45.417  1.00  0.00           H  
ATOM   1957  HG  SER E 195      26.590  11.651  47.741  1.00  0.00           H  
ATOM   1958  N   GLY E 196      24.762  15.758  46.989  1.00  2.00           N  
ATOM   1959  CA  GLY E 196      24.996  17.192  46.929  1.00  4.31           C  
ATOM   1960  C   GLY E 196      23.892  18.094  46.420  1.00  5.63           C  
ATOM   1961  O   GLY E 196      23.996  19.323  46.534  1.00  9.12           O  
ATOM   1962  H   GLY E 196      24.576  15.382  47.908  1.00  0.00           H  
ATOM   1963  HA3 GLY E 196      25.903  17.380  46.355  1.00  0.00           H  
ATOM   1964  HA2 GLY E 196      25.317  17.541  47.910  1.00  0.00           H  
ATOM   1965  N   GLY E 197      22.821  17.511  45.922  1.00  6.14           N  
ATOM   1966  CA  GLY E 197      21.695  18.305  45.403  1.00  3.99           C  
ATOM   1967  C   GLY E 197      21.001  19.078  46.552  1.00  5.13           C  
ATOM   1968  O   GLY E 197      21.123  18.613  47.716  1.00  5.37           O  
ATOM   1969  H   GLY E 197      22.763  16.504  45.893  1.00  0.00           H  
ATOM   1970  HA3 GLY E 197      20.974  17.644  44.923  1.00  0.00           H  
ATOM   1971  HA2 GLY E 197      22.063  19.013  44.661  1.00  0.00           H  
ATOM   1972  N   PRO E 198      20.274  20.091  46.161  1.00  5.22           N  
ATOM   1973  CA  PRO E 198      19.603  20.908  47.161  1.00  4.19           C  
ATOM   1974  C   PRO E 198      18.347  20.324  47.794  1.00  5.06           C  
ATOM   1975  O   PRO E 198      17.574  19.643  47.090  1.00  6.47           O  
ATOM   1976  CB  PRO E 198      19.169  22.162  46.372  1.00  4.62           C  
ATOM   1977  CG  PRO E 198      18.909  21.633  44.974  1.00  4.14           C  
ATOM   1978  CD  PRO E 198      19.982  20.539  44.783  1.00  4.03           C  
ATOM   1979  HA  PRO E 198      20.311  21.191  47.940  1.00  0.00           H  
ATOM   1980  HB3 PRO E 198      19.995  22.872  46.341  1.00  0.00           H  
ATOM   1981  HB2 PRO E 198      18.239  22.547  46.789  1.00  0.00           H  
ATOM   1982  HG3 PRO E 198      19.074  22.431  44.250  1.00  0.00           H  
ATOM   1983  HG2 PRO E 198      17.919  21.178  44.938  1.00  0.00           H  
ATOM   1984  HD2 PRO E 198      19.554  19.711  44.218  1.00  0.00           H  
ATOM   1985  HD3 PRO E 198      20.878  20.984  44.352  1.00  0.00           H  
ATOM   1986  N   LEU E 199      18.174  20.739  49.048  1.00  5.06           N  
ATOM   1987  CA  LEU E 199      16.860  20.448  49.730  1.00  3.43           C  
ATOM   1988  C   LEU E 199      16.376  21.888  49.942  1.00  8.41           C  
ATOM   1989  O   LEU E 199      17.162  22.685  50.575  1.00  6.51           O  
ATOM   1990  CB  LEU E 199      17.107  19.644  50.992  1.00  4.28           C  
ATOM   1991  CG  LEU E 199      15.751  19.384  51.689  1.00 10.60           C  
ATOM   1992  CD1 LEU E 199      15.079  18.154  50.998  1.00  9.05           C  
ATOM   1993  CD2 LEU E 199      15.999  19.139  53.158  1.00  8.81           C  
ATOM   1994  H   LEU E 199      18.914  21.237  49.522  1.00  0.00           H  
ATOM   1995  HA  LEU E 199      16.189  19.913  49.059  1.00  0.00           H  
ATOM   1996  HB3 LEU E 199      17.757  20.208  51.660  1.00  0.00           H  
ATOM   1997  HB2 LEU E 199      17.569  18.692  50.731  1.00  0.00           H  
ATOM   1998  HG  LEU E 199      15.110  20.258  51.571  1.00  0.00           H  
ATOM   1999 HD11 LEU E 199      14.119  17.949  51.471  1.00  0.00           H  
ATOM   2000 HD12 LEU E 199      14.923  18.370  49.941  1.00  0.00           H  
ATOM   2001 HD13 LEU E 199      15.727  17.283  51.098  1.00  0.00           H  
ATOM   2002 HD21 LEU E 199      15.050  18.955  53.661  1.00  0.00           H  
ATOM   2003 HD22 LEU E 199      16.648  18.272  53.278  1.00  0.00           H  
ATOM   2004 HD23 LEU E 199      16.479  20.014  53.597  1.00  0.00           H  
ATOM   2005  N   TYR E 200      15.210  22.248  49.449  1.00  4.71           N  
ATOM   2006  CA  TYR E 200      14.714  23.622  49.619  1.00  7.56           C  
ATOM   2007  C   TYR E 200      13.251  23.576  50.066  1.00  7.09           C  
ATOM   2008  O   TYR E 200      12.705  22.472  50.116  1.00  5.03           O  
ATOM   2009  CB  TYR E 200      14.905  24.349  48.288  1.00  6.15           C  
ATOM   2010  CG  TYR E 200      14.087  23.875  47.108  1.00  7.76           C  
ATOM   2011  CD1 TYR E 200      12.910  24.541  46.736  1.00  5.11           C  
ATOM   2012  CD2 TYR E 200      14.549  22.829  46.276  1.00  9.01           C  
ATOM   2013  CE1 TYR E 200      12.176  24.137  45.621  1.00  9.04           C  
ATOM   2014  CE2 TYR E 200      13.812  22.468  45.139  1.00  6.74           C  
ATOM   2015  CZ  TYR E 200      12.640  23.053  44.853  1.00  5.59           C  
ATOM   2016  OH  TYR E 200      11.960  22.664  43.683  1.00 10.26           O  
ATOM   2017  H   TYR E 200      14.644  21.578  48.949  1.00  0.00           H  
ATOM   2018  HA  TYR E 200      15.307  24.121  50.386  1.00  0.00           H  
ATOM   2019  HB3 TYR E 200      15.961  24.334  48.020  1.00  0.00           H  
ATOM   2020  HB2 TYR E 200      14.736  25.415  48.435  1.00  0.00           H  
ATOM   2021  HD1 TYR E 200      12.559  25.381  47.317  1.00  0.00           H  
ATOM   2022  HD2 TYR E 200      15.466  22.313  46.517  1.00  0.00           H  
ATOM   2023  HE1 TYR E 200      11.265  24.653  45.357  1.00  0.00           H  
ATOM   2024  HE2 TYR E 200      14.186  21.704  44.474  1.00  0.00           H  
ATOM   2025  HH  TYR E 200      11.539  23.430  43.287  1.00  0.00           H  
ATOM   2026  N   SER E 201      12.811  24.749  50.426  1.00  5.67           N  
ATOM   2027  CA  SER E 201      11.341  24.803  50.880  1.00  5.48           C  
ATOM   2028  C   SER E 201      10.830  26.143  50.346  1.00  6.24           C  
ATOM   2029  O   SER E 201      11.103  27.185  50.957  1.00  7.34           O  
ATOM   2030  CB  SER E 201      11.295  24.647  52.378  1.00  6.96           C  
ATOM   2031  OG  SER E 201       9.896  24.716  52.830  1.00  8.11           O  
ATOM   2032  H   SER E 201      13.426  25.550  50.395  1.00  0.00           H  
ATOM   2033  HA  SER E 201      10.786  23.991  50.413  1.00  0.00           H  
ATOM   2034  HB3 SER E 201      11.867  25.448  52.845  1.00  0.00           H  
ATOM   2035  HB2 SER E 201      11.719  23.682  52.656  1.00  0.00           H  
ATOM   2036  HG  SER E 201       9.535  23.829  52.892  1.00  0.00           H  
ATOM   2037  N   GLY E 202      10.097  26.098  49.281  1.00  7.34           N  
ATOM   2038  CA  GLY E 202       9.623  27.336  48.610  1.00 11.45           C  
ATOM   2039  C   GLY E 202      10.926  28.031  48.164  1.00 12.84           C  
ATOM   2040  O   GLY E 202      11.697  27.372  47.435  1.00 16.13           O  
ATOM   2041  H   GLY E 202       9.833  25.206  48.887  1.00  0.00           H  
ATOM   2042  HA3 GLY E 202       9.110  27.966  49.336  1.00  0.00           H  
ATOM   2043  HA2 GLY E 202       9.037  27.068  47.731  1.00  0.00           H  
ATOM   2044  N   THR E 207      11.162  29.270  48.566  1.00 11.61           N  
ATOM   2045  CA  THR E 207      12.375  29.981  48.138  1.00 13.56           C  
ATOM   2046  C   THR E 207      13.530  29.838  49.133  1.00 14.63           C  
ATOM   2047  O   THR E 207      14.523  30.558  48.978  1.00 15.86           O  
ATOM   2048  CB  THR E 207      12.054  31.533  47.979  1.00 14.70           C  
ATOM   2049  OG1 THR E 207      11.649  31.984  49.324  1.00 14.56           O  
ATOM   2050  CG2 THR E 207      11.031  31.772  46.873  1.00 13.90           C  
ATOM   2051  H   THR E 207      10.505  29.737  49.173  1.00  0.00           H  
ATOM   2052  HA  THR E 207      12.692  29.587  47.173  1.00  0.00           H  
ATOM   2053  HB  THR E 207      12.976  32.047  47.709  1.00  0.00           H  
ATOM   2054  HG1 THR E 207      12.420  32.293  49.805  1.00  0.00           H  
ATOM   2055 HG21 THR E 207      10.831  32.840  46.787  1.00  0.00           H  
ATOM   2056 HG22 THR E 207      11.424  31.399  45.927  1.00  0.00           H  
ATOM   2057 HG23 THR E 207      10.106  31.248  47.113  1.00  0.00           H  
ATOM   2058  N   ARG E 208      13.372  28.995  50.124  1.00 11.01           N  
ATOM   2059  CA  ARG E 208      14.408  28.853  51.137  1.00  7.55           C  
ATOM   2060  C   ARG E 208      15.293  27.655  50.935  1.00  9.02           C  
ATOM   2061  O   ARG E 208      14.797  26.521  50.767  1.00  8.82           O  
ATOM   2062  CB  ARG E 208      13.808  28.689  52.570  1.00 11.89           C  
ATOM   2063  CG  ARG E 208      12.679  29.690  52.839  1.00 17.55           C  
ATOM   2064  CD  ARG E 208      11.955  29.294  54.100  1.00 26.22           C  
ATOM   2065  NE  ARG E 208      11.026  28.177  53.889  1.00 28.28           N  
ATOM   2066  CZ  ARG E 208      10.174  27.680  54.802  1.00 38.38           C  
ATOM   2067  NH1 ARG E 208      10.172  28.185  56.057  1.00 29.37           N  
ATOM   2068  NH2 ARG E 208       9.300  26.688  54.487  1.00 22.72           N1+
ATOM   2069  H   ARG E 208      12.530  28.441  50.186  1.00  0.00           H  
ATOM   2070  HA  ARG E 208      15.030  29.748  51.124  1.00  0.00           H  
ATOM   2071  HB3 ARG E 208      14.596  28.823  53.311  1.00  0.00           H  
ATOM   2072  HB2 ARG E 208      13.429  27.675  52.690  1.00  0.00           H  
ATOM   2073  HG3 ARG E 208      11.981  29.684  52.003  1.00  0.00           H  
ATOM   2074  HG2 ARG E 208      13.101  30.687  52.961  1.00  0.00           H  
ATOM   2075  HD3 ARG E 208      11.408  30.152  54.488  1.00  0.00           H  
ATOM   2076  HD2 ARG E 208      12.683  29.021  54.865  1.00  0.00           H  
ATOM   2077  HE  ARG E 208      11.063  27.777  52.963  1.00  0.00           H  
ATOM   2078 HH12 ARG E 208       9.535  27.817  56.747  1.00  0.00           H  
ATOM   2079 HH11 ARG E 208      10.808  28.931  56.302  1.00  0.00           H  
ATOM   2080 HH22 ARG E 208       8.669  26.330  55.189  1.00  0.00           H  
ATOM   2081 HH21 ARG E 208       9.281  26.309  53.552  1.00  0.00           H  
ATOM   2082  N   ALA E 209      16.573  27.871  50.947  1.00  5.90           N  
ATOM   2083  CA  ALA E 209      17.589  26.835  50.961  1.00  6.58           C  
ATOM   2084  C   ALA E 209      17.703  26.175  52.325  1.00  9.25           C  
ATOM   2085  O   ALA E 209      17.960  26.839  53.344  1.00  9.21           O  
ATOM   2086  CB  ALA E 209      18.929  27.518  50.552  1.00  6.38           C  
ATOM   2087  H   ALA E 209      16.925  28.817  50.947  1.00  0.00           H  
ATOM   2088  HA  ALA E 209      17.335  26.078  50.219  1.00  0.00           H  
ATOM   2089  HB1 ALA E 209      19.729  26.778  50.547  1.00  0.00           H  
ATOM   2090  HB2 ALA E 209      18.828  27.950  49.556  1.00  0.00           H  
ATOM   2091  HB3 ALA E 209      19.169  28.306  51.266  1.00  0.00           H  
ATOM   2092  N   ILE E 210      17.587  24.847  52.364  1.00  5.57           N  
ATOM   2093  CA  ILE E 210      17.654  24.090  53.606  1.00  3.29           C  
ATOM   2094  C   ILE E 210      18.874  23.177  53.776  1.00  4.29           C  
ATOM   2095  O   ILE E 210      19.480  23.102  54.850  1.00  9.59           O  
ATOM   2096  CB  ILE E 210      16.297  23.231  53.703  1.00  5.54           C  
ATOM   2097  CG1 ILE E 210      15.048  24.148  53.577  1.00  5.81           C  
ATOM   2098  CG2 ILE E 210      16.336  22.561  55.102  1.00  3.31           C  
ATOM   2099  CD1 ILE E 210      14.941  25.270  54.662  1.00  8.26           C  
ATOM   2100  H   ILE E 210      17.447  24.327  51.509  1.00  0.00           H  
ATOM   2101  HA  ILE E 210      17.657  24.804  54.429  1.00  0.00           H  
ATOM   2102  HB  ILE E 210      16.280  22.470  52.924  1.00  0.00           H  
ATOM   2103 HG13 ILE E 210      14.147  23.536  53.600  1.00  0.00           H  
ATOM   2104 HG12 ILE E 210      15.033  24.602  52.586  1.00  0.00           H  
ATOM   2105 HG21 ILE E 210      15.439  21.957  55.240  1.00  0.00           H  
ATOM   2106 HG22 ILE E 210      17.217  21.925  55.176  1.00  0.00           H  
ATOM   2107 HG23 ILE E 210      16.378  23.330  55.872  1.00  0.00           H  
ATOM   2108 HD11 ILE E 210      14.039  25.856  54.490  1.00  0.00           H  
ATOM   2109 HD12 ILE E 210      14.896  24.816  55.651  1.00  0.00           H  
ATOM   2110 HD13 ILE E 210      15.814  25.920  54.601  1.00  0.00           H  
ATOM   2111  N   GLY E 211      19.140  22.334  52.727  1.00  4.85           N  
ATOM   2112  CA  GLY E 211      20.240  21.355  52.973  1.00  3.51           C  
ATOM   2113  C   GLY E 211      20.853  20.843  51.684  1.00  3.70           C  
ATOM   2114  O   GLY E 211      20.482  21.338  50.605  1.00  4.23           O  
ATOM   2115  H   GLY E 211      18.607  22.408  51.873  1.00  0.00           H  
ATOM   2116  HA3 GLY E 211      19.854  20.515  53.550  1.00  0.00           H  
ATOM   2117  HA2 GLY E 211      21.014  21.824  53.581  1.00  0.00           H  
ATOM   2118  N   LEU E 212      21.848  19.984  51.877  1.00  4.54           N  
ATOM   2119  CA  LEU E 212      22.543  19.332  50.751  1.00  3.76           C  
ATOM   2120  C   LEU E 212      22.393  17.808  50.978  1.00  2.48           C  
ATOM   2121  O   LEU E 212      22.587  17.340  52.123  1.00  3.57           O  
ATOM   2122  CB  LEU E 212      24.034  19.710  50.797  1.00  9.12           C  
ATOM   2123  CG  LEU E 212      24.300  21.210  50.850  1.00  5.50           C  
ATOM   2124  CD1 LEU E 212      25.784  21.452  51.237  1.00 11.01           C  
ATOM   2125  CD2 LEU E 212      24.058  21.860  49.508  1.00 11.59           C  
ATOM   2126  H   LEU E 212      22.147  19.761  52.815  1.00  0.00           H  
ATOM   2127  HA  LEU E 212      22.098  19.626  49.801  1.00  0.00           H  
ATOM   2128  HB3 LEU E 212      24.541  19.284  49.932  1.00  0.00           H  
ATOM   2129  HB2 LEU E 212      24.503  19.231  51.656  1.00  0.00           H  
ATOM   2130  HG  LEU E 212      23.651  21.667  51.596  1.00  0.00           H  
ATOM   2131 HD11 LEU E 212      25.980  22.523  51.277  1.00  0.00           H  
ATOM   2132 HD12 LEU E 212      25.981  21.011  52.214  1.00  0.00           H  
ATOM   2133 HD13 LEU E 212      26.433  20.991  50.494  1.00  0.00           H  
ATOM   2134 HD21 LEU E 212      24.256  22.929  49.581  1.00  0.00           H  
ATOM   2135 HD22 LEU E 212      24.720  21.418  48.765  1.00  0.00           H  
ATOM   2136 HD23 LEU E 212      23.021  21.703  49.210  1.00  0.00           H  
ATOM   2137  N   THR E 213      22.104  17.182  49.847  1.00  3.37           N  
ATOM   2138  CA  THR E 213      21.867  15.699  49.971  1.00  2.78           C  
ATOM   2139  C   THR E 213      23.120  14.941  50.383  1.00  5.48           C  
ATOM   2140  O   THR E 213      24.149  15.034  49.682  1.00  5.73           O  
ATOM   2141  CB  THR E 213      21.402  15.165  48.567  1.00  9.40           C  
ATOM   2142  OG1 THR E 213      20.192  15.902  48.227  1.00  4.29           O  
ATOM   2143  CG2 THR E 213      20.965  13.712  48.572  1.00  4.63           C  
ATOM   2144  H   THR E 213      22.055  17.700  48.982  1.00  0.00           H  
ATOM   2145  HA  THR E 213      21.080  15.519  50.703  1.00  0.00           H  
ATOM   2146  HB  THR E 213      22.176  15.331  47.818  1.00  0.00           H  
ATOM   2147  HG1 THR E 213      20.416  16.817  48.042  1.00  0.00           H  
ATOM   2148 HG21 THR E 213      20.660  13.420  47.567  1.00  0.00           H  
ATOM   2149 HG22 THR E 213      21.795  13.084  48.896  1.00  0.00           H  
ATOM   2150 HG23 THR E 213      20.127  13.587  49.256  1.00  0.00           H  
ATOM   2151  N   SER E 214      23.035  14.112  51.404  1.00  3.03           N  
ATOM   2152  CA  SER E 214      24.192  13.349  51.859  1.00  3.07           C  
ATOM   2153  C   SER E 214      24.038  11.880  51.506  1.00  6.78           C  
ATOM   2154  O   SER E 214      24.990  11.319  50.910  1.00  9.31           O  
ATOM   2155  CB  SER E 214      24.417  13.544  53.373  1.00  5.41           C  
ATOM   2156  OG  SER E 214      25.472  12.715  53.890  1.00  6.92           O  
ATOM   2157  H   SER E 214      22.156  13.996  51.887  1.00  0.00           H  
ATOM   2158  HA  SER E 214      25.071  13.729  51.338  1.00  0.00           H  
ATOM   2159  HB3 SER E 214      23.491  13.327  53.906  1.00  0.00           H  
ATOM   2160  HB2 SER E 214      24.647  14.590  53.573  1.00  0.00           H  
ATOM   2161  HG  SER E 214      26.316  13.022  53.552  1.00  0.00           H  
ATOM   2162  N   GLY E 215      22.975  11.286  52.005  1.00  7.13           N  
ATOM   2163  CA  GLY E 215      22.888   9.812  51.781  1.00  5.17           C  
ATOM   2164  C   GLY E 215      21.489   9.343  52.170  1.00  8.42           C  
ATOM   2165  O   GLY E 215      20.717  10.143  52.643  1.00  7.92           O  
ATOM   2166  H   GLY E 215      22.283  11.826  52.504  1.00  0.00           H  
ATOM   2167  HA3 GLY E 215      23.626   9.306  52.403  1.00  0.00           H  
ATOM   2168  HA2 GLY E 215      23.064   9.594  50.728  1.00  0.00           H  
ATOM   2169  N   GLY E 216      21.290   8.047  51.952  1.00 10.59           N  
ATOM   2170  CA  GLY E 216      19.950   7.526  52.371  1.00 11.64           C  
ATOM   2171  C   GLY E 216      19.833   6.049  52.000  1.00 10.22           C  
ATOM   2172  O   GLY E 216      20.803   5.357  51.623  1.00  9.71           O  
ATOM   2173  H   GLY E 216      22.018   7.488  51.532  1.00  0.00           H  
ATOM   2174  HA3 GLY E 216      19.167   8.090  51.865  1.00  0.00           H  
ATOM   2175  HA2 GLY E 216      19.837   7.640  53.448  1.00  0.00           H  
ATOM   2176  N   SER E 217      18.587   5.600  52.179  1.00 10.94           N  
ATOM   2177  CA  SER E 217      18.329   4.169  51.886  1.00 10.19           C  
ATOM   2178  C   SER E 217      17.009   4.135  51.126  1.00 10.57           C  
ATOM   2179  O   SER E 217      16.258   5.110  51.069  1.00 10.69           O  
ATOM   2180  CB  SER E 217      18.215   3.338  53.159  1.00 18.16           C  
ATOM   2181  OG  SER E 217      17.199   3.985  53.897  1.00 15.59           O  
ATOM   2182  H   SER E 217      17.865   6.228  52.503  1.00  0.00           H  
ATOM   2183  HA  SER E 217      19.126   3.773  51.257  1.00  0.00           H  
ATOM   2184  HB3 SER E 217      19.153   3.394  53.711  1.00  0.00           H  
ATOM   2185  HB2 SER E 217      17.889   2.330  52.903  1.00  0.00           H  
ATOM   2186  HG  SER E 217      16.384   3.983  53.389  1.00  0.00           H  
ATOM   2187  N   GLY E 218      16.797   2.951  50.515  1.00 13.69           N  
ATOM   2188  CA  GLY E 218      15.522   2.843  49.734  1.00 11.75           C  
ATOM   2189  C   GLY E 218      15.722   3.479  48.364  1.00 12.40           C  
ATOM   2190  O   GLY E 218      16.885   3.608  47.888  1.00 13.70           O  
ATOM   2191  H   GLY E 218      17.477   2.209  50.603  1.00  0.00           H  
ATOM   2192  HA3 GLY E 218      14.726   3.366  50.264  1.00  0.00           H  
ATOM   2193  HA2 GLY E 218      15.259   1.793  49.612  1.00  0.00           H  
ATOM   2194  N   ASN E 219      14.636   3.786  47.681  1.00 13.92           N  
ATOM   2195  CA  ASN E 219      14.757   4.331  46.307  1.00  9.64           C  
ATOM   2196  C   ASN E 219      13.393   5.023  46.093  1.00 10.87           C  
ATOM   2197  O   ASN E 219      12.500   5.070  46.960  1.00 11.66           O  
ATOM   2198  CB  ASN E 219      15.107   3.234  45.311  1.00 12.65           C  
ATOM   2199  CG  ASN E 219      14.048   2.122  45.314  1.00 15.19           C  
ATOM   2200  OD1 ASN E 219      12.901   2.423  45.003  1.00 15.46           O  
ATOM   2201  ND2 ASN E 219      14.445   0.924  45.720  1.00 18.76           N  
ATOM   2202  H   ASN E 219      13.724   3.650  48.093  1.00  0.00           H  
ATOM   2203  HA  ASN E 219      15.543   5.085  46.294  1.00  0.00           H  
ATOM   2204  HB3 ASN E 219      16.079   2.810  45.565  1.00  0.00           H  
ATOM   2205  HB2 ASN E 219      15.181   3.661  44.312  1.00  0.00           H  
ATOM   2206 HD22 ASN E 219      13.790   0.156  45.742  1.00  0.00           H  
ATOM   2207 HD21 ASN E 219      15.403   0.780  46.007  1.00  0.00           H  
ATOM   2208  N   CYS E 220      13.345   5.604  44.908  1.00  9.30           N  
ATOM   2209  CA  CYS E 220      12.208   6.427  44.506  1.00  9.25           C  
ATOM   2210  C   CYS E 220      10.989   5.586  44.094  1.00 10.38           C  
ATOM   2211  O   CYS E 220       9.875   6.173  44.147  1.00 11.31           O  
ATOM   2212  CB  CYS E 220      12.558   7.474  43.498  1.00 10.26           C  
ATOM   2213  SG  CYS E 220      13.550   8.840  44.204  1.00 10.69           S  
ATOM   2214  H   CYS E 220      14.106   5.485  44.256  1.00  0.00           H  
ATOM   2215  HA  CYS E 220      11.904   6.969  45.401  1.00  0.00           H  
ATOM   2216  HB3 CYS E 220      11.643   7.877  43.063  1.00  0.00           H  
ATOM   2217  HB2 CYS E 220      13.106   7.016  42.676  1.00  0.00           H  
ATOM   2218  N   SER E 221      11.237   4.356  43.752  1.00 10.67           N  
ATOM   2219  CA  SER E 221      10.127   3.468  43.339  1.00 13.33           C  
ATOM   2220  C   SER E 221       9.422   2.930  44.577  1.00 12.38           C  
ATOM   2221  O   SER E 221       8.186   3.035  44.578  1.00 17.76           O  
ATOM   2222  CB  SER E 221      10.605   2.291  42.488  1.00 18.83           C  
ATOM   2223  OG  SER E 221       9.463   1.570  42.067  1.00 18.87           O  
ATOM   2224  H   SER E 221      12.185   4.009  43.768  1.00  0.00           H  
ATOM   2225  HA  SER E 221       9.412   4.050  42.758  1.00  0.00           H  
ATOM   2226  HB3 SER E 221      11.242   1.643  43.090  1.00  0.00           H  
ATOM   2227  HB2 SER E 221      11.138   2.667  41.616  1.00  0.00           H  
ATOM   2228  HG  SER E 221       8.984   1.252  42.835  1.00  0.00           H  
ATOM   2229  N   SER E 222      10.141   2.480  45.582  1.00 13.72           N  
ATOM   2230  CA  SER E 222       9.480   1.938  46.774  1.00 15.38           C  
ATOM   2231  C   SER E 222       9.387   2.926  47.942  1.00 18.42           C  
ATOM   2232  O   SER E 222       8.686   2.596  48.902  1.00 18.61           O  
ATOM   2233  CB  SER E 222      10.355   0.791  47.310  1.00 23.35           C  
ATOM   2234  OG  SER E 222      10.304  -0.305  46.431  1.00 33.91           O  
ATOM   2235  H   SER E 222      11.150   2.508  45.534  1.00  0.00           H  
ATOM   2236  HA  SER E 222       8.488   1.566  46.517  1.00  0.00           H  
ATOM   2237  HB3 SER E 222       9.993   0.486  48.291  1.00  0.00           H  
ATOM   2238  HB2 SER E 222      11.386   1.134  47.404  1.00  0.00           H  
ATOM   2239  HG  SER E 222      10.628  -0.039  45.568  1.00  0.00           H  
ATOM   2240  N   GLY E 223      10.115   4.020  47.868  1.00 15.02           N  
ATOM   2241  CA  GLY E 223      10.134   4.956  49.013  1.00 12.18           C  
ATOM   2242  C   GLY E 223      11.518   4.789  49.668  1.00 11.39           C  
ATOM   2243  O   GLY E 223      12.208   3.763  49.667  1.00 12.86           O  
ATOM   2244  H   GLY E 223      10.653   4.213  47.035  1.00  0.00           H  
ATOM   2245  HA3 GLY E 223       9.360   4.671  49.725  1.00  0.00           H  
ATOM   2246  HA2 GLY E 223      10.027   5.976  48.648  1.00  0.00           H  
ATOM   2247  N   GLY E 224      11.901   5.913  50.309  1.00  8.67           N  
ATOM   2248  CA  GLY E 224      13.262   5.824  50.993  1.00 11.40           C  
ATOM   2249  C   GLY E 224      13.285   6.921  52.065  1.00  8.65           C  
ATOM   2250  O   GLY E 224      12.302   7.634  52.264  1.00 10.07           O  
ATOM   2251  H   GLY E 224      11.299   6.724  50.308  1.00  0.00           H  
ATOM   2252  HA3 GLY E 224      14.048   6.016  50.263  1.00  0.00           H  
ATOM   2253  HA2 GLY E 224      13.365   4.850  51.470  1.00  0.00           H  
ATOM   2254  N   THR E 225      14.451   7.007  52.605  1.00  9.13           N  
ATOM   2255  CA  THR E 225      14.790   7.962  53.686  1.00  5.49           C  
ATOM   2256  C   THR E 225      16.105   8.602  53.206  1.00  5.57           C  
ATOM   2257  O   THR E 225      17.065   7.848  52.873  1.00  7.61           O  
ATOM   2258  CB  THR E 225      15.076   7.159  54.990  1.00 13.60           C  
ATOM   2259  OG1 THR E 225      13.805   6.546  55.340  1.00 17.15           O  
ATOM   2260  CG2 THR E 225      15.518   8.030  56.166  1.00 12.78           C  
ATOM   2261  H   THR E 225      15.197   6.402  52.295  1.00  0.00           H  
ATOM   2262  HA  THR E 225      14.007   8.705  53.830  1.00  0.00           H  
ATOM   2263  HB  THR E 225      15.821   6.388  54.798  1.00  0.00           H  
ATOM   2264  HG1 THR E 225      13.518   5.972  54.626  1.00  0.00           H  
ATOM   2265 HG21 THR E 225      15.698   7.402  57.038  1.00  0.00           H  
ATOM   2266 HG22 THR E 225      16.435   8.558  55.904  1.00  0.00           H  
ATOM   2267 HG23 THR E 225      14.736   8.754  56.396  1.00  0.00           H  
ATOM   2268  N   THR E 226      16.103   9.916  53.323  1.00  4.75           N  
ATOM   2269  CA  THR E 226      17.349  10.631  52.896  1.00  3.22           C  
ATOM   2270  C   THR E 226      17.751  11.636  53.976  1.00  6.94           C  
ATOM   2271  O   THR E 226      16.892  12.254  54.588  1.00  4.98           O  
ATOM   2272  CB  THR E 226      17.145  11.369  51.536  1.00  3.84           C  
ATOM   2273  OG1 THR E 226      16.730  10.384  50.553  1.00  7.91           O  
ATOM   2274  CG2 THR E 226      18.457  12.053  50.979  1.00  7.28           C  
ATOM   2275  H   THR E 226      15.289  10.390  53.686  1.00  0.00           H  
ATOM   2276  HA  THR E 226      18.150   9.901  52.782  1.00  0.00           H  
ATOM   2277  HB  THR E 226      16.364  12.120  51.646  1.00  0.00           H  
ATOM   2278  HG1 THR E 226      15.774  10.396  50.470  1.00  0.00           H  
ATOM   2279 HG21 THR E 226      18.237  12.545  50.033  1.00  0.00           H  
ATOM   2280 HG22 THR E 226      18.816  12.791  51.697  1.00  0.00           H  
ATOM   2281 HG23 THR E 226      19.225  11.296  50.824  1.00  0.00           H  
ATOM   2282  N   PHE E 227      19.075  11.747  54.152  1.00  5.78           N  
ATOM   2283  CA  PHE E 227      19.625  12.634  55.182  1.00  3.92           C  
ATOM   2284  C   PHE E 227      20.368  13.751  54.474  1.00  5.06           C  
ATOM   2285  O   PHE E 227      20.973  13.558  53.415  1.00  4.83           O  
ATOM   2286  CB  PHE E 227      20.634  11.870  56.048  1.00  2.65           C  
ATOM   2287  CG  PHE E 227      20.004  10.703  56.771  1.00  6.47           C  
ATOM   2288  CD1 PHE E 227      20.001   9.444  56.166  1.00  8.52           C  
ATOM   2289  CD2 PHE E 227      19.468  10.863  58.015  1.00  7.91           C  
ATOM   2290  CE1 PHE E 227      19.457   8.344  56.825  1.00 15.26           C  
ATOM   2291  CE2 PHE E 227      18.907   9.781  58.737  1.00 11.10           C  
ATOM   2292  CZ  PHE E 227      18.945   8.540  58.099  1.00 10.34           C  
ATOM   2293  H   PHE E 227      19.708  11.217  53.571  1.00  0.00           H  
ATOM   2294  HA  PHE E 227      18.825  13.041  55.799  1.00  0.00           H  
ATOM   2295  HB3 PHE E 227      21.077  12.550  56.775  1.00  0.00           H  
ATOM   2296  HB2 PHE E 227      21.450  11.510  55.422  1.00  0.00           H  
ATOM   2297  HD1 PHE E 227      20.422   9.318  55.181  1.00  0.00           H  
ATOM   2298  HD2 PHE E 227      19.463  11.838  58.478  1.00  0.00           H  
ATOM   2299  HE1 PHE E 227      19.443   7.379  56.343  1.00  0.00           H  
ATOM   2300  HE2 PHE E 227      18.486   9.947  59.717  1.00  0.00           H  
ATOM   2301  HZ  PHE E 227      18.546   7.704  58.655  1.00  0.00           H  
ATOM   2302  N   PHE E 228      20.204  14.952  55.084  1.00  4.53           N  
ATOM   2303  CA  PHE E 228      20.803  16.144  54.394  1.00  3.36           C  
ATOM   2304  C   PHE E 228      21.634  16.922  55.438  1.00  9.68           C  
ATOM   2305  O   PHE E 228      21.305  16.982  56.655  1.00  3.73           O  
ATOM   2306  CB  PHE E 228      19.664  17.069  53.954  1.00  9.53           C  
ATOM   2307  CG  PHE E 228      18.743  16.443  52.949  1.00  8.41           C  
ATOM   2308  CD1 PHE E 228      18.917  16.761  51.601  1.00  2.54           C  
ATOM   2309  CD2 PHE E 228      17.761  15.518  53.390  1.00  7.24           C  
ATOM   2310  CE1 PHE E 228      18.099  16.097  50.629  1.00  5.00           C  
ATOM   2311  CE2 PHE E 228      16.958  14.931  52.413  1.00  5.14           C  
ATOM   2312  CZ  PHE E 228      17.067  15.283  51.072  1.00  5.51           C  
ATOM   2313  H   PHE E 228      19.700  15.010  55.956  1.00  0.00           H  
ATOM   2314  HA  PHE E 228      21.417  15.842  53.546  1.00  0.00           H  
ATOM   2315  HB3 PHE E 228      20.084  17.986  53.540  1.00  0.00           H  
ATOM   2316  HB2 PHE E 228      19.091  17.377  54.828  1.00  0.00           H  
ATOM   2317  HD1 PHE E 228      19.655  17.494  51.311  1.00  0.00           H  
ATOM   2318  HD2 PHE E 228      17.663  15.296  54.442  1.00  0.00           H  
ATOM   2319  HE1 PHE E 228      18.292  16.235  49.576  1.00  0.00           H  
ATOM   2320  HE2 PHE E 228      16.230  14.183  52.689  1.00  0.00           H  
ATOM   2321  HZ  PHE E 228      16.333  14.912  50.372  1.00  0.00           H  
ATOM   2322  N   GLN E 229      22.684  17.503  54.862  1.00  3.85           N  
ATOM   2323  CA  GLN E 229      23.572  18.377  55.714  1.00  5.74           C  
ATOM   2324  C   GLN E 229      22.887  19.721  55.732  1.00  3.93           C  
ATOM   2325  O   GLN E 229      22.588  20.285  54.663  1.00  5.68           O  
ATOM   2326  CB  GLN E 229      24.941  18.485  54.977  1.00  8.28           C  
ATOM   2327  CG  GLN E 229      25.802  19.731  55.366  1.00  5.93           C  
ATOM   2328  CD  GLN E 229      26.301  19.646  56.767  1.00  5.40           C  
ATOM   2329  OE1 GLN E 229      26.877  18.652  57.239  1.00  6.10           O  
ATOM   2330  NE2 GLN E 229      26.093  20.677  57.592  1.00  7.02           N  
ATOM   2331  H   GLN E 229      22.869  17.353  53.881  1.00  0.00           H  
ATOM   2332  HA  GLN E 229      23.689  17.973  56.719  1.00  0.00           H  
ATOM   2333  HB3 GLN E 229      24.772  18.484  53.901  1.00  0.00           H  
ATOM   2334  HB2 GLN E 229      25.519  17.578  55.156  1.00  0.00           H  
ATOM   2335  HG3 GLN E 229      25.204  20.634  55.248  1.00  0.00           H  
ATOM   2336  HG2 GLN E 229      26.648  19.814  54.684  1.00  0.00           H  
ATOM   2337 HE22 GLN E 229      26.425  20.636  58.545  1.00  0.00           H  
ATOM   2338 HE21 GLN E 229      25.603  21.496  57.263  1.00  0.00           H  
ATOM   2339  N   PRO E 230      22.679  20.325  56.915  1.00  4.87           N  
ATOM   2340  CA  PRO E 230      22.065  21.663  57.004  1.00  3.82           C  
ATOM   2341  C   PRO E 230      22.911  22.674  56.227  1.00  6.27           C  
ATOM   2342  O   PRO E 230      24.135  22.794  56.437  1.00  7.59           O  
ATOM   2343  CB  PRO E 230      22.111  21.947  58.525  1.00  4.89           C  
ATOM   2344  CG  PRO E 230      21.922  20.551  59.090  1.00  7.87           C  
ATOM   2345  CD  PRO E 230      22.853  19.695  58.212  1.00  5.50           C  
ATOM   2346  HA  PRO E 230      21.038  21.648  56.639  1.00  0.00           H  
ATOM   2347  HB3 PRO E 230      21.254  22.562  58.799  1.00  0.00           H  
ATOM   2348  HB2 PRO E 230      23.104  22.309  58.792  1.00  0.00           H  
ATOM   2349  HG3 PRO E 230      20.891  20.236  58.934  1.00  0.00           H  
ATOM   2350  HG2 PRO E 230      22.280  20.529  60.120  1.00  0.00           H  
ATOM   2351  HD2 PRO E 230      23.883  19.833  58.541  1.00  0.00           H  
ATOM   2352  HD3 PRO E 230      22.468  18.677  58.169  1.00  0.00           H  
ATOM   2353  N   VAL E 231      22.339  23.401  55.310  1.00  5.47           N  
ATOM   2354  CA  VAL E 231      23.105  24.383  54.516  1.00  5.89           C  
ATOM   2355  C   VAL E 231      23.589  25.593  55.315  1.00  9.40           C  
ATOM   2356  O   VAL E 231      24.684  26.091  54.964  1.00  8.51           O  
ATOM   2357  CB  VAL E 231      22.301  24.818  53.272  1.00  8.60           C  
ATOM   2358  CG1 VAL E 231      21.203  25.816  53.512  1.00  7.45           C  
ATOM   2359  CG2 VAL E 231      23.252  25.160  52.140  1.00 13.08           C  
ATOM   2360  H   VAL E 231      21.351  23.300  55.128  1.00  0.00           H  
ATOM   2361  HA  VAL E 231      23.995  23.870  54.153  1.00  0.00           H  
ATOM   2362  HB  VAL E 231      21.789  23.915  52.942  1.00  0.00           H  
ATOM   2363 HG11 VAL E 231      20.709  26.047  52.568  1.00  0.00           H  
ATOM   2364 HG12 VAL E 231      20.477  25.398  54.208  1.00  0.00           H  
ATOM   2365 HG13 VAL E 231      21.626  26.728  53.932  1.00  0.00           H  
ATOM   2366 HG21 VAL E 231      22.680  25.466  51.265  1.00  0.00           H  
ATOM   2367 HG22 VAL E 231      23.908  25.974  52.449  1.00  0.00           H  
ATOM   2368 HG23 VAL E 231      23.853  24.285  51.893  1.00  0.00           H  
ATOM   2369  N   THR E 232      22.916  25.951  56.389  1.00 10.12           N  
ATOM   2370  CA  THR E 232      23.408  27.149  57.132  1.00 10.90           C  
ATOM   2371  C   THR E 232      24.819  26.907  57.656  1.00  8.63           C  
ATOM   2372  O   THR E 232      25.552  27.912  57.640  1.00 12.95           O  
ATOM   2373  CB  THR E 232      22.387  27.548  58.283  1.00 12.14           C  
ATOM   2374  OG1 THR E 232      22.184  26.254  58.912  1.00 12.71           O  
ATOM   2375  CG2 THR E 232      21.048  28.128  57.763  1.00 18.53           C  
ATOM   2376  H   THR E 232      22.105  25.422  56.676  1.00  0.00           H  
ATOM   2377  HA  THR E 232      23.454  27.979  56.429  1.00  0.00           H  
ATOM   2378  HB  THR E 232      22.856  28.241  58.982  1.00  0.00           H  
ATOM   2379  HG1 THR E 232      21.362  26.265  59.408  1.00  0.00           H  
ATOM   2380 HG21 THR E 232      20.407  28.375  58.608  1.00  0.00           H  
ATOM   2381 HG22 THR E 232      21.243  29.027  57.181  1.00  0.00           H  
ATOM   2382 HG23 THR E 232      20.551  27.389  57.135  1.00  0.00           H  
ATOM   2383  N   GLU E 233      25.114  25.695  58.056  1.00 12.12           N  
ATOM   2384  CA  GLU E 233      26.447  25.368  58.586  1.00 12.56           C  
ATOM   2385  C   GLU E 233      27.487  25.600  57.489  1.00 11.07           C  
ATOM   2386  O   GLU E 233      28.600  26.100  57.778  1.00 13.14           O  
ATOM   2387  CB  GLU E 233      26.549  23.920  59.032  1.00 19.39           C  
ATOM   2388  CG  GLU E 233      26.098  23.264  60.314  1.00 33.55           C  
ATOM   2389  CD  GLU E 233      26.377  21.776  60.377  1.00 42.18           C  
ATOM   2390  OE1 GLU E 233      25.540  20.905  60.617  1.00 47.53           O  
ATOM   2391  OE2 GLU E 233      27.559  21.400  60.135  1.00 41.23           O1-
ATOM   2392  H   GLU E 233      24.420  24.964  58.004  1.00  0.00           H  
ATOM   2393  HA  GLU E 233      26.667  26.020  59.431  1.00  0.00           H  
ATOM   2394  HB3 GLU E 233      27.568  23.587  58.835  1.00  0.00           H  
ATOM   2395  HB2 GLU E 233      26.207  23.297  58.206  1.00  0.00           H  
ATOM   2396  HG3 GLU E 233      25.031  23.437  60.452  1.00  0.00           H  
ATOM   2397  HG2 GLU E 233      26.576  23.757  61.160  1.00  0.00           H  
ATOM   2398  N   ALA E 234      27.150  25.182  56.259  1.00 10.94           N  
ATOM   2399  CA  ALA E 234      28.117  25.389  55.151  1.00 11.67           C  
ATOM   2400  C   ALA E 234      28.318  26.860  54.840  1.00 11.18           C  
ATOM   2401  O   ALA E 234      29.482  27.266  54.593  1.00 13.29           O  
ATOM   2402  CB  ALA E 234      27.695  24.528  53.961  1.00 11.45           C  
ATOM   2403  H   ALA E 234      26.256  24.738  56.103  1.00  0.00           H  
ATOM   2404  HA  ALA E 234      29.078  25.005  55.495  1.00  0.00           H  
ATOM   2405  HB1 ALA E 234      28.398  24.672  53.141  1.00  0.00           H  
ATOM   2406  HB2 ALA E 234      27.690  23.479  54.254  1.00  0.00           H  
ATOM   2407  HB3 ALA E 234      26.696  24.819  53.637  1.00  0.00           H  
ATOM   2408  N   LEU E 235      27.250  27.637  54.745  1.00 10.90           N  
ATOM   2409  CA  LEU E 235      27.311  29.069  54.420  1.00 13.16           C  
ATOM   2410  C   LEU E 235      28.179  29.818  55.451  1.00 11.78           C  
ATOM   2411  O   LEU E 235      28.934  30.715  54.979  1.00 14.74           O  
ATOM   2412  CB  LEU E 235      25.917  29.667  54.289  1.00 11.00           C  
ATOM   2413  CG  LEU E 235      24.934  29.100  53.290  1.00 11.63           C  
ATOM   2414  CD1 LEU E 235      23.562  29.800  53.419  1.00 16.86           C  
ATOM   2415  CD2 LEU E 235      25.460  29.393  51.875  1.00 12.96           C  
ATOM   2416  H   LEU E 235      26.329  27.251  54.898  1.00  0.00           H  
ATOM   2417  HA  LEU E 235      27.800  29.164  53.451  1.00  0.00           H  
ATOM   2418  HB3 LEU E 235      26.007  30.740  54.125  1.00  0.00           H  
ATOM   2419  HB2 LEU E 235      25.448  29.689  55.272  1.00  0.00           H  
ATOM   2420  HG  LEU E 235      24.824  28.026  53.437  1.00  0.00           H  
ATOM   2421 HD11 LEU E 235      22.868  29.378  52.692  1.00  0.00           H  
ATOM   2422 HD12 LEU E 235      23.170  29.651  54.424  1.00  0.00           H  
ATOM   2423 HD13 LEU E 235      23.680  30.867  53.231  1.00  0.00           H  
ATOM   2424 HD21 LEU E 235      24.765  28.991  51.138  1.00  0.00           H  
ATOM   2425 HD22 LEU E 235      25.553  30.470  51.737  1.00  0.00           H  
ATOM   2426 HD23 LEU E 235      26.436  28.926  51.746  1.00  0.00           H  
ATOM   2427  N   VAL E 235A     28.052  29.399  56.697  1.00 14.14           N  
ATOM   2428  CA  VAL E 235A     28.841  30.037  57.777  1.00 14.54           C  
ATOM   2429  C   VAL E 235A     30.303  29.639  57.692  1.00 15.32           C  
ATOM   2430  O   VAL E 235A     31.182  30.527  57.784  1.00 17.62           O  
ATOM   2431  CB  VAL E 235A     28.218  29.623  59.138  1.00 16.92           C  
ATOM   2432  CG1 VAL E 235A     29.260  29.613  60.254  1.00 28.64           C  
ATOM   2433  CG2 VAL E 235A     27.075  30.506  59.497  1.00 19.74           C  
ATOM   2434  H   VAL E 235A     27.418  28.643  56.913  1.00  0.00           H  
ATOM   2435  HA  VAL E 235A     28.767  31.119  57.673  1.00  0.00           H  
ATOM   2436  HB  VAL E 235A     27.834  28.608  59.033  1.00  0.00           H  
ATOM   2437 HG11 VAL E 235A     28.786  29.319  61.190  1.00  0.00           H  
ATOM   2438 HG12 VAL E 235A     30.050  28.905  60.009  1.00  0.00           H  
ATOM   2439 HG13 VAL E 235A     29.687  30.610  60.362  1.00  0.00           H  
ATOM   2440 HG21 VAL E 235A     26.660  30.192  60.454  1.00  0.00           H  
ATOM   2441 HG22 VAL E 235A     27.422  31.536  59.573  1.00  0.00           H  
ATOM   2442 HG23 VAL E 235A     26.306  30.438  58.728  1.00  0.00           H  
ATOM   2443  N   ALA E 236      30.577  28.370  57.514  1.00 13.61           N  
ATOM   2444  CA  ALA E 236      31.921  27.840  57.355  1.00 13.61           C  
ATOM   2445  C   ALA E 236      32.671  28.586  56.236  1.00 16.38           C  
ATOM   2446  O   ALA E 236      33.874  28.812  56.524  1.00 19.52           O  
ATOM   2447  CB  ALA E 236      31.988  26.370  56.950  1.00 13.63           C  
ATOM   2448  H   ALA E 236      29.830  27.692  57.481  1.00  0.00           H  
ATOM   2449  HA  ALA E 236      32.465  27.972  58.290  1.00  0.00           H  
ATOM   2450  HB1 ALA E 236      33.030  26.065  56.856  1.00  0.00           H  
ATOM   2451  HB2 ALA E 236      31.499  25.760  57.710  1.00  0.00           H  
ATOM   2452  HB3 ALA E 236      31.482  26.232  55.995  1.00  0.00           H  
ATOM   2453  N   TYR E 237      32.077  28.880  55.098  1.00 14.55           N  
ATOM   2454  CA  TYR E 237      32.785  29.520  54.010  1.00 12.39           C  
ATOM   2455  C   TYR E 237      32.606  30.989  53.821  1.00 14.62           C  
ATOM   2456  O   TYR E 237      33.249  31.564  52.914  1.00 14.83           O  
ATOM   2457  CB  TYR E 237      32.468  28.740  52.696  1.00 13.61           C  
ATOM   2458  CG  TYR E 237      32.817  27.281  52.785  1.00 13.77           C  
ATOM   2459  CD1 TYR E 237      34.064  26.867  53.216  1.00 11.13           C  
ATOM   2460  CD2 TYR E 237      31.906  26.288  52.368  1.00  9.09           C  
ATOM   2461  CE1 TYR E 237      34.404  25.510  53.283  1.00 16.34           C  
ATOM   2462  CE2 TYR E 237      32.248  24.941  52.390  1.00 11.10           C  
ATOM   2463  CZ  TYR E 237      33.479  24.545  52.838  1.00 19.09           C  
ATOM   2464  OH  TYR E 237      33.826  23.240  52.908  1.00 11.55           O  
ATOM   2465  H   TYR E 237      31.100  28.659  54.966  1.00  0.00           H  
ATOM   2466  HA  TYR E 237      33.846  29.366  54.206  1.00  0.00           H  
ATOM   2467  HB3 TYR E 237      33.010  29.193  51.867  1.00  0.00           H  
ATOM   2468  HB2 TYR E 237      31.409  28.845  52.459  1.00  0.00           H  
ATOM   2469  HD1 TYR E 237      34.804  27.596  53.511  1.00  0.00           H  
ATOM   2470  HD2 TYR E 237      30.921  26.568  52.025  1.00  0.00           H  
ATOM   2471  HE1 TYR E 237      35.367  25.214  53.673  1.00  0.00           H  
ATOM   2472  HE2 TYR E 237      31.541  24.199  52.052  1.00  0.00           H  
ATOM   2473  HH  TYR E 237      33.131  22.703  52.520  1.00  0.00           H  
ATOM   2474  N   GLY E 238      31.784  31.603  54.645  1.00 15.31           N  
ATOM   2475  CA  GLY E 238      31.485  33.055  54.548  1.00 14.38           C  
ATOM   2476  C   GLY E 238      30.826  33.426  53.245  1.00 16.71           C  
ATOM   2477  O   GLY E 238      31.037  34.477  52.619  1.00 17.79           O  
ATOM   2478  H   GLY E 238      31.326  31.085  55.380  1.00  0.00           H  
ATOM   2479  HA3 GLY E 238      32.408  33.622  54.663  1.00  0.00           H  
ATOM   2480  HA2 GLY E 238      30.840  33.347  55.376  1.00  0.00           H  
ATOM   2481  N   VAL E 239      29.959  32.546  52.701  1.00 13.69           N  
ATOM   2482  CA  VAL E 239      29.243  32.727  51.457  1.00 10.97           C  
ATOM   2483  C   VAL E 239      27.717  32.856  51.722  1.00 10.40           C  
ATOM   2484  O   VAL E 239      27.276  32.513  52.815  1.00 14.16           O  
ATOM   2485  CB  VAL E 239      29.535  31.578  50.453  1.00  7.95           C  
ATOM   2486  CG1 VAL E 239      31.043  31.651  50.066  1.00 12.37           C  
ATOM   2487  CG2 VAL E 239      29.214  30.173  50.901  1.00 11.97           C  
ATOM   2488  H   VAL E 239      29.764  31.674  53.170  1.00  0.00           H  
ATOM   2489  HA  VAL E 239      29.584  33.659  51.008  1.00  0.00           H  
ATOM   2490  HB  VAL E 239      28.955  31.775  49.552  1.00  0.00           H  
ATOM   2491 HG11 VAL E 239      31.276  30.854  49.360  1.00  0.00           H  
ATOM   2492 HG12 VAL E 239      31.254  32.616  49.606  1.00  0.00           H  
ATOM   2493 HG13 VAL E 239      31.655  31.534  50.960  1.00  0.00           H  
ATOM   2494 HG21 VAL E 239      29.466  29.472  50.106  1.00  0.00           H  
ATOM   2495 HG22 VAL E 239      29.793  29.935  51.793  1.00  0.00           H  
ATOM   2496 HG23 VAL E 239      28.151  30.098  51.127  1.00  0.00           H  
ATOM   2497  N   SER E 240      27.083  33.393  50.699  1.00 11.80           N  
ATOM   2498  CA  SER E 240      25.628  33.628  50.750  1.00 13.49           C  
ATOM   2499  C   SER E 240      24.968  33.193  49.442  1.00 11.89           C  
ATOM   2500  O   SER E 240      25.515  33.188  48.349  1.00 12.86           O  
ATOM   2501  CB  SER E 240      25.417  35.135  50.933  1.00 24.24           C  
ATOM   2502  OG  SER E 240      26.118  35.481  52.143  1.00 31.47           O  
ATOM   2503  H   SER E 240      27.593  33.648  49.867  1.00  0.00           H  
ATOM   2504  HA  SER E 240      25.191  33.085  51.587  1.00  0.00           H  
ATOM   2505  HB3 SER E 240      24.354  35.339  51.059  1.00  0.00           H  
ATOM   2506  HB2 SER E 240      25.862  35.668  50.093  1.00  0.00           H  
ATOM   2507  HG  SER E 240      27.049  35.268  52.047  1.00  0.00           H  
ATOM   2508  N   VAL E 241      23.686  32.841  49.584  1.00 17.02           N  
ATOM   2509  CA  VAL E 241      22.865  32.443  48.428  1.00 20.20           C  
ATOM   2510  C   VAL E 241      22.569  33.793  47.767  1.00 23.62           C  
ATOM   2511  O   VAL E 241      22.670  34.829  48.428  1.00 25.50           O  
ATOM   2512  CB  VAL E 241      21.594  31.644  48.783  1.00 22.24           C  
ATOM   2513  CG1 VAL E 241      21.844  30.246  49.343  1.00 18.84           C  
ATOM   2514  CG2 VAL E 241      20.662  32.472  49.633  1.00 23.34           C  
ATOM   2515  H   VAL E 241      23.261  32.843  50.500  1.00  0.00           H  
ATOM   2516  HA  VAL E 241      23.477  31.848  47.752  1.00  0.00           H  
ATOM   2517  HB  VAL E 241      21.070  31.492  47.839  1.00  0.00           H  
ATOM   2518 HG11 VAL E 241      20.890  29.766  49.561  1.00  0.00           H  
ATOM   2519 HG12 VAL E 241      22.389  29.652  48.610  1.00  0.00           H  
ATOM   2520 HG13 VAL E 241      22.431  30.320  50.259  1.00  0.00           H  
ATOM   2521 HG21 VAL E 241      19.772  31.889  49.871  1.00  0.00           H  
ATOM   2522 HG22 VAL E 241      21.167  32.756  50.556  1.00  0.00           H  
ATOM   2523 HG23 VAL E 241      20.371  33.369  49.087  1.00  0.00           H  
ATOM   2524  N   TYR E 242      22.315  33.749  46.494  1.00 26.66           N  
ATOM   2525  CA  TYR E 242      21.943  34.949  45.728  1.00 28.34           C  
ATOM   2526  C   TYR E 242      20.854  34.508  44.745  1.00 26.91           C  
ATOM   2527  O   TYR E 242      20.288  35.478  44.200  1.00 28.88           O  
ATOM   2528  CB  TYR E 242      23.154  35.621  45.080  1.00 23.27           C  
ATOM   2529  CG  TYR E 242      23.774  34.681  44.071  1.00 25.71           C  
ATOM   2530  CD1 TYR E 242      24.819  33.807  44.440  1.00 23.13           C  
ATOM   2531  CD2 TYR E 242      23.291  34.657  42.769  1.00 26.40           C  
ATOM   2532  CE1 TYR E 242      25.382  32.986  43.479  1.00 21.39           C  
ATOM   2533  CE2 TYR E 242      23.822  33.806  41.817  1.00 23.85           C  
ATOM   2534  CZ  TYR E 242      24.894  32.990  42.177  1.00 22.48           C  
ATOM   2535  OH  TYR E 242      25.408  32.151  41.221  1.00 21.89           O  
ATOM   2536  OXT TYR E 242      20.566  33.304  44.606  1.00 29.02           O1-
ATOM   2537  H   TYR E 242      22.370  32.871  45.999  1.00  0.00           H  
ATOM   2538  HA  TYR E 242      21.497  35.662  46.421  1.00  0.00           H  
ATOM   2539  HB3 TYR E 242      23.889  35.864  45.848  1.00  0.00           H  
ATOM   2540  HB2 TYR E 242      22.837  36.534  44.578  1.00  0.00           H  
ATOM   2541  HD1 TYR E 242      25.169  33.785  45.461  1.00  0.00           H  
ATOM   2542  HD2 TYR E 242      22.482  35.311  42.481  1.00  0.00           H  
ATOM   2543  HE1 TYR E 242      26.205  32.337  43.738  1.00  0.00           H  
ATOM   2544  HE2 TYR E 242      23.407  33.785  40.821  1.00  0.00           H  
ATOM   2545  HH  TYR E 242      24.870  32.200  40.428  1.00  0.00           H  
TER    2546      TYR E 242
ATOM   2547  N   ASP I   7      33.772  -7.735  47.872  1.00 41.61           N  
ATOM   2548  CA  ASP I   7      33.948  -7.533  49.321  1.00 40.76           C  
ATOM   2549  C   ASP I   7      32.808  -6.652  49.850  1.00 37.64           C  
ATOM   2550  O   ASP I   7      32.902  -5.416  49.838  1.00 39.51           O  
ATOM   2551  CB  ASP I   7      35.318  -6.990  49.740  1.00 43.59           C  
ATOM   2552  CG  ASP I   7      35.439  -6.927  51.263  1.00 49.89           C  
ATOM   2553  OD1 ASP I   7      34.480  -6.552  51.957  1.00 52.41           O  
ATOM   2554  OD2 ASP I   7      36.524  -7.293  51.777  1.00 52.25           O1-
ATOM   2555  H1  ASP I   7      34.521  -8.314  47.520  1.00  0.00           H  
ATOM   2556  H2  ASP I   7      32.886  -8.189  47.700  1.00  0.00           H  
ATOM   2557  HA  ASP I   7      33.838  -8.509  49.792  1.00  0.00           H  
ATOM   2558  HB3 ASP I   7      35.456  -5.993  49.324  1.00  0.00           H  
ATOM   2559  HB2 ASP I   7      36.101  -7.634  49.340  1.00  0.00           H  
ATOM   2560  N   CYS I   8      31.781  -7.331  50.282  1.00 35.85           N  
ATOM   2561  CA  CYS I   8      30.571  -6.755  50.865  1.00 34.01           C  
ATOM   2562  C   CYS I   8      30.540  -7.322  52.290  1.00 38.94           C  
ATOM   2563  O   CYS I   8      29.487  -7.756  52.758  1.00 39.68           O  
ATOM   2564  CB  CYS I   8      29.273  -7.129  50.134  1.00 22.78           C  
ATOM   2565  SG  CYS I   8      29.165  -6.618  48.402  1.00 21.61           S  
ATOM   2566  H   CYS I   8      31.783  -8.339  50.226  1.00  0.00           H  
ATOM   2567  HA  CYS I   8      30.667  -5.670  50.906  1.00  0.00           H  
ATOM   2568  HB3 CYS I   8      28.423  -6.724  50.681  1.00  0.00           H  
ATOM   2569  HB2 CYS I   8      29.120  -8.205  50.202  1.00  0.00           H  
ATOM   2570  N   SER I   9      31.725  -7.317  52.914  1.00 43.69           N  
ATOM   2571  CA  SER I   9      31.791  -7.907  54.281  1.00 47.65           C  
ATOM   2572  C   SER I   9      31.207  -6.943  55.311  1.00 47.83           C  
ATOM   2573  O   SER I   9      30.561  -7.377  56.280  1.00 47.59           O  
ATOM   2574  CB  SER I   9      33.173  -8.460  54.591  1.00 43.39           C  
ATOM   2575  OG  SER I   9      34.145  -7.444  54.732  1.00 46.33           O  
ATOM   2576  H   SER I   9      32.534  -6.922  52.457  1.00  0.00           H  
ATOM   2577  HA  SER I   9      31.123  -8.767  54.266  1.00  0.00           H  
ATOM   2578  HB3 SER I   9      33.476  -9.143  53.799  1.00  0.00           H  
ATOM   2579  HB2 SER I   9      33.131  -9.049  55.507  1.00  0.00           H  
ATOM   2580  HG  SER I   9      34.341  -7.068  53.871  1.00  0.00           H  
ATOM   2581  N   GLU I  10      31.439  -5.672  55.057  1.00 49.12           N  
ATOM   2582  CA  GLU I  10      30.968  -4.598  55.927  1.00 48.99           C  
ATOM   2583  C   GLU I  10      29.491  -4.260  55.729  1.00 46.85           C  
ATOM   2584  O   GLU I  10      29.084  -3.137  56.117  1.00 45.46           O  
ATOM   2585  CB  GLU I  10      31.757  -3.319  55.659  1.00 56.95           C  
ATOM   2586  CG  GLU I  10      33.200  -3.408  55.161  1.00 66.13           C  
ATOM   2587  CD  GLU I  10      33.752  -2.089  54.684  1.00 71.54           C  
ATOM   2588  OE1 GLU I  10      34.291  -1.250  55.397  1.00 74.97           O  
ATOM   2589  OE2 GLU I  10      33.575  -1.937  53.445  1.00 75.04           O1-
ATOM   2590  H   GLU I  10      31.960  -5.409  54.233  1.00  0.00           H  
ATOM   2591  HA  GLU I  10      31.124  -4.894  56.964  1.00  0.00           H  
ATOM   2592  HB3 GLU I  10      31.728  -2.692  56.550  1.00  0.00           H  
ATOM   2593  HB2 GLU I  10      31.185  -2.686  54.980  1.00  0.00           H  
ATOM   2594  HG3 GLU I  10      33.259  -4.138  54.353  1.00  0.00           H  
ATOM   2595  HG2 GLU I  10      33.835  -3.799  55.956  1.00  0.00           H  
ATOM   2596  N   TYR I  11      28.725  -5.186  55.143  1.00 41.50           N  
ATOM   2597  CA  TYR I  11      27.300  -4.900  54.898  1.00 34.92           C  
ATOM   2598  C   TYR I  11      26.391  -5.905  55.576  1.00 34.57           C  
ATOM   2599  O   TYR I  11      26.871  -6.983  55.969  1.00 33.64           O  
ATOM   2600  CB  TYR I  11      26.976  -4.908  53.391  1.00 33.49           C  
ATOM   2601  CG  TYR I  11      27.627  -3.720  52.706  1.00 26.15           C  
ATOM   2602  CD1 TYR I  11      26.864  -2.603  52.338  1.00 27.71           C  
ATOM   2603  CD2 TYR I  11      29.000  -3.706  52.480  1.00 23.81           C  
ATOM   2604  CE1 TYR I  11      27.469  -1.510  51.728  1.00 26.48           C  
ATOM   2605  CE2 TYR I  11      29.609  -2.625  51.852  1.00 25.85           C  
ATOM   2606  CZ  TYR I  11      28.841  -1.516  51.508  1.00 27.07           C  
ATOM   2607  OH  TYR I  11      29.502  -0.492  50.897  1.00 27.85           O  
ATOM   2608  H   TYR I  11      29.125  -6.073  54.872  1.00  0.00           H  
ATOM   2609  HA  TYR I  11      27.074  -3.911  55.294  1.00  0.00           H  
ATOM   2610  HB3 TYR I  11      25.896  -4.861  53.251  1.00  0.00           H  
ATOM   2611  HB2 TYR I  11      27.345  -5.831  52.945  1.00  0.00           H  
ATOM   2612  HD1 TYR I  11      25.801  -2.588  52.527  1.00  0.00           H  
ATOM   2613  HD2 TYR I  11      29.608  -4.541  52.792  1.00  0.00           H  
ATOM   2614  HE1 TYR I  11      26.874  -0.662  51.428  1.00  0.00           H  
ATOM   2615  HE2 TYR I  11      30.667  -2.652  51.636  1.00  0.00           H  
ATOM   2616  HH  TYR I  11      28.876   0.196  50.660  1.00  0.00           H  
ATOM   2617  N   PRO I  12      25.104  -5.591  55.682  1.00 31.74           N  
ATOM   2618  CA  PRO I  12      24.453  -4.391  55.199  1.00 31.43           C  
ATOM   2619  C   PRO I  12      24.737  -3.110  55.979  1.00 30.70           C  
ATOM   2620  O   PRO I  12      25.173  -3.160  57.143  1.00 29.52           O  
ATOM   2621  CB  PRO I  12      22.966  -4.750  55.262  1.00 31.51           C  
ATOM   2622  CG  PRO I  12      22.888  -5.720  56.421  1.00 32.68           C  
ATOM   2623  CD  PRO I  12      24.166  -6.539  56.309  1.00 32.58           C  
ATOM   2624  HA  PRO I  12      24.732  -4.236  54.157  1.00  0.00           H  
ATOM   2625  HB3 PRO I  12      22.679  -5.262  54.344  1.00  0.00           H  
ATOM   2626  HB2 PRO I  12      22.390  -3.856  55.502  1.00  0.00           H  
ATOM   2627  HG3 PRO I  12      22.027  -6.374  56.286  1.00  0.00           H  
ATOM   2628  HG2 PRO I  12      22.898  -5.164  57.358  1.00  0.00           H  
ATOM   2629  HD2 PRO I  12      24.523  -6.788  57.308  1.00  0.00           H  
ATOM   2630  HD3 PRO I  12      23.997  -7.377  55.633  1.00  0.00           H  
ATOM   2631  N   LYS I  13      24.403  -2.023  55.276  1.00 28.11           N  
ATOM   2632  CA  LYS I  13      24.566  -0.656  55.822  1.00 26.00           C  
ATOM   2633  C   LYS I  13      23.193  -0.004  55.815  1.00 25.49           C  
ATOM   2634  O   LYS I  13      22.440  -0.156  54.848  1.00 23.40           O  
ATOM   2635  CB  LYS I  13      25.519   0.165  54.982  1.00 31.54           C  
ATOM   2636  CG  LYS I  13      26.956  -0.355  55.200  1.00 35.60           C  
ATOM   2637  CD  LYS I  13      27.965   0.763  54.988  1.00 31.80           C  
ATOM   2638  CE  LYS I  13      29.118   0.209  54.182  1.00 30.51           C  
ATOM   2639  NZ  LYS I  13      30.063   1.269  53.798  1.00 38.74           N1+
ATOM   2640  H   LYS I  13      24.026  -2.121  54.344  1.00  0.00           H  
ATOM   2641  HA  LYS I  13      24.938  -0.713  56.845  1.00  0.00           H  
ATOM   2642  HB3 LYS I  13      25.462   1.210  55.286  1.00  0.00           H  
ATOM   2643  HB2 LYS I  13      25.252   0.067  53.931  1.00  0.00           H  
ATOM   2644  HG3 LYS I  13      27.158  -1.164  54.498  1.00  0.00           H  
ATOM   2645  HG2 LYS I  13      27.052  -0.744  56.213  1.00  0.00           H  
ATOM   2646  HD3 LYS I  13      28.332   1.109  55.954  1.00  0.00           H  
ATOM   2647  HD2 LYS I  13      27.495   1.576  54.436  1.00  0.00           H  
ATOM   2648  HE3 LYS I  13      28.732  -0.276  53.286  1.00  0.00           H  
ATOM   2649  HE2 LYS I  13      29.640  -0.547  54.769  1.00  0.00           H  
ATOM   2650  HZ1 LYS I  13      30.156   1.929  54.557  1.00  0.00           H  
ATOM   2651  HZ2 LYS I  13      30.964   0.861  53.596  1.00  0.00           H  
ATOM   2652  HZ3 LYS I  13      29.718   1.746  52.978  1.00  0.00           H  
ATOM   2653  N   PRO I  14      22.920   0.749  56.873  1.00 25.24           N  
ATOM   2654  CA  PRO I  14      21.621   1.419  56.988  1.00 24.48           C  
ATOM   2655  C   PRO I  14      21.441   2.518  55.962  1.00 20.51           C  
ATOM   2656  O   PRO I  14      20.295   2.791  55.536  1.00 25.17           O  
ATOM   2657  CB  PRO I  14      21.533   1.766  58.473  1.00 26.34           C  
ATOM   2658  CG  PRO I  14      22.938   1.768  58.986  1.00 28.83           C  
ATOM   2659  CD  PRO I  14      23.815   0.995  58.007  1.00 25.90           C  
ATOM   2660  HA  PRO I  14      20.856   0.669  56.790  1.00  0.00           H  
ATOM   2661  HB3 PRO I  14      20.959   0.999  58.991  1.00  0.00           H  
ATOM   2662  HB2 PRO I  14      21.105   2.762  58.587  1.00  0.00           H  
ATOM   2663  HG3 PRO I  14      22.969   1.283  59.961  1.00  0.00           H  
ATOM   2664  HG2 PRO I  14      23.296   2.794  59.061  1.00  0.00           H  
ATOM   2665  HD2 PRO I  14      24.640   1.629  57.685  1.00  0.00           H  
ATOM   2666  HD3 PRO I  14      24.100   0.043  58.453  1.00  0.00           H  
ATOM   2667  N   ALA I  15      22.525   3.067  55.436  1.00 15.33           N  
ATOM   2668  CA  ALA I  15      22.449   4.160  54.462  1.00 10.93           C  
ATOM   2669  C   ALA I  15      23.775   4.180  53.670  1.00 12.26           C  
ATOM   2670  O   ALA I  15      24.792   3.680  54.158  1.00 11.98           O  
ATOM   2671  CB  ALA I  15      22.211   5.584  54.963  1.00 18.53           C  
ATOM   2672  H   ALA I  15      23.440   2.736  55.704  1.00  0.00           H  
ATOM   2673  HA  ALA I  15      21.650   3.920  53.760  1.00  0.00           H  
ATOM   2674  HB1 ALA I  15      22.183   6.267  54.115  1.00  0.00           H  
ATOM   2675  HB2 ALA I  15      21.262   5.628  55.496  1.00  0.00           H  
ATOM   2676  HB3 ALA I  15      23.019   5.872  55.635  1.00  0.00           H  
ATOM   2677  N   CYS I  16      23.608   4.800  52.501  1.00  7.33           N  
ATOM   2678  CA  CYS I  16      24.721   4.933  51.579  1.00  7.47           C  
ATOM   2679  C   CYS I  16      24.849   6.396  51.167  1.00  4.73           C  
ATOM   2680  O   CYS I  16      23.805   7.049  50.886  1.00  6.80           O  
ATOM   2681  CB  CYS I  16      24.440   4.197  50.228  1.00 10.04           C  
ATOM   2682  SG  CYS I  16      24.339   2.387  50.504  1.00 10.27           S  
ATOM   2683  H   CYS I  16      22.705   5.179  52.255  1.00  0.00           H  
ATOM   2684  HA  CYS I  16      25.645   4.575  52.032  1.00  0.00           H  
ATOM   2685  HB3 CYS I  16      25.244   4.412  49.525  1.00  0.00           H  
ATOM   2686  HB2 CYS I  16      23.500   4.553  49.809  1.00  0.00           H  
ATOM   2687  N   THR I  17      26.121   6.822  50.936  1.00  4.73           N  
ATOM   2688  CA  THR I  17      26.292   8.132  50.289  1.00  4.32           C  
ATOM   2689  C   THR I  17      25.800   7.986  48.837  1.00  7.59           C  
ATOM   2690  O   THR I  17      25.720   6.832  48.343  1.00  8.04           O  
ATOM   2691  CB  THR I  17      27.808   8.624  50.328  1.00  5.15           C  
ATOM   2692  OG1 THR I  17      28.645   7.615  49.752  1.00  9.07           O  
ATOM   2693  CG2 THR I  17      28.243   9.008  51.772  1.00  6.44           C  
ATOM   2694  H   THR I  17      26.904   6.245  51.207  1.00  0.00           H  
ATOM   2695  HA  THR I  17      25.669   8.864  50.802  1.00  0.00           H  
ATOM   2696  HB  THR I  17      27.885   9.517  49.708  1.00  0.00           H  
ATOM   2697  HG1 THR I  17      28.694   7.743  48.803  1.00  0.00           H  
ATOM   2698 HG21 THR I  17      29.281   9.339  51.764  1.00  0.00           H  
ATOM   2699 HG22 THR I  17      27.608   9.813  52.141  1.00  0.00           H  
ATOM   2700 HG23 THR I  17      28.144   8.141  52.424  1.00  0.00           H  
ATOM   2701  N   LEU I  18      25.447   9.025  48.133  1.00  4.93           N  
ATOM   2702  CA  LEU I  18      24.874   8.942  46.771  1.00  3.59           C  
ATOM   2703  C   LEU I  18      25.593   9.519  45.606  1.00  5.92           C  
ATOM   2704  O   LEU I  18      24.938  10.114  44.711  1.00  5.75           O  
ATOM   2705  CB  LEU I  18      23.396   9.494  46.939  1.00  6.82           C  
ATOM   2706  CG  LEU I  18      22.582   8.740  48.000  1.00  7.44           C  
ATOM   2707  CD1 LEU I  18      21.330   9.553  48.296  1.00 11.03           C  
ATOM   2708  CD2 LEU I  18      22.216   7.325  47.535  1.00 15.31           C  
ATOM   2709  H   LEU I  18      25.560   9.954  48.512  1.00  0.00           H  
ATOM   2710  HA  LEU I  18      24.770   7.879  46.557  1.00  0.00           H  
ATOM   2711  HB3 LEU I  18      22.878   9.441  45.982  1.00  0.00           H  
ATOM   2712  HB2 LEU I  18      23.432  10.552  47.196  1.00  0.00           H  
ATOM   2713  HG  LEU I  18      23.176   8.667  48.911  1.00  0.00           H  
ATOM   2714 HD11 LEU I  18      20.732   9.039  49.048  1.00  0.00           H  
ATOM   2715 HD12 LEU I  18      21.616  10.536  48.669  1.00  0.00           H  
ATOM   2716 HD13 LEU I  18      20.745   9.667  47.383  1.00  0.00           H  
ATOM   2717 HD21 LEU I  18      21.641   6.824  48.313  1.00  0.00           H  
ATOM   2718 HD22 LEU I  18      21.621   7.384  46.624  1.00  0.00           H  
ATOM   2719 HD23 LEU I  18      23.128   6.761  47.338  1.00  0.00           H  
ATOM   2720  N   GLU I  19      26.916   9.259  45.507  1.00  3.98           N  
ATOM   2721  CA  GLU I  19      27.701   9.665  44.322  1.00  5.11           C  
ATOM   2722  C   GLU I  19      27.439   8.538  43.312  1.00  7.44           C  
ATOM   2723  O   GLU I  19      27.095   7.390  43.718  1.00  7.80           O  
ATOM   2724  CB  GLU I  19      29.199   9.630  44.640  1.00 10.83           C  
ATOM   2725  CG  GLU I  19      29.912   8.338  45.064  1.00 12.27           C  
ATOM   2726  CD  GLU I  19      29.542   7.602  46.301  1.00 19.20           C  
ATOM   2727  OE1 GLU I  19      28.805   7.913  47.228  1.00 13.20           O  
ATOM   2728  OE2 GLU I  19      30.055   6.437  46.313  1.00 24.06           O1-
ATOM   2729  H   GLU I  19      27.393   8.775  46.255  1.00  0.00           H  
ATOM   2730  HA  GLU I  19      27.389  10.636  43.940  1.00  0.00           H  
ATOM   2731  HB3 GLU I  19      29.421  10.407  45.370  1.00  0.00           H  
ATOM   2732  HB2 GLU I  19      29.744  10.072  43.807  1.00  0.00           H  
ATOM   2733  HG3 GLU I  19      30.987   8.518  45.072  1.00  0.00           H  
ATOM   2734  HG2 GLU I  19      29.901   7.642  44.226  1.00  0.00           H  
ATOM   2735  N   TYR I  20      27.527   8.836  42.040  1.00  4.80           N  
ATOM   2736  CA  TYR I  20      27.300   7.841  40.982  1.00  8.70           C  
ATOM   2737  C   TYR I  20      28.620   7.283  40.449  1.00  9.54           C  
ATOM   2738  O   TYR I  20      29.299   8.115  39.853  1.00  8.15           O  
ATOM   2739  CB  TYR I  20      26.443   8.429  39.870  1.00  9.12           C  
ATOM   2740  CG  TYR I  20      26.062   7.505  38.738  1.00  5.79           C  
ATOM   2741  CD1 TYR I  20      26.641   7.616  37.480  1.00  7.16           C  
ATOM   2742  CD2 TYR I  20      24.993   6.595  38.934  1.00 10.54           C  
ATOM   2743  CE1 TYR I  20      26.229   6.780  36.435  1.00 12.30           C  
ATOM   2744  CE2 TYR I  20      24.577   5.752  37.894  1.00 12.76           C  
ATOM   2745  CZ  TYR I  20      25.189   5.868  36.648  1.00 12.07           C  
ATOM   2746  OH  TYR I  20      24.769   5.022  35.660  1.00 14.99           O  
ATOM   2747  H   TYR I  20      27.757   9.777  41.757  1.00  0.00           H  
ATOM   2748  HA  TYR I  20      26.746   7.012  41.421  1.00  0.00           H  
ATOM   2749  HB3 TYR I  20      26.939   9.309  39.463  1.00  0.00           H  
ATOM   2750  HB2 TYR I  20      25.539   8.857  40.303  1.00  0.00           H  
ATOM   2751  HD1 TYR I  20      27.414   8.350  37.304  1.00  0.00           H  
ATOM   2752  HD2 TYR I  20      24.494   6.548  39.890  1.00  0.00           H  
ATOM   2753  HE1 TYR I  20      26.713   6.841  35.472  1.00  0.00           H  
ATOM   2754  HE2 TYR I  20      23.795   5.028  38.065  1.00  0.00           H  
ATOM   2755  HH  TYR I  20      24.052   4.475  35.989  1.00  0.00           H  
ATOM   2756  N   ARG I  21      28.835   6.020  40.668  1.00  4.93           N  
ATOM   2757  CA  ARG I  21      30.086   5.365  40.099  1.00  9.17           C  
ATOM   2758  C   ARG I  21      29.552   3.937  39.870  1.00  3.64           C  
ATOM   2759  O   ARG I  21      29.705   3.106  40.771  1.00  9.04           O  
ATOM   2760  CB  ARG I  21      31.129   5.363  41.226  1.00  9.29           C  
ATOM   2761  CG  ARG I  21      31.725   6.720  41.532  1.00 24.58           C  
ATOM   2762  CD  ARG I  21      32.313   6.690  42.909  1.00 34.11           C  
ATOM   2763  NE  ARG I  21      33.755   6.595  42.877  1.00 41.71           N  
ATOM   2764  CZ  ARG I  21      34.554   5.902  42.065  1.00 50.99           C  
ATOM   2765  NH1 ARG I  21      35.897   5.957  42.230  1.00 49.02           N  
ATOM   2766  NH2 ARG I  21      34.024   5.144  41.092  1.00 50.18           N1+
ATOM   2767  H   ARG I  21      28.176   5.483  41.212  1.00  0.00           H  
ATOM   2768  HA  ARG I  21      30.442   5.841  39.187  1.00  0.00           H  
ATOM   2769  HB3 ARG I  21      31.929   4.666  40.977  1.00  0.00           H  
ATOM   2770  HB2 ARG I  21      30.681   4.953  42.131  1.00  0.00           H  
ATOM   2771  HG3 ARG I  21      30.942   7.478  41.487  1.00  0.00           H  
ATOM   2772  HG2 ARG I  21      32.507   6.945  40.808  1.00  0.00           H  
ATOM   2773  HD3 ARG I  21      31.906   5.842  43.459  1.00  0.00           H  
ATOM   2774  HD2 ARG I  21      32.022   7.591  43.447  1.00  0.00           H  
ATOM   2775  HE  ARG I  21      34.152   7.166  43.609  1.00  0.00           H  
ATOM   2776 HH12 ARG I  21      36.502   5.432  41.615  1.00  0.00           H  
ATOM   2777 HH11 ARG I  21      36.293   6.522  42.967  1.00  0.00           H  
ATOM   2778 HH22 ARG I  21      34.628   4.619  40.477  1.00  0.00           H  
ATOM   2779 HH21 ARG I  21      33.022   5.099  40.976  1.00  0.00           H  
ATOM   2780  N   PRO I  22      29.086   3.740  38.629  1.00  5.83           N  
ATOM   2781  CA  PRO I  22      28.290   2.485  38.409  1.00  7.25           C  
ATOM   2782  C   PRO I  22      28.929   1.161  38.352  1.00 10.13           C  
ATOM   2783  O   PRO I  22      30.126   1.109  37.975  1.00  9.44           O  
ATOM   2784  CB  PRO I  22      27.460   2.855  37.174  1.00  8.10           C  
ATOM   2785  CG  PRO I  22      28.253   3.938  36.455  1.00  9.10           C  
ATOM   2786  CD  PRO I  22      28.885   4.730  37.587  1.00  9.95           C  
ATOM   2787  HA  PRO I  22      27.583   2.436  39.236  1.00  0.00           H  
ATOM   2788  HB3 PRO I  22      26.500   3.259  37.491  1.00  0.00           H  
ATOM   2789  HB2 PRO I  22      27.368   1.984  36.526  1.00  0.00           H  
ATOM   2790  HG3 PRO I  22      27.565   4.581  35.905  1.00  0.00           H  
ATOM   2791  HG2 PRO I  22      29.038   3.474  35.859  1.00  0.00           H  
ATOM   2792  HD2 PRO I  22      29.852   5.113  37.263  1.00  0.00           H  
ATOM   2793  HD3 PRO I  22      28.179   5.483  37.937  1.00  0.00           H  
ATOM   2794  N   LEU I  23      28.200   0.113  38.715  1.00  8.59           N  
ATOM   2795  CA  LEU I  23      28.677  -1.283  38.613  1.00  8.28           C  
ATOM   2796  C   LEU I  23      27.574  -2.090  37.912  1.00 10.69           C  
ATOM   2797  O   LEU I  23      26.445  -1.673  38.135  1.00 10.00           O  
ATOM   2798  CB  LEU I  23      28.829  -1.881  40.028  1.00 11.21           C  
ATOM   2799  CG  LEU I  23      29.791  -1.226  40.979  1.00 18.03           C  
ATOM   2800  CD1 LEU I  23      29.967  -2.024  42.257  1.00 18.98           C  
ATOM   2801  CD2 LEU I  23      31.103  -1.201  40.180  1.00 25.19           C  
ATOM   2802  H   LEU I  23      27.269   0.248  39.082  1.00  0.00           H  
ATOM   2803  HA  LEU I  23      29.615  -1.338  38.062  1.00  0.00           H  
ATOM   2804  HB3 LEU I  23      29.076  -2.938  39.943  1.00  0.00           H  
ATOM   2805  HB2 LEU I  23      27.847  -1.940  40.497  1.00  0.00           H  
ATOM   2806  HG  LEU I  23      29.466  -0.211  41.208  1.00  0.00           H  
ATOM   2807 HD11 LEU I  23      30.671  -1.511  42.913  1.00  0.00           H  
ATOM   2808 HD12 LEU I  23      29.006  -2.121  42.761  1.00  0.00           H  
ATOM   2809 HD13 LEU I  23      30.352  -3.015  42.017  1.00  0.00           H  
ATOM   2810 HD21 LEU I  23      31.887  -0.739  40.781  1.00  0.00           H  
ATOM   2811 HD22 LEU I  23      31.394  -2.220  39.926  1.00  0.00           H  
ATOM   2812 HD23 LEU I  23      30.961  -0.626  39.266  1.00  0.00           H  
ATOM   2813  N   CYS I  24      27.942  -3.169  37.261  1.00  6.90           N  
ATOM   2814  CA  CYS I  24      26.886  -3.908  36.509  1.00  5.95           C  
ATOM   2815  C   CYS I  24      26.688  -5.251  37.178  1.00  9.15           C  
ATOM   2816  O   CYS I  24      27.650  -6.020  37.293  1.00 10.84           O  
ATOM   2817  CB  CYS I  24      27.373  -4.071  35.056  1.00  9.96           C  
ATOM   2818  SG  CYS I  24      26.098  -5.067  34.203  1.00 10.57           S  
ATOM   2819  H   CYS I  24      28.906  -3.468  37.282  1.00  0.00           H  
ATOM   2820  HA  CYS I  24      25.954  -3.343  36.527  1.00  0.00           H  
ATOM   2821  HB3 CYS I  24      28.319  -4.611  35.050  1.00  0.00           H  
ATOM   2822  HB2 CYS I  24      27.442  -3.091  34.585  1.00  0.00           H  
ATOM   2823  N   GLY I  25      25.473  -5.494  37.672  1.00  6.36           N  
ATOM   2824  CA  GLY I  25      25.162  -6.742  38.395  1.00  7.00           C  
ATOM   2825  C   GLY I  25      24.873  -7.905  37.433  1.00 10.04           C  
ATOM   2826  O   GLY I  25      24.565  -7.625  36.270  1.00  8.28           O  
ATOM   2827  H   GLY I  25      24.735  -4.814  37.555  1.00  0.00           H  
ATOM   2828  HA3 GLY I  25      24.298  -6.582  39.039  1.00  0.00           H  
ATOM   2829  HA2 GLY I  25      25.999  -7.005  39.041  1.00  0.00           H  
ATOM   2830  N   SER I  26      24.933  -9.071  38.039  1.00  8.11           N  
ATOM   2831  CA  SER I  26      24.660 -10.337  37.273  1.00  9.17           C  
ATOM   2832  C   SER I  26      23.172 -10.382  36.897  1.00 10.42           C  
ATOM   2833  O   SER I  26      22.782 -11.226  36.055  1.00 10.18           O  
ATOM   2834  CB  SER I  26      25.078 -11.508  38.124  1.00 10.44           C  
ATOM   2835  OG  SER I  26      24.371 -11.591  39.336  1.00 11.10           O  
ATOM   2836  H   SER I  26      25.164  -9.118  39.021  1.00  0.00           H  
ATOM   2837  HA  SER I  26      25.255 -10.333  36.360  1.00  0.00           H  
ATOM   2838  HB3 SER I  26      26.146 -11.443  38.332  1.00  0.00           H  
ATOM   2839  HB2 SER I  26      24.940 -12.431  37.562  1.00  0.00           H  
ATOM   2840  HG  SER I  26      23.433 -11.684  39.154  1.00  0.00           H  
ATOM   2841  N   ASP I  27      22.397  -9.503  37.471  1.00  9.05           N  
ATOM   2842  CA  ASP I  27      20.950  -9.351  37.174  1.00  9.19           C  
ATOM   2843  C   ASP I  27      20.752  -8.371  36.047  1.00 11.55           C  
ATOM   2844  O   ASP I  27      19.603  -8.062  35.698  1.00 10.71           O  
ATOM   2845  CB  ASP I  27      20.189  -9.083  38.480  1.00  6.74           C  
ATOM   2846  CG  ASP I  27      20.604  -7.720  39.078  1.00 12.86           C  
ATOM   2847  OD1 ASP I  27      21.565  -7.099  38.599  1.00  7.50           O  
ATOM   2848  OD2 ASP I  27      20.040  -7.334  40.110  1.00  9.59           O1-
ATOM   2849  H   ASP I  27      22.774  -8.873  38.164  1.00  0.00           H  
ATOM   2850  HA  ASP I  27      20.606 -10.318  36.808  1.00  0.00           H  
ATOM   2851  HB3 ASP I  27      20.407  -9.874  39.196  1.00  0.00           H  
ATOM   2852  HB2 ASP I  27      19.117  -9.082  38.281  1.00  0.00           H  
ATOM   2853  N   ASN I  28      21.830  -7.867  35.436  1.00  8.60           N  
ATOM   2854  CA  ASN I  28      21.832  -6.947  34.354  1.00  9.08           C  
ATOM   2855  C   ASN I  28      21.292  -5.550  34.810  1.00  7.84           C  
ATOM   2856  O   ASN I  28      20.965  -4.777  33.897  1.00  9.63           O  
ATOM   2857  CB  ASN I  28      21.030  -7.350  33.106  1.00  9.63           C  
ATOM   2858  CG  ASN I  28      21.404  -8.717  32.588  1.00 18.39           C  
ATOM   2859  OD1 ASN I  28      22.557  -8.890  32.215  1.00 15.28           O  
ATOM   2860  ND2 ASN I  28      20.466  -9.677  32.559  1.00 20.71           N  
ATOM   2861  H   ASN I  28      22.755  -8.138  35.738  1.00  0.00           H  
ATOM   2862  HA  ASN I  28      22.868  -6.810  34.045  1.00  0.00           H  
ATOM   2863  HB3 ASN I  28      21.184  -6.610  32.322  1.00  0.00           H  
ATOM   2864  HB2 ASN I  28      19.965  -7.330  33.338  1.00  0.00           H  
ATOM   2865 HD22 ASN I  28      20.697 -10.598  32.215  1.00  0.00           H  
ATOM   2866 HD21 ASN I  28      19.530  -9.479  32.880  1.00  0.00           H  
ATOM   2867  N   LYS I  29      21.344  -5.323  36.090  1.00  8.75           N  
ATOM   2868  CA  LYS I  29      20.906  -3.994  36.571  1.00  7.64           C  
ATOM   2869  C   LYS I  29      22.175  -3.154  36.851  1.00  5.89           C  
ATOM   2870  O   LYS I  29      23.113  -3.749  37.425  1.00  8.71           O  
ATOM   2871  CB  LYS I  29      20.121  -4.110  37.889  1.00  8.02           C  
ATOM   2872  CG  LYS I  29      19.777  -2.754  38.535  1.00 10.57           C  
ATOM   2873  CD  LYS I  29      18.793  -2.919  39.686  1.00 14.51           C  
ATOM   2874  CE  LYS I  29      18.370  -1.544  40.179  1.00 21.51           C  
ATOM   2875  NZ  LYS I  29      17.481  -1.796  41.384  1.00 30.38           N1+
ATOM   2876  H   LYS I  29      21.674  -6.041  36.717  1.00  0.00           H  
ATOM   2877  HA  LYS I  29      20.294  -3.506  35.813  1.00  0.00           H  
ATOM   2878  HB3 LYS I  29      20.691  -4.713  38.596  1.00  0.00           H  
ATOM   2879  HB2 LYS I  29      19.203  -4.671  37.714  1.00  0.00           H  
ATOM   2880  HG3 LYS I  29      19.348  -2.092  37.783  1.00  0.00           H  
ATOM   2881  HG2 LYS I  29      20.690  -2.286  38.903  1.00  0.00           H  
ATOM   2882  HD3 LYS I  29      19.273  -3.464  40.498  1.00  0.00           H  
ATOM   2883  HD2 LYS I  29      17.916  -3.465  39.338  1.00  0.00           H  
ATOM   2884  HE3 LYS I  29      17.793  -1.042  39.403  1.00  0.00           H  
ATOM   2885  HE2 LYS I  29      19.252  -0.984  40.491  1.00  0.00           H  
ATOM   2886  HZ1 LYS I  29      16.973  -0.953  41.610  1.00  0.00           H  
ATOM   2887  HZ2 LYS I  29      16.827  -2.536  41.172  1.00  0.00           H  
ATOM   2888  HZ3 LYS I  29      18.051  -2.067  42.173  1.00  0.00           H  
ATOM   2889  N   THR I  30      22.125  -1.918  36.402  1.00  7.37           N  
ATOM   2890  CA  THR I  30      23.233  -0.996  36.806  1.00  6.73           C  
ATOM   2891  C   THR I  30      22.985  -0.555  38.261  1.00  8.34           C  
ATOM   2892  O   THR I  30      21.908   0.020  38.502  1.00  8.60           O  
ATOM   2893  CB  THR I  30      23.375   0.247  35.874  1.00 11.47           C  
ATOM   2894  OG1 THR I  30      23.709  -0.326  34.574  1.00 10.97           O  
ATOM   2895  CG2 THR I  30      24.476   1.218  36.450  1.00  6.73           C  
ATOM   2896  H   THR I  30      21.361  -1.626  35.811  1.00  0.00           H  
ATOM   2897  HA  THR I  30      24.168  -1.554  36.775  1.00  0.00           H  
ATOM   2898  HB  THR I  30      22.421   0.770  35.810  1.00  0.00           H  
ATOM   2899  HG1 THR I  30      23.234  -1.151  34.456  1.00  0.00           H  
ATOM   2900 HG21 THR I  30      24.573   2.085  35.797  1.00  0.00           H  
ATOM   2901 HG22 THR I  30      24.186   1.545  37.447  1.00  0.00           H  
ATOM   2902 HG23 THR I  30      25.431   0.695  36.503  1.00  0.00           H  
ATOM   2903  N   TYR I  31      23.945  -0.788  39.127  1.00  6.84           N  
ATOM   2904  CA  TYR I  31      23.950  -0.367  40.536  1.00  4.52           C  
ATOM   2905  C   TYR I  31      24.751   0.979  40.580  1.00  7.69           C  
ATOM   2906  O   TYR I  31      25.815   1.026  40.018  1.00  9.27           O  
ATOM   2907  CB  TYR I  31      24.469  -1.389  41.526  1.00  5.12           C  
ATOM   2908  CG  TYR I  31      23.390  -2.499  41.627  1.00  5.93           C  
ATOM   2909  CD1 TYR I  31      22.362  -2.352  42.587  1.00  7.19           C  
ATOM   2910  CD2 TYR I  31      23.442  -3.583  40.787  1.00  7.90           C  
ATOM   2911  CE1 TYR I  31      21.411  -3.377  42.642  1.00  8.84           C  
ATOM   2912  CE2 TYR I  31      22.467  -4.578  40.845  1.00  7.97           C  
ATOM   2913  CZ  TYR I  31      21.440  -4.446  41.767  1.00 10.80           C  
ATOM   2914  OH  TYR I  31      20.511  -5.454  41.778  1.00 11.70           O  
ATOM   2915  H   TYR I  31      24.769  -1.298  38.842  1.00  0.00           H  
ATOM   2916  HA  TYR I  31      22.920  -0.141  40.810  1.00  0.00           H  
ATOM   2917  HB3 TYR I  31      24.596  -0.918  42.500  1.00  0.00           H  
ATOM   2918  HB2 TYR I  31      25.397  -1.819  41.151  1.00  0.00           H  
ATOM   2919  HD1 TYR I  31      22.342  -1.484  43.227  1.00  0.00           H  
ATOM   2920  HD2 TYR I  31      24.244  -3.673  40.071  1.00  0.00           H  
ATOM   2921  HE1 TYR I  31      20.627  -3.346  43.383  1.00  0.00           H  
ATOM   2922  HE2 TYR I  31      22.523  -5.427  40.180  1.00  0.00           H  
ATOM   2923  HH  TYR I  31      20.610  -5.991  40.989  1.00  0.00           H  
ATOM   2924  N   GLY I  32      24.126   1.956  41.213  1.00  4.78           N  
ATOM   2925  CA  GLY I  32      24.685   3.330  41.220  1.00  7.46           C  
ATOM   2926  C   GLY I  32      26.011   3.496  41.898  1.00  5.53           C  
ATOM   2927  O   GLY I  32      26.766   4.465  41.513  1.00  9.38           O  
ATOM   2928  H   GLY I  32      23.259   1.771  41.697  1.00  0.00           H  
ATOM   2929  HA3 GLY I  32      23.963   4.009  41.671  1.00  0.00           H  
ATOM   2930  HA2 GLY I  32      24.757   3.694  40.196  1.00  0.00           H  
ATOM   2931  N   ASN I  33      26.348   2.719  42.882  1.00  6.54           N  
ATOM   2932  CA  ASN I  33      27.631   2.747  43.564  1.00  9.42           C  
ATOM   2933  C   ASN I  33      27.829   1.463  44.302  1.00  9.47           C  
ATOM   2934  O   ASN I  33      26.898   0.645  44.384  1.00 10.69           O  
ATOM   2935  CB  ASN I  33      27.838   4.044  44.411  1.00  8.26           C  
ATOM   2936  CG  ASN I  33      26.849   4.167  45.548  1.00 11.52           C  
ATOM   2937  OD1 ASN I  33      26.318   3.193  46.116  1.00  9.00           O  
ATOM   2938  ND2 ASN I  33      26.561   5.408  45.933  1.00  6.41           N  
ATOM   2939  H   ASN I  33      25.694   2.030  43.226  1.00  0.00           H  
ATOM   2940  HA  ASN I  33      28.390   2.770  42.783  1.00  0.00           H  
ATOM   2941  HB3 ASN I  33      27.755   4.917  43.764  1.00  0.00           H  
ATOM   2942  HB2 ASN I  33      28.852   4.058  44.810  1.00  0.00           H  
ATOM   2943 HD22 ASN I  33      25.908   5.564  46.687  1.00  0.00           H  
ATOM   2944 HD21 ASN I  33      26.995   6.194  45.471  1.00  0.00           H  
ATOM   2945  N   LYS I  34      29.016   1.253  44.864  1.00  7.75           N  
ATOM   2946  CA  LYS I  34      29.304  -0.015  45.544  1.00 10.89           C  
ATOM   2947  C   LYS I  34      28.430  -0.246  46.751  1.00 10.38           C  
ATOM   2948  O   LYS I  34      28.106  -1.403  47.028  1.00 10.75           O  
ATOM   2949  CB  LYS I  34      30.789  -0.100  45.888  1.00 16.16           C  
ATOM   2950  CG  LYS I  34      31.104  -1.502  46.436  1.00 30.18           C  
ATOM   2951  CD  LYS I  34      32.538  -1.909  46.103  1.00 42.77           C  
ATOM   2952  CE  LYS I  34      33.023  -3.038  47.013  1.00 48.50           C  
ATOM   2953  NZ  LYS I  34      33.277  -2.498  48.387  1.00 54.07           N1+
ATOM   2954  H   LYS I  34      29.728   1.968  44.825  1.00  0.00           H  
ATOM   2955  HA  LYS I  34      29.091  -0.815  44.835  1.00  0.00           H  
ATOM   2956  HB3 LYS I  34      31.031   0.647  46.644  1.00  0.00           H  
ATOM   2957  HB2 LYS I  34      31.381   0.080  44.991  1.00  0.00           H  
ATOM   2958  HG3 LYS I  34      30.412  -2.224  46.003  1.00  0.00           H  
ATOM   2959  HG2 LYS I  34      30.968  -1.509  47.516  1.00  0.00           H  
ATOM   2960  HD3 LYS I  34      33.195  -1.047  46.214  1.00  0.00           H  
ATOM   2961  HD2 LYS I  34      32.590  -2.232  45.064  1.00  0.00           H  
ATOM   2962  HE3 LYS I  34      33.946  -3.456  46.612  1.00  0.00           H  
ATOM   2963  HE2 LYS I  34      32.262  -3.816  47.063  1.00  0.00           H  
ATOM   2964  HZ1 LYS I  34      33.215  -3.247  49.061  1.00  0.00           H  
ATOM   2965  HZ2 LYS I  34      34.200  -2.089  48.424  1.00  0.00           H  
ATOM   2966  HZ3 LYS I  34      32.588  -1.792  48.604  1.00  0.00           H  
ATOM   2967  N   CYS I  35      28.107   0.851  47.483  1.00  7.32           N  
ATOM   2968  CA  CYS I  35      27.225   0.651  48.690  1.00 10.19           C  
ATOM   2969  C   CYS I  35      25.839   0.169  48.235  1.00 10.35           C  
ATOM   2970  O   CYS I  35      25.305  -0.729  48.927  1.00  9.03           O  
ATOM   2971  CB  CYS I  35      27.171   1.937  49.513  1.00 13.47           C  
ATOM   2972  SG  CYS I  35      26.157   1.880  51.036  1.00 12.26           S  
ATOM   2973  H   CYS I  35      28.454   1.759  47.212  1.00  0.00           H  
ATOM   2974  HA  CYS I  35      27.669  -0.129  49.308  1.00  0.00           H  
ATOM   2975  HB3 CYS I  35      26.824   2.754  48.881  1.00  0.00           H  
ATOM   2976  HB2 CYS I  35      28.186   2.243  49.768  1.00  0.00           H  
ATOM   2977  N   ASN I  36      25.316   0.741  47.126  1.00  8.75           N  
ATOM   2978  CA  ASN I  36      24.005   0.232  46.676  1.00  8.06           C  
ATOM   2979  C   ASN I  36      24.106  -1.230  46.250  1.00  8.12           C  
ATOM   2980  O   ASN I  36      23.223  -2.065  46.560  1.00  8.46           O  
ATOM   2981  CB  ASN I  36      23.415   1.147  45.596  1.00 10.71           C  
ATOM   2982  CG  ASN I  36      22.632   2.290  46.200  1.00 24.31           C  
ATOM   2983  OD1 ASN I  36      21.374   2.380  45.821  1.00 27.49           O  
ATOM   2984  ND2 ASN I  36      23.142   3.145  46.953  1.00 17.04           N  
ATOM   2985  H   ASN I  36      25.820   1.475  46.651  1.00  0.00           H  
ATOM   2986  HA  ASN I  36      23.333   0.272  47.533  1.00  0.00           H  
ATOM   2987  HB3 ASN I  36      22.763   0.565  44.945  1.00  0.00           H  
ATOM   2988  HB2 ASN I  36      24.220   1.545  44.979  1.00  0.00           H  
ATOM   2989 HD22 ASN I  36      22.572   3.889  47.330  1.00  0.00           H  
ATOM   2990 HD21 ASN I  36      24.123   3.093  47.186  1.00  0.00           H  
ATOM   2991  N   PHE I  37      25.164  -1.536  45.465  1.00  7.69           N  
ATOM   2992  CA  PHE I  37      25.391  -2.935  45.033  1.00  7.85           C  
ATOM   2993  C   PHE I  37      25.505  -3.870  46.242  1.00  9.36           C  
ATOM   2994  O   PHE I  37      24.827  -4.919  46.280  1.00 12.19           O  
ATOM   2995  CB  PHE I  37      26.664  -2.985  44.178  1.00  8.91           C  
ATOM   2996  CG  PHE I  37      27.049  -4.381  43.759  1.00  8.98           C  
ATOM   2997  CD1 PHE I  37      26.249  -5.003  42.778  1.00 12.59           C  
ATOM   2998  CD2 PHE I  37      28.057  -5.052  44.420  1.00  8.85           C  
ATOM   2999  CE1 PHE I  37      26.585  -6.331  42.423  1.00 12.27           C  
ATOM   3000  CE2 PHE I  37      28.370  -6.386  44.088  1.00 14.69           C  
ATOM   3001  CZ  PHE I  37      27.617  -6.989  43.081  1.00 14.71           C  
ATOM   3002  H   PHE I  37      25.803  -0.810  45.173  1.00  0.00           H  
ATOM   3003  HA  PHE I  37      24.546  -3.253  44.422  1.00  0.00           H  
ATOM   3004  HB3 PHE I  37      27.489  -2.533  44.730  1.00  0.00           H  
ATOM   3005  HB2 PHE I  37      26.529  -2.365  43.292  1.00  0.00           H  
ATOM   3006  HD1 PHE I  37      25.423  -4.467  42.335  1.00  0.00           H  
ATOM   3007  HD2 PHE I  37      28.614  -4.556  45.201  1.00  0.00           H  
ATOM   3008  HE1 PHE I  37      26.040  -6.835  41.638  1.00  0.00           H  
ATOM   3009  HE2 PHE I  37      29.167  -6.898  44.607  1.00  0.00           H  
ATOM   3010  HZ  PHE I  37      27.861  -8.007  42.819  1.00  0.00           H  
ATOM   3011  N   CYS I  38      26.369  -3.576  47.230  1.00  8.52           N  
ATOM   3012  CA  CYS I  38      26.500  -4.496  48.368  1.00 14.24           C  
ATOM   3013  C   CYS I  38      25.223  -4.696  49.149  1.00 14.45           C  
ATOM   3014  O   CYS I  38      24.935  -5.797  49.684  1.00 14.71           O  
ATOM   3015  CB  CYS I  38      27.689  -4.021  49.204  1.00 12.76           C  
ATOM   3016  SG  CYS I  38      29.273  -4.585  48.567  1.00 18.35           S  
ATOM   3017  H   CYS I  38      26.918  -2.730  47.185  1.00  0.00           H  
ATOM   3018  HA  CYS I  38      26.772  -5.467  47.957  1.00  0.00           H  
ATOM   3019  HB3 CYS I  38      27.570  -4.365  50.231  1.00  0.00           H  
ATOM   3020  HB2 CYS I  38      27.686  -2.933  49.253  1.00  0.00           H  
ATOM   3021  N   ASN I  39      24.415  -3.671  49.290  1.00 13.01           N  
ATOM   3022  CA  ASN I  39      23.113  -3.748  49.966  1.00 17.25           C  
ATOM   3023  C   ASN I  39      22.262  -4.750  49.154  1.00 14.69           C  
ATOM   3024  O   ASN I  39      21.636  -5.548  49.862  1.00 13.34           O  
ATOM   3025  CB  ASN I  39      22.406  -2.414  50.179  1.00 17.10           C  
ATOM   3026  CG  ASN I  39      22.894  -1.739  51.472  1.00 17.38           C  
ATOM   3027  OD1 ASN I  39      23.562  -2.355  52.297  1.00 20.42           O  
ATOM   3028  ND2 ASN I  39      22.559  -0.461  51.641  1.00 19.69           N  
ATOM   3029  H   ASN I  39      24.676  -2.768  48.924  1.00  0.00           H  
ATOM   3030  HA  ASN I  39      23.283  -4.186  50.949  1.00  0.00           H  
ATOM   3031  HB3 ASN I  39      21.330  -2.580  50.239  1.00  0.00           H  
ATOM   3032  HB2 ASN I  39      22.603  -1.760  49.331  1.00  0.00           H  
ATOM   3033 HD22 ASN I  39      22.853   0.032  52.472  1.00  0.00           H  
ATOM   3034 HD21 ASN I  39      22.012   0.014  50.938  1.00  0.00           H  
ATOM   3035  N   ALA I  40      22.231  -4.693  47.850  1.00 12.48           N  
ATOM   3036  CA  ALA I  40      21.466  -5.624  47.016  1.00 10.83           C  
ATOM   3037  C   ALA I  40      22.018  -7.043  47.128  1.00 13.08           C  
ATOM   3038  O   ALA I  40      21.231  -7.978  47.125  1.00 14.67           O  
ATOM   3039  CB  ALA I  40      21.507  -5.161  45.554  1.00 14.13           C  
ATOM   3040  H   ALA I  40      22.753  -3.978  47.364  1.00  0.00           H  
ATOM   3041  HA  ALA I  40      20.429  -5.625  47.353  1.00  0.00           H  
ATOM   3042  HB1 ALA I  40      20.937  -5.856  44.936  1.00  0.00           H  
ATOM   3043  HB2 ALA I  40      21.072  -4.166  45.475  1.00  0.00           H  
ATOM   3044  HB3 ALA I  40      22.540  -5.134  45.210  1.00  0.00           H  
ATOM   3045  N   VAL I  41      23.310  -7.239  47.233  1.00 11.70           N  
ATOM   3046  CA  VAL I  41      23.923  -8.583  47.432  1.00 12.14           C  
ATOM   3047  C   VAL I  41      23.376  -9.152  48.746  1.00 15.55           C  
ATOM   3048  O   VAL I  41      22.915 -10.288  48.739  1.00 15.90           O  
ATOM   3049  CB  VAL I  41      25.458  -8.503  47.546  1.00 11.38           C  
ATOM   3050  CG1 VAL I  41      26.121  -9.833  47.950  1.00 14.27           C  
ATOM   3051  CG2 VAL I  41      26.077  -8.070  46.233  1.00  9.58           C  
ATOM   3052  H   VAL I  41      23.946  -6.456  47.180  1.00  0.00           H  
ATOM   3053  HA  VAL I  41      23.649  -9.238  46.605  1.00  0.00           H  
ATOM   3054  HB  VAL I  41      25.705  -7.757  48.301  1.00  0.00           H  
ATOM   3055 HG11 VAL I  41      27.201  -9.698  48.010  1.00  0.00           H  
ATOM   3056 HG12 VAL I  41      25.741 -10.149  48.921  1.00  0.00           H  
ATOM   3057 HG13 VAL I  41      25.892 -10.595  47.206  1.00  0.00           H  
ATOM   3058 HG21 VAL I  41      27.161  -8.022  46.341  1.00  0.00           H  
ATOM   3059 HG22 VAL I  41      25.821  -8.790  45.456  1.00  0.00           H  
ATOM   3060 HG23 VAL I  41      25.695  -7.088  45.958  1.00  0.00           H  
ATOM   3061  N   VAL I  42      23.404  -8.316  49.792  1.00 15.79           N  
ATOM   3062  CA  VAL I  42      22.883  -8.794  51.107  1.00 20.03           C  
ATOM   3063  C   VAL I  42      21.432  -9.234  50.992  1.00 21.06           C  
ATOM   3064  O   VAL I  42      21.020 -10.325  51.450  1.00 19.98           O  
ATOM   3065  CB  VAL I  42      23.087  -7.679  52.163  1.00 24.43           C  
ATOM   3066  CG1 VAL I  42      22.221  -7.923  53.394  1.00 29.30           C  
ATOM   3067  CG2 VAL I  42      24.555  -7.523  52.508  1.00 24.55           C  
ATOM   3068  H   VAL I  42      23.773  -7.383  49.683  1.00  0.00           H  
ATOM   3069  HA  VAL I  42      23.474  -9.657  51.410  1.00  0.00           H  
ATOM   3070  HB  VAL I  42      22.758  -6.743  51.714  1.00  0.00           H  
ATOM   3071 HG11 VAL I  42      22.385  -7.125  54.118  1.00  0.00           H  
ATOM   3072 HG12 VAL I  42      21.170  -7.939  53.103  1.00  0.00           H  
ATOM   3073 HG13 VAL I  42      22.487  -8.880  53.842  1.00  0.00           H  
ATOM   3074 HG21 VAL I  42      24.672  -6.735  53.251  1.00  0.00           H  
ATOM   3075 HG22 VAL I  42      24.935  -8.461  52.912  1.00  0.00           H  
ATOM   3076 HG23 VAL I  42      25.114  -7.261  51.611  1.00  0.00           H  
ATOM   3077  N   GLU I  43      20.632  -8.358  50.431  1.00 18.29           N  
ATOM   3078  CA  GLU I  43      19.226  -8.586  50.173  1.00 20.63           C  
ATOM   3079  C   GLU I  43      18.988  -9.874  49.385  1.00 20.19           C  
ATOM   3080  O   GLU I  43      17.925 -10.474  49.564  1.00 21.80           O  
ATOM   3081  CB  GLU I  43      18.524  -7.463  49.394  1.00 19.81           C  
ATOM   3082  CG  GLU I  43      17.009  -7.404  49.542  1.00 31.50           C  
ATOM   3083  CD  GLU I  43      16.314  -6.150  49.112  1.00 33.91           C  
ATOM   3084  OE1 GLU I  43      15.099  -6.099  48.974  1.00 30.63           O  
ATOM   3085  OE2 GLU I  43      17.149  -5.242  48.866  1.00 41.05           O1-
ATOM   3086  H   GLU I  43      20.990  -7.457  50.148  1.00  0.00           H  
ATOM   3087  HA  GLU I  43      18.725  -8.688  51.135  1.00  0.00           H  
ATOM   3088  HB3 GLU I  43      18.779  -7.544  48.338  1.00  0.00           H  
ATOM   3089  HB2 GLU I  43      18.952  -6.504  49.684  1.00  0.00           H  
ATOM   3090  HG3 GLU I  43      16.742  -7.624  50.575  1.00  0.00           H  
ATOM   3091  HG2 GLU I  43      16.565  -8.254  49.023  1.00  0.00           H  
ATOM   3092  N   SER I  44      19.915 -10.234  48.514  1.00 17.17           N  
ATOM   3093  CA  SER I  44      19.748 -11.427  47.690  1.00 13.65           C  
ATOM   3094  C   SER I  44      20.257 -12.654  48.410  1.00 15.70           C  
ATOM   3095  O   SER I  44      20.211 -13.711  47.772  1.00 15.95           O  
ATOM   3096  CB  SER I  44      20.459 -11.289  46.331  1.00 13.35           C  
ATOM   3097  OG  SER I  44      21.860 -11.504  46.564  1.00 15.18           O  
ATOM   3098  H   SER I  44      20.753  -9.680  48.411  1.00  0.00           H  
ATOM   3099  HA  SER I  44      18.683 -11.562  47.502  1.00  0.00           H  
ATOM   3100  HB3 SER I  44      20.306 -10.283  45.943  1.00  0.00           H  
ATOM   3101  HB2 SER I  44      20.084 -12.050  45.647  1.00  0.00           H  
ATOM   3102  HG  SER I  44      22.187 -10.848  47.184  1.00  0.00           H  
ATOM   3103  N   ASN I  45      20.775 -12.503  49.608  1.00 13.62           N  
ATOM   3104  CA  ASN I  45      21.317 -13.614  50.396  1.00 17.33           C  
ATOM   3105  C   ASN I  45      22.496 -14.264  49.658  1.00 17.69           C  
ATOM   3106  O   ASN I  45      22.679 -15.502  49.614  1.00 15.41           O  
ATOM   3107  CB  ASN I  45      20.173 -14.591  50.713  1.00 17.85           C  
ATOM   3108  CG  ASN I  45      20.601 -15.655  51.692  1.00 25.81           C  
ATOM   3109  OD1 ASN I  45      21.311 -15.370  52.664  1.00 27.74           O  
ATOM   3110  ND2 ASN I  45      20.117 -16.871  51.406  1.00 27.23           N  
ATOM   3111  H   ASN I  45      20.814 -11.587  50.030  1.00  0.00           H  
ATOM   3112  HA  ASN I  45      21.689 -13.211  51.338  1.00  0.00           H  
ATOM   3113  HB3 ASN I  45      19.832 -15.062  49.792  1.00  0.00           H  
ATOM   3114  HB2 ASN I  45      19.328 -14.039  51.124  1.00  0.00           H  
ATOM   3115 HD22 ASN I  45      20.343 -17.656  51.998  1.00  0.00           H  
ATOM   3116 HD21 ASN I  45      19.526 -17.002  50.597  1.00  0.00           H  
ATOM   3117  N   GLY I  46      23.258 -13.369  49.038  1.00 14.46           N  
ATOM   3118  CA  GLY I  46      24.479 -13.720  48.334  1.00 16.45           C  
ATOM   3119  C   GLY I  46      24.332 -14.288  46.939  1.00 15.93           C  
ATOM   3120  O   GLY I  46      25.320 -14.812  46.428  1.00 19.57           O  
ATOM   3121  H   GLY I  46      22.996 -12.394  49.042  1.00  0.00           H  
ATOM   3122  HA3 GLY I  46      25.058 -14.414  48.944  1.00  0.00           H  
ATOM   3123  HA2 GLY I  46      25.136 -12.852  48.301  1.00  0.00           H  
ATOM   3124  N   THR I  47      23.174 -14.146  46.335  1.00  8.77           N  
ATOM   3125  CA  THR I  47      22.936 -14.685  44.976  1.00 12.83           C  
ATOM   3126  C   THR I  47      23.428 -13.779  43.879  1.00 16.78           C  
ATOM   3127  O   THR I  47      23.802 -14.262  42.802  1.00 20.88           O  
ATOM   3128  CB  THR I  47      21.395 -14.960  45.210  1.00 16.62           C  
ATOM   3129  OG1 THR I  47      21.331 -16.416  45.279  1.00 22.68           O  
ATOM   3130  CG2 THR I  47      20.467 -14.110  44.424  1.00 16.77           C  
ATOM   3131  H   THR I  47      22.420 -13.659  46.797  1.00  0.00           H  
ATOM   3132  HA  THR I  47      23.449 -15.642  44.890  1.00  0.00           H  
ATOM   3133  HB  THR I  47      21.228 -14.644  46.239  1.00  0.00           H  
ATOM   3134  HG1 THR I  47      20.507 -16.682  45.693  1.00  0.00           H  
ATOM   3135 HG21 THR I  47      19.438 -14.380  44.659  1.00  0.00           H  
ATOM   3136 HG22 THR I  47      20.634 -13.063  44.674  1.00  0.00           H  
ATOM   3137 HG23 THR I  47      20.648 -14.262  43.360  1.00  0.00           H  
ATOM   3138  N   LEU I  48      23.391 -12.484  44.085  1.00 12.44           N  
ATOM   3139  CA  LEU I  48      23.784 -11.446  43.113  1.00  9.93           C  
ATOM   3140  C   LEU I  48      25.304 -11.293  43.065  1.00 10.92           C  
ATOM   3141  O   LEU I  48      25.911 -11.320  44.161  1.00 12.36           O  
ATOM   3142  CB  LEU I  48      23.119 -10.131  43.593  1.00  8.79           C  
ATOM   3143  CG  LEU I  48      23.415  -8.912  42.740  1.00 14.95           C  
ATOM   3144  CD1 LEU I  48      22.872  -9.041  41.309  1.00 19.51           C  
ATOM   3145  CD2 LEU I  48      22.743  -7.700  43.423  1.00 14.56           C  
ATOM   3146  H   LEU I  48      23.072 -12.123  44.972  1.00  0.00           H  
ATOM   3147  HA  LEU I  48      23.409 -11.707  42.124  1.00  0.00           H  
ATOM   3148  HB3 LEU I  48      23.416  -9.931  44.622  1.00  0.00           H  
ATOM   3149  HB2 LEU I  48      22.040 -10.274  43.654  1.00  0.00           H  
ATOM   3150  HG  LEU I  48      24.492  -8.752  42.703  1.00  0.00           H  
ATOM   3151 HD11 LEU I  48      23.113  -8.141  40.745  1.00  0.00           H  
ATOM   3152 HD12 LEU I  48      23.327  -9.905  40.824  1.00  0.00           H  
ATOM   3153 HD13 LEU I  48      21.790  -9.171  41.340  1.00  0.00           H  
ATOM   3154 HD21 LEU I  48      22.934  -6.801  42.837  1.00  0.00           H  
ATOM   3155 HD22 LEU I  48      21.669  -7.869  43.488  1.00  0.00           H  
ATOM   3156 HD23 LEU I  48      23.153  -7.574  44.424  1.00  0.00           H  
ATOM   3157  N   THR I  49      25.847 -11.143  41.891  1.00 12.56           N  
ATOM   3158  CA  THR I  49      27.305 -11.039  41.737  1.00 11.72           C  
ATOM   3159  C   THR I  49      27.611  -9.906  40.788  1.00 10.52           C  
ATOM   3160  O   THR I  49      26.712  -9.352  40.131  1.00  9.46           O  
ATOM   3161  CB  THR I  49      27.979 -12.383  41.278  1.00 12.87           C  
ATOM   3162  OG1 THR I  49      27.491 -12.686  39.940  1.00 16.10           O  
ATOM   3163  CG2 THR I  49      27.748 -13.534  42.259  1.00 16.76           C  
ATOM   3164  H   THR I  49      25.263 -11.097  41.068  1.00  0.00           H  
ATOM   3165  HA  THR I  49      27.723 -10.776  42.709  1.00  0.00           H  
ATOM   3166  HB  THR I  49      29.053 -12.212  41.212  1.00  0.00           H  
ATOM   3167  HG1 THR I  49      26.599 -12.346  39.839  1.00  0.00           H  
ATOM   3168 HG21 THR I  49      28.237 -14.433  41.886  1.00  0.00           H  
ATOM   3169 HG22 THR I  49      28.163 -13.272  43.232  1.00  0.00           H  
ATOM   3170 HG23 THR I  49      26.678 -13.718  42.359  1.00  0.00           H  
ATOM   3171  N   LEU I  50      28.890  -9.575  40.786  1.00  9.05           N  
ATOM   3172  CA  LEU I  50      29.305  -8.467  39.875  1.00  9.94           C  
ATOM   3173  C   LEU I  50      29.642  -8.994  38.486  1.00 12.23           C  
ATOM   3174  O   LEU I  50      30.500  -9.918  38.387  1.00 12.92           O  
ATOM   3175  CB  LEU I  50      30.541  -7.812  40.543  1.00 13.55           C  
ATOM   3176  CG  LEU I  50      30.970  -6.590  39.690  1.00 13.32           C  
ATOM   3177  CD1 LEU I  50      29.956  -5.481  39.854  1.00 19.19           C  
ATOM   3178  CD2 LEU I  50      32.374  -6.255  40.177  1.00 18.36           C  
ATOM   3179  H   LEU I  50      29.540 -10.066  41.384  1.00  0.00           H  
ATOM   3180  HA  LEU I  50      28.500  -7.736  39.801  1.00  0.00           H  
ATOM   3181  HB3 LEU I  50      31.358  -8.532  40.581  1.00  0.00           H  
ATOM   3182  HB2 LEU I  50      30.278  -7.479  41.546  1.00  0.00           H  
ATOM   3183  HG  LEU I  50      31.014  -6.882  38.641  1.00  0.00           H  
ATOM   3184 HD11 LEU I  50      30.256  -4.622  39.256  1.00  0.00           H  
ATOM   3185 HD12 LEU I  50      28.977  -5.829  39.523  1.00  0.00           H  
ATOM   3186 HD13 LEU I  50      29.902  -5.190  40.903  1.00  0.00           H  
ATOM   3187 HD21 LEU I  50      32.756  -5.398  39.624  1.00  0.00           H  
ATOM   3188 HD22 LEU I  50      32.343  -6.017  41.239  1.00  0.00           H  
ATOM   3189 HD23 LEU I  50      33.028  -7.111  40.016  1.00  0.00           H  
ATOM   3190  N   SER I  51      29.058  -8.482  37.472  1.00  8.78           N  
ATOM   3191  CA  SER I  51      29.337  -8.812  36.049  1.00  8.04           C  
ATOM   3192  C   SER I  51      30.585  -8.056  35.570  1.00 11.25           C  
ATOM   3193  O   SER I  51      31.584  -8.659  35.097  1.00 11.94           O  
ATOM   3194  CB  SER I  51      28.111  -8.480  35.227  1.00 15.55           C  
ATOM   3195  OG  SER I  51      28.474  -8.705  33.864  1.00 24.31           O  
ATOM   3196  H   SER I  51      28.336  -7.788  37.602  1.00  0.00           H  
ATOM   3197  HA  SER I  51      29.527  -9.882  35.971  1.00  0.00           H  
ATOM   3198  HB3 SER I  51      27.856  -7.430  35.365  1.00  0.00           H  
ATOM   3199  HB2 SER I  51      27.298  -9.153  35.500  1.00  0.00           H  
ATOM   3200  HG  SER I  51      29.211  -8.136  33.631  1.00  0.00           H  
ATOM   3201  N   HIS I  52      30.578  -6.740  35.757  1.00  9.07           N  
ATOM   3202  CA  HIS I  52      31.756  -5.931  35.423  1.00 11.69           C  
ATOM   3203  C   HIS I  52      31.585  -4.523  36.018  1.00 13.08           C  
ATOM   3204  O   HIS I  52      30.469  -4.150  36.425  1.00 10.03           O  
ATOM   3205  CB  HIS I  52      31.992  -5.713  33.924  1.00 11.61           C  
ATOM   3206  CG  HIS I  52      30.820  -5.266  33.135  1.00  7.44           C  
ATOM   3207  ND1 HIS I  52      29.845  -6.000  32.550  1.00 10.00           N  
ATOM   3208  CD2 HIS I  52      30.438  -3.916  32.993  1.00  9.74           C  
ATOM   3209  CE1 HIS I  52      28.961  -5.130  31.981  1.00 10.50           C  
ATOM   3210  NE2 HIS I  52      29.333  -3.906  32.290  1.00 13.47           N  
ATOM   3211  H   HIS I  52      29.757  -6.288  36.132  1.00  0.00           H  
ATOM   3212  HA  HIS I  52      32.641  -6.395  35.858  1.00  0.00           H  
ATOM   3213  HB3 HIS I  52      32.392  -6.627  33.486  1.00  0.00           H  
ATOM   3214  HB2 HIS I  52      32.809  -5.004  33.789  1.00  0.00           H  
ATOM   3215  HD2 HIS I  52      31.000  -3.186  33.407  1.00  0.00           H  
ATOM   3216  HE1 HIS I  52      28.188  -5.481  31.434  1.00  0.00           H  
ATOM   3217  HE2 HIS I  52      28.858  -2.968  32.042  1.00  0.00           H  
ATOM   3218  N   PHE I  53      32.725  -3.798  35.966  1.00  8.43           N  
ATOM   3219  CA  PHE I  53      32.612  -2.369  36.384  1.00  6.85           C  
ATOM   3220  C   PHE I  53      32.028  -1.522  35.282  1.00 11.45           C  
ATOM   3221  O   PHE I  53      32.188  -1.754  34.042  1.00 14.04           O  
ATOM   3222  CB  PHE I  53      33.947  -1.868  36.931  1.00  7.46           C  
ATOM   3223  CG  PHE I  53      34.527  -2.715  38.012  1.00  8.72           C  
ATOM   3224  CD1 PHE I  53      35.386  -3.796  37.707  1.00  8.88           C  
ATOM   3225  CD2 PHE I  53      34.176  -2.464  39.340  1.00 14.65           C  
ATOM   3226  CE1 PHE I  53      35.937  -4.536  38.745  1.00 12.66           C  
ATOM   3227  CE2 PHE I  53      34.694  -3.259  40.371  1.00 12.53           C  
ATOM   3228  CZ  PHE I  53      35.583  -4.292  40.065  1.00 15.10           C  
ATOM   3229  H   PHE I  53      33.585  -4.230  35.658  1.00  0.00           H  
ATOM   3230  HA  PHE I  53      31.903  -2.340  37.210  1.00  0.00           H  
ATOM   3231  HB3 PHE I  53      33.827  -0.849  37.297  1.00  0.00           H  
ATOM   3232  HB2 PHE I  53      34.664  -1.784  36.115  1.00  0.00           H  
ATOM   3233  HD1 PHE I  53      35.607  -4.036  36.678  1.00  0.00           H  
ATOM   3234  HD2 PHE I  53      33.502  -1.654  39.577  1.00  0.00           H  
ATOM   3235  HE1 PHE I  53      36.652  -5.316  38.533  1.00  0.00           H  
ATOM   3236  HE2 PHE I  53      34.405  -3.071  41.394  1.00  0.00           H  
ATOM   3237  HZ  PHE I  53      35.995  -4.901  40.855  1.00  0.00           H  
ATOM   3238  N   GLY I  54      31.370  -0.430  35.687  1.00 11.29           N  
ATOM   3239  CA  GLY I  54      30.679   0.509  34.823  1.00 10.50           C  
ATOM   3240  C   GLY I  54      29.199   0.138  34.611  1.00  9.88           C  
ATOM   3241  O   GLY I  54      28.693  -0.837  35.192  1.00 13.17           O  
ATOM   3242  H   GLY I  54      31.325  -0.203  36.670  1.00  0.00           H  
ATOM   3243  HA3 GLY I  54      31.184   0.552  33.858  1.00  0.00           H  
ATOM   3244  HA2 GLY I  54      30.745   1.509  35.250  1.00  0.00           H  
ATOM   3245  N   LYS I  55      28.525   0.929  33.779  1.00  9.05           N  
ATOM   3246  CA  LYS I  55      27.106   0.614  33.467  1.00 10.85           C  
ATOM   3247  C   LYS I  55      26.971  -0.732  32.757  1.00 13.46           C  
ATOM   3248  O   LYS I  55      27.842  -1.177  31.977  1.00 13.82           O  
ATOM   3249  CB  LYS I  55      26.580   1.649  32.454  1.00 16.04           C  
ATOM   3250  CG  LYS I  55      26.112   2.900  33.188  1.00 19.97           C  
ATOM   3251  CD  LYS I  55      25.837   3.981  32.127  1.00 28.17           C  
ATOM   3252  CE  LYS I  55      25.840   5.354  32.791  1.00 35.77           C  
ATOM   3253  NZ  LYS I  55      25.949   6.372  31.697  1.00 42.55           N1+
ATOM   3254  H   LYS I  55      28.978   1.731  33.368  1.00  0.00           H  
ATOM   3255  HA  LYS I  55      26.504   0.628  34.375  1.00  0.00           H  
ATOM   3256  HB3 LYS I  55      25.747   1.222  31.897  1.00  0.00           H  
ATOM   3257  HB2 LYS I  55      27.376   1.913  31.759  1.00  0.00           H  
ATOM   3258  HG3 LYS I  55      26.898   3.243  33.860  1.00  0.00           H  
ATOM   3259  HG2 LYS I  55      25.191   2.680  33.727  1.00  0.00           H  
ATOM   3260  HD3 LYS I  55      24.865   3.801  31.668  1.00  0.00           H  
ATOM   3261  HD2 LYS I  55      26.614   3.945  31.364  1.00  0.00           H  
ATOM   3262  HE3 LYS I  55      26.705   5.436  33.450  1.00  0.00           H  
ATOM   3263  HE2 LYS I  55      24.903   5.498  33.328  1.00  0.00           H  
ATOM   3264  HZ1 LYS I  55      25.892   7.299  32.092  1.00  0.00           H  
ATOM   3265  HZ2 LYS I  55      26.834   6.263  31.223  1.00  0.00           H  
ATOM   3266  HZ3 LYS I  55      25.196   6.240  31.037  1.00  0.00           H  
ATOM   3267  N   CYS I  56      25.796  -1.332  32.872  1.00 11.33           N  
ATOM   3268  CA  CYS I  56      25.453  -2.563  32.144  1.00 11.44           C  
ATOM   3269  C   CYS I  56      25.134  -2.207  30.671  1.00 16.54           C  
ATOM   3270  O   CYS I  56      24.726  -1.062  30.382  1.00 20.62           O  
ATOM   3271  CB  CYS I  56      24.194  -3.231  32.685  1.00 11.71           C  
ATOM   3272  SG  CYS I  56      24.395  -3.977  34.279  1.00 10.45           S  
ATOM   3273  OXT CYS I  56      25.293  -3.144  29.872  1.00 23.90           O1-
ATOM   3274  H   CYS I  56      25.089  -0.946  33.481  1.00  0.00           H  
ATOM   3275  HA  CYS I  56      26.289  -3.261  32.184  1.00  0.00           H  
ATOM   3276  HB3 CYS I  56      23.851  -3.983  31.975  1.00  0.00           H  
ATOM   3277  HB2 CYS I  56      23.387  -2.501  32.726  1.00  0.00           H  
CONECT  181  475
CONECT  475  181
CONECT 1884 2213
CONECT 2213 1884
CONECT 2565 3016
CONECT 2682 2972
CONECT 2818 3272
CONECT 2972 2682
CONECT 3016 2565
CONECT 3272 2818
ENDMDL
END   
