# Supplementary material for: Relative Binding Affinity Prediction of Charge-Changing Sequence Mutations with FEP in Protein–Protein Interfaces
Source: J Mol Biol. 2019 Mar 29;431(7):1481–93. doi: 10.1016/j.jmb.2019.02.003 (PMC6453258; doi:10.1016/j.jmb.2019.02.003)
Supplement: Supplementary file 4 — Supplementary prepared structure, OMTKY3-Subtilsen Carlsberg [file mmc4.pdb]

REMARK   4      COMPLIES WITH FORMAT V. 3.0, 1-DEC-2006
REMARK 888
REMARK 888 WRITTEN BY MAESTRO (A PRODUCT OF SCHRODINGER, LLC)
TITLE     omtky3_subtilsen-carlsberg_1R0R
MODEL        1
ATOM      1  CH3 ACE E   0      50.668  24.867  40.957  1.00  0.00           C  
ATOM      2  C   ACE E   0      49.410  25.501  40.375  1.00  0.00           C  
ATOM      3  O   ACE E   0      48.730  24.861  39.575  1.00  0.00           O  
ATOM      4 1H   ACE E   0      51.281  24.450  40.159  1.00  0.00           H  
ATOM      5 2H   ACE E   0      51.270  25.595  41.502  1.00  0.00           H  
ATOM      6 3H   ACE E   0      50.397  24.061  41.639  1.00  0.00           H  
ATOM      7  N   ALA E   1      49.121  26.752  40.779  1.00 15.80           N  
ANISOU    7  N   ALA E   1     2010   1912   2079    -61    108     -9
ATOM      8  CA  ALA E   1      47.993  27.602  40.364  1.00 15.49           C  
ANISOU    8  CA  ALA E   1     1941   1960   1982    -87    122     36
ATOM      9  C   ALA E   1      46.618  27.104  40.846  1.00 14.76           C  
ANISOU    9  C   ALA E   1     1843   1818   1947   -150    135     54
ATOM     10  O   ALA E   1      46.421  25.907  41.055  1.00 14.48           O  
ANISOU   10  O   ALA E   1     1693   1791   2015   -251    160    -64
ATOM     11  CB  ALA E   1      47.989  27.815  38.836  1.00 16.06           C  
ANISOU   11  CB  ALA E   1     2023   2090   1989    -74    108     27
ATOM     12  H2  ALA E   1      49.725  27.175  41.470  1.00  0.00           H  
ATOM     13  HA  ALA E   1      48.170  28.572  40.830  1.00  0.00           H  
ATOM     14  HB1 ALA E   1      47.267  28.580  38.549  1.00  0.00           H  
ATOM     15  HB2 ALA E   1      48.966  28.143  38.482  1.00  0.00           H  
ATOM     16  HB3 ALA E   1      47.726  26.907  38.292  1.00  0.00           H  
ATOM     17  N   GLN E   2      45.676  28.047  40.995  1.00 14.97           N  
ANISOU   17  N   GLN E   2     1911   1822   1952    -90     77    120
ATOM     18  CA  GLN E   2      44.284  27.746  41.310  1.00 14.66           C  
ANISOU   18  CA  GLN E   2     1903   1882   1785    -58     25    100
ATOM     19  C   GLN E   2      43.443  27.736  40.026  1.00 15.32           C  
ANISOU   19  C   GLN E   2     2014   1977   1827    -70    103     86
ATOM     20  O   GLN E   2      43.433  28.734  39.306  1.00 17.00           O  
ANISOU   20  O   GLN E   2     2352   2245   1860    -88    -40    118
ATOM     21  CB  GLN E   2      43.753  28.755  42.347  1.00 14.24           C  
ANISOU   21  CB  GLN E   2     1828   1806   1773    -73     36     86
ATOM     22  CG  GLN E   2      42.265  28.551  42.690  1.00 13.98           C  
ANISOU   22  CG  GLN E   2     1644   1853   1812    -43    -21     90
ATOM     23  CD  GLN E   2      41.855  29.347  43.923  1.00 12.92           C  
ANISOU   23  CD  GLN E   2     1530   1362   2015    -15    -95     25
ATOM     24  OE1 GLN E   2      42.124  28.926  45.042  1.00 12.55           O  
ANISOU   24  OE1 GLN E   2     1666   1623   1476    -26    -89     21
ATOM     25  NE2 GLN E   2      41.209  30.496  43.717  1.00 14.07           N  
ANISOU   25  NE2 GLN E   2     1891   1546   1908    -68     -1    352
ATOM     26  H   GLN E   2      45.896  29.014  40.804  1.00  0.00           H  
ATOM     27  HA  GLN E   2      44.217  26.764  41.775  1.00  0.00           H  
ATOM     28  HB3 GLN E   2      43.903  29.775  41.990  1.00  0.00           H  
ATOM     29  HB2 GLN E   2      44.351  28.660  43.253  1.00  0.00           H  
ATOM     30  HG3 GLN E   2      42.077  27.496  42.892  1.00  0.00           H  
ATOM     31  HG2 GLN E   2      41.627  28.827  41.850  1.00  0.00           H  
ATOM     32 HE22 GLN E   2      40.923  31.089  44.487  1.00  0.00           H  
ATOM     33 HE21 GLN E   2      41.019  30.805  42.771  1.00  0.00           H  
ATOM     34  N   THR E   3      42.716  26.631  39.806  1.00 15.83           N  
ANISOU   34  N   THR E   3     1973   2232   1809   -118     21     72
ATOM     35  CA  THR E   3      41.638  26.528  38.822  1.00 16.68           C  
ANISOU   35  CA  THR E   3     2037   2302   1998    -69    -23     11
ATOM     36  C   THR E   3      40.290  26.907  39.470  1.00 16.21           C  
ANISOU   36  C   THR E   3     1988   2254   1916   -145      2     21
ATOM     37  O   THR E   3      40.158  26.860  40.694  1.00 15.69           O  
ANISOU   37  O   THR E   3     1773   2463   1722   -118   -114    215
ATOM     38  CB ATHR E   3      41.552  25.108  38.152  0.50 18.04           C  
ANISOU   38  CB ATHR E   3     2202   2406   2245    -60    -36      2
ATOM     39  CB BTHR E   3      41.699  25.457  37.947  0.50 17.89           C  
ANISOU   39  CB BTHR E   3     2169   2420   2207    -53    -97     -9
ATOM     40  OG1ATHR E   3      40.442  24.296  38.506  0.50 19.19           O  
ANISOU   40  OG1ATHR E   3     2435   2473   2381    -69    117     32
ATOM     41  OG1BTHR E   3      41.610  24.256  38.690  0.50 14.96           O  
ANISOU   41  OG1BTHR E   3     1752   2199   1733   -107   -299    135
ATOM     42  CG2ATHR E   3      42.832  24.261  38.217  0.50 16.12           C  
ANISOU   42  CG2ATHR E   3     2072   2097   1954    -35     59     -4
ATOM     43  CG2BTHR E   3      43.091  25.439  37.343  0.50 18.22           C  
ANISOU   43  CG2BTHR E   3     2228   2463   2231     43   -135    -34
ATOM     44  H   THR E   3      42.792  25.853  40.450  1.00  0.00           H  
ATOM     45  HA  THR E   3      41.826  27.250  38.025  1.00  0.00           H  
ATOM     46  HB ATHR E   3      41.395  25.305  37.091  0.50  0.00           H  
ATOM     47  HB BTHR E   3      40.939  25.485  37.166  0.50  0.00           H  
ATOM     48  HG1ATHR E   3      39.646  24.693  38.144  0.50  0.00           H  
ATOM     49  HG1BTHR E   3      41.709  23.506  38.099  0.50  0.00           H  
ATOM     50 HG21ATHR E   3      42.739  23.364  37.604  0.50  0.00           H  
ATOM     51 HG21BTHR E   3      43.183  24.589  36.667  0.50  0.00           H  
ATOM     52 HG22ATHR E   3      43.699  24.816  37.858  0.50  0.00           H  
ATOM     53 HG22BTHR E   3      43.259  26.363  36.789  0.50  0.00           H  
ATOM     54 HG23ATHR E   3      43.038  23.933  39.236  0.50  0.00           H  
ATOM     55 HG23BTHR E   3      43.832  25.352  38.138  0.50  0.00           H  
ATOM     56  N   VAL E   4      39.306  27.249  38.629  1.00 14.53           N  
ANISOU   56  N   VAL E   4     1847   1951   1722   -138     37     66
ATOM     57  CA  VAL E   4      37.920  27.456  39.034  1.00 14.30           C  
ANISOU   57  CA  VAL E   4     1844   1875   1712   -128     20     -8
ATOM     58  C   VAL E   4      37.096  26.313  38.398  1.00 14.25           C  
ANISOU   58  C   VAL E   4     1692   1914   1805   -224    -35    -46
ATOM     59  O   VAL E   4      36.903  26.334  37.180  1.00 14.30           O  
ANISOU   59  O   VAL E   4     1709   2102   1622   -303     33     49
ATOM     60  CB  VAL E   4      37.380  28.816  38.503  1.00 15.52           C  
ANISOU   60  CB  VAL E   4     1930   1931   2036   -170    -34    -29
ATOM     61  CG1 VAL E   4      35.893  29.047  38.844  1.00 17.05           C  
ANISOU   61  CG1 VAL E   4     2140   2031   2305    -34   -142    -26
ATOM     62  CG2 VAL E   4      38.212  29.995  39.033  1.00 16.25           C  
ANISOU   62  CG2 VAL E   4     2112   1823   2237   -141    -68    -28
ATOM     63  H   VAL E   4      39.495  27.318  37.638  1.00  0.00           H  
ATOM     64  HA  VAL E   4      37.812  27.470  40.118  1.00  0.00           H  
ATOM     65  HB  VAL E   4      37.475  28.840  37.416  1.00  0.00           H  
ATOM     66 HG11 VAL E   4      35.561  30.030  38.511  1.00  0.00           H  
ATOM     67 HG12 VAL E   4      35.242  28.320  38.360  1.00  0.00           H  
ATOM     68 HG13 VAL E   4      35.720  28.988  39.919  1.00  0.00           H  
ATOM     69 HG21 VAL E   4      37.835  30.945  38.655  1.00  0.00           H  
ATOM     70 HG22 VAL E   4      38.191  30.033  40.121  1.00  0.00           H  
ATOM     71 HG23 VAL E   4      39.253  29.922  38.723  1.00  0.00           H  
ATOM     72  N   PRO E   5      36.632  25.327  39.204  1.00 13.51           N  
ANISOU   72  N   PRO E   5     1715   1803   1615   -177     53     10
ATOM     73  CA  PRO E   5      35.644  24.321  38.755  1.00 13.24           C  
ANISOU   73  CA  PRO E   5     1687   1617   1725   -131     35    -79
ATOM     74  C   PRO E   5      34.361  24.953  38.189  1.00 13.02           C  
ANISOU   74  C   PRO E   5     1560   1745   1642    -73    137   -111
ATOM     75  O   PRO E   5      33.885  25.937  38.754  1.00 12.42           O  
ANISOU   75  O   PRO E   5     1373   1820   1525   -174    142   -269
ATOM     76  CB  PRO E   5      35.360  23.499  40.021  1.00 13.06           C  
ANISOU   76  CB  PRO E   5     1683   1581   1696   -175      5     14
ATOM     77  CG  PRO E   5      36.606  23.659  40.867  1.00 13.78           C  
ANISOU   77  CG  PRO E   5     1744   1735   1756   -210      0    167
ATOM     78  CD  PRO E   5      37.013  25.099  40.596  1.00 14.32           C  
ANISOU   78  CD  PRO E   5     1773   1791   1875   -190    -40     -9
ATOM     79  HA  PRO E   5      36.126  23.690  38.006  1.00  0.00           H  
ATOM     80  HB3 PRO E   5      35.139  22.456  39.796  1.00  0.00           H  
ATOM     81  HB2 PRO E   5      34.510  23.906  40.570  1.00  0.00           H  
ATOM     82  HG3 PRO E   5      37.381  22.984  40.503  1.00  0.00           H  
ATOM     83  HG2 PRO E   5      36.439  23.443  41.920  1.00  0.00           H  
ATOM     84  HD2 PRO E   5      36.456  25.789  41.231  1.00  0.00           H  
ATOM     85  HD3 PRO E   5      38.079  25.235  40.779  1.00  0.00           H  
ATOM     86  N   TYR E   6      33.868  24.393  37.069  1.00 13.06           N  
ANISOU   86  N   TYR E   6     1710   1654   1597   -129     72    -74
ATOM     87  CA  TYR E   6      32.798  24.937  36.217  1.00 13.33           C  
ANISOU   87  CA  TYR E   6     1679   1729   1657    -55     49      0
ATOM     88  C   TYR E   6      31.498  25.336  36.944  1.00 13.35           C  
ANISOU   88  C   TYR E   6     1737   1755   1579   -110    -48     65
ATOM     89  O   TYR E   6      30.784  26.206  36.446  1.00 12.51           O  
ANISOU   89  O   TYR E   6     1687   1799   1264    -81     54    119
ATOM     90  CB  TYR E   6      32.504  23.935  35.068  1.00 13.38           C  
ANISOU   90  CB  TYR E   6     1806   1667   1611    -24     -5     98
ATOM     91  CG  TYR E   6      31.478  22.847  35.365  1.00 12.41           C  
ANISOU   91  CG  TYR E   6     1774   1624   1316    -87     76     23
ATOM     92  CD1 TYR E   6      30.109  23.083  35.109  1.00 13.68           C  
ANISOU   92  CD1 TYR E   6     2004   1611   1581    -40    -55     86
ATOM     93  CD2 TYR E   6      31.876  21.619  35.936  1.00 13.41           C  
ANISOU   93  CD2 TYR E   6     1788   1900   1404    -43    -77     84
ATOM     94  CE1 TYR E   6      29.149  22.114  35.448  1.00 12.62           C  
ANISOU   94  CE1 TYR E   6     1881   1442   1470     -8    -94     77
ATOM     95  CE2 TYR E   6      30.911  20.644  36.260  1.00 13.18           C  
ANISOU   95  CE2 TYR E   6     1891   1370   1746     -5   -148     13
ATOM     96  CZ  TYR E   6      29.545  20.897  36.023  1.00 12.82           C  
ANISOU   96  CZ  TYR E   6     1812   1436   1621   -131   -125      5
ATOM     97  OH  TYR E   6      28.597  19.974  36.351  1.00 13.08           O  
ANISOU   97  OH  TYR E   6     1760   1597   1613      9   -217     53
ATOM     98  H   TYR E   6      34.329  23.574  36.700  1.00  0.00           H  
ATOM     99  HA  TYR E   6      33.197  25.849  35.771  1.00  0.00           H  
ATOM    100  HB3 TYR E   6      33.427  23.487  34.697  1.00  0.00           H  
ATOM    101  HB2 TYR E   6      32.111  24.502  34.222  1.00  0.00           H  
ATOM    102  HD1 TYR E   6      29.789  24.016  34.670  1.00  0.00           H  
ATOM    103  HD2 TYR E   6      32.919  21.425  36.141  1.00  0.00           H  
ATOM    104  HE1 TYR E   6      28.102  22.294  35.259  1.00  0.00           H  
ATOM    105  HE2 TYR E   6      31.217  19.711  36.705  1.00  0.00           H  
ATOM    106  HH  TYR E   6      28.977  19.108  36.525  1.00  0.00           H  
ATOM    107  N   GLY E   7      31.196  24.681  38.076  1.00 13.24           N  
ANISOU  107  N   GLY E   7     1749   1702   1579      2    -90     54
ATOM    108  CA  GLY E   7      29.947  24.863  38.797  1.00 13.42           C  
ANISOU  108  CA  GLY E   7     1579   1811   1705     11    -70     15
ATOM    109  C   GLY E   7      29.893  26.178  39.588  1.00 14.11           C  
ANISOU  109  C   GLY E   7     1787   1952   1620     18    -38     26
ATOM    110  O   GLY E   7      28.792  26.632  39.888  1.00 14.71           O  
ANISOU  110  O   GLY E   7     1753   2063   1771     80     62     -9
ATOM    111  H   GLY E   7      31.833  23.980  38.431  1.00  0.00           H  
ATOM    112  HA3 GLY E   7      29.810  24.023  39.473  1.00  0.00           H  
ATOM    113  HA2 GLY E   7      29.126  24.823  38.082  1.00  0.00           H  
ATOM    114  N   ILE E   8      31.047  26.802  39.896  1.00 14.06           N  
ANISOU  114  N   ILE E   8     1750   1925   1665    -11     26    -66
ATOM    115  CA  ILE E   8      31.143  28.107  40.560  1.00 14.86           C  
ANISOU  115  CA  ILE E   8     1847   1896   1902     51    -14    -20
ATOM    116  C   ILE E   8      30.565  29.254  39.689  1.00 15.49           C  
ANISOU  116  C   ILE E   8     1972   1992   1921    -10     14      5
ATOM    117  O   ILE E   8      29.626  29.897  40.155  1.00 15.38           O  
ANISOU  117  O   ILE E   8     1993   2076   1772    168    -13    -66
ATOM    118  CB  ILE E   8      32.592  28.410  41.084  1.00 15.12           C  
ANISOU  118  CB  ILE E   8     1983   1927   1835     15     12    -49
ATOM    119  CG1 ILE E   8      32.898  27.653  42.402  1.00 15.68           C  
ANISOU  119  CG1 ILE E   8     1892   2008   2058    134    -89    -63
ATOM    120  CG2 ILE E   8      32.923  29.905  41.315  1.00 15.44           C  
ANISOU  120  CG2 ILE E   8     1908   2049   1907     26   -142    -26
ATOM    121  CD1 ILE E   8      32.798  26.121  42.338  1.00 16.04           C  
ANISOU  121  CD1 ILE E   8     2011   2175   1908     49   -108    -51
ATOM    122  H   ILE E   8      31.924  26.384  39.615  1.00  0.00           H  
ATOM    123  HA  ILE E   8      30.501  28.045  41.441  1.00  0.00           H  
ATOM    124  HB  ILE E   8      33.303  28.044  40.343  1.00  0.00           H  
ATOM    125 HG13 ILE E   8      32.232  28.016  43.183  1.00  0.00           H  
ATOM    126 HG12 ILE E   8      33.905  27.905  42.737  1.00  0.00           H  
ATOM    127 HG21 ILE E   8      33.932  30.026  41.709  1.00  0.00           H  
ATOM    128 HG22 ILE E   8      32.886  30.491  40.398  1.00  0.00           H  
ATOM    129 HG23 ILE E   8      32.240  30.362  42.032  1.00  0.00           H  
ATOM    130 HD11 ILE E   8      33.282  25.664  43.200  1.00  0.00           H  
ATOM    131 HD12 ILE E   8      31.760  25.788  42.341  1.00  0.00           H  
ATOM    132 HD13 ILE E   8      33.279  25.730  41.442  1.00  0.00           H  
ATOM    133  N   PRO E   9      31.041  29.458  38.435  1.00 15.25           N  
ANISOU  133  N   PRO E   9     1893   1987   1912     45    -33     18
ATOM    134  CA  PRO E   9      30.417  30.432  37.522  1.00 15.72           C  
ANISOU  134  CA  PRO E   9     2000   1972   2000      1     -5     67
ATOM    135  C   PRO E   9      29.028  30.043  36.983  1.00 14.79           C  
ANISOU  135  C   PRO E   9     1930   1939   1747      3     17     69
ATOM    136  O   PRO E   9      28.273  30.951  36.633  1.00 15.26           O  
ANISOU  136  O   PRO E   9     1941   2042   1811   -116     69    169
ATOM    137  CB  PRO E   9      31.446  30.607  36.396  1.00 16.10           C  
ANISOU  137  CB  PRO E   9     2045   2027   2043     19    -63     77
ATOM    138  CG  PRO E   9      32.210  29.298  36.373  1.00 17.67           C  
ANISOU  138  CG  PRO E   9     2192   2175   2345     81     59     70
ATOM    139  CD  PRO E   9      32.267  28.916  37.846  1.00 15.32           C  
ANISOU  139  CD  PRO E   9     1956   1977   1888    -47    -26     -3
ATOM    140  HA  PRO E   9      30.296  31.381  38.039  1.00  0.00           H  
ATOM    141  HB3 PRO E   9      32.129  31.415  36.654  1.00  0.00           H  
ATOM    142  HB2 PRO E   9      31.008  30.849  35.427  1.00  0.00           H  
ATOM    143  HG3 PRO E   9      33.192  29.382  35.911  1.00  0.00           H  
ATOM    144  HG2 PRO E   9      31.638  28.559  35.813  1.00  0.00           H  
ATOM    145  HD2 PRO E   9      32.384  27.845  37.964  1.00  0.00           H  
ATOM    146  HD3 PRO E   9      33.116  29.407  38.317  1.00  0.00           H  
ATOM    147  N   LEU E  10      28.697  28.738  36.938  1.00 14.95           N  
ANISOU  147  N   LEU E  10     1898   1945   1837      3     43     30
ATOM    148  CA  LEU E  10      27.403  28.248  36.450  1.00 14.63           C  
ANISOU  148  CA  LEU E  10     1865   1895   1795     28    -38    -16
ATOM    149  C   LEU E  10      26.229  28.623  37.372  1.00 15.04           C  
ANISOU  149  C   LEU E  10     1892   1894   1927    -37     -4     48
ATOM    150  O   LEU E  10      25.175  28.998  36.858  1.00 14.70           O  
ANISOU  150  O   LEU E  10     1851   2117   1615     -3    -99     97
ATOM    151  CB  LEU E  10      27.473  26.729  36.179  1.00 14.97           C  
ANISOU  151  CB  LEU E  10     1935   1950   1803     78    -47    -45
ATOM    152  CG  LEU E  10      26.225  26.107  35.507  1.00 14.96           C  
ANISOU  152  CG  LEU E  10     1831   2008   1844     10    -75    -37
ATOM    153  CD1 LEU E  10      25.877  26.773  34.160  1.00 17.94           C  
ANISOU  153  CD1 LEU E  10     2370   2141   2305     29   -206   -129
ATOM    154  CD2 LEU E  10      26.376  24.581  35.364  1.00 15.85           C  
ANISOU  154  CD2 LEU E  10     2050   2077   1893    -76    -50    -61
ATOM    155  H   LEU E  10      29.366  28.037  37.226  1.00  0.00           H  
ATOM    156  HA  LEU E  10      27.228  28.750  35.498  1.00  0.00           H  
ATOM    157  HB3 LEU E  10      27.657  26.219  37.124  1.00  0.00           H  
ATOM    158  HB2 LEU E  10      28.336  26.520  35.547  1.00  0.00           H  
ATOM    159  HG  LEU E  10      25.382  26.262  36.181  1.00  0.00           H  
ATOM    160 HD11 LEU E  10      25.607  26.043  33.399  1.00  0.00           H  
ATOM    161 HD12 LEU E  10      25.027  27.447  34.270  1.00  0.00           H  
ATOM    162 HD13 LEU E  10      26.710  27.351  33.760  1.00  0.00           H  
ATOM    163 HD21 LEU E  10      25.471  24.064  35.687  1.00  0.00           H  
ATOM    164 HD22 LEU E  10      26.579  24.272  34.337  1.00  0.00           H  
ATOM    165 HD23 LEU E  10      27.197  24.208  35.974  1.00  0.00           H  
ATOM    166  N   ILE E  11      26.440  28.565  38.699  1.00 14.32           N  
ANISOU  166  N   ILE E  11     1785   1797   1858     60    -42     50
ATOM    167  CA  ILE E  11      25.464  29.026  39.693  1.00 13.85           C  
ANISOU  167  CA  ILE E  11     1678   1743   1840      8     40     63
ATOM    168  C   ILE E  11      25.610  30.530  40.020  1.00 13.83           C  
ANISOU  168  C   ILE E  11     1726   1752   1774     68    -25    119
ATOM    169  O   ILE E  11      24.774  31.053  40.750  1.00 13.77           O  
ANISOU  169  O   ILE E  11     1983   1667   1579    171    -34     88
ATOM    170  CB  ILE E  11      25.530  28.200  41.012  1.00 13.61           C  
ANISOU  170  CB  ILE E  11     1606   1661   1904     29     73     80
ATOM    171  CG1 ILE E  11      26.762  28.492  41.903  1.00 13.73           C  
ANISOU  171  CG1 ILE E  11     1799   1646   1770     32     36     86
ATOM    172  CG2 ILE E  11      25.351  26.699  40.709  1.00 13.72           C  
ANISOU  172  CG2 ILE E  11     1629   1843   1740   -153     74    -26
ATOM    173  CD1 ILE E  11      26.860  27.601  43.145  1.00 15.10           C  
ANISOU  173  CD1 ILE E  11     1926   1760   2050    -37   -107      7
ATOM    174  H   ILE E  11      27.324  28.230  39.057  1.00  0.00           H  
ATOM    175  HA  ILE E  11      24.463  28.895  39.284  1.00  0.00           H  
ATOM    176  HB  ILE E  11      24.656  28.487  41.601  1.00  0.00           H  
ATOM    177 HG13 ILE E  11      26.747  29.528  42.239  1.00  0.00           H  
ATOM    178 HG12 ILE E  11      27.675  28.385  41.322  1.00  0.00           H  
ATOM    179 HG21 ILE E  11      25.191  26.114  41.614  1.00  0.00           H  
ATOM    180 HG22 ILE E  11      24.486  26.536  40.067  1.00  0.00           H  
ATOM    181 HG23 ILE E  11      26.219  26.285  40.199  1.00  0.00           H  
ATOM    182 HD11 ILE E  11      27.467  28.076  43.909  1.00  0.00           H  
ATOM    183 HD12 ILE E  11      25.884  27.403  43.584  1.00  0.00           H  
ATOM    184 HD13 ILE E  11      27.324  26.647  42.902  1.00  0.00           H  
ATOM    185  N   LYS E  12      26.647  31.190  39.471  1.00 14.22           N  
ANISOU  185  N   LYS E  12     1810   1722   1869     84     -8     61
ATOM    186  CA  LYS E  12      27.011  32.601  39.653  1.00 15.12           C  
ANISOU  186  CA  LYS E  12     1940   1867   1935    -36     60     31
ATOM    187  C   LYS E  12      27.545  32.916  41.067  1.00 15.03           C  
ANISOU  187  C   LYS E  12     1940   1812   1956    -21     94    -25
ATOM    188  O   LYS E  12      27.308  34.008  41.585  1.00 14.82           O  
ANISOU  188  O   LYS E  12     1857   1727   2044    -81    107     -9
ATOM    189  CB  LYS E  12      25.879  33.565  39.218  1.00 16.06           C  
ANISOU  189  CB  LYS E  12     2151   1962   1987    -70     48     33
ATOM    190  CG  LYS E  12      25.317  33.303  37.810  1.00 17.37           C  
ANISOU  190  CG  LYS E  12     2295   2162   2141    -12    -58     41
ATOM    191  CD  LYS E  12      24.500  34.498  37.296  1.00 17.92           C  
ANISOU  191  CD  LYS E  12     2410   2198   2200      0    -51      6
ATOM    192  CE  LYS E  12      23.545  34.161  36.146  1.00 20.54           C  
ANISOU  192  CE  LYS E  12     2743   2463   2596     93    -82    129
ATOM    193  NZ  LYS E  12      24.261  33.709  34.942  1.00 22.35           N1+
ANISOU  193  NZ  LYS E  12     2973   2802   2716    -89   -100    154
ATOM    194  H   LYS E  12      27.266  30.672  38.864  1.00  0.00           H  
ATOM    195  HA  LYS E  12      27.854  32.769  38.983  1.00  0.00           H  
ATOM    196  HB3 LYS E  12      26.265  34.585  39.250  1.00  0.00           H  
ATOM    197  HB2 LYS E  12      25.057  33.539  39.934  1.00  0.00           H  
ATOM    198  HG3 LYS E  12      24.684  32.414  37.838  1.00  0.00           H  
ATOM    199  HG2 LYS E  12      26.127  33.083  37.115  1.00  0.00           H  
ATOM    200  HD3 LYS E  12      25.187  35.283  36.974  1.00  0.00           H  
ATOM    201  HD2 LYS E  12      23.929  34.933  38.114  1.00  0.00           H  
ATOM    202  HE3 LYS E  12      22.960  35.044  35.885  1.00  0.00           H  
ATOM    203  HE2 LYS E  12      22.838  33.394  36.460  1.00  0.00           H  
ATOM    204  HZ1 LYS E  12      24.765  32.852  35.139  1.00  0.00           H  
ATOM    205  HZ2 LYS E  12      23.594  33.531  34.205  1.00  0.00           H  
ATOM    206  HZ3 LYS E  12      24.913  34.421  34.647  1.00  0.00           H  
ATOM    207  N   ALA E  13      28.277  31.960  41.664  1.00 15.02           N  
ANISOU  207  N   ALA E  13     1991   1783   1930    -61     76     -2
ATOM    208  CA  ALA E  13      28.978  32.120  42.940  1.00 15.21           C  
ANISOU  208  CA  ALA E  13     2022   1824   1932    -12     42     11
ATOM    209  C   ALA E  13      30.200  33.041  42.850  1.00 15.85           C  
ANISOU  209  C   ALA E  13     2150   1835   2036    -22      0     16
ATOM    210  O   ALA E  13      30.538  33.662  43.855  1.00 15.41           O  
ANISOU  210  O   ALA E  13     2178   1579   2097   -149     38      7
ATOM    211  CB  ALA E  13      29.380  30.744  43.482  1.00 14.72           C  
ANISOU  211  CB  ALA E  13     2031   1723   1838    -64     69     -8
ATOM    212  H   ALA E  13      28.449  31.093  41.171  1.00  0.00           H  
ATOM    213  HA  ALA E  13      28.297  32.580  43.655  1.00  0.00           H  
ATOM    214  HB1 ALA E  13      29.920  30.830  44.426  1.00  0.00           H  
ATOM    215  HB2 ALA E  13      28.495  30.141  43.667  1.00  0.00           H  
ATOM    216  HB3 ALA E  13      30.015  30.199  42.786  1.00  0.00           H  
ATOM    217  N   ASP E  14      30.802  33.153  41.653  1.00 16.71           N  
ANISOU  217  N   ASP E  14     2217   1980   2151    -27     30      1
ATOM    218  CA  ASP E  14      31.879  34.095  41.341  1.00 17.18           C  
ANISOU  218  CA  ASP E  14     2212   2062   2251    -17     36     60
ATOM    219  C   ASP E  14      31.429  35.563  41.467  1.00 16.71           C  
ANISOU  219  C   ASP E  14     2164   2019   2165     -8     70     87
ATOM    220  O   ASP E  14      32.218  36.389  41.920  1.00 17.24           O  
ANISOU  220  O   ASP E  14     2273   1995   2282    -18    124    213
ATOM    221  CB  ASP E  14      32.534  33.864  39.953  1.00 17.29           C  
ANISOU  221  CB  ASP E  14     2241   2087   2239    -31     23     39
ATOM    222  CG  ASP E  14      31.599  33.847  38.731  1.00 19.49           C  
ANISOU  222  CG  ASP E  14     2437   2553   2415      0    195     71
ATOM    223  OD1 ASP E  14      32.153  33.900  37.613  1.00 24.03           O  
ANISOU  223  OD1 ASP E  14     2954   3551   2621   -238    201    -11
ATOM    224  OD2 ASP E  14      30.364  33.760  38.902  1.00 20.17           O1-
ANISOU  224  OD2 ASP E  14     2718   2411   2533   -240    104    347
ATOM    225  H   ASP E  14      30.437  32.634  40.865  1.00  0.00           H  
ATOM    226  HA  ASP E  14      32.650  33.936  42.094  1.00  0.00           H  
ATOM    227  HB3 ASP E  14      33.052  32.906  39.978  1.00  0.00           H  
ATOM    228  HB2 ASP E  14      33.293  34.632  39.791  1.00  0.00           H  
ATOM    229  N   LYS E  15      30.170  35.847  41.087  1.00 17.29           N  
ANISOU  229  N   LYS E  15     2305   2078   2185    -46     55    126
ATOM    230  CA  LYS E  15      29.546  37.166  41.165  1.00 17.21           C  
ANISOU  230  CA  LYS E  15     2288   2025   2223    -28     77     65
ATOM    231  C   LYS E  15      29.352  37.629  42.616  1.00 17.14           C  
ANISOU  231  C   LYS E  15     2287   1976   2247    -23     69     76
ATOM    232  O   LYS E  15      29.634  38.790  42.906  1.00 16.05           O  
ANISOU  232  O   LYS E  15     2302   1644   2152     51    196    113
ATOM    233  CB  LYS E  15      28.194  37.162  40.422  1.00 17.78           C  
ANISOU  233  CB  LYS E  15     2432   2078   2242    -33     41    116
ATOM    234  CG  LYS E  15      28.253  36.753  38.935  1.00 19.47           C  
ANISOU  234  CG  LYS E  15     2605   2322   2469     33    -19    -19
ATOM    235  CD  LYS E  15      29.129  37.645  38.038  1.00 22.30           C  
ANISOU  235  CD  LYS E  15     2883   2829   2757    -40      9    -50
ATOM    236  CE  LYS E  15      28.613  39.087  37.915  0.00 24.11           C  
ANISOU  236  CE  LYS E  15     3115   2967   3079      5     17     13
ATOM    237  NZ  LYS E  15      29.501  39.902  37.072  0.00 43.27           N1+
ANISOU  237  NZ  LYS E  15     7202   4063   5177   -274   1456    183
ATOM    238  H   LYS E  15      29.600  35.106  40.703  1.00  0.00           H  
ATOM    239  HA  LYS E  15      30.213  37.882  40.683  1.00  0.00           H  
ATOM    240  HB3 LYS E  15      27.740  38.149  40.507  1.00  0.00           H  
ATOM    241  HB2 LYS E  15      27.504  36.490  40.931  1.00  0.00           H  
ATOM    242  HG3 LYS E  15      27.240  36.737  38.533  1.00  0.00           H  
ATOM    243  HG2 LYS E  15      28.600  35.723  38.859  1.00  0.00           H  
ATOM    244  HD3 LYS E  15      29.175  37.194  37.046  1.00  0.00           H  
ATOM    245  HD2 LYS E  15      30.154  37.646  38.406  1.00  0.00           H  
ATOM    246  HE3 LYS E  15      28.546  39.563  38.892  1.00  0.00           H  
ATOM    247  HE2 LYS E  15      27.612  39.093  37.482  1.00  0.00           H  
ATOM    248  HZ1 LYS E  15      30.417  39.952  37.502  1.00  0.00           H  
ATOM    249  HZ2 LYS E  15      29.578  39.485  36.155  1.00  0.00           H  
ATOM    250  HZ3 LYS E  15      29.123  40.835  36.988  1.00  0.00           H  
ATOM    251  N   VAL E  16      28.913  36.717  43.500  1.00 17.05           N  
ANISOU  251  N   VAL E  16     2249   1950   2277    -37     45     93
ATOM    252  CA  VAL E  16      28.699  37.008  44.919  1.00 16.40           C  
ANISOU  252  CA  VAL E  16     2147   1920   2164     -8     46     30
ATOM    253  C   VAL E  16      30.025  37.078  45.707  1.00 15.84           C  
ANISOU  253  C   VAL E  16     2106   1817   2095     -9     98     31
ATOM    254  O   VAL E  16      30.138  37.918  46.599  1.00 14.96           O  
ANISOU  254  O   VAL E  16     2127   1529   2026    -28    145     28
ATOM    255  CB  VAL E  16      27.732  35.989  45.583  1.00 16.49           C  
ANISOU  255  CB  VAL E  16     2117   1961   2187     -9     34      5
ATOM    256  CG1 VAL E  16      27.448  36.286  47.069  1.00 17.03           C  
ANISOU  256  CG1 VAL E  16     2152   1996   2322    -52     28     68
ATOM    257  CG2 VAL E  16      26.391  35.939  44.836  1.00 16.55           C  
ANISOU  257  CG2 VAL E  16     2132   1952   2202    -45     35     44
ATOM    258  H   VAL E  16      28.713  35.776  43.194  1.00  0.00           H  
ATOM    259  HA  VAL E  16      28.232  37.992  44.990  1.00  0.00           H  
ATOM    260  HB  VAL E  16      28.172  34.992  45.522  1.00  0.00           H  
ATOM    261 HG11 VAL E  16      26.580  35.734  47.428  1.00  0.00           H  
ATOM    262 HG12 VAL E  16      28.287  36.009  47.703  1.00  0.00           H  
ATOM    263 HG13 VAL E  16      27.234  37.344  47.225  1.00  0.00           H  
ATOM    264 HG21 VAL E  16      25.704  35.243  45.315  1.00  0.00           H  
ATOM    265 HG22 VAL E  16      25.916  36.920  44.826  1.00  0.00           H  
ATOM    266 HG23 VAL E  16      26.511  35.611  43.803  1.00  0.00           H  
ATOM    267  N   GLN E  17      31.029  36.270  45.318  1.00 15.46           N  
ANISOU  267  N   GLN E  17     2030   1769   2074     -4     76    -29
ATOM    268  CA  GLN E  17      32.410  36.375  45.804  1.00 15.96           C  
ANISOU  268  CA  GLN E  17     2108   1828   2128    -68     22      7
ATOM    269  C   GLN E  17      33.099  37.694  45.404  1.00 16.43           C  
ANISOU  269  C   GLN E  17     2144   1879   2218    -82     35    -35
ATOM    270  O   GLN E  17      33.852  38.238  46.212  1.00 16.70           O  
ANISOU  270  O   GLN E  17     2159   1802   2381   -149    120    -43
ATOM    271  CB  GLN E  17      33.237  35.159  45.342  1.00 15.64           C  
ANISOU  271  CB  GLN E  17     2074   1816   2051    -66     34     10
ATOM    272  CG  GLN E  17      32.904  33.851  46.090  1.00 14.89           C  
ANISOU  272  CG  GLN E  17     2042   1629   1985   -125    114    101
ATOM    273  CD  GLN E  17      33.728  32.670  45.568  1.00 14.29           C  
ANISOU  273  CD  GLN E  17     2043   1483   1903    174     47    209
ATOM    274  OE1 GLN E  17      34.949  32.759  45.454  1.00 17.24           O  
ANISOU  274  OE1 GLN E  17     2165   1951   2434   -226    346     94
ATOM    275  NE2 GLN E  17      33.073  31.549  45.271  1.00 15.09           N  
ANISOU  275  NE2 GLN E  17     1987   1806   1939      0    110    339
ATOM    276  H   GLN E  17      30.863  35.583  44.593  1.00  0.00           H  
ATOM    277  HA  GLN E  17      32.381  36.361  46.894  1.00  0.00           H  
ATOM    278  HB3 GLN E  17      34.296  35.375  45.481  1.00  0.00           H  
ATOM    279  HB2 GLN E  17      33.102  35.016  44.269  1.00  0.00           H  
ATOM    280  HG3 GLN E  17      31.841  33.625  46.024  1.00  0.00           H  
ATOM    281  HG2 GLN E  17      33.115  33.960  47.153  1.00  0.00           H  
ATOM    282 HE22 GLN E  17      33.579  30.730  44.962  1.00  0.00           H  
ATOM    283 HE21 GLN E  17      32.074  31.489  45.413  1.00  0.00           H  
ATOM    284  N   ALA E  18      32.801  38.199  44.192  1.00 17.27           N  
ANISOU  284  N   ALA E  18     2275   1946   2338    -87     64     19
ATOM    285  CA  ALA E  18      33.284  39.478  43.662  1.00 17.94           C  
ANISOU  285  CA  ALA E  18     2359   2069   2387    -47     45     33
ATOM    286  C   ALA E  18      32.643  40.712  44.325  1.00 17.92           C  
ANISOU  286  C   ALA E  18     2399   2012   2398    -92     45     40
ATOM    287  O   ALA E  18      33.267  41.773  44.321  1.00 18.70           O  
ANISOU  287  O   ALA E  18     2498   2011   2594   -142    165     72
ATOM    288  CB  ALA E  18      33.080  39.512  42.139  1.00 18.07           C  
ANISOU  288  CB  ALA E  18     2397   2024   2444    -47     88     26
ATOM    289  H   ALA E  18      32.184  37.677  43.584  1.00  0.00           H  
ATOM    290  HA  ALA E  18      34.357  39.534  43.852  1.00  0.00           H  
ATOM    291  HB1 ALA E  18      33.379  40.472  41.718  1.00  0.00           H  
ATOM    292  HB2 ALA E  18      33.677  38.746  41.646  1.00  0.00           H  
ATOM    293  HB3 ALA E  18      32.039  39.341  41.869  1.00  0.00           H  
ATOM    294  N   GLN E  19      31.450  40.550  44.926  1.00 17.65           N  
ANISOU  294  N   GLN E  19     2338   2020   2349    -33     25     86
ATOM    295  CA  GLN E  19      30.827  41.533  45.822  1.00 17.62           C  
ANISOU  295  CA  GLN E  19     2347   2019   2326    -32      7      8
ATOM    296  C   GLN E  19      31.499  41.594  47.212  1.00 17.52           C  
ANISOU  296  C   GLN E  19     2365   1949   2343    -15      9     -3
ATOM    297  O   GLN E  19      31.247  42.546  47.950  1.00 18.81           O  
ANISOU  297  O   GLN E  19     2627   1983   2537     11    -67   -168
ATOM    298  CB  GLN E  19      29.329  41.207  45.981  1.00 17.44           C  
ANISOU  298  CB  GLN E  19     2335   1990   2299     35     24     29
ATOM    299  CG  GLN E  19      28.467  41.408  44.721  1.00 17.98           C  
ANISOU  299  CG  GLN E  19     2372   2201   2257     11    -19    -10
ATOM    300  CD  GLN E  19      27.105  40.715  44.847  1.00 20.44           C  
ANISOU  300  CD  GLN E  19     2772   2651   2341    155     99    -20
ATOM    301  OE1 GLN E  19      26.612  40.479  45.949  1.00 24.82           O  
ANISOU  301  OE1 GLN E  19     3276   3427   2727     13     91   -129
ATOM    302  NE2 GLN E  19      26.475  40.393  43.716  1.00 21.18           N  
ANISOU  302  NE2 GLN E  19     2689   2625   2731     -5    -83     63
ATOM    303  H   GLN E  19      30.987  39.653  44.867  1.00  0.00           H  
ATOM    304  HA  GLN E  19      30.916  42.524  45.375  1.00  0.00           H  
ATOM    305  HB3 GLN E  19      28.901  41.819  46.775  1.00  0.00           H  
ATOM    306  HB2 GLN E  19      29.237  40.177  46.317  1.00  0.00           H  
ATOM    307  HG3 GLN E  19      28.980  41.022  43.843  1.00  0.00           H  
ATOM    308  HG2 GLN E  19      28.314  42.472  44.540  1.00  0.00           H  
ATOM    309 HE22 GLN E  19      25.564  39.957  43.754  1.00  0.00           H  
ATOM    310 HE21 GLN E  19      26.884  40.605  42.815  1.00  0.00           H  
ATOM    311  N   GLY E  20      32.336  40.592  47.538  1.00 17.62           N  
ANISOU  311  N   GLY E  20     2311   2043   2337    -55     11      5
ATOM    312  CA  GLY E  20      33.076  40.486  48.793  1.00 17.79           C  
ANISOU  312  CA  GLY E  20     2298   2106   2356    -99     14     39
ATOM    313  C   GLY E  20      32.419  39.502  49.774  1.00 18.07           C  
ANISOU  313  C   GLY E  20     2330   2245   2290   -103      0     48
ATOM    314  O   GLY E  20      32.912  39.380  50.894  1.00 19.70           O  
ANISOU  314  O   GLY E  20     2613   2444   2429   -286    -22     70
ATOM    315  H   GLY E  20      32.490  39.854  46.865  1.00  0.00           H  
ATOM    316  HA3 GLY E  20      33.188  41.458  49.276  1.00  0.00           H  
ATOM    317  HA2 GLY E  20      34.081  40.131  48.566  1.00  0.00           H  
ATOM    318  N   PHE E  21      31.338  38.807  49.377  1.00 17.41           N  
ANISOU  318  N   PHE E  21     2287   2098   2229    -89    -20     34
ATOM    319  CA  PHE E  21      30.597  37.868  50.221  1.00 16.39           C  
ANISOU  319  CA  PHE E  21     2159   1920   2146    -34    -33     19
ATOM    320  C   PHE E  21      31.000  36.441  49.833  1.00 16.03           C  
ANISOU  320  C   PHE E  21     2092   1903   2092    -12    -24    -14
ATOM    321  O   PHE E  21      30.643  35.970  48.756  1.00 15.83           O  
ANISOU  321  O   PHE E  21     2187   1776   2050    -72    -84    167
ATOM    322  CB  PHE E  21      29.087  38.128  50.069  1.00 16.16           C  
ANISOU  322  CB  PHE E  21     2145   1881   2112    -47     15     42
ATOM    323  CG  PHE E  21      28.697  39.548  50.435  1.00 16.91           C  
ANISOU  323  CG  PHE E  21     2240   1850   2335     57    -39      3
ATOM    324  CD1 PHE E  21      28.770  39.981  51.774  1.00 18.27           C  
ANISOU  324  CD1 PHE E  21     2409   2041   2491    129    -46     49
ATOM    325  CD2 PHE E  21      28.409  40.488  49.426  1.00 18.31           C  
ANISOU  325  CD2 PHE E  21     2421   2041   2492     38     50     35
ATOM    326  CE1 PHE E  21      28.514  41.309  52.089  1.00 19.34           C  
ANISOU  326  CE1 PHE E  21     2436   2378   2534    145    -44    -25
ATOM    327  CE2 PHE E  21      28.154  41.811  49.758  1.00 19.71           C  
ANISOU  327  CE2 PHE E  21     2495   2341   2651    170     57     31
ATOM    328  CZ  PHE E  21      28.205  42.219  51.085  1.00 19.90           C  
ANISOU  328  CZ  PHE E  21     2685   2315   2561    157      3     27
ATOM    329  H   PHE E  21      30.983  38.927  48.439  1.00  0.00           H  
ATOM    330  HA  PHE E  21      30.844  38.026  51.272  1.00  0.00           H  
ATOM    331  HB3 PHE E  21      28.534  37.447  50.716  1.00  0.00           H  
ATOM    332  HB2 PHE E  21      28.756  37.920  49.052  1.00  0.00           H  
ATOM    333  HD1 PHE E  21      29.027  39.282  52.556  1.00  0.00           H  
ATOM    334  HD2 PHE E  21      28.376  40.175  48.395  1.00  0.00           H  
ATOM    335  HE1 PHE E  21      28.560  41.636  53.117  1.00  0.00           H  
ATOM    336  HE2 PHE E  21      27.921  42.527  48.984  1.00  0.00           H  
ATOM    337  HZ  PHE E  21      28.006  43.250  51.338  1.00  0.00           H  
ATOM    338  N   LYS E  22      31.795  35.811  50.705  1.00 15.41           N  
ANISOU  338  N   LYS E  22     2076   1764   2012     35    -22     20
ATOM    339  CA  LYS E  22      32.525  34.572  50.441  1.00 15.22           C  
ANISOU  339  CA  LYS E  22     1993   1791   1996      8    -10    -22
ATOM    340  C   LYS E  22      32.172  33.460  51.444  1.00 14.54           C  
ANISOU  340  C   LYS E  22     1951   1620   1950     11    -39     -1
ATOM    341  O   LYS E  22      32.824  32.419  51.418  1.00 13.96           O  
ANISOU  341  O   LYS E  22     1743   1591   1969    -20    -34    -52
ATOM    342  CB  LYS E  22      34.039  34.888  50.452  1.00 15.87           C  
ANISOU  342  CB  LYS E  22     2100   1846   2085    -46    -21      8
ATOM    343  CG  LYS E  22      34.464  35.900  49.373  1.00 18.71           C  
ANISOU  343  CG  LYS E  22     2389   2325   2392    -48    -41     81
ATOM    344  CD  LYS E  22      35.961  36.219  49.412  1.00 21.91           C  
ANISOU  344  CD  LYS E  22     2790   2753   2782    -93    -28    170
ATOM    345  CE  LYS E  22      36.339  37.312  48.406  1.00 23.79           C  
ANISOU  345  CE  LYS E  22     2954   2959   3126    -79    -88    202
ATOM    346  NZ  LYS E  22      37.747  37.710  48.552  1.00 27.90           N1+
ANISOU  346  NZ  LYS E  22     3670   3342   3589    -80   -151    270
ATOM    347  H   LYS E  22      32.013  36.266  51.585  1.00  0.00           H  
ATOM    348  HA  LYS E  22      32.267  34.179  49.456  1.00  0.00           H  
ATOM    349  HB3 LYS E  22      34.612  33.972  50.308  1.00  0.00           H  
ATOM    350  HB2 LYS E  22      34.321  35.273  51.433  1.00  0.00           H  
ATOM    351  HG3 LYS E  22      33.912  36.831  49.496  1.00  0.00           H  
ATOM    352  HG2 LYS E  22      34.203  35.520  48.387  1.00  0.00           H  
ATOM    353  HD3 LYS E  22      36.524  35.315  49.185  1.00  0.00           H  
ATOM    354  HD2 LYS E  22      36.246  36.522  50.421  1.00  0.00           H  
ATOM    355  HE3 LYS E  22      35.718  38.196  48.558  1.00  0.00           H  
ATOM    356  HE2 LYS E  22      36.164  36.967  47.387  1.00  0.00           H  
ATOM    357  HZ1 LYS E  22      38.347  36.903  48.430  1.00  0.00           H  
ATOM    358  HZ2 LYS E  22      37.973  38.411  47.861  1.00  0.00           H  
ATOM    359  HZ3 LYS E  22      37.893  38.088  49.477  1.00  0.00           H  
ATOM    360  N   GLY E  23      31.157  33.670  52.298  1.00 14.82           N  
ANISOU  360  N   GLY E  23     1976   1681   1974     36      1     -1
ATOM    361  CA  GLY E  23      30.713  32.683  53.280  1.00 14.54           C  
ANISOU  361  CA  GLY E  23     1899   1726   1897     34     22    -18
ATOM    362  C   GLY E  23      31.297  32.932  54.678  1.00 14.65           C  
ANISOU  362  C   GLY E  23     1919   1709   1939    -31     63    -30
ATOM    363  O   GLY E  23      31.083  32.095  55.551  1.00 14.03           O  
ANISOU  363  O   GLY E  23     1896   1624   1809     87    111     42
ATOM    364  H   GLY E  23      30.649  34.545  52.263  1.00  0.00           H  
ATOM    365  HA3 GLY E  23      30.982  31.676  52.973  1.00  0.00           H  
ATOM    366  HA2 GLY E  23      29.628  32.695  53.331  1.00  0.00           H  
ATOM    367  N   ALA E  24      32.026  34.042  54.910  1.00 15.86           N  
ANISOU  367  N   ALA E  24     2113   1871   2041     17     41    -18
ATOM    368  CA  ALA E  24      32.676  34.359  56.187  1.00 16.55           C  
ANISOU  368  CA  ALA E  24     2124   2015   2147     -1     50    -38
ATOM    369  C   ALA E  24      31.694  34.454  57.367  1.00 17.03           C  
ANISOU  369  C   ALA E  24     2208   2060   2201     -2     67    -58
ATOM    370  O   ALA E  24      30.623  35.048  57.229  1.00 17.22           O  
ANISOU  370  O   ALA E  24     2346   2101   2094      0    167   -174
ATOM    371  CB  ALA E  24      33.474  35.663  56.055  1.00 16.38           C  
ANISOU  371  CB  ALA E  24     2183   1913   2127      6     30    -86
ATOM    372  H   ALA E  24      32.147  34.721  54.171  1.00  0.00           H  
ATOM    373  HA  ALA E  24      33.384  33.555  56.389  1.00  0.00           H  
ATOM    374  HB1 ALA E  24      34.081  35.843  56.944  1.00  0.00           H  
ATOM    375  HB2 ALA E  24      34.151  35.632  55.201  1.00  0.00           H  
ATOM    376  HB3 ALA E  24      32.817  36.523  55.932  1.00  0.00           H  
ATOM    377  N   ASN E  25      32.101  33.853  58.499  1.00 18.17           N  
ANISOU  377  N   ASN E  25     2364   2271   2269    -56      7    -83
ATOM    378  CA  ASN E  25      31.377  33.756  59.775  1.00 18.75           C  
ANISOU  378  CA  ASN E  25     2407   2385   2332    -50     18    -41
ATOM    379  C   ASN E  25      30.108  32.878  59.718  1.00 18.15           C  
ANISOU  379  C   ASN E  25     2301   2368   2226    -83     68    -30
ATOM    380  O   ASN E  25      29.321  32.912  60.667  1.00 18.64           O  
ANISOU  380  O   ASN E  25     2381   2508   2193   -164    148   -158
ATOM    381  CB AASN E  25      31.096  35.151  60.400  0.50 19.49           C  
ANISOU  381  CB AASN E  25     2518   2472   2414    -62    -12    -17
ATOM    382  CB BASN E  25      30.989  35.022  60.268  0.50 19.46           C  
ANISOU  382  CB BASN E  25     2507   2512   2373    -56      2    -23
ATOM    383  CG AASN E  25      32.357  36.002  60.583  0.50 21.09           C  
ANISOU  383  CG AASN E  25     2743   2588   2681    -53   -112     38
ATOM    384  CG BASN E  25      30.826  34.998  61.769  0.50 21.09           C  
ANISOU  384  CG BASN E  25     2685   2839   2486     18    -57    -37
ATOM    385  OD1AASN E  25      32.589  36.946  59.832  0.50 25.31           O  
ANISOU  385  OD1AASN E  25     3329   3080   3206     -1   -149     96
ATOM    386  OD1BASN E  25      31.730  34.578  62.497  0.50 24.27           O  
ANISOU  386  OD1BASN E  25     3174   3342   2703     24   -100     47
ATOM    387  ND2AASN E  25      33.176  35.671  61.583  0.50 24.08           N  
ANISOU  387  ND2AASN E  25     3184   3024   2939    -12   -220     21
ATOM    388  ND2BASN E  25      29.663  35.417  62.242  0.50 23.84           N  
ANISOU  388  ND2BASN E  25     3019   3536   2501    -18     81     43
ATOM    389  H   ASN E  25      32.997  33.382  58.494  1.00  0.00           H  
ATOM    390  HA  ASN E  25      32.051  33.223  60.448  1.00  0.00           H  
ATOM    391  HB3AASN E  25      30.631  35.042  61.381  0.50  0.00           H  
ATOM    392  HB3BASN E  25      30.078  35.408  59.810  0.50  0.00           H  
ATOM    393  HB2AASN E  25      30.382  35.708  59.792  0.50  0.00           H  
ATOM    394  HB2BASN E  25      31.796  35.705  60.002  0.50  0.00           H  
ATOM    395 HD22AASN E  25      34.018  36.206  61.739  0.50  0.00           H  
ATOM    396 HD22BASN E  25      29.496  35.424  63.238  0.50  0.00           H  
ATOM    397 HD21AASN E  25      32.960  34.894  62.190  0.50  0.00           H  
ATOM    398 HD21BASN E  25      28.943  35.730  61.607  0.50  0.00           H  
ATOM    399  N   VAL E  26      29.944  32.083  58.645  1.00 16.35           N  
ANISOU  399  N   VAL E  26     2161   2062   1990    -72     18     -9
ATOM    400  CA  VAL E  26      28.866  31.108  58.505  1.00 15.47           C  
ANISOU  400  CA  VAL E  26     1957   1977   1942    -39     27     -1
ATOM    401  C   VAL E  26      29.457  29.702  58.703  1.00 14.71           C  
ANISOU  401  C   VAL E  26     1955   1869   1764    -29    -39     48
ATOM    402  O   VAL E  26      30.453  29.359  58.063  1.00 14.47           O  
ANISOU  402  O   VAL E  26     1833   1861   1801     31      1    170
ATOM    403  CB  VAL E  26      28.189  31.163  57.107  1.00 15.60           C  
ANISOU  403  CB  VAL E  26     1997   1973   1954    -41      0     26
ATOM    404  CG1 VAL E  26      27.009  30.180  56.988  1.00 15.08           C  
ANISOU  404  CG1 VAL E  26     1959   2019   1749     59     37     24
ATOM    405  CG2 VAL E  26      27.700  32.583  56.773  1.00 16.30           C  
ANISOU  405  CG2 VAL E  26     2005   1983   2203   -101     42    -26
ATOM    406  H   VAL E  26      30.621  32.105  57.896  1.00  0.00           H  
ATOM    407  HA  VAL E  26      28.095  31.286  59.255  1.00  0.00           H  
ATOM    408  HB  VAL E  26      28.916  30.884  56.344  1.00  0.00           H  
ATOM    409 HG11 VAL E  26      26.522  30.268  56.023  1.00  0.00           H  
ATOM    410 HG12 VAL E  26      27.312  29.138  57.093  1.00  0.00           H  
ATOM    411 HG13 VAL E  26      26.255  30.396  57.743  1.00  0.00           H  
ATOM    412 HG21 VAL E  26      27.179  32.605  55.818  1.00  0.00           H  
ATOM    413 HG22 VAL E  26      27.010  32.955  57.530  1.00  0.00           H  
ATOM    414 HG23 VAL E  26      28.527  33.289  56.699  1.00  0.00           H  
ATOM    415  N   LYS E  27      28.822  28.927  59.593  1.00 14.27           N  
ANISOU  415  N   LYS E  27     1789   1773   1857    -50     28     21
ATOM    416  CA  LYS E  27      29.223  27.572  59.951  1.00 14.11           C  
ANISOU  416  CA  LYS E  27     1737   1771   1853     -4     17     22
ATOM    417  C   LYS E  27      28.489  26.558  59.064  1.00 13.79           C  
ANISOU  417  C   LYS E  27     1678   1643   1916    -51      4     57
ATOM    418  O   LYS E  27      27.259  26.553  59.053  1.00 14.01           O  
ANISOU  418  O   LYS E  27     1659   1737   1924      3     94     77
ATOM    419  CB  LYS E  27      28.924  27.345  61.446  1.00 15.10           C  
ANISOU  419  CB  LYS E  27     1833   1891   2011    -60      9     47
ATOM    420  CG  LYS E  27      29.757  28.250  62.370  1.00 16.52           C  
ANISOU  420  CG  LYS E  27     2082   2075   2119    -56     -8     42
ATOM    421  CD ALYS E  27      29.569  27.922  63.856  0.50 18.72           C  
ANISOU  421  CD ALYS E  27     2372   2419   2319   -100    -63    -72
ATOM    422  CD BLYS E  27      29.608  27.905  63.764  0.50 18.77           C  
ANISOU  422  CD BLYS E  27     2371   2421   2339    -91    -59    -79
ATOM    423  CE ALYS E  27      30.416  28.830  64.755  0.50 19.94           C  
ANISOU  423  CE ALYS E  27     2621   2567   2385    -44    -40    -23
ATOM    424  CE BLYS E  27      30.460  28.792  64.647  0.50 20.07           C  
ANISOU  424  CE BLYS E  27     2625   2579   2423    -27    -44    -31
ATOM    425  NZ ALYS E  27      30.259  28.482  66.176  0.50 21.03           N1+
ANISOU  425  NZ ALYS E  27     2782   2739   2467    -73   -118    207
ATOM    426  NZ BLYS E  27      29.878  30.153  64.792  0.50 21.21           N1+
ANISOU  426  NZ BLYS E  27     2720   2750   2587      3    -89    128
ATOM    427  H   LYS E  27      27.994  29.285  60.057  1.00  0.00           H  
ATOM    428  HA  LYS E  27      30.294  27.453  59.800  1.00  0.00           H  
ATOM    429  HB3 LYS E  27      29.133  26.305  61.695  1.00  0.00           H  
ATOM    430  HB2 LYS E  27      27.864  27.508  61.646  1.00  0.00           H  
ATOM    431  HG3 LYS E  27      29.491  29.293  62.199  1.00  0.00           H  
ATOM    432  HG2 LYS E  27      30.813  28.166  62.118  1.00  0.00           H  
ATOM    433  HD3ALYS E  27      29.836  26.881  64.032  0.50  0.00           H  
ATOM    434  HD3BLYS E  27      29.861  26.861  63.947  0.50  0.00           H  
ATOM    435  HD2ALYS E  27      28.516  28.022  64.120  0.50  0.00           H  
ATOM    436  HD2BLYS E  27      28.557  28.042  64.018  0.50  0.00           H  
ATOM    437  HE3ALYS E  27      30.134  29.875  64.616  0.50  0.00           H  
ATOM    438  HE3BLYS E  27      31.462  28.869  64.225  0.50  0.00           H  
ATOM    439  HE2ALYS E  27      31.470  28.744  64.493  0.50  0.00           H  
ATOM    440  HE2BLYS E  27      30.561  28.334  65.631  0.50  0.00           H  
ATOM    441  HZ1ALYS E  27      30.518  27.514  66.321  0.50  0.00           H  
ATOM    442  HZ1BLYS E  27      30.473  30.713  65.386  0.50  0.00           H  
ATOM    443  HZ2ALYS E  27      30.869  29.073  66.727  0.50  0.00           H  
ATOM    444  HZ2BLYS E  27      29.806  30.587  63.883  0.50  0.00           H  
ATOM    445  HZ3ALYS E  27      29.299  28.623  66.459  0.50  0.00           H  
ATOM    446  HZ3BLYS E  27      28.959  30.084  65.206  0.50  0.00           H  
ATOM    447  N   VAL E  28      29.255  25.724  58.343  1.00 13.69           N  
ANISOU  447  N   VAL E  28     1629   1688   1883    -26    -18     70
ATOM    448  CA  VAL E  28      28.717  24.690  57.461  1.00 13.29           C  
ANISOU  448  CA  VAL E  28     1587   1681   1782    -66     61     75
ATOM    449  C   VAL E  28      29.309  23.331  57.869  1.00 13.38           C  
ANISOU  449  C   VAL E  28     1704   1591   1789    -37    -25     56
ATOM    450  O   VAL E  28      30.528  23.157  57.824  1.00 13.43           O  
ANISOU  450  O   VAL E  28     1476   1863   1762    -33    -26     -5
ATOM    451  CB  VAL E  28      29.046  24.941  55.959  1.00 13.49           C  
ANISOU  451  CB  VAL E  28     1636   1620   1867    -75     37    111
ATOM    452  CG1 VAL E  28      28.414  23.871  55.039  1.00 14.28           C  
ANISOU  452  CG1 VAL E  28     1705   1867   1852      3    115     13
ATOM    453  CG2 VAL E  28      28.626  26.348  55.492  1.00 14.98           C  
ANISOU  453  CG2 VAL E  28     1780   1800   2110   -163    118    107
ATOM    454  H   VAL E  28      30.264  25.777  58.409  1.00  0.00           H  
ATOM    455  HA  VAL E  28      27.633  24.634  57.559  1.00  0.00           H  
ATOM    456  HB  VAL E  28      30.127  24.890  55.816  1.00  0.00           H  
ATOM    457 HG11 VAL E  28      28.449  24.165  53.991  1.00  0.00           H  
ATOM    458 HG12 VAL E  28      28.924  22.910  55.122  1.00  0.00           H  
ATOM    459 HG13 VAL E  28      27.364  23.707  55.284  1.00  0.00           H  
ATOM    460 HG21 VAL E  28      28.819  26.482  54.427  1.00  0.00           H  
ATOM    461 HG22 VAL E  28      27.568  26.537  55.662  1.00  0.00           H  
ATOM    462 HG23 VAL E  28      29.181  27.126  56.016  1.00  0.00           H  
ATOM    463  N   ALA E  29      28.421  22.395  58.237  1.00 13.25           N  
ANISOU  463  N   ALA E  29     1639   1641   1753    -21     21     25
ATOM    464  CA  ALA E  29      28.768  21.017  58.566  1.00 12.86           C  
ANISOU  464  CA  ALA E  29     1615   1557   1711    -49    -32     40
ATOM    465  C   ALA E  29      28.493  20.095  57.377  1.00 12.50           C  
ANISOU  465  C   ALA E  29     1659   1575   1515   -111    -83     32
ATOM    466  O   ALA E  29      27.369  20.052  56.882  1.00 12.27           O  
ANISOU  466  O   ALA E  29     1488   1654   1517    103    -95   -181
ATOM    467  CB  ALA E  29      27.972  20.567  59.796  1.00 13.63           C  
ANISOU  467  CB  ALA E  29     1811   1646   1721    -79    -38    -28
ATOM    468  H   ALA E  29      27.434  22.618  58.239  1.00  0.00           H  
ATOM    469  HA  ALA E  29      29.825  20.946  58.818  1.00  0.00           H  
ATOM    470  HB1 ALA E  29      28.008  19.488  59.923  1.00  0.00           H  
ATOM    471  HB2 ALA E  29      28.407  20.996  60.695  1.00  0.00           H  
ATOM    472  HB3 ALA E  29      26.923  20.862  59.739  1.00  0.00           H  
ATOM    473  N   VAL E  30      29.529  19.347  56.979  1.00 13.45           N  
ANISOU  473  N   VAL E  30     1633   1789   1688    -56   -107     32
ATOM    474  CA  VAL E  30      29.461  18.306  55.961  1.00 13.15           C  
ANISOU  474  CA  VAL E  30     1583   1760   1653    -31    -73     16
ATOM    475  C   VAL E  30      29.323  16.959  56.691  1.00 12.54           C  
ANISOU  475  C   VAL E  30     1591   1662   1508      6    -16    -98
ATOM    476  O   VAL E  30      30.262  16.538  57.367  1.00 11.37           O  
ANISOU  476  O   VAL E  30     1534   1477   1307    -64    -48     31
ATOM    477  CB  VAL E  30      30.744  18.335  55.078  1.00 13.40           C  
ANISOU  477  CB  VAL E  30     1582   1675   1830     76    -41     11
ATOM    478  CG1 VAL E  30      30.935  17.121  54.147  1.00 13.71           C  
ANISOU  478  CG1 VAL E  30     1703   1956   1549   -139    -28    148
ATOM    479  CG2 VAL E  30      30.797  19.627  54.244  1.00 14.05           C  
ANISOU  479  CG2 VAL E  30     1662   1987   1687    -68     36    -41
ATOM    480  H   VAL E  30      30.419  19.443  57.450  1.00  0.00           H  
ATOM    481  HA  VAL E  30      28.594  18.452  55.315  1.00  0.00           H  
ATOM    482  HB  VAL E  30      31.604  18.356  55.747  1.00  0.00           H  
ATOM    483 HG11 VAL E  30      31.800  17.256  53.497  1.00  0.00           H  
ATOM    484 HG12 VAL E  30      31.107  16.204  54.706  1.00  0.00           H  
ATOM    485 HG13 VAL E  30      30.065  16.974  53.508  1.00  0.00           H  
ATOM    486 HG21 VAL E  30      31.726  19.688  53.680  1.00  0.00           H  
ATOM    487 HG22 VAL E  30      29.972  19.673  53.532  1.00  0.00           H  
ATOM    488 HG23 VAL E  30      30.745  20.518  54.870  1.00  0.00           H  
ATOM    489  N   LEU E  31      28.134  16.347  56.576  1.00 12.55           N  
ANISOU  489  N   LEU E  31     1511   1610   1646     52     98    -75
ATOM    490  CA  LEU E  31      27.777  15.059  57.169  1.00 12.74           C  
ANISOU  490  CA  LEU E  31     1537   1678   1626     62     -9    -30
ATOM    491  C   LEU E  31      28.041  13.973  56.123  1.00 12.41           C  
ANISOU  491  C   LEU E  31     1473   1645   1595    -94     78     29
ATOM    492  O   LEU E  31      27.232  13.811  55.208  1.00 12.01           O  
ANISOU  492  O   LEU E  31     1376   1723   1461    -53    -51    -66
ATOM    493  CB  LEU E  31      26.300  15.065  57.614  1.00 13.47           C  
ANISOU  493  CB  LEU E  31     1654   1615   1847     39     41     -2
ATOM    494  CG  LEU E  31      26.037  15.724  58.982  1.00 13.25           C  
ANISOU  494  CG  LEU E  31     1615   1811   1607    -20    172    -32
ATOM    495  CD1 LEU E  31      26.316  17.239  58.982  1.00 13.82           C  
ANISOU  495  CD1 LEU E  31     1860   1857   1533     79    112     80
ATOM    496  CD2 LEU E  31      24.606  15.409  59.446  1.00 13.78           C  
ANISOU  496  CD2 LEU E  31     1950   1635   1649     -5     39    134
ATOM    497  H   LEU E  31      27.410  16.776  56.012  1.00  0.00           H  
ATOM    498  HA  LEU E  31      28.380  14.867  58.048  1.00  0.00           H  
ATOM    499  HB3 LEU E  31      25.962  14.030  57.690  1.00  0.00           H  
ATOM    500  HB2 LEU E  31      25.675  15.524  56.852  1.00  0.00           H  
ATOM    501  HG  LEU E  31      26.708  15.268  59.710  1.00  0.00           H  
ATOM    502 HD11 LEU E  31      25.694  17.780  59.695  1.00  0.00           H  
ATOM    503 HD12 LEU E  31      27.351  17.433  59.253  1.00  0.00           H  
ATOM    504 HD13 LEU E  31      26.150  17.682  58.000  1.00  0.00           H  
ATOM    505 HD21 LEU E  31      24.082  16.282  59.835  1.00  0.00           H  
ATOM    506 HD22 LEU E  31      23.992  15.008  58.641  1.00  0.00           H  
ATOM    507 HD23 LEU E  31      24.623  14.653  60.229  1.00  0.00           H  
ATOM    508  N   ASP E  32      29.202  13.307  56.232  1.00 13.11           N  
ANISOU  508  N   ASP E  32     1649   1676   1655    -14   -118    -62
ATOM    509  CA  ASP E  32      29.746  12.482  55.153  1.00 12.30           C  
ANISOU  509  CA  ASP E  32     1537   1622   1512    -50    -23    -89
ATOM    510  C   ASP E  32      30.789  11.487  55.699  1.00 12.54           C  
ANISOU  510  C   ASP E  32     1547   1670   1546    -37   -136    -71
ATOM    511  O   ASP E  32      30.758  11.151  56.883  1.00 11.84           O  
ANISOU  511  O   ASP E  32     1479   1561   1459     28    -22    -87
ATOM    512  CB  ASP E  32      30.306  13.394  54.025  1.00 13.29           C  
ANISOU  512  CB  ASP E  32     1540   1783   1726    -18    -79   -147
ATOM    513  CG  ASP E  32      30.020  12.890  52.612  1.00 13.83           C  
ANISOU  513  CG  ASP E  32     1744   1778   1729     93   -103   -224
ATOM    514  OD1 ASP E  32      29.772  13.759  51.752  1.00 14.35           O  
ANISOU  514  OD1 ASP E  32     1555   2278   1619    122    -34      0
ATOM    515  OD2 ASP E  32      30.164  11.671  52.381  1.00 12.52           O1-
ANISOU  515  OD2 ASP E  32     1685   1549   1522     31    -67      3
ATOM    516  H   ASP E  32      29.811  13.472  57.023  1.00  0.00           H  
ATOM    517  HA  ASP E  32      28.932  11.866  54.766  1.00  0.00           H  
ATOM    518  HB3 ASP E  32      31.375  13.567  54.140  1.00  0.00           H  
ATOM    519  HB2 ASP E  32      29.857  14.382  54.102  1.00  0.00           H  
ATOM    520  N   THR E  33      31.688  11.020  54.816  1.00 12.72           N  
ANISOU  520  N   THR E  33     1707   1570   1553    -63     24     35
ATOM    521  CA  THR E  33      32.813  10.118  55.084  1.00 12.59           C  
ANISOU  521  CA  THR E  33     1666   1552   1565     39     14     93
ATOM    522  C   THR E  33      34.017  10.803  55.783  1.00 12.63           C  
ANISOU  522  C   THR E  33     1570   1565   1664      0    -46    -20
ATOM    523  O   THR E  33      35.129  10.282  55.710  1.00 12.07           O  
ANISOU  523  O   THR E  33     1630   1504   1450    -14    -86     26
ATOM    524  CB  THR E  33      33.289   9.431  53.768  1.00 12.22           C  
ANISOU  524  CB  THR E  33     1533   1439   1669    -63    -44    131
ATOM    525  OG1 THR E  33      33.933  10.330  52.888  1.00 11.27           O  
ANISOU  525  OG1 THR E  33     1548   1376   1354    -81   -129     73
ATOM    526  CG2 THR E  33      32.180   8.705  52.997  1.00 13.24           C  
ANISOU  526  CG2 THR E  33     1681   1634   1715     93     24     82
ATOM    527  H   THR E  33      31.600  11.312  53.850  1.00  0.00           H  
ATOM    528  HA  THR E  33      32.464   9.340  55.755  1.00  0.00           H  
ATOM    529  HB  THR E  33      34.029   8.671  54.026  1.00  0.00           H  
ATOM    530  HG1 THR E  33      34.833  10.475  53.207  1.00  0.00           H  
ATOM    531 HG21 THR E  33      32.581   8.206  52.115  1.00  0.00           H  
ATOM    532 HG22 THR E  33      31.719   7.943  53.622  1.00  0.00           H  
ATOM    533 HG23 THR E  33      31.399   9.383  52.658  1.00  0.00           H  
ATOM    534  N   GLY E  34      33.791  11.941  56.460  1.00 13.11           N  
ANISOU  534  N   GLY E  34     1570   1648   1761     71    -20     32
ATOM    535  CA  GLY E  34      34.834  12.784  57.042  1.00 12.85           C  
ANISOU  535  CA  GLY E  34     1625   1543   1711     36   -102    -13
ATOM    536  C   GLY E  34      35.411  13.718  55.972  1.00 13.37           C  
ANISOU  536  C   GLY E  34     1724   1651   1704    -56     18    -76
ATOM    537  O   GLY E  34      35.006  13.690  54.812  1.00 12.78           O  
ANISOU  537  O   GLY E  34     1706   1662   1485   -238   -200      6
ATOM    538  H   GLY E  34      32.850  12.308  56.496  1.00  0.00           H  
ATOM    539  HA3 GLY E  34      35.637  12.182  57.458  1.00  0.00           H  
ATOM    540  HA2 GLY E  34      34.413  13.369  57.860  1.00  0.00           H  
ATOM    541  N   ILE E  35      36.367  14.559  56.379  1.00 12.76           N  
ANISOU  541  N   ILE E  35     1661   1556   1631      1    -52    -20
ATOM    542  CA  ILE E  35      37.115  15.444  55.487  1.00 12.55           C  
ANISOU  542  CA  ILE E  35     1686   1550   1531    -94   -131    -45
ATOM    543  C   ILE E  35      38.588  15.292  55.881  1.00 12.92           C  
ANISOU  543  C   ILE E  35     1633   1560   1714    -63   -111      5
ATOM    544  O   ILE E  35      38.890  15.379  57.071  1.00 12.17           O  
ANISOU  544  O   ILE E  35     1588   1721   1313   -121   -118    118
ATOM    545  CB  ILE E  35      36.734  16.949  55.673  1.00 12.39           C  
ANISOU  545  CB  ILE E  35     1508   1537   1663    -83    -41    -63
ATOM    546  CG1 ILE E  35      35.214  17.209  55.546  1.00 13.82           C  
ANISOU  546  CG1 ILE E  35     1843   1588   1818   -131   -122    -69
ATOM    547  CG2 ILE E  35      37.515  17.884  54.720  1.00 12.59           C  
ANISOU  547  CG2 ILE E  35     1535   1673   1574    -37   -162    -22
ATOM    548  CD1 ILE E  35      34.780  18.619  55.987  1.00 13.70           C  
ANISOU  548  CD1 ILE E  35     1593   1769   1843    -79   -172    -20
ATOM    549  H   ILE E  35      36.675  14.543  57.342  1.00  0.00           H  
ATOM    550  HA  ILE E  35      36.992  15.156  54.440  1.00  0.00           H  
ATOM    551  HB  ILE E  35      37.015  17.234  56.686  1.00  0.00           H  
ATOM    552 HG13 ILE E  35      34.651  16.500  56.151  1.00  0.00           H  
ATOM    553 HG12 ILE E  35      34.902  17.025  54.519  1.00  0.00           H  
ATOM    554 HG21 ILE E  35      37.234  18.926  54.856  1.00  0.00           H  
ATOM    555 HG22 ILE E  35      38.591  17.838  54.880  1.00  0.00           H  
ATOM    556 HG23 ILE E  35      37.324  17.636  53.678  1.00  0.00           H  
ATOM    557 HD11 ILE E  35      33.747  18.624  56.326  1.00  0.00           H  
ATOM    558 HD12 ILE E  35      35.388  19.004  56.802  1.00  0.00           H  
ATOM    559 HD13 ILE E  35      34.854  19.338  55.179  1.00  0.00           H  
ATOM    560  N   GLN E  36      39.479  15.110  54.891  1.00 12.37           N  
ANISOU  560  N   GLN E  36     1654   1614   1430   -109   -216     24
ATOM    561  CA  GLN E  36      40.927  15.142  55.094  1.00 12.83           C  
ANISOU  561  CA  GLN E  36     1664   1600   1608     -4    -89     30
ATOM    562  C   GLN E  36      41.358  16.587  55.412  1.00 12.50           C  
ANISOU  562  C   GLN E  36     1435   1711   1605   -104   -119    103
ATOM    563  O   GLN E  36      41.532  17.392  54.498  1.00 12.12           O  
ANISOU  563  O   GLN E  36     1493   1799   1313   -279   -221     47
ATOM    564  CB  GLN E  36      41.647  14.581  53.847  1.00 13.32           C  
ANISOU  564  CB  GLN E  36     1734   1709   1617    -97   -231     -4
ATOM    565  CG  GLN E  36      43.171  14.395  54.059  1.00 12.96           C  
ANISOU  565  CG  GLN E  36     1635   1755   1532    -58   -202    -68
ATOM    566  CD  GLN E  36      44.055  14.824  52.883  1.00 13.29           C  
ANISOU  566  CD  GLN E  36     1679   1612   1758    277   -211    -60
ATOM    567  OE1 GLN E  36      43.605  14.974  51.751  1.00 12.13           O  
ANISOU  567  OE1 GLN E  36     1539   1773   1296   -116     29    -62
ATOM    568  NE2 GLN E  36      45.343  15.026  53.155  1.00 14.30           N  
ANISOU  568  NE2 GLN E  36     1972   1714   1745    382   -205   -285
ATOM    569  H   GLN E  36      39.159  15.029  53.933  1.00  0.00           H  
ATOM    570  HA  GLN E  36      41.170  14.499  55.943  1.00  0.00           H  
ATOM    571  HB3 GLN E  36      41.430  15.225  52.993  1.00  0.00           H  
ATOM    572  HB2 GLN E  36      41.217  13.611  53.594  1.00  0.00           H  
ATOM    573  HG3 GLN E  36      43.376  13.350  54.291  1.00  0.00           H  
ATOM    574  HG2 GLN E  36      43.505  14.955  54.932  1.00  0.00           H  
ATOM    575 HE22 GLN E  36      45.981  15.352  52.440  1.00  0.00           H  
ATOM    576 HE21 GLN E  36      45.681  14.938  54.105  1.00  0.00           H  
ATOM    577  N   ALA E  37      41.488  16.890  56.714  1.00 12.64           N  
ANISOU  577  N   ALA E  37     1675   1596   1528    -38    -92    114
ATOM    578  CA  ALA E  37      41.827  18.217  57.225  1.00 12.66           C  
ANISOU  578  CA  ALA E  37     1647   1546   1614    -20      0     96
ATOM    579  C   ALA E  37      43.250  18.673  56.867  1.00 11.86           C  
ANISOU  579  C   ALA E  37     1593   1450   1463   -115    -57     15
ATOM    580  O   ALA E  37      43.472  19.872  56.735  1.00 11.80           O  
ANISOU  580  O   ALA E  37     1582   1388   1511    -90    101    -14
ATOM    581  CB  ALA E  37      41.633  18.224  58.745  1.00 12.29           C  
ANISOU  581  CB  ALA E  37     1620   1585   1465    -59    -45     61
ATOM    582  H   ALA E  37      41.300  16.178  57.408  1.00  0.00           H  
ATOM    583  HA  ALA E  37      41.128  18.934  56.789  1.00  0.00           H  
ATOM    584  HB1 ALA E  37      41.832  19.207  59.171  1.00  0.00           H  
ATOM    585  HB2 ALA E  37      40.611  17.953  59.013  1.00  0.00           H  
ATOM    586  HB3 ALA E  37      42.309  17.519  59.229  1.00  0.00           H  
ATOM    587  N   SER E  38      44.177  17.713  56.695  1.00 12.79           N  
ANISOU  587  N   SER E  38     1745   1594   1519    -53   -102      8
ATOM    588  CA  SER E  38      45.565  17.948  56.299  1.00 12.74           C  
ANISOU  588  CA  SER E  38     1633   1584   1621    -96    -91    -41
ATOM    589  C   SER E  38      45.753  18.339  54.818  1.00 12.76           C  
ANISOU  589  C   SER E  38     1592   1552   1701    -24    -36   -106
ATOM    590  O   SER E  38      46.865  18.731  54.463  1.00 12.82           O  
ANISOU  590  O   SER E  38     1484   1821   1564   -120    -80     45
ATOM    591  CB  SER E  38      46.420  16.736  56.722  1.00 12.89           C  
ANISOU  591  CB  SER E  38     1559   1563   1772    -38    -62      7
ATOM    592  OG  SER E  38      46.120  15.574  55.976  1.00 12.61           O  
ANISOU  592  OG  SER E  38     1710   1567   1512   -206     -7     70
ATOM    593  H   SER E  38      43.913  16.746  56.813  1.00  0.00           H  
ATOM    594  HA  SER E  38      45.925  18.798  56.882  1.00  0.00           H  
ATOM    595  HB3 SER E  38      46.279  16.522  57.783  1.00  0.00           H  
ATOM    596  HB2 SER E  38      47.480  16.957  56.591  1.00  0.00           H  
ATOM    597  HG  SER E  38      46.790  14.911  56.178  1.00  0.00           H  
ATOM    598  N   HIS E  39      44.679  18.298  54.002  1.00 12.15           N  
ANISOU  598  N   HIS E  39     1550   1566   1497    -72     48    -15
ATOM    599  CA  HIS E  39      44.653  18.787  52.619  1.00 12.40           C  
ANISOU  599  CA  HIS E  39     1502   1570   1639    -17     31     22
ATOM    600  C   HIS E  39      44.995  20.297  52.568  1.00 11.93           C  
ANISOU  600  C   HIS E  39     1537   1585   1408    -18   -113    -18
ATOM    601  O   HIS E  39      44.408  21.055  53.341  1.00 11.64           O  
ANISOU  601  O   HIS E  39     1512   1394   1513     45    -37    106
ATOM    602  CB  HIS E  39      43.251  18.519  52.029  1.00 12.00           C  
ANISOU  602  CB  HIS E  39     1474   1423   1661    -77     29      0
ATOM    603  CG  HIS E  39      43.199  18.619  50.525  1.00 11.67           C  
ANISOU  603  CG  HIS E  39     1487   1150   1795   -149     18      1
ATOM    604  ND1 HIS E  39      43.208  19.848  49.857  1.00 13.84           N  
ANISOU  604  ND1 HIS E  39     1695   1664   1899   -140   -176     71
ATOM    605  CD2 HIS E  39      43.182  17.606  49.589  1.00 12.90           C  
ANISOU  605  CD2 HIS E  39     1541   1163   2197   -281     57    100
ATOM    606  CE1 HIS E  39      43.256  19.537  48.571  1.00 11.92           C  
ANISOU  606  CE1 HIS E  39     1811   1274   1443   -177    173    167
ATOM    607  NE2 HIS E  39      43.241  18.224  48.353  1.00 12.89           N  
ANISOU  607  NE2 HIS E  39     1751   1329   1818   -116     66    269
ATOM    608  H   HIS E  39      43.796  17.964  54.363  1.00  0.00           H  
ATOM    609  HA  HIS E  39      45.370  18.178  52.076  1.00  0.00           H  
ATOM    610  HB3 HIS E  39      42.511  19.195  52.454  1.00  0.00           H  
ATOM    611  HB2 HIS E  39      42.923  17.513  52.289  1.00  0.00           H  
ATOM    612  HD2 HIS E  39      43.173  16.532  49.693  1.00  0.00           H  
ATOM    613  HE1 HIS E  39      43.296  20.273  47.784  1.00  0.00           H  
ATOM    614  HE2 HIS E  39      43.276  17.766  47.449  1.00  0.00           H  
ATOM    615  N   PRO E  40      45.944  20.712  51.693  1.00 12.62           N  
ANISOU  615  N   PRO E  40     1613   1589   1590   -100    -59    -19
ATOM    616  CA  PRO E  40      46.416  22.109  51.632  1.00 12.91           C  
ANISOU  616  CA  PRO E  40     1642   1579   1683   -109     23    -10
ATOM    617  C   PRO E  40      45.375  23.151  51.177  1.00 12.60           C  
ANISOU  617  C   PRO E  40     1613   1506   1666   -162    -30    -48
ATOM    618  O   PRO E  40      45.600  24.337  51.418  1.00 13.20           O  
ANISOU  618  O   PRO E  40     1642   1664   1707   -197   -122   -120
ATOM    619  CB  PRO E  40      47.618  22.049  50.675  1.00 13.87           C  
ANISOU  619  CB  PRO E  40     1680   1682   1907   -149      2     89
ATOM    620  CG  PRO E  40      47.320  20.868  49.767  1.00 16.15           C  
ANISOU  620  CG  PRO E  40     2081   1930   2123    -68    150    -13
ATOM    621  CD  PRO E  40      46.649  19.883  50.714  1.00 13.18           C  
ANISOU  621  CD  PRO E  40     1689   1618   1700   -214    -29     74
ATOM    622  HA  PRO E  40      46.764  22.417  52.619  1.00  0.00           H  
ATOM    623  HB3 PRO E  40      48.525  21.851  51.249  1.00  0.00           H  
ATOM    624  HB2 PRO E  40      47.788  22.969  50.113  1.00  0.00           H  
ATOM    625  HG3 PRO E  40      48.203  20.460  49.276  1.00  0.00           H  
ATOM    626  HG2 PRO E  40      46.613  21.171  48.992  1.00  0.00           H  
ATOM    627  HD2 PRO E  40      45.995  19.210  50.160  1.00  0.00           H  
ATOM    628  HD3 PRO E  40      47.397  19.288  51.239  1.00  0.00           H  
ATOM    629  N   ASP E  41      44.266  22.702  50.566  1.00 12.56           N  
ANISOU  629  N   ASP E  41     1726   1482   1563   -160     -2     10
ATOM    630  CA  ASP E  41      43.196  23.557  50.055  1.00 13.07           C  
ANISOU  630  CA  ASP E  41     1679   1525   1760   -101    -35    -18
ATOM    631  C   ASP E  41      41.903  23.438  50.885  1.00 11.96           C  
ANISOU  631  C   ASP E  41     1638   1337   1567   -207    -86    -13
ATOM    632  O   ASP E  41      40.860  23.875  50.404  1.00 11.89           O  
ANISOU  632  O   ASP E  41     1691   1234   1593   -200    -67     37
ATOM    633  CB  ASP E  41      42.943  23.279  48.544  1.00 12.46           C  
ANISOU  633  CB  ASP E  41     1654   1340   1738   -230   -105    -29
ATOM    634  CG  ASP E  41      42.687  24.540  47.715  1.00 12.36           C  
ANISOU  634  CG  ASP E  41     1540   1403   1752   -141    222    -54
ATOM    635  OD1 ASP E  41      43.181  25.608  48.129  1.00 12.28           O  
ANISOU  635  OD1 ASP E  41     1744   1215   1704    -75   -100    -83
ATOM    636  OD2 ASP E  41      42.084  24.399  46.633  1.00 11.82           O1-
ANISOU  636  OD2 ASP E  41     1802   1297   1389   -196    128     33
ATOM    637  H   ASP E  41      44.146  21.710  50.406  1.00  0.00           H  
ATOM    638  HA  ASP E  41      43.490  24.593  50.219  1.00  0.00           H  
ATOM    639  HB3 ASP E  41      42.091  22.607  48.426  1.00  0.00           H  
ATOM    640  HB2 ASP E  41      43.807  22.774  48.110  1.00  0.00           H  
ATOM    641  N   LEU E  42      41.981  22.897  52.113  1.00 12.80           N  
ANISOU  641  N   LEU E  42     1704   1400   1758     10   -126    -43
ATOM    642  CA  LEU E  42      40.865  22.827  53.060  1.00 12.61           C  
ANISOU  642  CA  LEU E  42     1618   1446   1724    -62    -79     53
ATOM    643  C   LEU E  42      41.308  23.342  54.437  1.00 13.18           C  
ANISOU  643  C   LEU E  42     1643   1581   1781    -76    -30      3
ATOM    644  O   LEU E  42      42.466  23.180  54.824  1.00 12.70           O  
ANISOU  644  O   LEU E  42     1531   1717   1578    -91     -7   -197
ATOM    645  CB  LEU E  42      40.345  21.373  53.163  1.00 13.26           C  
ANISOU  645  CB  LEU E  42     1766   1465   1805    -25   -125     56
ATOM    646  CG  LEU E  42      39.672  20.838  51.876  1.00 13.05           C  
ANISOU  646  CG  LEU E  42     1614   1672   1671    -72    -61    133
ATOM    647  CD1 LEU E  42      39.480  19.311  51.937  1.00 13.56           C  
ANISOU  647  CD1 LEU E  42     1835   1716   1601     57   -201     70
ATOM    648  CD2 LEU E  42      38.365  21.589  51.542  1.00 14.39           C  
ANISOU  648  CD2 LEU E  42     1932   1654   1881   -200   -374     30
ATOM    649  H   LEU E  42      42.870  22.552  52.447  1.00  0.00           H  
ATOM    650  HA  LEU E  42      40.052  23.475  52.730  1.00  0.00           H  
ATOM    651  HB3 LEU E  42      39.628  21.292  53.983  1.00  0.00           H  
ATOM    652  HB2 LEU E  42      41.178  20.728  53.442  1.00  0.00           H  
ATOM    653  HG  LEU E  42      40.361  21.010  51.050  1.00  0.00           H  
ATOM    654 HD11 LEU E  42      40.066  18.835  51.152  1.00  0.00           H  
ATOM    655 HD12 LEU E  42      39.815  18.891  52.885  1.00  0.00           H  
ATOM    656 HD13 LEU E  42      38.445  19.000  51.801  1.00  0.00           H  
ATOM    657 HD21 LEU E  42      38.482  22.155  50.618  1.00  0.00           H  
ATOM    658 HD22 LEU E  42      37.515  20.923  51.402  1.00  0.00           H  
ATOM    659 HD23 LEU E  42      38.081  22.296  52.322  1.00  0.00           H  
ATOM    660  N   ASN E  43      40.349  23.943  55.153  1.00 13.33           N  
ANISOU  660  N   ASN E  43     1640   1701   1724    -21    -72      1
ATOM    661  CA  ASN E  43      40.511  24.493  56.493  1.00 13.54           C  
ANISOU  661  CA  ASN E  43     1676   1717   1750    -21    -41    -10
ATOM    662  C   ASN E  43      39.323  24.023  57.345  1.00 13.19           C  
ANISOU  662  C   ASN E  43     1590   1653   1767     13     -4    -34
ATOM    663  O   ASN E  43      38.355  24.759  57.530  1.00 13.99           O  
ANISOU  663  O   ASN E  43     1632   1707   1976     65     65    103
ATOM    664  CB  ASN E  43      40.669  26.030  56.393  1.00 13.21           C  
ANISOU  664  CB  ASN E  43     1481   1803   1733   -100     63     49
ATOM    665  CG  ASN E  43      40.966  26.731  57.726  1.00 15.36           C  
ANISOU  665  CG  ASN E  43     1873   2014   1947    -24   -234     29
ATOM    666  OD1 ASN E  43      40.316  27.717  58.062  1.00 18.01           O  
ANISOU  666  OD1 ASN E  43     2707   2186   1946    -57   -671     67
ATOM    667  ND2 ASN E  43      41.950  26.245  58.486  1.00 18.64           N  
ANISOU  667  ND2 ASN E  43     2289   2748   2045    384   -465   -270
ATOM    668  H   ASN E  43      39.427  24.055  54.746  1.00  0.00           H  
ATOM    669  HA  ASN E  43      41.411  24.084  56.954  1.00  0.00           H  
ATOM    670  HB3 ASN E  43      39.776  26.472  55.946  1.00  0.00           H  
ATOM    671  HB2 ASN E  43      41.493  26.264  55.717  1.00  0.00           H  
ATOM    672 HD22 ASN E  43      42.171  26.685  59.369  1.00  0.00           H  
ATOM    673 HD21 ASN E  43      42.480  25.437  58.193  1.00  0.00           H  
ATOM    674  N   VAL E  44      39.433  22.780  57.836  1.00 13.33           N  
ANISOU  674  N   VAL E  44     1627   1707   1729     71     14      7
ATOM    675  CA  VAL E  44      38.499  22.149  58.763  1.00 12.88           C  
ANISOU  675  CA  VAL E  44     1496   1671   1725    -29    -81     31
ATOM    676  C   VAL E  44      38.824  22.633  60.190  1.00 13.02           C  
ANISOU  676  C   VAL E  44     1600   1766   1579   -131    -92    -47
ATOM    677  O   VAL E  44      39.872  22.270  60.728  1.00 12.55           O  
ANISOU  677  O   VAL E  44     1460   1776   1529    -13   -180     52
ATOM    678  CB  VAL E  44      38.632  20.599  58.714  1.00 13.21           C  
ANISOU  678  CB  VAL E  44     1509   1759   1748     30    -30    -74
ATOM    679  CG1 VAL E  44      37.734  19.861  59.728  1.00 14.61           C  
ANISOU  679  CG1 VAL E  44     1868   1741   1940     34   -184     69
ATOM    680  CG2 VAL E  44      38.361  20.053  57.304  1.00 12.71           C  
ANISOU  680  CG2 VAL E  44     1547   1509   1771    -56    -76     51
ATOM    681  H   VAL E  44      40.272  22.251  57.641  1.00  0.00           H  
ATOM    682  HA  VAL E  44      37.478  22.425  58.493  1.00  0.00           H  
ATOM    683  HB  VAL E  44      39.664  20.339  58.951  1.00  0.00           H  
ATOM    684 HG11 VAL E  44      37.852  18.782  59.638  1.00  0.00           H  
ATOM    685 HG12 VAL E  44      37.977  20.111  60.759  1.00  0.00           H  
ATOM    686 HG13 VAL E  44      36.682  20.100  59.566  1.00  0.00           H  
ATOM    687 HG21 VAL E  44      38.491  18.971  57.278  1.00  0.00           H  
ATOM    688 HG22 VAL E  44      37.344  20.279  56.989  1.00  0.00           H  
ATOM    689 HG23 VAL E  44      39.042  20.471  56.562  1.00  0.00           H  
ATOM    690  N   VAL E  45      37.934  23.465  60.752  1.00 13.67           N  
ANISOU  690  N   VAL E  45     1632   1798   1762    -80   -191     17
ATOM    691  CA  VAL E  45      38.109  24.097  62.064  1.00 14.30           C  
ANISOU  691  CA  VAL E  45     1777   1811   1843    -88   -138    -30
ATOM    692  C   VAL E  45      37.476  23.302  63.229  1.00 14.78           C  
ANISOU  692  C   VAL E  45     1927   1867   1818    -74   -117    -17
ATOM    693  O   VAL E  45      37.683  23.685  64.381  1.00 16.31           O  
ANISOU  693  O   VAL E  45     2398   2012   1785   -244   -204    -90
ATOM    694  CB  VAL E  45      37.547  25.548  62.071  1.00 14.50           C  
ANISOU  694  CB  VAL E  45     1793   1884   1830    -15   -176    -77
ATOM    695  CG1 VAL E  45      38.347  26.457  61.123  1.00 15.65           C  
ANISOU  695  CG1 VAL E  45     2042   1957   1946     51   -135     38
ATOM    696  CG2 VAL E  45      36.034  25.662  61.798  1.00 15.79           C  
ANISOU  696  CG2 VAL E  45     1974   2076   1949     82   -242    -95
ATOM    697  H   VAL E  45      37.091  23.711  60.250  1.00  0.00           H  
ATOM    698  HA  VAL E  45      39.175  24.164  62.288  1.00  0.00           H  
ATOM    699  HB  VAL E  45      37.706  25.959  63.069  1.00  0.00           H  
ATOM    700 HG11 VAL E  45      37.979  27.482  61.156  1.00  0.00           H  
ATOM    701 HG12 VAL E  45      39.402  26.480  61.394  1.00  0.00           H  
ATOM    702 HG13 VAL E  45      38.281  26.116  60.090  1.00  0.00           H  
ATOM    703 HG21 VAL E  45      35.697  26.692  61.915  1.00  0.00           H  
ATOM    704 HG22 VAL E  45      35.789  25.358  60.782  1.00  0.00           H  
ATOM    705 HG23 VAL E  45      35.447  25.054  62.484  1.00  0.00           H  
ATOM    706  N   GLY E  46      36.751  22.209  62.939  1.00 14.65           N  
ANISOU  706  N   GLY E  46     1812   1917   1836   -115    -83    -26
ATOM    707  CA  GLY E  46      36.151  21.372  63.973  1.00 14.66           C  
ANISOU  707  CA  GLY E  46     1850   1846   1874    -72   -115    -59
ATOM    708  C   GLY E  46      35.372  20.217  63.337  1.00 14.09           C  
ANISOU  708  C   GLY E  46     1742   1756   1854    -48   -142    -38
ATOM    709  O   GLY E  46      35.549  19.901  62.161  1.00 12.89           O  
ANISOU  709  O   GLY E  46     1575   1771   1549     92   -199    -38
ATOM    710  H   GLY E  46      36.614  21.930  61.977  1.00  0.00           H  
ATOM    711  HA3 GLY E  46      35.478  21.971  64.586  1.00  0.00           H  
ATOM    712  HA2 GLY E  46      36.927  20.964  64.623  1.00  0.00           H  
ATOM    713  N   GLY E  47      34.511  19.583  64.147  1.00 14.17           N  
ANISOU  713  N   GLY E  47     1891   1762   1732     -7    -47   -110
ATOM    714  CA  GLY E  47      33.692  18.440  63.754  1.00 13.99           C  
ANISOU  714  CA  GLY E  47     1842   1660   1812      9    -33     -1
ATOM    715  C   GLY E  47      33.681  17.397  64.878  1.00 13.86           C  
ANISOU  715  C   GLY E  47     1848   1658   1757    -40      3     15
ATOM    716  O   GLY E  47      34.184  17.631  65.979  1.00 14.86           O  
ANISOU  716  O   GLY E  47     2123   1830   1690   -105   -154     -9
ATOM    717  H   GLY E  47      34.437  19.877  65.113  1.00  0.00           H  
ATOM    718  HA3 GLY E  47      34.073  17.973  62.847  1.00  0.00           H  
ATOM    719  HA2 GLY E  47      32.676  18.770  63.544  1.00  0.00           H  
ATOM    720  N   ALA E  48      33.083  16.235  64.577  1.00 13.71           N  
ANISOU  720  N   ALA E  48     1853   1707   1649     44    -15     -1
ATOM    721  CA  ALA E  48      32.972  15.080  65.469  1.00 13.45           C  
ANISOU  721  CA  ALA E  48     1716   1613   1781      7    -24     34
ATOM    722  C   ALA E  48      32.670  13.819  64.653  1.00 13.34           C  
ANISOU  722  C   ALA E  48     1622   1618   1829     -6     43     68
ATOM    723  O   ALA E  48      32.057  13.920  63.592  1.00 13.14           O  
ANISOU  723  O   ALA E  48     1754   1603   1636    -20   -151     92
ATOM    724  CB  ALA E  48      31.873  15.323  66.518  1.00 14.86           C  
ANISOU  724  CB  ALA E  48     2025   1757   1862     71     21     82
ATOM    725  H   ALA E  48      32.697  16.098  63.653  1.00  0.00           H  
ATOM    726  HA  ALA E  48      33.930  14.936  65.970  1.00  0.00           H  
ATOM    727  HB1 ALA E  48      31.737  14.452  67.162  1.00  0.00           H  
ATOM    728  HB2 ALA E  48      32.124  16.163  67.166  1.00  0.00           H  
ATOM    729  HB3 ALA E  48      30.913  15.540  66.048  1.00  0.00           H  
ATOM    730  N   SER E  49      33.092  12.654  65.166  1.00 13.47           N  
ANISOU  730  N   SER E  49     1739   1663   1713    -11   -105     72
ATOM    731  CA  SER E  49      32.878  11.363  64.514  1.00 13.74           C  
ANISOU  731  CA  SER E  49     1757   1713   1747    -28    -27     23
ATOM    732  C   SER E  49      31.877  10.513  65.300  1.00 13.87           C  
ANISOU  732  C   SER E  49     1761   1759   1748    -45     12     31
ATOM    733  O   SER E  49      32.017  10.352  66.513  1.00 14.31           O  
ANISOU  733  O   SER E  49     1938   1919   1578   -159    -13    -34
ATOM    734  CB  SER E  49      34.222  10.634  64.344  1.00 14.13           C  
ANISOU  734  CB  SER E  49     1816   1760   1790    -57     -5    -26
ATOM    735  OG  SER E  49      34.046   9.408  63.662  1.00 13.57           O  
ANISOU  735  OG  SER E  49     1715   1628   1813   -107    -25     22
ATOM    736  H   SER E  49      33.562  12.637  66.062  1.00  0.00           H  
ATOM    737  HA  SER E  49      32.465  11.517  63.518  1.00  0.00           H  
ATOM    738  HB3 SER E  49      34.692  10.442  65.309  1.00  0.00           H  
ATOM    739  HB2 SER E  49      34.910  11.249  63.768  1.00  0.00           H  
ATOM    740  HG  SER E  49      34.873   8.915  63.708  1.00  0.00           H  
ATOM    741  N   PHE E  50      30.920   9.948  64.552  1.00 14.23           N  
ANISOU  741  N   PHE E  50     1884   1756   1767    -93    -17    102
ATOM    742  CA  PHE E  50      29.899   9.014  65.020  1.00 14.81           C  
ANISOU  742  CA  PHE E  50     1775   1859   1990    -55      7      8
ATOM    743  C   PHE E  50      30.067   7.640  64.346  1.00 15.05           C  
ANISOU  743  C   PHE E  50     1834   1919   1963   -122    -17    -12
ATOM    744  O   PHE E  50      29.114   6.863  64.312  1.00 16.01           O  
ANISOU  744  O   PHE E  50     1866   1961   2255   -272     32   -111
ATOM    745  CB  PHE E  50      28.504   9.643  64.806  1.00 14.99           C  
ANISOU  745  CB  PHE E  50     1753   1917   2024    -30    -45     -1
ATOM    746  CG  PHE E  50      28.353  10.954  65.555  1.00 15.23           C  
ANISOU  746  CG  PHE E  50     1700   1945   2142     67    -65     53
ATOM    747  CD1 PHE E  50      28.218  10.940  66.959  1.00 16.34           C  
ANISOU  747  CD1 PHE E  50     2030   1983   2196     98      0    -47
ATOM    748  CD2 PHE E  50      28.577  12.185  64.898  1.00 15.12           C  
ANISOU  748  CD2 PHE E  50     1623   1941   2182    127   -133     -5
ATOM    749  CE1 PHE E  50      28.261  12.128  67.673  1.00 15.91           C  
ANISOU  749  CE1 PHE E  50     1838   2195   2010    268    -41      2
ATOM    750  CE2 PHE E  50      28.622  13.362  65.632  1.00 16.71           C  
ANISOU  750  CE2 PHE E  50     2211   2019   2118    248      0     62
ATOM    751  CZ  PHE E  50      28.466  13.332  67.012  1.00 17.98           C  
ANISOU  751  CZ  PHE E  50     2209   2332   2289    328   -153     10
ATOM    752  H   PHE E  50      30.888  10.158  63.561  1.00  0.00           H  
ATOM    753  HA  PHE E  50      30.026   8.829  66.088  1.00  0.00           H  
ATOM    754  HB3 PHE E  50      27.730   8.962  65.161  1.00  0.00           H  
ATOM    755  HB2 PHE E  50      28.309   9.806  63.744  1.00  0.00           H  
ATOM    756  HD1 PHE E  50      28.097  10.003  67.484  1.00  0.00           H  
ATOM    757  HD2 PHE E  50      28.739  12.212  63.830  1.00  0.00           H  
ATOM    758  HE1 PHE E  50      28.154  12.115  68.747  1.00  0.00           H  
ATOM    759  HE2 PHE E  50      28.796  14.304  65.134  1.00  0.00           H  
ATOM    760  HZ  PHE E  50      28.519  14.246  67.581  1.00  0.00           H  
ATOM    761  N   VAL E  51      31.289   7.359  63.862  1.00 15.49           N  
ANISOU  761  N   VAL E  51     1949   1932   2005    -72      0      7
ATOM    762  CA  VAL E  51      31.726   6.086  63.300  1.00 15.46           C  
ANISOU  762  CA  VAL E  51     1884   1983   2006    -91      1     30
ATOM    763  C   VAL E  51      32.901   5.586  64.152  1.00 16.41           C  
ANISOU  763  C   VAL E  51     2083   2024   2124    -71    -22     10
ATOM    764  O   VAL E  51      33.889   6.306  64.313  1.00 15.06           O  
ANISOU  764  O   VAL E  51     2013   1797   1911    -95   -145    104
ATOM    765  CB  VAL E  51      32.208   6.258  61.834  1.00 16.32           C  
ANISOU  765  CB  VAL E  51     1991   2121   2089    -54     41    -40
ATOM    766  CG1 VAL E  51      32.880   5.009  61.225  1.00 17.69           C  
ANISOU  766  CG1 VAL E  51     2207   2290   2223    -68    -46    -41
ATOM    767  CG2 VAL E  51      31.044   6.707  60.938  1.00 16.27           C  
ANISOU  767  CG2 VAL E  51     1980   2162   2040     83     28   -105
ATOM    768  H   VAL E  51      32.011   8.065  63.929  1.00  0.00           H  
ATOM    769  HA  VAL E  51      30.918   5.351  63.327  1.00  0.00           H  
ATOM    770  HB  VAL E  51      32.952   7.056  61.811  1.00  0.00           H  
ATOM    771 HG11 VAL E  51      33.138   5.179  60.180  1.00  0.00           H  
ATOM    772 HG12 VAL E  51      33.809   4.745  61.730  1.00  0.00           H  
ATOM    773 HG13 VAL E  51      32.218   4.144  61.266  1.00  0.00           H  
ATOM    774 HG21 VAL E  51      31.385   6.850  59.918  1.00  0.00           H  
ATOM    775 HG22 VAL E  51      30.242   5.967  60.920  1.00  0.00           H  
ATOM    776 HG23 VAL E  51      30.617   7.654  61.266  1.00  0.00           H  
ATOM    777  N   ALA E  52      32.760   4.364  64.688  1.00 17.24           N  
ANISOU  777  N   ALA E  52     2172   2096   2280   -117    -21    108
ATOM    778  CA  ALA E  52      33.739   3.723  65.564  1.00 18.14           C  
ANISOU  778  CA  ALA E  52     2331   2176   2386    -54    -10     90
ATOM    779  C   ALA E  52      35.049   3.388  64.832  1.00 18.28           C  
ANISOU  779  C   ALA E  52     2356   2175   2412    -66    -33    139
ATOM    780  O   ALA E  52      35.011   2.837  63.731  1.00 19.64           O  
ANISOU  780  O   ALA E  52     2494   2186   2782    -90    -42    126
ATOM    781  CB  ALA E  52      33.114   2.457  66.169  1.00 18.94           C  
ANISOU  781  CB  ALA E  52     2456   2314   2424    -79     -6    129
ATOM    782  H   ALA E  52      31.923   3.829  64.494  1.00  0.00           H  
ATOM    783  HA  ALA E  52      33.954   4.416  66.379  1.00  0.00           H  
ATOM    784  HB1 ALA E  52      33.806   1.964  66.852  1.00  0.00           H  
ATOM    785  HB2 ALA E  52      32.214   2.698  66.736  1.00  0.00           H  
ATOM    786  HB3 ALA E  52      32.839   1.736  65.398  1.00  0.00           H  
ATOM    787  N   GLY E  53      36.178   3.721  65.477  1.00 18.95           N  
ANISOU  787  N   GLY E  53     2484   2266   2449    -28    -35    155
ATOM    788  CA  GLY E  53      37.527   3.443  64.983  1.00 18.98           C  
ANISOU  788  CA  GLY E  53     2393   2311   2507    -36      4    140
ATOM    789  C   GLY E  53      38.027   4.473  63.955  1.00 18.36           C  
ANISOU  789  C   GLY E  53     2297   2252   2427     -6     80    153
ATOM    790  O   GLY E  53      39.132   4.297  63.442  1.00 20.06           O  
ANISOU  790  O   GLY E  53     2389   2426   2804     71    -21    292
ATOM    791  H   GLY E  53      36.113   4.195  66.370  1.00  0.00           H  
ATOM    792  HA3 GLY E  53      37.571   2.445  64.543  1.00  0.00           H  
ATOM    793  HA2 GLY E  53      38.209   3.442  65.833  1.00  0.00           H  
ATOM    794  N   GLU E  54      37.248   5.528  63.653  1.00 17.65           N  
ANISOU  794  N   GLU E  54     2152   2167   2385    -49    -10     96
ATOM    795  CA  GLU E  54      37.617   6.592  62.720  1.00 16.36           C  
ANISOU  795  CA  GLU E  54     2012   2031   2174    -44    -31     56
ATOM    796  C   GLU E  54      37.489   7.964  63.395  1.00 16.11           C  
ANISOU  796  C   GLU E  54     1997   1996   2126    -43    -17     54
ATOM    797  O   GLU E  54      36.543   8.187  64.149  1.00 15.96           O  
ANISOU  797  O   GLU E  54     1911   1780   2372   -235     50     15
ATOM    798  CB  GLU E  54      36.733   6.528  61.460  1.00 16.65           C  
ANISOU  798  CB  GLU E  54     2108   2019   2198    -61    -62     45
ATOM    799  CG  GLU E  54      36.909   5.248  60.616  1.00 18.40           C  
ANISOU  799  CG  GLU E  54     2438   2248   2304     11   -211     69
ATOM    800  CD  GLU E  54      36.229   5.303  59.243  1.00 20.03           C  
ANISOU  800  CD  GLU E  54     2786   2328   2495    -49   -364    -53
ATOM    801  OE1 GLU E  54      35.833   4.220  58.761  1.00 21.65           O  
ANISOU  801  OE1 GLU E  54     2858   2732   2636      0   -563    -52
ATOM    802  OE2 GLU E  54      36.151   6.406  58.657  1.00 18.54           O1-
ANISOU  802  OE2 GLU E  54     2614   2112   2314    131   -368   -107
ATOM    803  H   GLU E  54      36.348   5.629  64.103  1.00  0.00           H  
ATOM    804  HA  GLU E  54      38.657   6.482  62.407  1.00  0.00           H  
ATOM    805  HB3 GLU E  54      36.974   7.394  60.853  1.00  0.00           H  
ATOM    806  HB2 GLU E  54      35.683   6.630  61.741  1.00  0.00           H  
ATOM    807  HG3 GLU E  54      36.526   4.388  61.166  1.00  0.00           H  
ATOM    808  HG2 GLU E  54      37.967   5.062  60.445  1.00  0.00           H  
ATOM    809  N   ALA E  55      38.437   8.862  63.079  1.00 15.23           N  
ANISOU  809  N   ALA E  55     1812   1898   2074    -67     -4      8
ATOM    810  CA  ALA E  55      38.466  10.253  63.536  1.00 15.05           C  
ANISOU  810  CA  ALA E  55     1850   1887   1978     14     -1     27
ATOM    811  C   ALA E  55      37.747  11.181  62.544  1.00 14.45           C  
ANISOU  811  C   ALA E  55     1674   1864   1950   -114    -93     14
ATOM    812  O   ALA E  55      37.630  10.848  61.365  1.00 14.26           O  
ANISOU  812  O   ALA E  55     1683   1872   1861      8   -131    -38
ATOM    813  CB  ALA E  55      39.931  10.683  63.700  1.00 15.01           C  
ANISOU  813  CB  ALA E  55     1874   1819   2010    -24   -117    -43
ATOM    814  H   ALA E  55      39.180   8.595  62.446  1.00  0.00           H  
ATOM    815  HA  ALA E  55      37.975  10.326  64.507  1.00  0.00           H  
ATOM    816  HB1 ALA E  55      40.001  11.702  64.080  1.00  0.00           H  
ATOM    817  HB2 ALA E  55      40.452  10.038  64.408  1.00  0.00           H  
ATOM    818  HB3 ALA E  55      40.471  10.642  62.753  1.00  0.00           H  
ATOM    819  N   TYR E  57      37.290  12.339  63.046  1.00 13.97           N  
ANISOU  819  N   TYR E  57     1648   1866   1791    -33     30    -98
ATOM    820  CA  TYR E  57      36.533  13.349  62.296  1.00 13.35           C  
ANISOU  820  CA  TYR E  57     1505   1758   1807    -22   -117    -50
ATOM    821  C   TYR E  57      37.330  13.991  61.136  1.00 13.81           C  
ANISOU  821  C   TYR E  57     1583   1836   1828     -6    -86   -104
ATOM    822  O   TYR E  57      36.752  14.278  60.089  1.00 13.65           O  
ANISOU  822  O   TYR E  57     1515   1899   1773     -8   -264    -81
ATOM    823  CB  TYR E  57      36.006  14.405  63.304  1.00 14.44           C  
ANISOU  823  CB  TYR E  57     1686   2014   1783     64    -32    -59
ATOM    824  CG  TYR E  57      36.956  15.532  63.694  1.00 14.13           C  
ANISOU  824  CG  TYR E  57     1641   1751   1974    159     -7   -133
ATOM    825  CD1 TYR E  57      37.920  15.336  64.705  1.00 14.38           C  
ANISOU  825  CD1 TYR E  57     1843   1888   1733      9    134     -7
ATOM    826  CD2 TYR E  57      36.903  16.770  63.020  1.00 14.22           C  
ANISOU  826  CD2 TYR E  57     1780   1835   1788    129     46   -114
ATOM    827  CE1 TYR E  57      38.825  16.365  65.033  1.00 14.98           C  
ANISOU  827  CE1 TYR E  57     2004   1739   1947    139    -76    -16
ATOM    828  CE2 TYR E  57      37.820  17.790  63.333  1.00 13.99           C  
ANISOU  828  CE2 TYR E  57     1752   1833   1730    265    -73   -134
ATOM    829  CZ  TYR E  57      38.778  17.593  64.343  1.00 14.35           C  
ANISOU  829  CZ  TYR E  57     1925   1683   1841    186    -66   -176
ATOM    830  OH  TYR E  57      39.664  18.588  64.637  1.00 13.75           O  
ANISOU  830  OH  TYR E  57     1871   1612   1743    293    -52    -89
ATOM    831  H   TYR E  57      37.419  12.531  64.030  1.00  0.00           H  
ATOM    832  HA  TYR E  57      35.670  12.847  61.856  1.00  0.00           H  
ATOM    833  HB3 TYR E  57      35.643  13.915  64.208  1.00  0.00           H  
ATOM    834  HB2 TYR E  57      35.125  14.873  62.874  1.00  0.00           H  
ATOM    835  HD1 TYR E  57      37.979  14.393  65.227  1.00  0.00           H  
ATOM    836  HD2 TYR E  57      36.169  16.933  62.248  1.00  0.00           H  
ATOM    837  HE1 TYR E  57      39.562  16.201  65.805  1.00  0.00           H  
ATOM    838  HE2 TYR E  57      37.796  18.724  62.792  1.00  0.00           H  
ATOM    839  HH  TYR E  57      40.245  18.369  65.370  1.00  0.00           H  
ATOM    840  N   ASN E  58      38.636  14.203  61.370  1.00 13.29           N  
ANISOU  840  N   ASN E  58     1630   1735   1684    -23   -147    -38
ATOM    841  CA  ASN E  58      39.566  14.972  60.538  1.00 12.87           C  
ANISOU  841  CA  ASN E  58     1679   1629   1580    -17    -66     69
ATOM    842  C   ASN E  58      40.341  14.128  59.505  1.00 12.48           C  
ANISOU  842  C   ASN E  58     1611   1676   1452    -71   -148     49
ATOM    843  O   ASN E  58      41.290  14.641  58.909  1.00 12.00           O  
ANISOU  843  O   ASN E  58     1576   1661   1322    -60   -152    123
ATOM    844  CB  ASN E  58      40.509  15.789  61.459  1.00 12.74           C  
ANISOU  844  CB  ASN E  58     1684   1547   1609   -128    -49    -24
ATOM    845  CG  ASN E  58      41.454  14.984  62.364  1.00 12.29           C  
ANISOU  845  CG  ASN E  58     1793   1392   1484    -82    -47    -70
ATOM    846  OD1 ASN E  58      41.158  13.862  62.773  1.00 12.46           O  
ANISOU  846  OD1 ASN E  58     1504   1449   1781   -317   -313    248
ATOM    847  ND2 ASN E  58      42.601  15.574  62.705  1.00 13.17           N  
ANISOU  847  ND2 ASN E  58     1708   1447   1848   -119   -162   -153
ATOM    848  H   ASN E  58      39.020  13.892  62.251  1.00  0.00           H  
ATOM    849  HA  ASN E  58      38.989  15.692  59.956  1.00  0.00           H  
ATOM    850  HB3 ASN E  58      39.910  16.432  62.100  1.00  0.00           H  
ATOM    851  HB2 ASN E  58      41.110  16.466  60.856  1.00  0.00           H  
ATOM    852 HD22 ASN E  58      43.265  15.094  63.293  1.00  0.00           H  
ATOM    853 HD21 ASN E  58      42.815  16.503  62.371  1.00  0.00           H  
ATOM    854  N   THR E  59      39.915  12.874  59.296  1.00 12.95           N  
ANISOU  854  N   THR E  59     1689   1635   1594     11    -30     92
ATOM    855  CA  THR E  59      40.447  11.956  58.292  1.00 13.00           C  
ANISOU  855  CA  THR E  59     1672   1705   1561     10    -64     67
ATOM    856  C   THR E  59      39.318  11.539  57.330  1.00 12.95           C  
ANISOU  856  C   THR E  59     1622   1655   1643    -19    -35     85
ATOM    857  O   THR E  59      38.140  11.651  57.672  1.00 12.22           O  
ANISOU  857  O   THR E  59     1522   1544   1577    -27    -17     20
ATOM    858  CB  THR E  59      41.020  10.681  58.973  1.00 13.75           C  
ANISOU  858  CB  THR E  59     1655   1870   1697    -52   -147    -53
ATOM    859  OG1 THR E  59      40.020   9.872  59.568  1.00 15.63           O  
ANISOU  859  OG1 THR E  59     2226   1971   1741    -30   -275     19
ATOM    860  CG2 THR E  59      42.113  10.979  60.012  1.00 15.16           C  
ANISOU  860  CG2 THR E  59     1862   2053   1845    107    -11    -89
ATOM    861  H   THR E  59      39.124  12.528  59.820  1.00  0.00           H  
ATOM    862  HA  THR E  59      41.233  12.434  57.703  1.00  0.00           H  
ATOM    863  HB  THR E  59      41.479  10.064  58.199  1.00  0.00           H  
ATOM    864  HG1 THR E  59      40.447   9.215  60.127  1.00  0.00           H  
ATOM    865 HG21 THR E  59      42.548  10.058  60.402  1.00  0.00           H  
ATOM    866 HG22 THR E  59      42.921  11.562  59.570  1.00  0.00           H  
ATOM    867 HG23 THR E  59      41.724  11.543  60.859  1.00  0.00           H  
ATOM    868  N   ASP E  60      39.709  11.049  56.145  1.00 12.80           N  
ANISOU  868  N   ASP E  60     1483   1666   1713     -3     19     81
ATOM    869  CA  ASP E  60      38.793  10.541  55.130  1.00 12.62           C  
ANISOU  869  CA  ASP E  60     1506   1560   1727    -13      7      8
ATOM    870  C   ASP E  60      39.520   9.428  54.359  1.00 12.95           C  
ANISOU  870  C   ASP E  60     1488   1599   1831     -9   -108    -57
ATOM    871  O   ASP E  60      40.437   9.718  53.589  1.00 13.50           O  
ANISOU  871  O   ASP E  60     1591   1718   1818    -96    -83   -149
ATOM    872  CB  ASP E  60      38.262  11.675  54.218  1.00 12.05           C  
ANISOU  872  CB  ASP E  60     1519   1440   1619    -41     -2    -21
ATOM    873  CG  ASP E  60      37.163  11.264  53.233  1.00 12.77           C  
ANISOU  873  CG  ASP E  60     1720   1418   1712   -103    159    -28
ATOM    874  OD1 ASP E  60      36.747  10.084  53.242  1.00 11.51           O  
ANISOU  874  OD1 ASP E  60     1522   1377   1473    121    -73     72
ATOM    875  OD2 ASP E  60      36.740  12.152  52.464  1.00 11.79           O1-
ANISOU  875  OD2 ASP E  60     1556   1449   1474   -272    -18    -37
ATOM    876  H   ASP E  60      40.694  10.992  55.921  1.00  0.00           H  
ATOM    877  HA  ASP E  60      37.939  10.089  55.638  1.00  0.00           H  
ATOM    878  HB3 ASP E  60      39.095  12.095  53.653  1.00  0.00           H  
ATOM    879  HB2 ASP E  60      37.855  12.465  54.847  1.00  0.00           H  
ATOM    880  N   GLY E  61      39.085   8.180  54.591  1.00 14.51           N  
ANISOU  880  N   GLY E  61     1797   1773   1944     62    -82     -8
ATOM    881  CA  GLY E  61      39.616   6.981  53.945  1.00 14.50           C  
ANISOU  881  CA  GLY E  61     1867   1685   1956     54    -52    -21
ATOM    882  C   GLY E  61      38.834   6.612  52.672  1.00 14.61           C  
ANISOU  882  C   GLY E  61     1923   1687   1940     93      1    -52
ATOM    883  O   GLY E  61      39.245   5.682  51.980  1.00 16.23           O  
ANISOU  883  O   GLY E  61     2035   1827   2304    277     13   -295
ATOM    884  H   GLY E  61      38.308   8.041  55.227  1.00  0.00           H  
ATOM    885  HA3 GLY E  61      39.553   6.150  54.647  1.00  0.00           H  
ATOM    886  HA2 GLY E  61      40.672   7.102  53.700  1.00  0.00           H  
ATOM    887  N   ASN E  62      37.733   7.319  52.357  1.00 14.17           N  
ANISOU  887  N   ASN E  62     1830   1613   1941     30     30    -72
ATOM    888  CA  ASN E  62      36.951   7.131  51.134  1.00 13.56           C  
ANISOU  888  CA  ASN E  62     1747   1536   1869     18     61    -49
ATOM    889  C   ASN E  62      37.330   8.182  50.073  1.00 13.74           C  
ANISOU  889  C   ASN E  62     1694   1611   1915     34     -6    -42
ATOM    890  O   ASN E  62      37.536   7.829  48.912  1.00 14.83           O  
ANISOU  890  O   ASN E  62     1958   1824   1852     62    111   -164
ATOM    891  CB  ASN E  62      35.445   7.213  51.468  1.00 13.60           C  
ANISOU  891  CB  ASN E  62     1807   1535   1822     24     -6    -84
ATOM    892  CG  ASN E  62      34.576   6.648  50.345  1.00 13.90           C  
ANISOU  892  CG  ASN E  62     1836   1434   2010    204    -21   -111
ATOM    893  OD1 ASN E  62      34.101   7.393  49.496  1.00 13.91           O  
ANISOU  893  OD1 ASN E  62     1793   1487   2003    209   -149   -239
ATOM    894  ND2 ASN E  62      34.392   5.329  50.318  1.00 15.23           N  
ANISOU  894  ND2 ASN E  62     2193   1673   1917   -214    -63    -31
ATOM    895  H   ASN E  62      37.444   8.082  52.957  1.00  0.00           H  
ATOM    896  HA  ASN E  62      37.154   6.162  50.674  1.00  0.00           H  
ATOM    897  HB3 ASN E  62      35.146   8.238  51.686  1.00  0.00           H  
ATOM    898  HB2 ASN E  62      35.228   6.644  52.373  1.00  0.00           H  
ATOM    899 HD22 ASN E  62      33.853   4.907  49.573  1.00  0.00           H  
ATOM    900 HD21 ASN E  62      34.822   4.739  51.021  1.00  0.00           H  
ATOM    901  N   GLY E  63      37.410   9.447  50.504  1.00 12.99           N  
ANISOU  901  N   GLY E  63     1708   1498   1727    -71    -21   -191
ATOM    902  CA  GLY E  63      37.721  10.608  49.679  1.00 13.24           C  
ANISOU  902  CA  GLY E  63     1701   1542   1784   -117      3    -44
ATOM    903  C   GLY E  63      36.473  11.363  49.213  1.00 12.32           C  
ANISOU  903  C   GLY E  63     1689   1447   1545   -160     17    -28
ATOM    904  O   GLY E  63      36.616  12.427  48.610  1.00 11.44           O  
ANISOU  904  O   GLY E  63     1424   1508   1416   -224     10     -4
ATOM    905  H   GLY E  63      37.215   9.640  51.481  1.00  0.00           H  
ATOM    906  HA3 GLY E  63      38.338  10.343  48.820  1.00  0.00           H  
ATOM    907  HA2 GLY E  63      38.282  11.295  50.302  1.00  0.00           H  
ATOM    908  N   HIS E  64      35.268  10.843  49.493  1.00 13.06           N  
ANISOU  908  N   HIS E  64     1801   1548   1612   -152     20     38
ATOM    909  CA  HIS E  64      34.005  11.438  49.074  1.00 13.01           C  
ANISOU  909  CA  HIS E  64     1723   1587   1632    -89    -58     69
ATOM    910  C   HIS E  64      33.669  12.743  49.809  1.00 11.94           C  
ANISOU  910  C   HIS E  64     1382   1541   1612    -49     -3    160
ATOM    911  O   HIS E  64      33.327  13.722  49.152  1.00 11.18           O  
ANISOU  911  O   HIS E  64     1406   1435   1406   -142    -95    125
ATOM    912  CB  HIS E  64      32.879  10.411  49.238  1.00 13.33           C  
ANISOU  912  CB  HIS E  64     1757   1637   1670   -168   -131     23
ATOM    913  CG  HIS E  64      31.555  10.930  48.761  1.00 13.30           C  
ANISOU  913  CG  HIS E  64     1587   1683   1781    -69   -143     33
ATOM    914  ND1 HIS E  64      30.593  11.425  49.623  1.00 13.53           N1+
ANISOU  914  ND1 HIS E  64     1498   1717   1924   -168      1      5
ATOM    915  CD2 HIS E  64      31.050  11.016  47.483  1.00 14.90           C  
ANISOU  915  CD2 HIS E  64     1838   1926   1896    -91     51     13
ATOM    916  CE1 HIS E  64      29.575  11.819  48.870  1.00 13.64           C  
ANISOU  916  CE1 HIS E  64     1630   1525   2028    -74     71    -50
ATOM    917  NE2 HIS E  64      29.786  11.563  47.583  1.00 14.44           N  
ANISOU  917  NE2 HIS E  64     1781   1691   2011   -167   -214    204
ATOM    918  H   HIS E  64      35.209   9.977  50.010  1.00  0.00           H  
ATOM    919  HA  HIS E  64      34.088  11.671  48.009  1.00  0.00           H  
ATOM    920  HB3 HIS E  64      32.789  10.083  50.275  1.00  0.00           H  
ATOM    921  HB2 HIS E  64      33.107   9.530  48.645  1.00  0.00           H  
ATOM    922  HD1 HIS E  64      30.640  11.513  50.638  1.00  0.00           H  
ATOM    923  HD2 HIS E  64      31.489  10.757  46.532  1.00  0.00           H  
ATOM    924  HE1 HIS E  64      28.687  12.281  49.260  1.00  0.00           H  
ATOM    925  HE2 HIS E  64      29.151  11.761  46.824  1.00  0.00           H  
ATOM    926  N   GLY E  65      33.752  12.725  51.147  1.00 12.41           N  
ANISOU  926  N   GLY E  65     1585   1441   1686    -48     -4    147
ATOM    927  CA  GLY E  65      33.386  13.855  51.995  1.00 12.13           C  
ANISOU  927  CA  GLY E  65     1580   1476   1551     16   -128     90
ATOM    928  C   GLY E  65      34.396  15.004  51.893  1.00 10.98           C  
ANISOU  928  C   GLY E  65     1809   1079   1284     46    -51     23
ATOM    929  O   GLY E  65      34.015  16.152  52.103  1.00 10.51           O  
ANISOU  929  O   GLY E  65     1471   1225   1296    -76    135     18
ATOM    930  H   GLY E  65      34.046  11.879  51.620  1.00  0.00           H  
ATOM    931  HA3 GLY E  65      33.318  13.507  53.021  1.00  0.00           H  
ATOM    932  HA2 GLY E  65      32.400  14.223  51.716  1.00  0.00           H  
ATOM    933  N   THR E  66      35.650  14.702  51.519  1.00 12.71           N  
ANISOU  933  N   THR E  66     1795   1424   1607      4    -53    -43
ATOM    934  CA  THR E  66      36.679  15.669  51.144  1.00 12.79           C  
ANISOU  934  CA  THR E  66     1798   1435   1625    -99    -65     47
ATOM    935  C   THR E  66      36.308  16.416  49.848  1.00 11.52           C  
ANISOU  935  C   THR E  66     1475   1238   1662   -104    142     88
ATOM    936  O   THR E  66      36.398  17.641  49.830  1.00 10.41           O  
ANISOU  936  O   THR E  66     1399   1372   1184    -86   -146    206
ATOM    937  CB  THR E  66      38.051  14.975  50.946  1.00 11.95           C  
ANISOU  937  CB  THR E  66     1791   1320   1427     36    -66     22
ATOM    938  OG1 THR E  66      38.433  14.359  52.156  1.00 11.47           O  
ANISOU  938  OG1 THR E  66     1549   1314   1492   -123   -216    -42
ATOM    939  CG2 THR E  66      39.221  15.878  50.521  1.00 12.89           C  
ANISOU  939  CG2 THR E  66     1781   1567   1549    -27    -63     67
ATOM    940  H   THR E  66      35.904  13.726  51.424  1.00  0.00           H  
ATOM    941  HA  THR E  66      36.764  16.401  51.946  1.00  0.00           H  
ATOM    942  HB  THR E  66      37.933  14.183  50.209  1.00  0.00           H  
ATOM    943  HG1 THR E  66      37.821  13.630  52.328  1.00  0.00           H  
ATOM    944 HG21 THR E  66      40.150  15.313  50.448  1.00  0.00           H  
ATOM    945 HG22 THR E  66      39.054  16.340  49.550  1.00  0.00           H  
ATOM    946 HG23 THR E  66      39.380  16.667  51.253  1.00  0.00           H  
ATOM    947  N   HIS E  67      35.850  15.678  48.820  1.00 12.28           N  
ANISOU  947  N   HIS E  67     1598   1385   1680   -102     36     74
ATOM    948  CA  HIS E  67      35.378  16.204  47.535  1.00 12.15           C  
ANISOU  948  CA  HIS E  67     1542   1410   1663    -38     95     58
ATOM    949  C   HIS E  67      34.124  17.078  47.657  1.00 11.55           C  
ANISOU  949  C   HIS E  67     1592   1471   1325    -63    -26    130
ATOM    950  O   HIS E  67      34.069  18.139  47.035  1.00 10.23           O  
ANISOU  950  O   HIS E  67     1243   1508   1135    -75    -66    119
ATOM    951  CB  HIS E  67      35.172  15.019  46.570  1.00 11.99           C  
ANISOU  951  CB  HIS E  67     1407   1408   1739      0     22    -28
ATOM    952  CG  HIS E  67      35.051  15.382  45.114  1.00 12.08           C  
ANISOU  952  CG  HIS E  67     1566   1564   1459   -105    -74    -31
ATOM    953  ND1 HIS E  67      33.839  15.777  44.540  1.00 13.55           N  
ANISOU  953  ND1 HIS E  67     1802   1684   1663   -255     72   -210
ATOM    954  CD2 HIS E  67      36.023  15.375  44.136  1.00 12.58           C  
ANISOU  954  CD2 HIS E  67     1498   1513   1767     -1    -94    -97
ATOM    955  CE1 HIS E  67      34.115  15.985  43.262  1.00 12.79           C  
ANISOU  955  CE1 HIS E  67     1661   1918   1278   -259   -123    -11
ATOM    956  NE2 HIS E  67      35.395  15.762  42.966  1.00 12.53           N  
ANISOU  956  NE2 HIS E  67     1722   1311   1727   -222    -92   -101
ATOM    957  H   HIS E  67      35.790  14.674  48.927  1.00  0.00           H  
ATOM    958  HA  HIS E  67      36.154  16.855  47.141  1.00  0.00           H  
ATOM    959  HB3 HIS E  67      34.292  14.441  46.849  1.00  0.00           H  
ATOM    960  HB2 HIS E  67      36.013  14.333  46.660  1.00  0.00           H  
ATOM    961  HD2 HIS E  67      37.076  15.137  44.178  1.00  0.00           H  
ATOM    962  HE1 HIS E  67      33.377  16.297  42.540  1.00  0.00           H  
ATOM    963  HE2 HIS E  67      35.832  15.867  42.060  1.00  0.00           H  
ATOM    964  N   VAL E  68      33.169  16.638  48.489  1.00 12.88           N  
ANISOU  964  N   VAL E  68     1674   1560   1658    -50    -37     63
ATOM    965  CA  VAL E  68      31.964  17.384  48.842  1.00 12.67           C  
ANISOU  965  CA  VAL E  68     1601   1606   1607    -85     96     59
ATOM    966  C   VAL E  68      32.293  18.690  49.592  1.00 11.92           C  
ANISOU  966  C   VAL E  68     1451   1488   1588     80    178     69
ATOM    967  O   VAL E  68      31.760  19.736  49.227  1.00 11.11           O  
ANISOU  967  O   VAL E  68     1306   1479   1433    -79    172    -12
ATOM    968  CB  VAL E  68      30.999  16.491  49.672  1.00 12.27           C  
ANISOU  968  CB  VAL E  68     1516   1623   1523    -81    -12     36
ATOM    969  CG1 VAL E  68      29.849  17.228  50.385  1.00 13.14           C  
ANISOU  969  CG1 VAL E  68     1666   1634   1690   -140     87     52
ATOM    970  CG2 VAL E  68      30.411  15.386  48.776  1.00 12.64           C  
ANISOU  970  CG2 VAL E  68     1577   1563   1660   -158     44     76
ATOM    971  H   VAL E  68      33.285  15.740  48.940  1.00  0.00           H  
ATOM    972  HA  VAL E  68      31.466  17.658  47.912  1.00  0.00           H  
ATOM    973  HB  VAL E  68      31.582  15.999  50.450  1.00  0.00           H  
ATOM    974 HG11 VAL E  68      29.214  16.519  50.912  1.00  0.00           H  
ATOM    975 HG12 VAL E  68      30.199  17.942  51.131  1.00  0.00           H  
ATOM    976 HG13 VAL E  68      29.221  17.757  49.671  1.00  0.00           H  
ATOM    977 HG21 VAL E  68      29.771  14.712  49.339  1.00  0.00           H  
ATOM    978 HG22 VAL E  68      29.815  15.820  47.978  1.00  0.00           H  
ATOM    979 HG23 VAL E  68      31.182  14.780  48.304  1.00  0.00           H  
ATOM    980  N   ALA E  69      33.213  18.616  50.567  1.00 12.11           N  
ANISOU  980  N   ALA E  69     1573   1471   1555    -19     72     62
ATOM    981  CA  ALA E  69      33.697  19.753  51.349  1.00 12.10           C  
ANISOU  981  CA  ALA E  69     1653   1386   1557     45    -16     34
ATOM    982  C   ALA E  69      34.496  20.794  50.556  1.00 11.34           C  
ANISOU  982  C   ALA E  69     1484   1308   1514    -54   -127   -100
ATOM    983  O   ALA E  69      34.449  21.966  50.920  1.00 11.27           O  
ANISOU  983  O   ALA E  69     1606   1212   1462   -111    -86     -9
ATOM    984  CB  ALA E  69      34.545  19.232  52.508  1.00 12.61           C  
ANISOU  984  CB  ALA E  69     1651   1645   1494      0    -70     53
ATOM    985  H   ALA E  69      33.613  17.718  50.804  1.00  0.00           H  
ATOM    986  HA  ALA E  69      32.828  20.267  51.760  1.00  0.00           H  
ATOM    987  HB1 ALA E  69      34.977  20.053  53.078  1.00  0.00           H  
ATOM    988  HB2 ALA E  69      33.929  18.641  53.184  1.00  0.00           H  
ATOM    989  HB3 ALA E  69      35.368  18.604  52.165  1.00  0.00           H  
ATOM    990  N   GLY E  70      35.198  20.367  49.494  1.00 12.34           N  
ANISOU  990  N   GLY E  70     1534   1510   1642    -12    -99    -55
ATOM    991  CA  GLY E  70      35.960  21.263  48.630  1.00 11.65           C  
ANISOU  991  CA  GLY E  70     1459   1447   1520    -55    -50    -96
ATOM    992  C   GLY E  70      35.033  22.049  47.693  1.00 12.00           C  
ANISOU  992  C   GLY E  70     1503   1458   1598    -54     98    -29
ATOM    993  O   GLY E  70      35.339  23.192  47.359  1.00 11.14           O  
ANISOU  993  O   GLY E  70     1269   1376   1586    -80    -76     47
ATOM    994  H   GLY E  70      35.222  19.380  49.277  1.00  0.00           H  
ATOM    995  HA3 GLY E  70      36.663  20.682  48.037  1.00  0.00           H  
ATOM    996  HA2 GLY E  70      36.547  21.953  49.236  1.00  0.00           H  
ATOM    997  N   THR E  71      33.888  21.470  47.297  1.00 12.51           N  
ANISOU  997  N   THR E  71     1691   1504   1559    -29     74     15
ATOM    998  CA  THR E  71      32.873  22.148  46.491  1.00 13.08           C  
ANISOU  998  CA  THR E  71     1688   1607   1672     39    -25     37
ATOM    999  C   THR E  71      32.106  23.220  47.297  1.00 12.13           C  
ANISOU  999  C   THR E  71     1447   1510   1650     36    -61    126
ATOM   1000  O   THR E  71      31.746  24.245  46.718  1.00 11.07           O  
ANISOU 1000  O   THR E  71     1449   1325   1433     24    -99     16
ATOM   1001  CB  THR E  71      31.884  21.128  45.880  1.00 13.61           C  
ANISOU 1001  CB  THR E  71     1788   1803   1579    -14    -53     52
ATOM   1002  OG1 THR E  71      32.606  20.293  44.997  1.00 12.16           O  
ANISOU 1002  OG1 THR E  71     1449   1883   1288   -121    -28    -23
ATOM   1003  CG2 THR E  71      30.723  21.735  45.081  1.00 13.57           C  
ANISOU 1003  CG2 THR E  71     1652   1844   1660     16    -83    -86
ATOM   1004  H   THR E  71      33.670  20.528  47.591  1.00  0.00           H  
ATOM   1005  HA  THR E  71      33.375  22.661  45.670  1.00  0.00           H  
ATOM   1006  HB  THR E  71      31.479  20.489  46.664  1.00  0.00           H  
ATOM   1007  HG1 THR E  71      32.887  20.820  44.241  1.00  0.00           H  
ATOM   1008 HG21 THR E  71      30.168  20.951  44.566  1.00  0.00           H  
ATOM   1009 HG22 THR E  71      30.014  22.264  45.718  1.00  0.00           H  
ATOM   1010 HG23 THR E  71      31.088  22.437  44.332  1.00  0.00           H  
ATOM   1011  N   VAL E  72      31.946  23.010  48.618  1.00 12.91           N  
ANISOU 1011  N   VAL E  72     1592   1499   1811    102    -22     89
ATOM   1012  CA  VAL E  72      31.466  24.038  49.543  1.00 13.45           C  
ANISOU 1012  CA  VAL E  72     1763   1506   1841     13    -37     28
ATOM   1013  C   VAL E  72      32.545  25.116  49.779  1.00 12.69           C  
ANISOU 1013  C   VAL E  72     1865   1359   1597      0     59    -41
ATOM   1014  O   VAL E  72      32.225  26.296  49.666  1.00 11.75           O  
ANISOU 1014  O   VAL E  72     1727   1319   1419    -49    -83    -66
ATOM   1015  CB  VAL E  72      31.071  23.472  50.947  1.00 12.87           C  
ANISOU 1015  CB  VAL E  72     1686   1469   1736      0     35     37
ATOM   1016  CG1 VAL E  72      30.571  24.543  51.942  1.00 14.02           C  
ANISOU 1016  CG1 VAL E  72     1920   1504   1901    -61     72    -56
ATOM   1017  CG2 VAL E  72      30.009  22.366  50.869  1.00 13.32           C  
ANISOU 1017  CG2 VAL E  72     1724   1681   1654    -38    -25   -130
ATOM   1018  H   VAL E  72      32.255  22.140  49.029  1.00  0.00           H  
ATOM   1019  HA  VAL E  72      30.587  24.515  49.106  1.00  0.00           H  
ATOM   1020  HB  VAL E  72      31.957  23.017  51.393  1.00  0.00           H  
ATOM   1021 HG11 VAL E  72      30.424  24.102  52.927  1.00  0.00           H  
ATOM   1022 HG12 VAL E  72      31.266  25.367  52.080  1.00  0.00           H  
ATOM   1023 HG13 VAL E  72      29.621  24.970  51.619  1.00  0.00           H  
ATOM   1024 HG21 VAL E  72      29.730  22.013  51.863  1.00  0.00           H  
ATOM   1025 HG22 VAL E  72      29.102  22.718  50.378  1.00  0.00           H  
ATOM   1026 HG23 VAL E  72      30.382  21.505  50.326  1.00  0.00           H  
ATOM   1027  N   ALA E  73      33.764  24.692  50.163  1.00 12.83           N  
ANISOU 1027  N   ALA E  73     1812   1480   1581      2    -19      1
ATOM   1028  CA  ALA E  73      34.641  25.490  51.020  1.00 13.43           C  
ANISOU 1028  CA  ALA E  73     1807   1635   1659    -73     67     43
ATOM   1029  C   ALA E  73      36.127  25.517  50.635  1.00 12.87           C  
ANISOU 1029  C   ALA E  73     1773   1541   1576    -33     93    179
ATOM   1030  O   ALA E  73      36.892  26.072  51.425  1.00 12.53           O  
ANISOU 1030  O   ALA E  73     1601   1765   1393   -133     42     15
ATOM   1031  CB  ALA E  73      34.484  24.979  52.466  1.00 14.38           C  
ANISOU 1031  CB  ALA E  73     1722   1918   1821    -18     62    -64
ATOM   1032  H   ALA E  73      33.948  23.697  50.183  1.00  0.00           H  
ATOM   1033  HA  ALA E  73      34.325  26.532  51.003  1.00  0.00           H  
ATOM   1034  HB1 ALA E  73      34.983  25.631  53.183  1.00  0.00           H  
ATOM   1035  HB2 ALA E  73      33.438  24.919  52.760  1.00  0.00           H  
ATOM   1036  HB3 ALA E  73      34.908  23.983  52.583  1.00  0.00           H  
ATOM   1037  N   ALA E  74      36.545  24.953  49.483  1.00 13.04           N  
ANISOU 1037  N   ALA E  74     1678   1626   1649    -38    -76     52
ATOM   1038  CA  ALA E  74      37.960  24.947  49.078  1.00 12.90           C  
ANISOU 1038  CA  ALA E  74     1632   1548   1720     25     14     84
ATOM   1039  C   ALA E  74      38.555  26.356  48.966  1.00 12.34           C  
ANISOU 1039  C   ALA E  74     1679   1474   1536    118    -54    125
ATOM   1040  O   ALA E  74      37.955  27.219  48.326  1.00 11.69           O  
ANISOU 1040  O   ALA E  74     1557   1299   1585    -53     56    146
ATOM   1041  CB  ALA E  74      38.183  24.190  47.768  1.00 12.92           C  
ANISOU 1041  CB  ALA E  74     1544   1566   1799    -97     18     70
ATOM   1042  H   ALA E  74      35.886  24.508  48.858  1.00  0.00           H  
ATOM   1043  HA  ALA E  74      38.488  24.407  49.862  1.00  0.00           H  
ATOM   1044  HB1 ALA E  74      39.225  24.267  47.452  1.00  0.00           H  
ATOM   1045  HB2 ALA E  74      37.971  23.128  47.875  1.00  0.00           H  
ATOM   1046  HB3 ALA E  74      37.564  24.587  46.964  1.00  0.00           H  
ATOM   1047  N   LEU E  75      39.699  26.546  49.641  1.00 12.85           N  
ANISOU 1047  N   LEU E  75     1674   1531   1674     66     -3     46
ATOM   1048  CA  LEU E  75      40.330  27.837  49.903  1.00 13.03           C  
ANISOU 1048  CA  LEU E  75     1765   1572   1611     46    -25     23
ATOM   1049  C   LEU E  75      40.649  28.627  48.625  1.00 12.08           C  
ANISOU 1049  C   LEU E  75     1604   1388   1595    -30    -79     44
ATOM   1050  O   LEU E  75      41.099  28.048  47.637  1.00 11.64           O  
ANISOU 1050  O   LEU E  75     1528   1529   1364    -90     -5     10
ATOM   1051  CB  LEU E  75      41.609  27.613  50.739  1.00 13.09           C  
ANISOU 1051  CB  LEU E  75     1777   1487   1706     38    -15     26
ATOM   1052  CG  LEU E  75      41.387  27.016  52.149  1.00 13.58           C  
ANISOU 1052  CG  LEU E  75     1740   1605   1812    137   -105    -84
ATOM   1053  CD1 LEU E  75      42.737  26.661  52.810  1.00 14.84           C  
ANISOU 1053  CD1 LEU E  75     2129   1927   1579    171   -126    -76
ATOM   1054  CD2 LEU E  75      40.517  27.922  53.044  1.00 16.02           C  
ANISOU 1054  CD2 LEU E  75     2070   2143   1873    128    -49    133
ATOM   1055  H   LEU E  75      40.120  25.754  50.108  1.00  0.00           H  
ATOM   1056  HA  LEU E  75      39.615  28.419  50.487  1.00  0.00           H  
ATOM   1057  HB3 LEU E  75      42.148  28.558  50.842  1.00  0.00           H  
ATOM   1058  HB2 LEU E  75      42.269  26.951  50.180  1.00  0.00           H  
ATOM   1059  HG  LEU E  75      40.848  26.076  52.035  1.00  0.00           H  
ATOM   1060 HD11 LEU E  75      42.752  25.619  53.128  1.00  0.00           H  
ATOM   1061 HD12 LEU E  75      43.576  26.793  52.126  1.00  0.00           H  
ATOM   1062 HD13 LEU E  75      42.950  27.270  53.688  1.00  0.00           H  
ATOM   1063 HD21 LEU E  75      40.902  28.010  54.059  1.00  0.00           H  
ATOM   1064 HD22 LEU E  75      40.440  28.934  52.648  1.00  0.00           H  
ATOM   1065 HD23 LEU E  75      39.505  27.523  53.120  1.00  0.00           H  
ATOM   1066  N   ASP E  76      40.401  29.944  48.702  1.00 12.87           N  
ANISOU 1066  N   ASP E  76     1766   1450   1671    -56    -25     -9
ATOM   1067  CA  ASP E  76      40.727  30.926  47.675  1.00 13.59           C  
ANISOU 1067  CA  ASP E  76     1789   1562   1812    -18    -91     21
ATOM   1068  C   ASP E  76      42.179  31.372  47.917  1.00 13.62           C  
ANISOU 1068  C   ASP E  76     1779   1563   1831     -5   -134     55
ATOM   1069  O   ASP E  76      42.456  32.033  48.919  1.00 13.55           O  
ANISOU 1069  O   ASP E  76     1694   1604   1848    -10     29    -64
ATOM   1070  CB  ASP E  76      39.739  32.115  47.713  1.00 14.35           C  
ANISOU 1070  CB  ASP E  76     1916   1643   1892   -113   -162      6
ATOM   1071  CG  ASP E  76      39.901  33.108  46.558  1.00 15.68           C  
ANISOU 1071  CG  ASP E  76     1963   1813   2178     28   -154     76
ATOM   1072  OD1 ASP E  76      39.418  34.248  46.733  1.00 19.37           O  
ANISOU 1072  OD1 ASP E  76     2928   1986   2443    161     85    445
ATOM   1073  OD2 ASP E  76      40.431  32.708  45.499  1.00 16.54           O1-
ANISOU 1073  OD2 ASP E  76     2140   2070   2071    174   -296    123
ATOM   1074  H   ASP E  76      40.017  30.322  49.558  1.00  0.00           H  
ATOM   1075  HA  ASP E  76      40.649  30.443  46.700  1.00  0.00           H  
ATOM   1076  HB3 ASP E  76      39.870  32.654  48.651  1.00  0.00           H  
ATOM   1077  HB2 ASP E  76      38.715  31.742  47.697  1.00  0.00           H  
ATOM   1078  N   ASN E  77      43.076  30.947  47.019  1.00 13.16           N  
ANISOU 1078  N   ASN E  77     1737   1502   1760     19    -59     59
ATOM   1079  CA  ASN E  77      44.529  31.025  47.181  1.00 13.27           C  
ANISOU 1079  CA  ASN E  77     1687   1524   1828     19   -123     70
ATOM   1080  C   ASN E  77      45.234  30.801  45.828  1.00 13.56           C  
ANISOU 1080  C   ASN E  77     1642   1564   1944    -18    -72     59
ATOM   1081  O   ASN E  77      44.619  30.974  44.777  1.00 13.55           O  
ANISOU 1081  O   ASN E  77     1545   1852   1751      6    -92     19
ATOM   1082  CB  ASN E  77      45.000  30.073  48.326  1.00 12.72           C  
ANISOU 1082  CB  ASN E  77     1556   1531   1746    -30    -38     79
ATOM   1083  CG  ASN E  77      44.607  28.597  48.166  1.00 12.60           C  
ANISOU 1083  CG  ASN E  77     1556   1296   1934   -150    -81    248
ATOM   1084  OD1 ASN E  77      44.249  28.146  47.081  1.00 11.25           O  
ANISOU 1084  OD1 ASN E  77     1365   1245   1663      5    -21    303
ATOM   1085  ND2 ASN E  77      44.704  27.827  49.250  1.00 14.16           N  
ANISOU 1085  ND2 ASN E  77     1735   1625   2019    116    -93    201
ATOM   1086  H   ASN E  77      42.759  30.435  46.206  1.00  0.00           H  
ATOM   1087  HA  ASN E  77      44.753  32.051  47.478  1.00  0.00           H  
ATOM   1088  HB3 ASN E  77      44.580  30.418  49.272  1.00  0.00           H  
ATOM   1089  HB2 ASN E  77      46.080  30.132  48.461  1.00  0.00           H  
ATOM   1090 HD22 ASN E  77      44.437  26.852  49.190  1.00  0.00           H  
ATOM   1091 HD21 ASN E  77      45.032  28.203  50.131  1.00  0.00           H  
ATOM   1092  N   THR E  78      46.522  30.430  45.884  1.00 13.64           N  
ANISOU 1092  N   THR E  78     1671   1577   1931    -38    -89     18
ATOM   1093  CA  THR E  78      47.396  30.202  44.733  1.00 13.62           C  
ANISOU 1093  CA  THR E  78     1650   1592   1931    -17    -59     49
ATOM   1094  C   THR E  78      47.473  28.716  44.304  1.00 13.13           C  
ANISOU 1094  C   THR E  78     1582   1576   1829    -56    -68     69
ATOM   1095  O   THR E  78      48.351  28.387  43.506  1.00 13.20           O  
ANISOU 1095  O   THR E  78     1485   1656   1873   -170     -4    106
ATOM   1096  CB  THR E  78      48.838  30.703  45.054  1.00 14.01           C  
ANISOU 1096  CB  THR E  78     1689   1606   2028    -27   -104     -7
ATOM   1097  OG1 THR E  78      49.524  29.856  45.962  1.00 15.03           O  
ANISOU 1097  OG1 THR E  78     1721   1734   2256     16   -158   -166
ATOM   1098  CG2 THR E  78      48.892  32.149  45.576  1.00 15.09           C  
ANISOU 1098  CG2 THR E  78     1814   1706   2211    -70    -13    -68
ATOM   1099  H   THR E  78      46.966  30.318  46.784  1.00  0.00           H  
ATOM   1100  HA  THR E  78      47.031  30.763  43.872  1.00  0.00           H  
ATOM   1101  HB  THR E  78      49.414  30.690  44.127  1.00  0.00           H  
ATOM   1102  HG1 THR E  78      49.681  29.013  45.529  1.00  0.00           H  
ATOM   1103 HG21 THR E  78      49.924  32.481  45.694  1.00  0.00           H  
ATOM   1104 HG22 THR E  78      48.402  32.833  44.882  1.00  0.00           H  
ATOM   1105 HG23 THR E  78      48.404  32.250  46.546  1.00  0.00           H  
ATOM   1106  N   THR E  79      46.591  27.843  44.828  1.00 12.81           N  
ANISOU 1106  N   THR E  79     1678   1470   1717    -61     76     32
ATOM   1107  CA  THR E  79      46.666  26.399  44.598  1.00 12.59           C  
ANISOU 1107  CA  THR E  79     1629   1367   1785    -37     36    -59
ATOM   1108  C   THR E  79      45.272  25.756  44.439  1.00 11.95           C  
ANISOU 1108  C   THR E  79     1586   1400   1552   -154      0     59
ATOM   1109  O   THR E  79      44.271  26.288  44.922  1.00 11.58           O  
ANISOU 1109  O   THR E  79     1588   1437   1376   -105     78   -130
ATOM   1110  CB  THR E  79      47.460  25.702  45.749  1.00 12.71           C  
ANISOU 1110  CB  THR E  79     1643   1394   1789   -155      4    -93
ATOM   1111  OG1 THR E  79      47.749  24.351  45.442  1.00 13.08           O  
ANISOU 1111  OG1 THR E  79     1716   1476   1777    -62    -98   -182
ATOM   1112  CG2 THR E  79      46.777  25.703  47.128  1.00 13.37           C  
ANISOU 1112  CG2 THR E  79     1704   1497   1878    -55   -177   -236
ATOM   1113  H   THR E  79      45.875  28.161  45.465  1.00  0.00           H  
ATOM   1114  HA  THR E  79      47.194  26.208  43.663  1.00  0.00           H  
ATOM   1115  HB  THR E  79      48.418  26.212  45.861  1.00  0.00           H  
ATOM   1116  HG1 THR E  79      46.927  23.854  45.432  1.00  0.00           H  
ATOM   1117 HG21 THR E  79      47.397  25.201  47.870  1.00  0.00           H  
ATOM   1118 HG22 THR E  79      46.625  26.721  47.479  1.00  0.00           H  
ATOM   1119 HG23 THR E  79      45.810  25.199  47.120  1.00  0.00           H  
ATOM   1120  N   GLY E  80      45.262  24.586  43.782  1.00 12.79           N  
ANISOU 1120  N   GLY E  80     1684   1566   1608    -26     48    -22
ATOM   1121  CA  GLY E  80      44.151  23.647  43.769  1.00 12.53           C  
ANISOU 1121  CA  GLY E  80     1677   1571   1514   -150    -56    -42
ATOM   1122  C   GLY E  80      42.938  24.176  43.014  1.00 13.48           C  
ANISOU 1122  C   GLY E  80     1726   1681   1715   -165    -26    -93
ATOM   1123  O   GLY E  80      43.029  24.529  41.840  1.00 13.82           O  
ANISOU 1123  O   GLY E  80     1687   1862   1701   -124     13    -50
ATOM   1124  H   GLY E  80      46.121  24.258  43.357  1.00  0.00           H  
ATOM   1125  HA3 GLY E  80      43.884  23.412  44.799  1.00  0.00           H  
ATOM   1126  HA2 GLY E  80      44.486  22.725  43.296  1.00  0.00           H  
ATOM   1127  N   VAL E  81      41.800  24.172  43.715  1.00 12.88           N  
ANISOU 1127  N   VAL E  81     1711   1624   1557    -57    -52    -38
ATOM   1128  CA  VAL E  81      40.486  24.563  43.224  1.00 13.44           C  
ANISOU 1128  CA  VAL E  81     1816   1629   1661    -76    -96    -22
ATOM   1129  C   VAL E  81      39.922  25.735  44.061  1.00 13.28           C  
ANISOU 1129  C   VAL E  81     1742   1691   1610    -32    -74    105
ATOM   1130  O   VAL E  81      40.617  26.294  44.910  1.00 12.77           O  
ANISOU 1130  O   VAL E  81     1721   1636   1492    -89    -42    -78
ATOM   1131  CB  VAL E  81      39.518  23.342  43.260  1.00 13.85           C  
ANISOU 1131  CB  VAL E  81     1758   1767   1734     33   -143    -49
ATOM   1132  CG1 VAL E  81      39.954  22.255  42.264  1.00 14.49           C  
ANISOU 1132  CG1 VAL E  81     1856   1955   1691   -175   -292    -78
ATOM   1133  CG2 VAL E  81      39.288  22.757  44.664  1.00 14.28           C  
ANISOU 1133  CG2 VAL E  81     1777   1709   1938   -142    -13   -122
ATOM   1134  H   VAL E  81      41.830  23.892  44.687  1.00  0.00           H  
ATOM   1135  HA  VAL E  81      40.562  24.907  42.194  1.00  0.00           H  
ATOM   1136  HB  VAL E  81      38.544  23.672  42.906  1.00  0.00           H  
ATOM   1137 HG11 VAL E  81      39.228  21.445  42.210  1.00  0.00           H  
ATOM   1138 HG12 VAL E  81      40.054  22.673  41.262  1.00  0.00           H  
ATOM   1139 HG13 VAL E  81      40.915  21.818  42.536  1.00  0.00           H  
ATOM   1140 HG21 VAL E  81      38.626  21.894  44.636  1.00  0.00           H  
ATOM   1141 HG22 VAL E  81      40.220  22.442  45.134  1.00  0.00           H  
ATOM   1142 HG23 VAL E  81      38.815  23.491  45.309  1.00  0.00           H  
ATOM   1143  N   LEU E  82      38.671  26.116  43.770  1.00 13.96           N  
ANISOU 1143  N   LEU E  82     1764   1697   1840    -48   -144    -43
ATOM   1144  CA  LEU E  82      37.946  27.186  44.447  1.00 13.80           C  
ANISOU 1144  CA  LEU E  82     1711   1777   1754    -67    -60      9
ATOM   1145  C   LEU E  82      36.528  26.689  44.752  1.00 13.32           C  
ANISOU 1145  C   LEU E  82     1679   1745   1636    -15    -26    121
ATOM   1146  O   LEU E  82      35.843  26.216  43.844  1.00 13.18           O  
ANISOU 1146  O   LEU E  82     1588   2021   1396   -107   -178    177
ATOM   1147  CB  LEU E  82      37.973  28.446  43.550  1.00 13.48           C  
ANISOU 1147  CB  LEU E  82     1611   1729   1782   -143   -131    -57
ATOM   1148  CG  LEU E  82      37.159  29.664  44.046  1.00 14.00           C  
ANISOU 1148  CG  LEU E  82     1833   1678   1808   -127    -59    -40
ATOM   1149  CD1 LEU E  82      37.561  30.107  45.468  1.00 15.33           C  
ANISOU 1149  CD1 LEU E  82     2094   1751   1978   -123     43    189
ATOM   1150  CD2 LEU E  82      37.245  30.822  43.032  1.00 14.42           C  
ANISOU 1150  CD2 LEU E  82     1897   1577   2004    -63    -31   -116
ATOM   1151  H   LEU E  82      38.155  25.631  43.051  1.00  0.00           H  
ATOM   1152  HA  LEU E  82      38.432  27.413  45.398  1.00  0.00           H  
ATOM   1153  HB3 LEU E  82      37.613  28.177  42.555  1.00  0.00           H  
ATOM   1154  HB2 LEU E  82      39.011  28.744  43.410  1.00  0.00           H  
ATOM   1155  HG  LEU E  82      36.108  29.380  44.085  1.00  0.00           H  
ATOM   1156 HD11 LEU E  82      37.645  31.189  45.566  1.00  0.00           H  
ATOM   1157 HD12 LEU E  82      36.809  29.784  46.186  1.00  0.00           H  
ATOM   1158 HD13 LEU E  82      38.516  29.684  45.779  1.00  0.00           H  
ATOM   1159 HD21 LEU E  82      37.440  31.787  43.496  1.00  0.00           H  
ATOM   1160 HD22 LEU E  82      38.035  30.664  42.301  1.00  0.00           H  
ATOM   1161 HD23 LEU E  82      36.310  30.915  42.481  1.00  0.00           H  
ATOM   1162  N   GLY E  83      36.121  26.802  46.026  1.00 13.56           N  
ANISOU 1162  N   GLY E  83     1738   1692   1721    -69    -69     66
ATOM   1163  CA  GLY E  83      34.788  26.445  46.501  1.00 13.56           C  
ANISOU 1163  CA  GLY E  83     1796   1655   1699     -2    -48     41
ATOM   1164  C   GLY E  83      33.788  27.566  46.194  1.00 12.56           C  
ANISOU 1164  C   GLY E  83     1764   1466   1539    -44      2     36
ATOM   1165  O   GLY E  83      34.164  28.687  45.848  1.00 11.99           O  
ANISOU 1165  O   GLY E  83     1622   1454   1479   -150     61    111
ATOM   1166  H   GLY E  83      36.756  27.189  46.713  1.00  0.00           H  
ATOM   1167  HA3 GLY E  83      34.827  26.289  47.579  1.00  0.00           H  
ATOM   1168  HA2 GLY E  83      34.454  25.509  46.051  1.00  0.00           H  
ATOM   1169  N   VAL E  84      32.495  27.246  46.348  1.00 12.94           N  
ANISOU 1169  N   VAL E  84     1684   1523   1708    -45     32     74
ATOM   1170  CA  VAL E  84      31.375  28.178  46.192  1.00 13.47           C  
ANISOU 1170  CA  VAL E  84     1803   1542   1772    -58      9     25
ATOM   1171  C   VAL E  84      31.323  29.253  47.299  1.00 12.46           C  
ANISOU 1171  C   VAL E  84     1553   1486   1693      6     44     23
ATOM   1172  O   VAL E  84      30.929  30.383  47.017  1.00 12.26           O  
ANISOU 1172  O   VAL E  84     1654   1407   1595   -103    -24     26
ATOM   1173  CB  VAL E  84      30.034  27.391  46.143  1.00 13.62           C  
ANISOU 1173  CB  VAL E  84     1765   1605   1803     -3     38     72
ATOM   1174  CG1 VAL E  84      28.755  28.226  46.343  1.00 14.61           C  
ANISOU 1174  CG1 VAL E  84     1812   1829   1908    -25   -109    127
ATOM   1175  CG2 VAL E  84      29.932  26.610  44.823  1.00 12.71           C  
ANISOU 1175  CG2 VAL E  84     1652   1483   1693   -128    -88    103
ATOM   1176  H   VAL E  84      32.247  26.303  46.616  1.00  0.00           H  
ATOM   1177  HA  VAL E  84      31.503  28.706  45.246  1.00  0.00           H  
ATOM   1178  HB  VAL E  84      30.047  26.654  46.948  1.00  0.00           H  
ATOM   1179 HG11 VAL E  84      27.863  27.606  46.250  1.00  0.00           H  
ATOM   1180 HG12 VAL E  84      28.715  28.693  47.325  1.00  0.00           H  
ATOM   1181 HG13 VAL E  84      28.687  29.020  45.606  1.00  0.00           H  
ATOM   1182 HG21 VAL E  84      28.992  26.067  44.760  1.00  0.00           H  
ATOM   1183 HG22 VAL E  84      29.976  27.278  43.962  1.00  0.00           H  
ATOM   1184 HG23 VAL E  84      30.736  25.881  44.720  1.00  0.00           H  
ATOM   1185  N   ALA E  85      31.753  28.885  48.512  1.00 13.32           N  
ANISOU 1185  N   ALA E  85     1716   1587   1756    -19    -70     12
ATOM   1186  CA  ALA E  85      31.814  29.742  49.687  1.00 13.11           C  
ANISOU 1186  CA  ALA E  85     1721   1528   1729    -28      1      3
ATOM   1187  C   ALA E  85      33.136  29.462  50.424  1.00 13.19           C  
ANISOU 1187  C   ALA E  85     1739   1615   1655    -12    -63   -111
ATOM   1188  O   ALA E  85      33.124  28.755  51.431  1.00 12.64           O  
ANISOU 1188  O   ALA E  85     1938   1419   1444    -30    -72   -189
ATOM   1189  CB  ALA E  85      30.565  29.488  50.543  1.00 14.27           C  
ANISOU 1189  CB  ALA E  85     1748   1734   1936     33    -49    -28
ATOM   1190  H   ALA E  85      32.060  27.932  48.660  1.00  0.00           H  
ATOM   1191  HA  ALA E  85      31.789  30.790  49.395  1.00  0.00           H  
ATOM   1192  HB1 ALA E  85      30.515  30.173  51.385  1.00  0.00           H  
ATOM   1193  HB2 ALA E  85      29.672  29.659  49.950  1.00  0.00           H  
ATOM   1194  HB3 ALA E  85      30.521  28.466  50.923  1.00  0.00           H  
ATOM   1195  N   PRO E  86      34.268  29.976  49.888  1.00 13.49           N  
ANISOU 1195  N   PRO E  86     1808   1592   1726     19    -40    -29
ATOM   1196  CA  PRO E  86      35.616  29.576  50.337  1.00 14.03           C  
ANISOU 1196  CA  PRO E  86     1766   1723   1841    -48    -86     10
ATOM   1197  C   PRO E  86      36.044  30.055  51.740  1.00 14.01           C  
ANISOU 1197  C   PRO E  86     1744   1729   1848    -47   -110    -14
ATOM   1198  O   PRO E  86      37.053  29.555  52.236  1.00 13.08           O  
ANISOU 1198  O   PRO E  86     1558   1716   1694     27    -58   -106
ATOM   1199  CB  PRO E  86      36.530  30.129  49.234  1.00 14.46           C  
ANISOU 1199  CB  PRO E  86     1830   1861   1801      1    -21      6
ATOM   1200  CG  PRO E  86      35.798  31.351  48.709  1.00 15.06           C  
ANISOU 1200  CG  PRO E  86     1842   2005   1875     37     -7    132
ATOM   1201  CD  PRO E  86      34.342  30.915  48.764  1.00 14.31           C  
ANISOU 1201  CD  PRO E  86     1809   1756   1869     32    -87    -68
ATOM   1202  HA  PRO E  86      35.689  28.488  50.336  1.00  0.00           H  
ATOM   1203  HB3 PRO E  86      36.607  29.391  48.437  1.00  0.00           H  
ATOM   1204  HB2 PRO E  86      37.544  30.356  49.562  1.00  0.00           H  
ATOM   1205  HG3 PRO E  86      36.122  31.663  47.717  1.00  0.00           H  
ATOM   1206  HG2 PRO E  86      35.949  32.187  49.391  1.00  0.00           H  
ATOM   1207  HD2 PRO E  86      33.689  31.781  48.874  1.00  0.00           H  
ATOM   1208  HD3 PRO E  86      34.072  30.396  47.846  1.00  0.00           H  
ATOM   1209  N   SER E  87      35.293  30.988  52.353  1.00 14.28           N  
ANISOU 1209  N   SER E  87     1735   1768   1920     10    -83     -1
ATOM   1210  CA  SER E  87      35.587  31.571  53.665  1.00 14.43           C  
ANISOU 1210  CA  SER E  87     1803   1761   1917    -34    -64      6
ATOM   1211  C   SER E  87      34.740  31.001  54.819  1.00 14.83           C  
ANISOU 1211  C   SER E  87     1862   1790   1982     -4    -36     13
ATOM   1212  O   SER E  87      34.915  31.473  55.943  1.00 15.09           O  
ANISOU 1212  O   SER E  87     1961   1874   1896     26    -16     71
ATOM   1213  CB  SER E  87      35.456  33.109  53.582  1.00 14.53           C  
ANISOU 1213  CB  SER E  87     1870   1816   1834     16    -42     20
ATOM   1214  OG  SER E  87      36.657  33.682  53.114  1.00 14.68           O  
ANISOU 1214  OG  SER E  87     1893   1595   2087   -113     90     69
ATOM   1215  H   SER E  87      34.471  31.349  51.885  1.00  0.00           H  
ATOM   1216  HA  SER E  87      36.616  31.343  53.950  1.00  0.00           H  
ATOM   1217  HB3 SER E  87      35.274  33.553  54.560  1.00  0.00           H  
ATOM   1218  HB2 SER E  87      34.627  33.417  52.951  1.00  0.00           H  
ATOM   1219  HG  SER E  87      36.792  33.432  52.193  1.00  0.00           H  
ATOM   1220  N   VAL E  88      33.864  30.007  54.571  1.00 14.20           N  
ANISOU 1220  N   VAL E  88     1810   1746   1837    -48    -86   -108
ATOM   1221  CA  VAL E  88      33.051  29.370  55.620  1.00 14.53           C  
ANISOU 1221  CA  VAL E  88     1829   1768   1923    -40    -81    -66
ATOM   1222  C   VAL E  88      33.894  28.636  56.675  1.00 13.66           C  
ANISOU 1222  C   VAL E  88     1636   1625   1926    -56    -72    -90
ATOM   1223  O   VAL E  88      34.955  28.100  56.354  1.00 13.04           O  
ANISOU 1223  O   VAL E  88     1568   1618   1767    -96    -97     -9
ATOM   1224  CB  VAL E  88      32.028  28.337  55.063  1.00 15.44           C  
ANISOU 1224  CB  VAL E  88     1919   1909   2037    -30   -100    -40
ATOM   1225  CG1 VAL E  88      31.001  28.994  54.137  1.00 14.86           C  
ANISOU 1225  CG1 VAL E  88     1925   2011   1707     41     54     30
ATOM   1226  CG2 VAL E  88      32.637  27.082  54.413  1.00 14.81           C  
ANISOU 1226  CG2 VAL E  88     1884   1964   1778    -31   -230     27
ATOM   1227  H   VAL E  88      33.756  29.645  53.633  1.00  0.00           H  
ATOM   1228  HA  VAL E  88      32.502  30.155  56.139  1.00  0.00           H  
ATOM   1229  HB  VAL E  88      31.446  27.969  55.909  1.00  0.00           H  
ATOM   1230 HG11 VAL E  88      30.304  28.264  53.728  1.00  0.00           H  
ATOM   1231 HG12 VAL E  88      30.417  29.740  54.673  1.00  0.00           H  
ATOM   1232 HG13 VAL E  88      31.492  29.486  53.303  1.00  0.00           H  
ATOM   1233 HG21 VAL E  88      31.854  26.448  54.000  1.00  0.00           H  
ATOM   1234 HG22 VAL E  88      33.317  27.347  53.606  1.00  0.00           H  
ATOM   1235 HG23 VAL E  88      33.185  26.467  55.126  1.00  0.00           H  
ATOM   1236  N   SER E  89      33.362  28.591  57.903  1.00 13.86           N  
ANISOU 1236  N   SER E  89     1694   1649   1924     42    -46    -72
ATOM   1237  CA  SER E  89      33.845  27.733  58.978  1.00 14.18           C  
ANISOU 1237  CA  SER E  89     1741   1736   1909     20    -29    -35
ATOM   1238  C   SER E  89      33.387  26.295  58.679  1.00 13.61           C  
ANISOU 1238  C   SER E  89     1689   1690   1790     -3    -74    -30
ATOM   1239  O   SER E  89      32.207  25.992  58.847  1.00 12.97           O  
ANISOU 1239  O   SER E  89     1645   1609   1674     60    -15    -29
ATOM   1240  CB  SER E  89      33.299  28.269  60.314  1.00 14.42           C  
ANISOU 1240  CB  SER E  89     1790   1868   1819     57    -18     -8
ATOM   1241  OG  SER E  89      33.988  29.445  60.686  1.00 15.23           O  
ANISOU 1241  OG  SER E  89     2091   1823   1872   -138    -10    -89
ATOM   1242  H   SER E  89      32.473  29.046  58.071  1.00  0.00           H  
ATOM   1243  HA  SER E  89      34.934  27.754  59.020  1.00  0.00           H  
ATOM   1244  HB3 SER E  89      33.451  27.540  61.109  1.00  0.00           H  
ATOM   1245  HB2 SER E  89      32.233  28.483  60.257  1.00  0.00           H  
ATOM   1246  HG  SER E  89      33.888  30.095  59.981  1.00  0.00           H  
ATOM   1247  N   LEU E  90      34.309  25.472  58.153  1.00 13.23           N  
ANISOU 1247  N   LEU E  90     1579   1634   1813    -18    -33     16
ATOM   1248  CA  LEU E  90      34.039  24.111  57.691  1.00 13.12           C  
ANISOU 1248  CA  LEU E  90     1547   1678   1757     42    -42     12
ATOM   1249  C   LEU E  90      34.193  23.116  58.853  1.00 12.77           C  
ANISOU 1249  C   LEU E  90     1627   1597   1625    126     -9    -73
ATOM   1250  O   LEU E  90      35.204  23.161  59.553  1.00 12.27           O  
ANISOU 1250  O   LEU E  90     1476   1628   1558      7   -220     12
ATOM   1251  CB  LEU E  90      35.003  23.797  56.522  1.00 13.95           C  
ANISOU 1251  CB  LEU E  90     1691   1839   1770     -8    -47     71
ATOM   1252  CG  LEU E  90      34.844  22.409  55.857  1.00 12.91           C  
ANISOU 1252  CG  LEU E  90     1667   1716   1522     14    -26    111
ATOM   1253  CD1 LEU E  90      33.452  22.214  55.218  1.00 15.94           C  
ANISOU 1253  CD1 LEU E  90     2049   2003   2002      1   -114     57
ATOM   1254  CD2 LEU E  90      35.991  22.147  54.859  1.00 14.84           C  
ANISOU 1254  CD2 LEU E  90     2116   1800   1720    -21   -134    -33
ATOM   1255  H   LEU E  90      35.256  25.801  58.029  1.00  0.00           H  
ATOM   1256  HA  LEU E  90      33.016  24.064  57.315  1.00  0.00           H  
ATOM   1257  HB3 LEU E  90      36.024  23.889  56.892  1.00  0.00           H  
ATOM   1258  HB2 LEU E  90      34.899  24.566  55.754  1.00  0.00           H  
ATOM   1259  HG  LEU E  90      34.952  21.652  56.635  1.00  0.00           H  
ATOM   1260 HD11 LEU E  90      33.506  21.788  54.216  1.00  0.00           H  
ATOM   1261 HD12 LEU E  90      32.846  21.536  55.820  1.00  0.00           H  
ATOM   1262 HD13 LEU E  90      32.903  23.153  55.134  1.00  0.00           H  
ATOM   1263 HD21 LEU E  90      36.418  21.157  55.006  1.00  0.00           H  
ATOM   1264 HD22 LEU E  90      35.667  22.205  53.820  1.00  0.00           H  
ATOM   1265 HD23 LEU E  90      36.808  22.857  54.978  1.00  0.00           H  
ATOM   1266  N   TYR E  91      33.200  22.227  59.015  1.00 13.24           N  
ANISOU 1266  N   TYR E  91     1572   1667   1788     67   -132    -26
ATOM   1267  CA  TYR E  91      33.178  21.200  60.057  1.00 12.71           C  
ANISOU 1267  CA  TYR E  91     1459   1710   1659     84    -41     -3
ATOM   1268  C   TYR E  91      32.996  19.820  59.410  1.00 13.13           C  
ANISOU 1268  C   TYR E  91     1603   1688   1698     48    -35      4
ATOM   1269  O   TYR E  91      32.096  19.643  58.588  1.00 12.79           O  
ANISOU 1269  O   TYR E  91     1534   1710   1615     53    -52   -141
ATOM   1270  CB  TYR E  91      32.072  21.504  61.092  1.00 13.46           C  
ANISOU 1270  CB  TYR E  91     1541   1799   1774      2    -41     37
ATOM   1271  CG  TYR E  91      32.270  22.800  61.863  1.00 13.65           C  
ANISOU 1271  CG  TYR E  91     1519   1868   1798     38     -8    128
ATOM   1272  CD1 TYR E  91      31.840  24.022  61.309  1.00 14.03           C  
ANISOU 1272  CD1 TYR E  91     1742   1944   1643    -16    157     43
ATOM   1273  CD2 TYR E  91      32.881  22.798  63.133  1.00 13.99           C  
ANISOU 1273  CD2 TYR E  91     1535   1878   1900     79    -86    -20
ATOM   1274  CE1 TYR E  91      32.032  25.226  62.008  1.00 14.24           C  
ANISOU 1274  CE1 TYR E  91     1760   1543   2107    175    117   -213
ATOM   1275  CE2 TYR E  91      33.085  24.004  63.832  1.00 15.32           C  
ANISOU 1275  CE2 TYR E  91     1747   1917   2155     40     35   -112
ATOM   1276  CZ  TYR E  91      32.663  25.222  63.266  1.00 15.61           C  
ANISOU 1276  CZ  TYR E  91     1819   1738   2375     22    168   -235
ATOM   1277  OH  TYR E  91      32.851  26.396  63.935  1.00 19.14           O  
ANISOU 1277  OH  TYR E  91     2445   1964   2863     47    131   -771
ATOM   1278  H   TYR E  91      32.396  22.254  58.402  1.00  0.00           H  
ATOM   1279  HA  TYR E  91      34.130  21.198  60.586  1.00  0.00           H  
ATOM   1280  HB3 TYR E  91      32.013  20.688  61.814  1.00  0.00           H  
ATOM   1281  HB2 TYR E  91      31.096  21.540  60.609  1.00  0.00           H  
ATOM   1282  HD1 TYR E  91      31.351  24.035  60.346  1.00  0.00           H  
ATOM   1283  HD2 TYR E  91      33.196  21.870  63.577  1.00  0.00           H  
ATOM   1284  HE1 TYR E  91      31.688  26.149  61.572  1.00  0.00           H  
ATOM   1285  HE2 TYR E  91      33.563  23.986  64.800  1.00  0.00           H  
ATOM   1286  HH  TYR E  91      33.372  26.298  64.741  1.00  0.00           H  
ATOM   1287  N   ALA E  92      33.864  18.874  59.801  1.00 12.81           N  
ANISOU 1287  N   ALA E  92     1561   1708   1597     52    -49    -55
ATOM   1288  CA  ALA E  92      33.901  17.506  59.288  1.00 13.02           C  
ANISOU 1288  CA  ALA E  92     1611   1738   1597     42    -35    -56
ATOM   1289  C   ALA E  92      33.151  16.574  60.242  1.00 13.32           C  
ANISOU 1289  C   ALA E  92     1636   1722   1703     43     70     -3
ATOM   1290  O   ALA E  92      33.751  16.043  61.175  1.00 12.89           O  
ANISOU 1290  O   ALA E  92     1641   1901   1355    -24    -62     73
ATOM   1291  CB  ALA E  92      35.371  17.083  59.131  1.00 14.04           C  
ANISOU 1291  CB  ALA E  92     1691   1747   1894     27    -27    -23
ATOM   1292  H   ALA E  92      34.562  19.101  60.497  1.00  0.00           H  
ATOM   1293  HA  ALA E  92      33.426  17.452  58.308  1.00  0.00           H  
ATOM   1294  HB1 ALA E  92      35.447  16.121  58.625  1.00  0.00           H  
ATOM   1295  HB2 ALA E  92      35.928  17.809  58.546  1.00  0.00           H  
ATOM   1296  HB3 ALA E  92      35.890  17.001  60.083  1.00  0.00           H  
ATOM   1297  N   VAL E  93      31.843  16.406  60.005  1.00 13.36           N  
ANISOU 1297  N   VAL E  93     1730   1845   1499     96   -107     70
ATOM   1298  CA  VAL E  93      30.993  15.545  60.820  1.00 13.02           C  
ANISOU 1298  CA  VAL E  93     1637   1718   1591     -7    -79     16
ATOM   1299  C   VAL E  93      30.947  14.147  60.172  1.00 13.18           C  
ANISOU 1299  C   VAL E  93     1593   1766   1646      7     81     33
ATOM   1300  O   VAL E  93      30.225  13.944  59.198  1.00 12.46           O  
ANISOU 1300  O   VAL E  93     1572   1617   1543    -63    -39     53
ATOM   1301  CB  VAL E  93      29.561  16.127  60.968  1.00 13.41           C  
ANISOU 1301  CB  VAL E  93     1720   1726   1647     -1   -153    -54
ATOM   1302  CG1 VAL E  93      28.664  15.282  61.892  1.00 14.68           C  
ANISOU 1302  CG1 VAL E  93     1870   1927   1779     23   -182    127
ATOM   1303  CG2 VAL E  93      29.598  17.572  61.499  1.00 14.10           C  
ANISOU 1303  CG2 VAL E  93     1641   1936   1777    205    141    -17
ATOM   1304  H   VAL E  93      31.401  16.859  59.216  1.00  0.00           H  
ATOM   1305  HA  VAL E  93      31.404  15.468  61.823  1.00  0.00           H  
ATOM   1306  HB  VAL E  93      29.091  16.157  59.986  1.00  0.00           H  
ATOM   1307 HG11 VAL E  93      27.675  15.729  61.979  1.00  0.00           H  
ATOM   1308 HG12 VAL E  93      28.526  14.267  61.525  1.00  0.00           H  
ATOM   1309 HG13 VAL E  93      29.085  15.214  62.895  1.00  0.00           H  
ATOM   1310 HG21 VAL E  93      28.593  17.952  61.685  1.00  0.00           H  
ATOM   1311 HG22 VAL E  93      30.154  17.628  62.435  1.00  0.00           H  
ATOM   1312 HG23 VAL E  93      30.072  18.251  60.790  1.00  0.00           H  
ATOM   1313  N   LYS E  94      31.766  13.215  60.683  1.00 12.82           N  
ANISOU 1313  N   LYS E  94     1546   1714   1611    -93    -26    -28
ATOM   1314  CA  LYS E  94      31.858  11.855  60.154  1.00 12.83           C  
ANISOU 1314  CA  LYS E  94     1616   1682   1576     -6     43     -1
ATOM   1315  C   LYS E  94      30.656  11.001  60.603  1.00 13.64           C  
ANISOU 1315  C   LYS E  94     1671   1736   1776    -26     22     30
ATOM   1316  O   LYS E  94      30.537  10.700  61.789  1.00 13.43           O  
ANISOU 1316  O   LYS E  94     1559   1893   1649    -52    -37    -91
ATOM   1317  CB  LYS E  94      33.237  11.254  60.500  1.00 13.25           C  
ANISOU 1317  CB  LYS E  94     1626   1719   1687    -26     49     32
ATOM   1318  CG  LYS E  94      33.381   9.770  60.112  1.00 13.23           C  
ANISOU 1318  CG  LYS E  94     1771   1517   1737   -109    -83     45
ATOM   1319  CD  LYS E  94      34.813   9.223  60.170  1.00 13.35           C  
ANISOU 1319  CD  LYS E  94     1741   1685   1645     20   -103    -58
ATOM   1320  CE  LYS E  94      35.709   9.801  59.068  1.00 14.31           C  
ANISOU 1320  CE  LYS E  94     1873   1776   1785    -53     11    -14
ATOM   1321  NZ  LYS E  94      37.026   9.152  59.000  1.00 14.88           N1+
ANISOU 1321  NZ  LYS E  94     1877   1748   2026     26     52    -22
ATOM   1322  H   LYS E  94      32.334  13.432  61.490  1.00  0.00           H  
ATOM   1323  HA  LYS E  94      31.837  11.929  59.066  1.00  0.00           H  
ATOM   1324  HB3 LYS E  94      33.448  11.360  61.561  1.00  0.00           H  
ATOM   1325  HB2 LYS E  94      33.994  11.850  59.991  1.00  0.00           H  
ATOM   1326  HG3 LYS E  94      32.982   9.622  59.109  1.00  0.00           H  
ATOM   1327  HG2 LYS E  94      32.762   9.167  60.775  1.00  0.00           H  
ATOM   1328  HD3 LYS E  94      34.762   8.140  60.074  1.00  0.00           H  
ATOM   1329  HD2 LYS E  94      35.250   9.426  61.148  1.00  0.00           H  
ATOM   1330  HE3 LYS E  94      35.864  10.867  59.219  1.00  0.00           H  
ATOM   1331  HE2 LYS E  94      35.222   9.658  58.109  1.00  0.00           H  
ATOM   1332  HZ1 LYS E  94      36.907   8.155  58.856  1.00  0.00           H  
ATOM   1333  HZ2 LYS E  94      37.555   9.546  58.234  1.00  0.00           H  
ATOM   1334  HZ3 LYS E  94      37.529   9.322  59.860  1.00  0.00           H  
ATOM   1335  N   VAL E  95      29.799  10.638  59.636  1.00 13.54           N  
ANISOU 1335  N   VAL E  95     1714   1694   1734    -53    -13     43
ATOM   1336  CA  VAL E  95      28.600   9.814  59.831  1.00 13.75           C  
ANISOU 1336  CA  VAL E  95     1771   1697   1755    -50     -4     59
ATOM   1337  C   VAL E  95      28.602   8.564  58.924  1.00 13.57           C  
ANISOU 1337  C   VAL E  95     1768   1627   1761    -67    -73     98
ATOM   1338  O   VAL E  95      27.840   7.637  59.196  1.00 14.10           O  
ANISOU 1338  O   VAL E  95     1963   1541   1851   -246    107     74
ATOM   1339  CB  VAL E  95      27.299  10.619  59.546  1.00 13.36           C  
ANISOU 1339  CB  VAL E  95     1775   1532   1770     -2     -7     19
ATOM   1340  CG1 VAL E  95      27.211  11.895  60.396  1.00 14.07           C  
ANISOU 1340  CG1 VAL E  95     1503   1856   1985    -66    -55   -154
ATOM   1341  CG2 VAL E  95      27.028  10.944  58.066  1.00 14.21           C  
ANISOU 1341  CG2 VAL E  95     1707   1772   1918   -131    -51    -20
ATOM   1342  H   VAL E  95      29.971  10.951  58.689  1.00  0.00           H  
ATOM   1343  HA  VAL E  95      28.558   9.450  60.860  1.00  0.00           H  
ATOM   1344  HB  VAL E  95      26.476   9.987  59.875  1.00  0.00           H  
ATOM   1345 HG11 VAL E  95      26.232  12.364  60.302  1.00  0.00           H  
ATOM   1346 HG12 VAL E  95      27.382  11.683  61.452  1.00  0.00           H  
ATOM   1347 HG13 VAL E  95      27.950  12.628  60.075  1.00  0.00           H  
ATOM   1348 HG21 VAL E  95      26.199  11.645  57.960  1.00  0.00           H  
ATOM   1349 HG22 VAL E  95      27.902  11.385  57.592  1.00  0.00           H  
ATOM   1350 HG23 VAL E  95      26.755  10.053  57.505  1.00  0.00           H  
ATOM   1351  N   LEU E  96      29.460   8.554  57.889  1.00 13.25           N  
ANISOU 1351  N   LEU E  96     1691   1599   1745   -101    -77     16
ATOM   1352  CA  LEU E  96      29.719   7.418  57.006  1.00 13.51           C  
ANISOU 1352  CA  LEU E  96     1750   1602   1782    -57    -57     27
ATOM   1353  C   LEU E  96      31.178   6.970  57.207  1.00 13.77           C  
ANISOU 1353  C   LEU E  96     1776   1743   1711    -14    -33    -11
ATOM   1354  O   LEU E  96      32.027   7.785  57.570  1.00 12.79           O  
ANISOU 1354  O   LEU E  96     1583   1704   1571    -41   -107     30
ATOM   1355  CB  LEU E  96      29.502   7.833  55.532  1.00 13.32           C  
ANISOU 1355  CB  LEU E  96     1711   1559   1791     27    -68     37
ATOM   1356  CG  LEU E  96      28.134   8.458  55.168  1.00 14.05           C  
ANISOU 1356  CG  LEU E  96     1756   1735   1845    -76     29    -21
ATOM   1357  CD1 LEU E  96      28.121   8.875  53.683  1.00 14.61           C  
ANISOU 1357  CD1 LEU E  96     1878   2039   1634      8    -76    -37
ATOM   1358  CD2 LEU E  96      26.935   7.557  55.527  1.00 15.24           C  
ANISOU 1358  CD2 LEU E  96     1897   2146   1746     60   -164    117
ATOM   1359  H   LEU E  96      30.053   9.358  57.734  1.00  0.00           H  
ATOM   1360  HA  LEU E  96      29.061   6.584  57.253  1.00  0.00           H  
ATOM   1361  HB3 LEU E  96      29.672   6.964  54.894  1.00  0.00           H  
ATOM   1362  HB2 LEU E  96      30.271   8.556  55.264  1.00  0.00           H  
ATOM   1363  HG  LEU E  96      28.034   9.381  55.738  1.00  0.00           H  
ATOM   1364 HD11 LEU E  96      27.926   9.941  53.575  1.00  0.00           H  
ATOM   1365 HD12 LEU E  96      29.084   8.683  53.213  1.00  0.00           H  
ATOM   1366 HD13 LEU E  96      27.372   8.343  53.095  1.00  0.00           H  
ATOM   1367 HD21 LEU E  96      26.160   7.556  54.761  1.00  0.00           H  
ATOM   1368 HD22 LEU E  96      27.244   6.525  55.669  1.00  0.00           H  
ATOM   1369 HD23 LEU E  96      26.465   7.885  56.454  1.00  0.00           H  
ATOM   1370  N   ASN E  97      31.451   5.679  56.971  1.00 15.12           N  
ANISOU 1370  N   ASN E  97     1916   1860   1966    -28    -78    -48
ATOM   1371  CA  ASN E  97      32.783   5.077  57.105  1.00 15.47           C  
ANISOU 1371  CA  ASN E  97     1977   1889   2011     -1    -28    -13
ATOM   1372  C   ASN E  97      33.650   5.256  55.840  1.00 16.02           C  
ANISOU 1372  C   ASN E  97     2066   1964   2055     67    -84    -59
ATOM   1373  O   ASN E  97      33.226   5.887  54.869  1.00 15.58           O  
ANISOU 1373  O   ASN E  97     1974   1931   2013    104   -224   -164
ATOM   1374  CB  ASN E  97      32.640   3.596  57.559  1.00 16.59           C  
ANISOU 1374  CB  ASN E  97     2122   2059   2120     17    -76    -25
ATOM   1375  CG  ASN E  97      31.906   2.648  56.600  1.00 17.90           C  
ANISOU 1375  CG  ASN E  97     2458   2152   2187   -174    -74      2
ATOM   1376  OD1 ASN E  97      31.702   2.955  55.429  1.00 18.59           O  
ANISOU 1376  OD1 ASN E  97     2511   2303   2249   -164     -9   -323
ATOM   1377  ND2 ASN E  97      31.508   1.475  57.096  1.00 22.70           N  
ANISOU 1377  ND2 ASN E  97     3389   2665   2568   -443   -255     85
ATOM   1378  H   ASN E  97      30.711   5.062  56.662  1.00  0.00           H  
ATOM   1379  HA  ASN E  97      33.317   5.599  57.901  1.00  0.00           H  
ATOM   1380  HB3 ASN E  97      32.122   3.579  58.517  1.00  0.00           H  
ATOM   1381  HB2 ASN E  97      33.622   3.167  57.755  1.00  0.00           H  
ATOM   1382 HD22 ASN E  97      31.020   0.821  56.498  1.00  0.00           H  
ATOM   1383 HD21 ASN E  97      31.684   1.237  58.063  1.00  0.00           H  
ATOM   1384  N   SER E  98      34.849   4.653  55.879  1.00 15.71           N  
ANISOU 1384  N   SER E  98     1989   1918   2062    105    -54    -25
ATOM   1385  CA  SER E  98      35.816   4.571  54.779  1.00 16.15           C  
ANISOU 1385  CA  SER E  98     2064   2017   2055     11    -52      7
ATOM   1386  C   SER E  98      35.319   3.785  53.544  1.00 16.48           C  
ANISOU 1386  C   SER E  98     2096   2040   2124     47    -17    -14
ATOM   1387  O   SER E  98      35.889   3.959  52.467  1.00 16.09           O  
ANISOU 1387  O   SER E  98     2234   1930   1946     25     17    -19
ATOM   1388  CB ASER E  98      37.117   3.947  55.322  0.50 16.53           C  
ANISOU 1388  CB ASER E  98     2065   2086   2127     10    -36    -39
ATOM   1389  CB BSER E  98      37.012   4.140  55.080  0.50 16.02           C  
ANISOU 1389  CB BSER E  98     1988   2014   2082     12    -36    -45
ATOM   1390  OG ASER E  98      37.751   4.826  56.229  0.50 20.20           O  
ANISOU 1390  OG ASER E  98     2631   2589   2454    -88    -49     63
ATOM   1391  OG BSER E  98      36.962   2.783  55.447  0.50 14.64           O  
ANISOU 1391  OG BSER E  98     1731   1795   2034     25      0     70
ATOM   1392  H   SER E  98      35.131   4.202  56.741  1.00  0.00           H  
ATOM   1393  HA  SER E  98      36.030   5.585  54.439  1.00  0.00           H  
ATOM   1394  HB3ASER E  98      37.819   3.749  54.511  0.50  0.00           H  
ATOM   1395  HB3BSER E  98      37.417   4.725  55.906  0.50  0.00           H  
ATOM   1396  HB2ASER E  98      36.921   2.995  55.818  0.50  0.00           H  
ATOM   1397  HB2BSER E  98      37.680   4.261  54.227  0.50  0.00           H  
ATOM   1398  HG ASER E  98      37.195   4.901  57.012  0.50  0.00           H  
ATOM   1399  HG BSER E  98      37.845   2.479  55.670  0.50  0.00           H  
ATOM   1400  N   SER E  99      34.268   2.961  53.706  1.00 16.59           N  
ANISOU 1400  N   SER E  99     2211   1980   2111     16     -5     -7
ATOM   1401  CA  SER E  99      33.580   2.233  52.635  1.00 17.29           C  
ANISOU 1401  CA  SER E  99     2247   2145   2177      1    -30      7
ATOM   1402  C   SER E  99      32.421   3.030  51.997  1.00 16.30           C  
ANISOU 1402  C   SER E  99     2108   2013   2072    -72    -73     -8
ATOM   1403  O   SER E  99      31.821   2.537  51.041  1.00 16.68           O  
ANISOU 1403  O   SER E  99     2173   2197   1965   -115   -165     12
ATOM   1404  CB ASER E  99      33.095   0.874  53.186  0.50 17.54           C  
ANISOU 1404  CB ASER E  99     2301   2126   2236     30    -83    -27
ATOM   1405  CB BSER E  99      32.930   0.977  53.014  0.50 17.60           C  
ANISOU 1405  CB BSER E  99     2302   2142   2242     14    -75    -15
ATOM   1406  OG ASER E  99      34.165  -0.048  53.222  0.50 18.82           O  
ANISOU 1406  OG ASER E  99     2519   2168   2463    191   -143     47
ATOM   1407  OG BSER E  99      31.701   1.131  53.705  0.50 19.56           O  
ANISOU 1407  OG BSER E  99     2571   2354   2504    -42    -80    200
ATOM   1408  H   SER E  99      33.844   2.886  54.621  1.00  0.00           H  
ATOM   1409  HA  SER E  99      34.281   2.037  51.821  1.00  0.00           H  
ATOM   1410  HB3ASER E  99      32.315   0.441  52.559  0.50  0.00           H  
ATOM   1411  HB3BSER E  99      33.652   0.481  53.663  0.50  0.00           H  
ATOM   1412  HB2ASER E  99      32.670   0.968  54.183  0.50  0.00           H  
ATOM   1413  HB2BSER E  99      32.778   0.343  52.141  0.50  0.00           H  
ATOM   1414  HG ASER E  99      34.782   0.232  53.904  0.50  0.00           H  
ATOM   1415  HG BSER E  99      31.373   0.269  53.971  0.50  0.00           H  
ATOM   1416  N   GLY E 100      32.138   4.248  52.495  1.00 15.46           N  
ANISOU 1416  N   GLY E 100     1941   2002   1929     -6    -47    -59
ATOM   1417  CA  GLY E 100      31.109   5.135  51.952  1.00 15.39           C  
ANISOU 1417  CA  GLY E 100     1920   1989   1939    -31    -42    -16
ATOM   1418  C   GLY E 100      29.698   4.740  52.414  1.00 14.74           C  
ANISOU 1418  C   GLY E 100     1852   1852   1897    -65   -107     26
ATOM   1419  O   GLY E 100      28.736   5.038  51.709  1.00 15.11           O  
ANISOU 1419  O   GLY E 100     1731   1941   2066   -203   -198    101
ATOM   1420  H   GLY E 100      32.669   4.597  53.282  1.00  0.00           H  
ATOM   1421  HA3 GLY E 100      31.156   5.152  50.862  1.00  0.00           H  
ATOM   1422  HA2 GLY E 100      31.311   6.148  52.289  1.00  0.00           H  
ATOM   1423  N   SER E 101      29.573   4.050  53.557  1.00 15.05           N  
ANISOU 1423  N   SER E 101     1866   1958   1892    -63    -81     14
ATOM   1424  CA  SER E 101      28.324   3.477  54.055  1.00 14.79           C  
ANISOU 1424  CA  SER E 101     1890   1931   1799    -58    -77     21
ATOM   1425  C   SER E 101      28.117   3.826  55.535  1.00 14.76           C  
ANISOU 1425  C   SER E 101     1913   1917   1777   -167    -65     39
ATOM   1426  O   SER E 101      29.079   4.144  56.234  1.00 14.55           O  
ANISOU 1426  O   SER E 101     1928   1983   1614   -260   -191     64
ATOM   1427  CB  SER E 101      28.375   1.961  53.788  1.00 15.00           C  
ANISOU 1427  CB  SER E 101     1871   2016   1809    -20   -113    -33
ATOM   1428  OG  SER E 101      29.206   1.268  54.697  1.00 17.55           O  
ANISOU 1428  OG  SER E 101     2393   1985   2287    -33   -285     -2
ATOM   1429  H   SER E 101      30.396   3.827  54.102  1.00  0.00           H  
ATOM   1430  HA  SER E 101      27.481   3.893  53.503  1.00  0.00           H  
ATOM   1431  HB3 SER E 101      28.730   1.765  52.778  1.00  0.00           H  
ATOM   1432  HB2 SER E 101      27.371   1.547  53.849  1.00  0.00           H  
ATOM   1433  HG  SER E 101      29.441   0.415  54.318  1.00  0.00           H  
ATOM   1434  N   GLY E 102      26.862   3.762  55.998  1.00 15.48           N  
ANISOU 1434  N   GLY E 102     1971   2061   1847   -168    -38      0
ATOM   1435  CA  GLY E 102      26.568   4.070  57.390  1.00 15.99           C  
ANISOU 1435  CA  GLY E 102     2043   2123   1906   -123     34     32
ATOM   1436  C   GLY E 102      25.170   3.610  57.787  1.00 15.63           C  
ANISOU 1436  C   GLY E 102     1961   2074   1902   -153      4     18
ATOM   1437  O   GLY E 102      24.347   3.205  56.965  1.00 16.06           O  
ANISOU 1437  O   GLY E 102     2048   2230   1822   -448     43     89
ATOM   1438  H   GLY E 102      26.090   3.516  55.391  1.00  0.00           H  
ATOM   1439  HA3 GLY E 102      26.660   5.143  57.564  1.00  0.00           H  
ATOM   1440  HA2 GLY E 102      27.284   3.565  58.039  1.00  0.00           H  
ATOM   1441  N   SER E 103      24.936   3.712  59.100  1.00 15.80           N  
ANISOU 1441  N   SER E 103     1972   2158   1872   -139    -83    -57
ATOM   1442  CA  SER E 103      23.655   3.538  59.771  1.00 16.18           C  
ANISOU 1442  CA  SER E 103     2031   2116   1998   -112      3     16
ATOM   1443  C   SER E 103      22.907   4.879  59.838  1.00 16.29           C  
ANISOU 1443  C   SER E 103     2038   2095   2055   -152     82     22
ATOM   1444  O   SER E 103      23.543   5.937  59.830  1.00 15.81           O  
ANISOU 1444  O   SER E 103     2016   1972   2017    -73    149     82
ATOM   1445  CB  SER E 103      23.932   2.960  61.178  1.00 16.50           C  
ANISOU 1445  CB  SER E 103     2123   2069   2077   -160    -52     57
ATOM   1446  OG  SER E 103      24.574   3.886  62.037  1.00 17.43           O  
ANISOU 1446  OG  SER E 103     2210   2440   1971      0    176   -102
ATOM   1447  H   SER E 103      25.679   4.071  59.687  1.00  0.00           H  
ATOM   1448  HA  SER E 103      23.052   2.824  59.210  1.00  0.00           H  
ATOM   1449  HB3 SER E 103      24.539   2.057  61.110  1.00  0.00           H  
ATOM   1450  HB2 SER E 103      22.995   2.669  61.653  1.00  0.00           H  
ATOM   1451  HG  SER E 103      25.480   4.008  61.740  1.00  0.00           H  
ATOM   1452  N   TYR E 104      21.571   4.809  59.959  1.00 17.43           N  
ANISOU 1452  N   TYR E 104     2128   2176   2319    -99     70    -42
ATOM   1453  CA  TYR E 104      20.734   5.987  60.203  1.00 18.45           C  
ANISOU 1453  CA  TYR E 104     2284   2300   2425    -82     63    -39
ATOM   1454  C   TYR E 104      20.984   6.632  61.576  1.00 17.76           C  
ANISOU 1454  C   TYR E 104     2118   2192   2439    -56    108    -31
ATOM   1455  O   TYR E 104      20.876   7.850  61.666  1.00 17.40           O  
ANISOU 1455  O   TYR E 104     2072   1997   2540   -139    192    -25
ATOM   1456  CB  TYR E 104      19.241   5.648  60.025  1.00 19.29           C  
ANISOU 1456  CB  TYR E 104     2336   2477   2516     12     84    -86
ATOM   1457  CG  TYR E 104      18.803   5.325  58.606  1.00 22.63           C  
ANISOU 1457  CG  TYR E 104     2769   3011   2815   -131    114     33
ATOM   1458  CD1 TYR E 104      19.056   6.237  57.559  1.00 25.99           C  
ANISOU 1458  CD1 TYR E 104     3291   3550   3032   -179    -68     16
ATOM   1459  CD2 TYR E 104      18.105   4.130  58.334  1.00 25.89           C  
ANISOU 1459  CD2 TYR E 104     3197   3542   3097   -237     64    -71
ATOM   1460  CE1 TYR E 104      18.618   5.957  56.251  1.00 27.09           C  
ANISOU 1460  CE1 TYR E 104     3458   3786   3048   -234      1     14
ATOM   1461  CE2 TYR E 104      17.656   3.855  57.028  1.00 26.47           C  
ANISOU 1461  CE2 TYR E 104     3304   3891   2861   -233    124     72
ATOM   1462  CZ  TYR E 104      17.909   4.771  55.988  1.00 26.90           C  
ANISOU 1462  CZ  TYR E 104     3399   3805   3017   -324     60     53
ATOM   1463  OH  TYR E 104      17.459   4.520  54.727  1.00 27.01           O  
ANISOU 1463  OH  TYR E 104     3242   4377   2644   -437    269     92
ATOM   1464  H   TYR E 104      21.106   3.911  59.956  1.00  0.00           H  
ATOM   1465  HA  TYR E 104      21.009   6.736  59.459  1.00  0.00           H  
ATOM   1466  HB3 TYR E 104      18.638   6.503  60.336  1.00  0.00           H  
ATOM   1467  HB2 TYR E 104      18.964   4.829  60.692  1.00  0.00           H  
ATOM   1468  HD1 TYR E 104      19.580   7.161  57.751  1.00  0.00           H  
ATOM   1469  HD2 TYR E 104      17.896   3.427  59.127  1.00  0.00           H  
ATOM   1470  HE1 TYR E 104      18.816   6.658  55.454  1.00  0.00           H  
ATOM   1471  HE2 TYR E 104      17.110   2.944  56.830  1.00  0.00           H  
ATOM   1472  HH  TYR E 104      17.092   3.635  54.619  1.00  0.00           H  
ATOM   1473  N   SER E 105      21.353   5.836  62.598  1.00 17.75           N  
ANISOU 1473  N   SER E 105     2197   2198   2347   -106    154    -26
ATOM   1474  CA  SER E 105      21.693   6.322  63.938  1.00 18.57           C  
ANISOU 1474  CA  SER E 105     2418   2254   2382    -32     65     14
ATOM   1475  C   SER E 105      22.972   7.183  63.979  1.00 17.29           C  
ANISOU 1475  C   SER E 105     2286   2109   2172    -35     79     16
ATOM   1476  O   SER E 105      23.012   8.140  64.751  1.00 15.97           O  
ANISOU 1476  O   SER E 105     2292   1733   2043     -4     11     18
ATOM   1477  CB  SER E 105      21.732   5.137  64.926  1.00 19.50           C  
ANISOU 1477  CB  SER E 105     2608   2353   2448    -35     92     50
ATOM   1478  OG  SER E 105      22.881   4.330  64.758  1.00 22.11           O  
ANISOU 1478  OG  SER E 105     3143   2554   2702     91    106    247
ATOM   1479  H   SER E 105      21.425   4.838  62.458  1.00  0.00           H  
ATOM   1480  HA  SER E 105      20.867   6.962  64.248  1.00  0.00           H  
ATOM   1481  HB3 SER E 105      20.836   4.523  64.831  1.00  0.00           H  
ATOM   1482  HB2 SER E 105      21.737   5.513  65.950  1.00  0.00           H  
ATOM   1483  HG  SER E 105      22.714   3.466  65.148  1.00  0.00           H  
ATOM   1484  N   GLY E 106      23.968   6.861  63.132  1.00 16.84           N  
ANISOU 1484  N   GLY E 106     2201   2021   2173     14    100    -46
ATOM   1485  CA  GLY E 106      25.208   7.628  62.992  1.00 16.05           C  
ANISOU 1485  CA  GLY E 106     1989   1982   2127     17    114    -33
ATOM   1486  C   GLY E 106      24.955   8.972  62.292  1.00 14.85           C  
ANISOU 1486  C   GLY E 106     1747   1845   2049    -22    210    -61
ATOM   1487  O   GLY E 106      25.580   9.968  62.657  1.00 14.09           O  
ANISOU 1487  O   GLY E 106     1586   1839   1925     73    131    -36
ATOM   1488  H   GLY E 106      23.867   6.044  62.545  1.00  0.00           H  
ATOM   1489  HA3 GLY E 106      25.917   7.048  62.400  1.00  0.00           H  
ATOM   1490  HA2 GLY E 106      25.664   7.792  63.970  1.00  0.00           H  
ATOM   1491  N   ILE E 107      24.016   9.007  61.328  1.00 14.32           N  
ANISOU 1491  N   ILE E 107     1710   1798   1931    -88    181    -49
ATOM   1492  CA  ILE E 107      23.567  10.218  60.633  1.00 14.27           C  
ANISOU 1492  CA  ILE E 107     1766   1770   1883    -73    152    -10
ATOM   1493  C   ILE E 107      22.723  11.128  61.541  1.00 13.19           C  
ANISOU 1493  C   ILE E 107     1683   1516   1810   -100     80     50
ATOM   1494  O   ILE E 107      22.960  12.333  61.543  1.00 12.37           O  
ANISOU 1494  O   ILE E 107     1639   1499   1561    -77     88     52
ATOM   1495  CB  ILE E 107      22.789   9.887  59.326  1.00 14.20           C  
ANISOU 1495  CB  ILE E 107     1678   1767   1949    -28    236    -14
ATOM   1496  CG1 ILE E 107      23.732   9.230  58.296  1.00 15.90           C  
ANISOU 1496  CG1 ILE E 107     2078   1978   1985     -8    139     63
ATOM   1497  CG2 ILE E 107      22.067  11.091  58.673  1.00 15.76           C  
ANISOU 1497  CG2 ILE E 107     2013   1950   2022     56     31   -153
ATOM   1498  CD1 ILE E 107      23.007   8.367  57.260  1.00 16.91           C  
ANISOU 1498  CD1 ILE E 107     2057   2284   2083   -154     98    124
ATOM   1499  H   ILE E 107      23.542   8.152  61.073  1.00  0.00           H  
ATOM   1500  HA  ILE E 107      24.447  10.794  60.349  1.00  0.00           H  
ATOM   1501  HB  ILE E 107      22.024   9.151  59.577  1.00  0.00           H  
ATOM   1502 HG13 ILE E 107      24.462   8.592  58.795  1.00  0.00           H  
ATOM   1503 HG12 ILE E 107      24.317   9.999  57.792  1.00  0.00           H  
ATOM   1504 HG21 ILE E 107      21.639  10.835  57.705  1.00  0.00           H  
ATOM   1505 HG22 ILE E 107      21.239  11.449  59.285  1.00  0.00           H  
ATOM   1506 HG23 ILE E 107      22.753  11.924  58.512  1.00  0.00           H  
ATOM   1507 HD11 ILE E 107      23.499   8.451  56.292  1.00  0.00           H  
ATOM   1508 HD12 ILE E 107      23.026   7.320  57.558  1.00  0.00           H  
ATOM   1509 HD13 ILE E 107      21.963   8.650  57.129  1.00  0.00           H  
ATOM   1510  N   VAL E 108      21.805  10.534  62.324  1.00 14.13           N  
ANISOU 1510  N   VAL E 108     1730   1710   1926     22    100      9
ATOM   1511  CA  VAL E 108      20.995  11.198  63.351  1.00 14.48           C  
ANISOU 1511  CA  VAL E 108     1742   1826   1934     32     65     30
ATOM   1512  C   VAL E 108      21.855  11.930  64.392  1.00 13.99           C  
ANISOU 1512  C   VAL E 108     1728   1758   1826     43    182     -8
ATOM   1513  O   VAL E 108      21.604  13.105  64.644  1.00 13.03           O  
ANISOU 1513  O   VAL E 108     1522   1676   1750     36    339     58
ATOM   1514  CB  VAL E 108      20.050  10.186  64.066  1.00 14.66           C  
ANISOU 1514  CB  VAL E 108     1768   1793   2007     28     70     -1
ATOM   1515  CG1 VAL E 108      19.475  10.631  65.429  1.00 14.90           C  
ANISOU 1515  CG1 VAL E 108     1784   1918   1957     48    -19     40
ATOM   1516  CG2 VAL E 108      18.879   9.829  63.149  1.00 16.54           C  
ANISOU 1516  CG2 VAL E 108     1875   2139   2268     37     56     68
ATOM   1517  H   VAL E 108      21.663   9.535  62.238  1.00  0.00           H  
ATOM   1518  HA  VAL E 108      20.382  11.948  62.848  1.00  0.00           H  
ATOM   1519  HB  VAL E 108      20.612   9.270  64.240  1.00  0.00           H  
ATOM   1520 HG11 VAL E 108      18.753   9.907  65.806  1.00  0.00           H  
ATOM   1521 HG12 VAL E 108      20.246  10.723  66.193  1.00  0.00           H  
ATOM   1522 HG13 VAL E 108      18.965  11.591  65.348  1.00  0.00           H  
ATOM   1523 HG21 VAL E 108      18.324   8.968  63.521  1.00  0.00           H  
ATOM   1524 HG22 VAL E 108      18.204  10.677  63.112  1.00  0.00           H  
ATOM   1525 HG23 VAL E 108      19.185   9.616  62.127  1.00  0.00           H  
ATOM   1526  N   SER E 109      22.876  11.238  64.923  1.00 14.29           N  
ANISOU 1526  N   SER E 109     1829   1719   1881     14    142     22
ATOM   1527  CA  SER E 109      23.844  11.782  65.874  1.00 14.63           C  
ANISOU 1527  CA  SER E 109     1904   1826   1828     15     16     25
ATOM   1528  C   SER E 109      24.698  12.930  65.299  1.00 14.81           C  
ANISOU 1528  C   SER E 109     1840   1809   1977    -26    -14    -43
ATOM   1529  O   SER E 109      25.094  13.810  66.061  1.00 13.75           O  
ANISOU 1529  O   SER E 109     1622   1780   1819     57     17    -86
ATOM   1530  CB  SER E 109      24.738  10.637  66.379  1.00 15.36           C  
ANISOU 1530  CB  SER E 109     2090   1852   1892    -49    -64     36
ATOM   1531  OG  SER E 109      24.012   9.763  67.220  1.00 17.75           O  
ANISOU 1531  OG  SER E 109     2406   2218   2119   -239   -168    145
ATOM   1532  H   SER E 109      23.008  10.269  64.667  1.00  0.00           H  
ATOM   1533  HA  SER E 109      23.289  12.190  66.722  1.00  0.00           H  
ATOM   1534  HB3 SER E 109      25.552  11.041  66.977  1.00  0.00           H  
ATOM   1535  HB2 SER E 109      25.183  10.077  65.555  1.00  0.00           H  
ATOM   1536  HG  SER E 109      23.962  10.159  68.098  1.00  0.00           H  
ATOM   1537  N   GLY E 110      24.935  12.926  63.975  1.00 14.46           N  
ANISOU 1537  N   GLY E 110     1757   1754   1982      3    -12    -95
ATOM   1538  CA  GLY E 110      25.660  13.980  63.270  1.00 14.18           C  
ANISOU 1538  CA  GLY E 110     1744   1708   1933    -20     -4    -14
ATOM   1539  C   GLY E 110      24.781  15.217  63.032  1.00 13.35           C  
ANISOU 1539  C   GLY E 110     1697   1629   1744    -41    130      4
ATOM   1540  O   GLY E 110      25.288  16.334  63.128  1.00 13.21           O  
ANISOU 1540  O   GLY E 110     1625   1664   1730     -4    289    -34
ATOM   1541  H   GLY E 110      24.573  12.167  63.413  1.00  0.00           H  
ATOM   1542  HA3 GLY E 110      25.988  13.597  62.306  1.00  0.00           H  
ATOM   1543  HA2 GLY E 110      26.558  14.261  63.822  1.00  0.00           H  
ATOM   1544  N   ILE E 111      23.478  15.032  62.741  1.00 13.64           N  
ANISOU 1544  N   ILE E 111     1792   1658   1730    -38    126     60
ATOM   1545  CA  ILE E 111      22.508  16.122  62.570  1.00 13.63           C  
ANISOU 1545  CA  ILE E 111     1833   1678   1668    -10    147    -18
ATOM   1546  C   ILE E 111      22.211  16.808  63.919  1.00 13.30           C  
ANISOU 1546  C   ILE E 111     1705   1573   1775     -3    190    -63
ATOM   1547  O   ILE E 111      22.159  18.037  63.967  1.00 12.76           O  
ANISOU 1547  O   ILE E 111     1630   1691   1527      1    176     -6
ATOM   1548  CB  ILE E 111      21.153  15.652  61.954  1.00 13.58           C  
ANISOU 1548  CB  ILE E 111     1899   1744   1516      0    151     31
ATOM   1549  CG1 ILE E 111      21.297  15.020  60.552  1.00 13.91           C  
ANISOU 1549  CG1 ILE E 111     1827   1650   1806    -23    184    -19
ATOM   1550  CG2 ILE E 111      20.083  16.768  61.882  1.00 14.66           C  
ANISOU 1550  CG2 ILE E 111     1887   1913   1769   -100    151     71
ATOM   1551  CD1 ILE E 111      20.171  14.024  60.226  1.00 14.59           C  
ANISOU 1551  CD1 ILE E 111     1889   1783   1871     78     33    -76
ATOM   1552  H   ILE E 111      23.115  14.092  62.652  1.00  0.00           H  
ATOM   1553  HA  ILE E 111      22.949  16.864  61.903  1.00  0.00           H  
ATOM   1554  HB  ILE E 111      20.775  14.865  62.606  1.00  0.00           H  
ATOM   1555 HG13 ILE E 111      22.237  14.482  60.472  1.00  0.00           H  
ATOM   1556 HG12 ILE E 111      21.345  15.798  59.789  1.00  0.00           H  
ATOM   1557 HG21 ILE E 111      19.192  16.443  61.350  1.00  0.00           H  
ATOM   1558 HG22 ILE E 111      19.752  17.090  62.868  1.00  0.00           H  
ATOM   1559 HG23 ILE E 111      20.461  17.645  61.356  1.00  0.00           H  
ATOM   1560 HD11 ILE E 111      20.216  13.700  59.188  1.00  0.00           H  
ATOM   1561 HD12 ILE E 111      20.246  13.133  60.847  1.00  0.00           H  
ATOM   1562 HD13 ILE E 111      19.183  14.450  60.387  1.00  0.00           H  
ATOM   1563  N   GLU E 112      22.063  15.999  64.984  1.00 14.37           N  
ANISOU 1563  N   GLU E 112     1749   1866   1844     48     86    -83
ATOM   1564  CA  GLU E 112      21.908  16.436  66.371  1.00 14.70           C  
ANISOU 1564  CA  GLU E 112     1814   1892   1877     45    136    -77
ATOM   1565  C   GLU E 112      23.125  17.217  66.884  1.00 14.14           C  
ANISOU 1565  C   GLU E 112     1847   1888   1636    112     74   -126
ATOM   1566  O   GLU E 112      22.926  18.254  67.513  1.00 13.67           O  
ANISOU 1566  O   GLU E 112     1605   1837   1749     82     24   -141
ATOM   1567  CB  GLU E 112      21.617  15.222  67.271  1.00 14.97           C  
ANISOU 1567  CB  GLU E 112     1830   2011   1846     28    171    -45
ATOM   1568  CG  GLU E 112      20.198  14.644  67.085  1.00 17.20           C  
ANISOU 1568  CG  GLU E 112     2058   2170   2308    -12    238     55
ATOM   1569  CD  GLU E 112      19.959  13.331  67.839  1.00 20.69           C  
ANISOU 1569  CD  GLU E 112     2427   2553   2880   -116     65    159
ATOM   1570  OE1 GLU E 112      18.792  12.885  67.831  1.00 24.80           O  
ANISOU 1570  OE1 GLU E 112     3058   3006   3355   -266    521    160
ATOM   1571  OE2 GLU E 112      20.931  12.766  68.389  1.00 25.51           O1-
ANISOU 1571  OE2 GLU E 112     3034   3100   3556   -126    131    472
ATOM   1572  H   GLU E 112      22.090  14.997  64.845  1.00  0.00           H  
ATOM   1573  HA  GLU E 112      21.051  17.110  66.416  1.00  0.00           H  
ATOM   1574  HB3 GLU E 112      21.744  15.502  68.318  1.00  0.00           H  
ATOM   1575  HB2 GLU E 112      22.365  14.452  67.074  1.00  0.00           H  
ATOM   1576  HG3 GLU E 112      19.981  14.473  66.032  1.00  0.00           H  
ATOM   1577  HG2 GLU E 112      19.464  15.375  67.425  1.00  0.00           H  
ATOM   1578  N   TRP E 113      24.349  16.753  66.563  1.00 14.81           N  
ANISOU 1578  N   TRP E 113     1921   1904   1801     43     43   -114
ATOM   1579  CA  TRP E 113      25.594  17.468  66.856  1.00 14.85           C  
ANISOU 1579  CA  TRP E 113     1841   1926   1873     23     33    -91
ATOM   1580  C   TRP E 113      25.653  18.834  66.158  1.00 14.15           C  
ANISOU 1580  C   TRP E 113     1686   1867   1822      1     88    -85
ATOM   1581  O   TRP E 113      25.975  19.821  66.812  1.00 13.63           O  
ANISOU 1581  O   TRP E 113     1693   1988   1495     62    106    -28
ATOM   1582  CB  TRP E 113      26.822  16.603  66.502  1.00 14.40           C  
ANISOU 1582  CB  TRP E 113     1928   1772   1768     54     36   -101
ATOM   1583  CG  TRP E 113      28.164  17.212  66.813  1.00 15.51           C  
ANISOU 1583  CG  TRP E 113     1811   2149   1932    127     -6   -110
ATOM   1584  CD1 TRP E 113      28.843  17.033  67.968  1.00 15.89           C  
ANISOU 1584  CD1 TRP E 113     1970   2065   2000    218     68    -91
ATOM   1585  CD2 TRP E 113      28.944  18.187  66.045  1.00 14.69           C  
ANISOU 1585  CD2 TRP E 113     1659   1790   2130    380   -118   -218
ATOM   1586  NE1 TRP E 113      29.984  17.805  67.964  1.00 16.46           N  
ANISOU 1586  NE1 TRP E 113     1902   2193   2158    218    -29   -249
ATOM   1587  CE2 TRP E 113      30.089  18.555  66.814  1.00 15.81           C  
ANISOU 1587  CE2 TRP E 113     1885   2040   2082    154    154   -264
ATOM   1588  CE3 TRP E 113      28.795  18.821  64.786  1.00 15.67           C  
ANISOU 1588  CE3 TRP E 113     1736   2027   2191    238    234   -168
ATOM   1589  CZ2 TRP E 113      31.023  19.507  66.371  1.00 16.48           C  
ANISOU 1589  CZ2 TRP E 113     1880   2276   2104    300    235   -254
ATOM   1590  CZ3 TRP E 113      29.711  19.794  64.339  1.00 16.56           C  
ANISOU 1590  CZ3 TRP E 113     1940   2268   2081    235    220   -125
ATOM   1591  CH2 TRP E 113      30.822  20.141  65.133  1.00 16.56           C  
ANISOU 1591  CH2 TRP E 113     1940   2060   2291    241    236   -256
ATOM   1592  H   TRP E 113      24.438  15.883  66.055  1.00  0.00           H  
ATOM   1593  HA  TRP E 113      25.616  17.651  67.931  1.00  0.00           H  
ATOM   1594  HB3 TRP E 113      26.807  16.343  65.443  1.00  0.00           H  
ATOM   1595  HB2 TRP E 113      26.752  15.662  67.045  1.00  0.00           H  
ATOM   1596  HD1 TRP E 113      28.520  16.389  68.772  1.00  0.00           H  
ATOM   1597  HE1 TRP E 113      30.645  17.813  68.734  1.00  0.00           H  
ATOM   1598  HE3 TRP E 113      27.953  18.564  64.161  1.00  0.00           H  
ATOM   1599  HZ2 TRP E 113      31.874  19.759  66.986  1.00  0.00           H  
ATOM   1600  HZ3 TRP E 113      29.564  20.273  63.383  1.00  0.00           H  
ATOM   1601  HH2 TRP E 113      31.523  20.884  64.787  1.00  0.00           H  
ATOM   1602  N   ALA E 114      25.316  18.868  64.858  1.00 14.17           N  
ANISOU 1602  N   ALA E 114     1734   1772   1876    -14    -12    -97
ATOM   1603  CA  ALA E 114      25.303  20.081  64.045  1.00 14.37           C  
ANISOU 1603  CA  ALA E 114     1767   1803   1888    -27     33    -48
ATOM   1604  C   ALA E 114      24.289  21.133  64.532  1.00 13.82           C  
ANISOU 1604  C   ALA E 114     1822   1692   1737    -24    -34    -49
ATOM   1605  O   ALA E 114      24.605  22.321  64.537  1.00 13.67           O  
ANISOU 1605  O   ALA E 114     1728   1707   1758     23    203   -199
ATOM   1606  CB  ALA E 114      25.070  19.697  62.577  1.00 14.06           C  
ANISOU 1606  CB  ALA E 114     1743   1717   1880    -67     95    -49
ATOM   1607  H   ALA E 114      25.066  18.010  64.385  1.00  0.00           H  
ATOM   1608  HA  ALA E 114      26.296  20.525  64.125  1.00  0.00           H  
ATOM   1609  HB1 ALA E 114      24.937  20.576  61.947  1.00  0.00           H  
ATOM   1610  HB2 ALA E 114      25.918  19.136  62.182  1.00  0.00           H  
ATOM   1611  HB3 ALA E 114      24.184  19.072  62.467  1.00  0.00           H  
ATOM   1612  N   THR E 115      23.113  20.681  64.989  1.00 14.50           N  
ANISOU 1612  N   THR E 115     1809   1848   1851    -12     44    -13
ATOM   1613  CA  THR E 115      22.080  21.543  65.562  1.00 14.53           C  
ANISOU 1613  CA  THR E 115     1804   1857   1859      5    -19    -69
ATOM   1614  C   THR E 115      22.483  22.112  66.940  1.00 14.48           C  
ANISOU 1614  C   THR E 115     1813   1760   1928     56      3    -88
ATOM   1615  O   THR E 115      22.270  23.300  67.177  1.00 14.61           O  
ANISOU 1615  O   THR E 115     1798   1933   1818    126     -2   -250
ATOM   1616  CB  THR E 115      20.731  20.795  65.691  1.00 14.98           C  
ANISOU 1616  CB  THR E 115     1797   1852   2042    -22    -30     -1
ATOM   1617  OG1 THR E 115      20.374  20.285  64.423  1.00 14.20           O  
ANISOU 1617  OG1 THR E 115     1469   1994   1929    -46   -145    -45
ATOM   1618  CG2 THR E 115      19.556  21.653  66.191  1.00 15.27           C  
ANISOU 1618  CG2 THR E 115     1897   1948   1957     -1     69    -98
ATOM   1619  H   THR E 115      22.920  19.688  64.972  1.00  0.00           H  
ATOM   1620  HA  THR E 115      21.933  22.385  64.882  1.00  0.00           H  
ATOM   1621  HB  THR E 115      20.850  19.938  66.355  1.00  0.00           H  
ATOM   1622  HG1 THR E 115      21.054  19.663  64.141  1.00  0.00           H  
ATOM   1623 HG21 THR E 115      18.614  21.110  66.123  1.00  0.00           H  
ATOM   1624 HG22 THR E 115      19.684  21.940  67.233  1.00  0.00           H  
ATOM   1625 HG23 THR E 115      19.453  22.566  65.603  1.00  0.00           H  
ATOM   1626  N   THR E 116      23.101  21.277  67.793  1.00 15.56           N  
ANISOU 1626  N   THR E 116     1988   2049   1873     74     46   -129
ATOM   1627  CA  THR E 116      23.601  21.643  69.122  1.00 16.30           C  
ANISOU 1627  CA  THR E 116     2093   2126   1973     21    -20    -81
ATOM   1628  C   THR E 116      24.802  22.615  69.075  1.00 16.66           C  
ANISOU 1628  C   THR E 116     2186   2163   1979     37    -40    -65
ATOM   1629  O   THR E 116      24.830  23.557  69.866  1.00 16.96           O  
ANISOU 1629  O   THR E 116     2360   2210   1872     80     69   -169
ATOM   1630  CB  THR E 116      24.017  20.375  69.920  1.00 16.37           C  
ANISOU 1630  CB  THR E 116     2112   2147   1961     16    -18   -108
ATOM   1631  OG1 THR E 116      22.870  19.575  70.128  1.00 17.20           O  
ANISOU 1631  OG1 THR E 116     2146   2531   1855    -56     99     11
ATOM   1632  CG2 THR E 116      24.667  20.615  71.296  1.00 17.40           C  
ANISOU 1632  CG2 THR E 116     2126   2383   2100     58    -77    -54
ATOM   1633  H   THR E 116      23.238  20.309  67.531  1.00  0.00           H  
ATOM   1634  HA  THR E 116      22.789  22.140  69.658  1.00  0.00           H  
ATOM   1635  HB  THR E 116      24.709  19.782  69.318  1.00  0.00           H  
ATOM   1636  HG1 THR E 116      22.330  19.971  70.822  1.00  0.00           H  
ATOM   1637 HG21 THR E 116      24.809  19.674  71.829  1.00  0.00           H  
ATOM   1638 HG22 THR E 116      25.652  21.076  71.207  1.00  0.00           H  
ATOM   1639 HG23 THR E 116      24.048  21.261  71.920  1.00  0.00           H  
ATOM   1640  N   ASN E 117      25.754  22.382  68.154  1.00 16.11           N  
ANISOU 1640  N   ASN E 117     2093   2106   1921    -14    -38   -103
ATOM   1641  CA  ASN E 117      27.003  23.149  68.016  1.00 16.61           C  
ANISOU 1641  CA  ASN E 117     2115   2147   2047     -5    -13    -81
ATOM   1642  C   ASN E 117      26.865  24.405  67.130  1.00 16.62           C  
ANISOU 1642  C   ASN E 117     2163   2161   1989    -31     30   -102
ATOM   1643  O   ASN E 117      27.882  25.048  66.863  1.00 17.47           O  
ANISOU 1643  O   ASN E 117     2323   2185   2128   -138     83    -87
ATOM   1644  CB  ASN E 117      28.142  22.209  67.545  1.00 16.89           C  
ANISOU 1644  CB  ASN E 117     2139   2119   2156    -21    -31    -79
ATOM   1645  CG  ASN E 117      28.595  21.239  68.645  1.00 19.26           C  
ANISOU 1645  CG  ASN E 117     2302   2498   2518     40   -333   -235
ATOM   1646  OD1 ASN E 117      27.867  20.325  69.024  1.00 23.62           O  
ANISOU 1646  OD1 ASN E 117     3047   2882   3042    -25   -977   -488
ATOM   1647  ND2 ASN E 117      29.807  21.435  69.167  1.00 17.45           N  
ANISOU 1647  ND2 ASN E 117     1907   2425   2295     89   -183   -441
ATOM   1648  H   ASN E 117      25.668  21.574  67.550  1.00  0.00           H  
ATOM   1649  HA  ASN E 117      27.261  23.492  69.020  1.00  0.00           H  
ATOM   1650  HB3 ASN E 117      29.017  22.792  67.254  1.00  0.00           H  
ATOM   1651  HB2 ASN E 117      27.852  21.653  66.653  1.00  0.00           H  
ATOM   1652 HD22 ASN E 117      30.153  20.831  69.901  1.00  0.00           H  
ATOM   1653 HD21 ASN E 117      30.400  22.181  68.830  1.00  0.00           H  
ATOM   1654  N   GLY E 118      25.632  24.787  66.753  1.00 16.35           N  
ANISOU 1654  N   GLY E 118     2183   2028   1999    -17    -25    -19
ATOM   1655  CA  GLY E 118      25.342  26.102  66.181  1.00 16.52           C  
ANISOU 1655  CA  GLY E 118     2212   2040   2025    -51     11    -17
ATOM   1656  C   GLY E 118      25.654  26.203  64.681  1.00 16.08           C  
ANISOU 1656  C   GLY E 118     2090   1993   2025    -52     65     -3
ATOM   1657  O   GLY E 118      25.931  27.307  64.214  1.00 15.19           O  
ANISOU 1657  O   GLY E 118     2224   1707   1840    -87     52    -39
ATOM   1658  H   GLY E 118      24.841  24.213  67.007  1.00  0.00           H  
ATOM   1659  HA3 GLY E 118      25.895  26.875  66.718  1.00  0.00           H  
ATOM   1660  HA2 GLY E 118      24.286  26.321  66.335  1.00  0.00           H  
ATOM   1661  N   MET E 119      25.618  25.088  63.927  1.00 15.41           N  
ANISOU 1661  N   MET E 119     2040   1815   1998    -82     63    -18
ATOM   1662  CA  MET E 119      25.785  25.088  62.468  1.00 14.90           C  
ANISOU 1662  CA  MET E 119     1825   1913   1923    -27     93    -21
ATOM   1663  C   MET E 119      24.622  25.816  61.780  1.00 14.64           C  
ANISOU 1663  C   MET E 119     1874   1849   1838     -2     60    -81
ATOM   1664  O   MET E 119      23.466  25.536  62.086  1.00 15.08           O  
ANISOU 1664  O   MET E 119     1780   2077   1872     44    146    -46
ATOM   1665  CB  MET E 119      25.905  23.652  61.920  1.00 14.88           C  
ANISOU 1665  CB  MET E 119     1827   1952   1873    -58     38    -24
ATOM   1666  CG  MET E 119      27.024  22.812  62.551  1.00 14.69           C  
ANISOU 1666  CG  MET E 119     1698   2042   1839   -134    212     -3
ATOM   1667  SD  MET E 119      28.703  23.399  62.252  1.00 15.32           S  
ANISOU 1667  SD  MET E 119     1710   2108   2002   -146    143    -23
ATOM   1668  CE  MET E 119      29.100  24.002  63.911  1.00 16.65           C  
ANISOU 1668  CE  MET E 119     2116   2151   2057   -230    -19   -124
ATOM   1669  H   MET E 119      25.383  24.200  64.350  1.00  0.00           H  
ATOM   1670  HA  MET E 119      26.714  25.613  62.243  1.00  0.00           H  
ATOM   1671  HB3 MET E 119      26.076  23.694  60.843  1.00  0.00           H  
ATOM   1672  HB2 MET E 119      24.957  23.127  62.041  1.00  0.00           H  
ATOM   1673  HG3 MET E 119      26.958  21.797  62.171  1.00  0.00           H  
ATOM   1674  HG2 MET E 119      26.888  22.731  63.627  1.00  0.00           H  
ATOM   1675  HE1 MET E 119      30.123  24.366  63.944  1.00  0.00           H  
ATOM   1676  HE2 MET E 119      28.437  24.821  64.185  1.00  0.00           H  
ATOM   1677  HE3 MET E 119      28.998  23.204  64.646  1.00  0.00           H  
ATOM   1678  N   ASP E 120      24.958  26.731  60.864  1.00 14.63           N  
ANISOU 1678  N   ASP E 120     1794   1919   1845     -9    120    -41
ATOM   1679  CA  ASP E 120      24.009  27.509  60.063  1.00 14.15           C  
ANISOU 1679  CA  ASP E 120     1722   1899   1755      9     73    -44
ATOM   1680  C   ASP E 120      23.503  26.739  58.834  1.00 13.17           C  
ANISOU 1680  C   ASP E 120     1597   1758   1646    -37    131     57
ATOM   1681  O   ASP E 120      22.417  27.049  58.344  1.00 12.67           O  
ANISOU 1681  O   ASP E 120     1432   1834   1547     88     86    -13
ATOM   1682  CB  ASP E 120      24.614  28.858  59.626  1.00 14.86           C  
ANISOU 1682  CB  ASP E 120     1788   1820   2038     29    -36    -57
ATOM   1683  CG  ASP E 120      25.179  29.677  60.788  1.00 16.18           C  
ANISOU 1683  CG  ASP E 120     1928   1951   2268    -95    138    -68
ATOM   1684  OD1 ASP E 120      26.347  30.105  60.678  1.00 16.90           O  
ANISOU 1684  OD1 ASP E 120     1947   2144   2328     91    285   -167
ATOM   1685  OD2 ASP E 120      24.402  29.928  61.736  1.00 17.78           O1-
ANISOU 1685  OD2 ASP E 120     2014   2316   2426   -341    253   -677
ATOM   1686  H   ASP E 120      25.934  26.899  60.664  1.00  0.00           H  
ATOM   1687  HA  ASP E 120      23.133  27.723  60.679  1.00  0.00           H  
ATOM   1688  HB3 ASP E 120      23.893  29.468  59.082  1.00  0.00           H  
ATOM   1689  HB2 ASP E 120      25.426  28.655  58.927  1.00  0.00           H  
ATOM   1690  N   VAL E 121      24.294  25.762  58.361  1.00 13.35           N  
ANISOU 1690  N   VAL E 121     1556   1750   1767     -2     -8     -7
ATOM   1691  CA  VAL E 121      23.978  24.914  57.218  1.00 12.88           C  
ANISOU 1691  CA  VAL E 121     1560   1627   1706    -30     94    -26
ATOM   1692  C   VAL E 121      24.437  23.476  57.532  1.00 12.56           C  
ANISOU 1692  C   VAL E 121     1641   1577   1554     45     61    -63
ATOM   1693  O   VAL E 121      25.507  23.287  58.113  1.00 12.89           O  
ANISOU 1693  O   VAL E 121     1589   1645   1663     69     54    -78
ATOM   1694  CB  VAL E 121      24.713  25.392  55.926  1.00 13.09           C  
ANISOU 1694  CB  VAL E 121     1582   1698   1692      7     34     36
ATOM   1695  CG1 VAL E 121      24.412  24.535  54.681  1.00 14.35           C  
ANISOU 1695  CG1 VAL E 121     1701   1879   1870   -121    102     53
ATOM   1696  CG2 VAL E 121      24.454  26.875  55.587  1.00 13.20           C  
ANISOU 1696  CG2 VAL E 121     1779   1837   1397   -148    245    -38
ATOM   1697  H   VAL E 121      25.180  25.581  58.812  1.00  0.00           H  
ATOM   1698  HA  VAL E 121      22.902  24.912  57.051  1.00  0.00           H  
ATOM   1699  HB  VAL E 121      25.782  25.304  56.110  1.00  0.00           H  
ATOM   1700 HG11 VAL E 121      24.907  24.949  53.806  1.00  0.00           H  
ATOM   1701 HG12 VAL E 121      24.768  23.510  54.780  1.00  0.00           H  
ATOM   1702 HG13 VAL E 121      23.344  24.506  54.464  1.00  0.00           H  
ATOM   1703 HG21 VAL E 121      24.950  27.164  54.659  1.00  0.00           H  
ATOM   1704 HG22 VAL E 121      23.391  27.080  55.467  1.00  0.00           H  
ATOM   1705 HG23 VAL E 121      24.837  27.539  56.362  1.00  0.00           H  
ATOM   1706  N   ILE E 122      23.632  22.494  57.099  1.00 12.90           N  
ANISOU 1706  N   ILE E 122     1583   1718   1598     64     60    -51
ATOM   1707  CA  ILE E 122      23.993  21.076  57.044  1.00 13.29           C  
ANISOU 1707  CA  ILE E 122     1653   1653   1740    -56     36    -19
ATOM   1708  C   ILE E 122      23.974  20.627  55.576  1.00 13.48           C  
ANISOU 1708  C   ILE E 122     1688   1681   1752    -77    -24    -83
ATOM   1709  O   ILE E 122      23.043  20.970  54.847  1.00 12.80           O  
ANISOU 1709  O   ILE E 122     1692   1591   1580     96    -32    -64
ATOM   1710  CB  ILE E 122      23.022  20.191  57.893  1.00 13.86           C  
ANISOU 1710  CB  ILE E 122     1761   1681   1822    -40     -5    -43
ATOM   1711  CG1 ILE E 122      23.403  20.280  59.387  1.00 14.91           C  
ANISOU 1711  CG1 ILE E 122     1681   2120   1864    -28    -91     64
ATOM   1712  CG2 ILE E 122      22.916  18.701  57.478  1.00 14.86           C  
ANISOU 1712  CG2 ILE E 122     1824   1972   1851    -58     99    110
ATOM   1713  CD1 ILE E 122      22.327  19.729  60.337  1.00 16.55           C  
ANISOU 1713  CD1 ILE E 122     2002   2155   2129      8    -55     78
ATOM   1714  H   ILE E 122      22.772  22.740  56.626  1.00  0.00           H  
ATOM   1715  HA  ILE E 122      25.004  20.934  57.426  1.00  0.00           H  
ATOM   1716  HB  ILE E 122      22.022  20.617  57.791  1.00  0.00           H  
ATOM   1717 HG13 ILE E 122      23.624  21.312  59.659  1.00  0.00           H  
ATOM   1718 HG12 ILE E 122      24.335  19.738  59.551  1.00  0.00           H  
ATOM   1719 HG21 ILE E 122      22.259  18.142  58.143  1.00  0.00           H  
ATOM   1720 HG22 ILE E 122      22.501  18.577  56.477  1.00  0.00           H  
ATOM   1721 HG23 ILE E 122      23.890  18.213  57.499  1.00  0.00           H  
ATOM   1722 HD11 ILE E 122      22.361  20.228  61.305  1.00  0.00           H  
ATOM   1723 HD12 ILE E 122      21.322  19.864  59.935  1.00  0.00           H  
ATOM   1724 HD13 ILE E 122      22.475  18.664  60.511  1.00  0.00           H  
ATOM   1725  N   ASN E 123      24.984  19.834  55.195  1.00 13.54           N  
ANISOU 1725  N   ASN E 123     1724   1693   1727     -6   -108    -39
ATOM   1726  CA  ASN E 123      25.053  19.143  53.914  1.00 12.28           C  
ANISOU 1726  CA  ASN E 123     1563   1535   1566    -38    -23     57
ATOM   1727  C   ASN E 123      25.068  17.632  54.181  1.00 12.74           C  
ANISOU 1727  C   ASN E 123     1599   1769   1472    -24     65    -82
ATOM   1728  O   ASN E 123      25.887  17.176  54.975  1.00 12.57           O  
ANISOU 1728  O   ASN E 123     1571   1790   1413     -4    -48   -163
ATOM   1729  CB  ASN E 123      26.321  19.585  53.148  1.00 13.53           C  
ANISOU 1729  CB  ASN E 123     1756   1595   1787      3    -71    142
ATOM   1730  CG  ASN E 123      26.275  19.152  51.683  1.00 13.06           C  
ANISOU 1730  CG  ASN E 123     1428   1829   1705     19     28     63
ATOM   1731  OD1 ASN E 123      26.963  18.221  51.276  1.00 12.94           O  
ANISOU 1731  OD1 ASN E 123     1741   1739   1434      0   -194     34
ATOM   1732  ND2 ASN E 123      25.424  19.806  50.898  1.00 13.54           N  
ANISOU 1732  ND2 ASN E 123     1697   1766   1679     27    168     10
ATOM   1733  H   ASN E 123      25.725  19.621  55.850  1.00  0.00           H  
ATOM   1734  HA  ASN E 123      24.174  19.346  53.300  1.00  0.00           H  
ATOM   1735  HB3 ASN E 123      27.227  19.207  53.621  1.00  0.00           H  
ATOM   1736  HB2 ASN E 123      26.401  20.673  53.166  1.00  0.00           H  
ATOM   1737 HD22 ASN E 123      25.294  19.514  49.940  1.00  0.00           H  
ATOM   1738 HD21 ASN E 123      24.862  20.561  51.263  1.00  0.00           H  
ATOM   1739  N   MET E 124      24.181  16.897  53.495  1.00 13.05           N  
ANISOU 1739  N   MET E 124     1634   1683   1639    -48     36      0
ATOM   1740  CA  MET E 124      24.074  15.442  53.548  1.00 12.93           C  
ANISOU 1740  CA  MET E 124     1570   1655   1685    -36     53     29
ATOM   1741  C   MET E 124      24.072  14.897  52.121  1.00 12.98           C  
ANISOU 1741  C   MET E 124     1626   1551   1753     -7     93    -14
ATOM   1742  O   MET E 124      23.017  14.599  51.559  1.00 11.79           O  
ANISOU 1742  O   MET E 124     1443   1706   1329     54     89     30
ATOM   1743  CB  MET E 124      22.818  15.024  54.336  1.00 14.00           C  
ANISOU 1743  CB  MET E 124     1612   1804   1900     -5     49      0
ATOM   1744  CG  MET E 124      23.033  15.095  55.850  1.00 14.06           C  
ANISOU 1744  CG  MET E 124     1724   1887   1730   -171    156     30
ATOM   1745  SD  MET E 124      21.638  14.535  56.850  1.00 16.40           S  
ANISOU 1745  SD  MET E 124     1968   2515   1748   -250    370    -81
ATOM   1746  CE  MET E 124      20.400  15.770  56.391  1.00 16.84           C  
ANISOU 1746  CE  MET E 124     2197   2246   1955     -1    331     15
ATOM   1747  H   MET E 124      23.524  17.362  52.883  1.00  0.00           H  
ATOM   1748  HA  MET E 124      24.946  15.006  54.043  1.00  0.00           H  
ATOM   1749  HB3 MET E 124      22.537  14.000  54.090  1.00  0.00           H  
ATOM   1750  HB2 MET E 124      21.976  15.647  54.037  1.00  0.00           H  
ATOM   1751  HG3 MET E 124      23.299  16.106  56.156  1.00  0.00           H  
ATOM   1752  HG2 MET E 124      23.871  14.451  56.112  1.00  0.00           H  
ATOM   1753  HE1 MET E 124      19.505  15.622  56.989  1.00  0.00           H  
ATOM   1754  HE2 MET E 124      20.783  16.771  56.574  1.00  0.00           H  
ATOM   1755  HE3 MET E 124      20.120  15.684  55.342  1.00  0.00           H  
ATOM   1756  N   SER E 125      25.286  14.743  51.580  1.00 12.75           N  
ANISOU 1756  N   SER E 125     1635   1521   1685     -4     34     93
ATOM   1757  CA  SER E 125      25.577  14.086  50.311  1.00 12.45           C  
ANISOU 1757  CA  SER E 125     1641   1591   1498     57     33     53
ATOM   1758  C   SER E 125      25.542  12.551  50.484  1.00 12.28           C  
ANISOU 1758  C   SER E 125     1542   1728   1396    104    118    -49
ATOM   1759  O   SER E 125      26.557  11.871  50.343  1.00 11.78           O  
ANISOU 1759  O   SER E 125     1438   1656   1378    -33    166    -14
ATOM   1760  CB  SER E 125      26.926  14.631  49.814  1.00 12.30           C  
ANISOU 1760  CB  SER E 125     1661   1488   1522    -17    111    206
ATOM   1761  OG  SER E 125      26.773  15.961  49.372  1.00 12.67           O  
ANISOU 1761  OG  SER E 125     1425   1807   1583   -158    268    168
ATOM   1762  H   SER E 125      26.097  15.045  52.107  1.00  0.00           H  
ATOM   1763  HA  SER E 125      24.811  14.344  49.579  1.00  0.00           H  
ATOM   1764  HB3 SER E 125      27.314  14.061  48.980  1.00  0.00           H  
ATOM   1765  HB2 SER E 125      27.682  14.587  50.593  1.00  0.00           H  
ATOM   1766  HG  SER E 125      26.736  16.540  50.140  1.00  0.00           H  
ATOM   1767  N   LEU E 126      24.353  12.045  50.839  1.00 12.56           N  
ANISOU 1767  N   LEU E 126     1523   1655   1591    130     15    -23
ATOM   1768  CA  LEU E 126      24.071  10.666  51.217  1.00 12.79           C  
ANISOU 1768  CA  LEU E 126     1515   1655   1689     79    -31     -5
ATOM   1769  C   LEU E 126      22.558  10.429  51.132  1.00 13.15           C  
ANISOU 1769  C   LEU E 126     1581   1686   1729    149    118     -4
ATOM   1770  O   LEU E 126      21.782  11.375  51.280  1.00 12.15           O  
ANISOU 1770  O   LEU E 126     1479   1571   1566     64    -61     11
ATOM   1771  CB  LEU E 126      24.681  10.339  52.611  1.00 13.15           C  
ANISOU 1771  CB  LEU E 126     1577   1667   1752     48     57     77
ATOM   1772  CG  LEU E 126      24.196  11.193  53.815  1.00 14.18           C  
ANISOU 1772  CG  LEU E 126     1794   1784   1808    156     14    101
ATOM   1773  CD1 LEU E 126      22.806  10.792  54.353  1.00 15.52           C  
ANISOU 1773  CD1 LEU E 126     2198   2296   1402    228   -146     -2
ATOM   1774  CD2 LEU E 126      25.231  11.175  54.952  1.00 17.02           C  
ANISOU 1774  CD2 LEU E 126     2276   2019   2170    -59    -15    -39
ATOM   1775  H   LEU E 126      23.570  12.678  50.944  1.00  0.00           H  
ATOM   1776  HA  LEU E 126      24.539  10.031  50.465  1.00  0.00           H  
ATOM   1777  HB3 LEU E 126      25.761  10.450  52.516  1.00  0.00           H  
ATOM   1778  HB2 LEU E 126      24.535   9.283  52.842  1.00  0.00           H  
ATOM   1779  HG  LEU E 126      24.139  12.230  53.489  1.00  0.00           H  
ATOM   1780 HD11 LEU E 126      22.796  10.708  55.439  1.00  0.00           H  
ATOM   1781 HD12 LEU E 126      22.061  11.542  54.090  1.00  0.00           H  
ATOM   1782 HD13 LEU E 126      22.468   9.835  53.955  1.00  0.00           H  
ATOM   1783 HD21 LEU E 126      25.042  11.982  55.661  1.00  0.00           H  
ATOM   1784 HD22 LEU E 126      25.202  10.234  55.501  1.00  0.00           H  
ATOM   1785 HD23 LEU E 126      26.246  11.307  54.580  1.00  0.00           H  
ATOM   1786  N   GLY E 127      22.174   9.171  50.876  1.00 13.95           N  
ANISOU 1786  N   GLY E 127     1637   1784   1878     13     82     41
ATOM   1787  CA  GLY E 127      20.784   8.783  50.683  1.00 14.81           C  
ANISOU 1787  CA  GLY E 127     1683   1929   2012     43     16    -13
ATOM   1788  C   GLY E 127      20.566   7.341  51.147  1.00 15.88           C  
ANISOU 1788  C   GLY E 127     1802   2083   2146     72    -11    -43
ATOM   1789  O   GLY E 127      21.497   6.536  51.198  1.00 15.84           O  
ANISOU 1789  O   GLY E 127     1583   1970   2465    -28     45     39
ATOM   1790  H   GLY E 127      22.871   8.441  50.788  1.00  0.00           H  
ATOM   1791  HA3 GLY E 127      20.535   8.857  49.625  1.00  0.00           H  
ATOM   1792  HA2 GLY E 127      20.115   9.451  51.223  1.00  0.00           H  
ATOM   1793  N   GLY E 128      19.297   7.028  51.435  1.00 17.54           N  
ANISOU 1793  N   GLY E 128     2034   2205   2423    -22      6     43
ATOM   1794  CA  GLY E 128      18.793   5.703  51.773  1.00 18.55           C  
ANISOU 1794  CA  GLY E 128     2250   2275   2521    -28     30    -24
ATOM   1795  C   GLY E 128      17.327   5.626  51.315  1.00 19.02           C  
ANISOU 1795  C   GLY E 128     2256   2344   2623    -28     37      1
ATOM   1796  O   GLY E 128      16.669   6.650  51.121  1.00 18.08           O  
ANISOU 1796  O   GLY E 128     1919   2209   2740   -152     -6   -104
ATOM   1797  H   GLY E 128      18.599   7.760  51.397  1.00  0.00           H  
ATOM   1798  HA3 GLY E 128      18.871   5.552  52.848  1.00  0.00           H  
ATOM   1799  HA2 GLY E 128      19.374   4.923  51.280  1.00  0.00           H  
ATOM   1800  N   ALA E 129      16.822   4.395  51.127  1.00 20.41           N  
ANISOU 1800  N   ALA E 129     2388   2556   2809    -68     41    -47
ATOM   1801  CA  ALA E 129      15.508   4.119  50.535  1.00 21.20           C  
ANISOU 1801  CA  ALA E 129     2535   2718   2801    -67     25    -55
ATOM   1802  C   ALA E 129      14.301   4.471  51.422  1.00 21.83           C  
ANISOU 1802  C   ALA E 129     2620   2856   2818    -44     41    -64
ATOM   1803  O   ALA E 129      13.331   5.019  50.898  1.00 21.81           O  
ANISOU 1803  O   ALA E 129     2336   3213   2736    -52    -54   -121
ATOM   1804  CB  ALA E 129      15.436   2.645  50.108  1.00 21.62           C  
ANISOU 1804  CB  ALA E 129     2591   2716   2904    -63     84    -61
ATOM   1805  H   ALA E 129      17.398   3.586  51.319  1.00  0.00           H  
ATOM   1806  HA  ALA E 129      15.426   4.723  49.629  1.00  0.00           H  
ATOM   1807  HB1 ALA E 129      14.456   2.398  49.697  1.00  0.00           H  
ATOM   1808  HB2 ALA E 129      16.169   2.425  49.334  1.00  0.00           H  
ATOM   1809  HB3 ALA E 129      15.622   1.972  50.945  1.00  0.00           H  
ATOM   1810  N   SER E 130      14.368   4.131  52.721  1.00 22.63           N  
ANISOU 1810  N   SER E 130     2721   2924   2951    -98    -71    -59
ATOM   1811  CA  SER E 130      13.237   4.229  53.653  1.00 23.70           C  
ANISOU 1811  CA  SER E 130     2995   3002   3005    -63     12    -33
ATOM   1812  C   SER E 130      13.365   5.371  54.675  1.00 22.79           C  
ANISOU 1812  C   SER E 130     2883   2919   2855    -22     42    -19
ATOM   1813  O   SER E 130      12.335   5.829  55.171  1.00 24.14           O  
ANISOU 1813  O   SER E 130     3099   3107   2963    -47     62      1
ATOM   1814  CB  SER E 130      13.040   2.862  54.346  1.00 24.38           C  
ANISOU 1814  CB  SER E 130     3069   3091   3099    -25    -46     -7
ATOM   1815  OG  SER E 130      14.045   2.573  55.299  1.00 28.57           O  
ANISOU 1815  OG  SER E 130     3637   3510   3708    -17     68     29
ATOM   1816  H   SER E 130      15.201   3.679  53.072  1.00  0.00           H  
ATOM   1817  HA  SER E 130      12.322   4.426  53.091  1.00  0.00           H  
ATOM   1818  HB3 SER E 130      13.006   2.059  53.608  1.00  0.00           H  
ATOM   1819  HB2 SER E 130      12.080   2.846  54.863  1.00  0.00           H  
ATOM   1820  HG  SER E 130      14.857   2.351  54.832  1.00  0.00           H  
ATOM   1821  N   GLY E 131      14.600   5.805  54.981  1.00 20.95           N  
ANISOU 1821  N   GLY E 131     2665   2687   2609   -111     32     10
ATOM   1822  CA  GLY E 131      14.890   6.760  56.051  1.00 20.43           C  
ANISOU 1822  CA  GLY E 131     2753   2510   2500    -76     43     10
ATOM   1823  C   GLY E 131      14.640   6.128  57.431  1.00 19.39           C  
ANISOU 1823  C   GLY E 131     2639   2348   2379    -91     93      1
ATOM   1824  O   GLY E 131      14.678   4.905  57.582  1.00 19.16           O  
ANISOU 1824  O   GLY E 131     2845   2223   2211   -126    161    -23
ATOM   1825  H   GLY E 131      15.399   5.383  54.529  1.00  0.00           H  
ATOM   1826  HA3 GLY E 131      14.287   7.660  55.924  1.00  0.00           H  
ATOM   1827  HA2 GLY E 131      15.935   7.051  55.974  1.00  0.00           H  
ATOM   1828  N   SER E 132      14.384   6.971  58.442  1.00 18.84           N  
ANISOU 1828  N   SER E 132     2641   2232   2285    -51    127     -6
ATOM   1829  CA  SER E 132      13.998   6.545  59.788  1.00 18.03           C  
ANISOU 1829  CA  SER E 132     2448   2161   2240    -63    103    -16
ATOM   1830  C   SER E 132      13.201   7.650  60.496  1.00 17.01           C  
ANISOU 1830  C   SER E 132     2282   2082   2098    -68    137     -2
ATOM   1831  O   SER E 132      13.342   8.825  60.156  1.00 16.28           O  
ANISOU 1831  O   SER E 132     2355   1868   1963   -100    217   -103
ATOM   1832  CB  SER E 132      15.241   6.072  60.586  1.00 18.22           C  
ANISOU 1832  CB  SER E 132     2434   2209   2278     13    181     -1
ATOM   1833  OG  SER E 132      16.006   7.139  61.110  1.00 17.99           O  
ANISOU 1833  OG  SER E 132     2544   1939   2349     17    244   -222
ATOM   1834  H   SER E 132      14.361   7.969  58.277  1.00  0.00           H  
ATOM   1835  HA  SER E 132      13.321   5.696  59.676  1.00  0.00           H  
ATOM   1836  HB3 SER E 132      15.889   5.438  59.980  1.00  0.00           H  
ATOM   1837  HB2 SER E 132      14.922   5.455  61.424  1.00  0.00           H  
ATOM   1838  HG  SER E 132      16.673   6.777  61.705  1.00  0.00           H  
ATOM   1839  N   THR E 133      12.400   7.253  61.500  1.00 16.74           N  
ANISOU 1839  N   THR E 133     2246   1988   2123    -74    108    -21
ATOM   1840  CA  THR E 133      11.631   8.159  62.362  1.00 15.94           C  
ANISOU 1840  CA  THR E 133     2057   1936   2063    -26    128     43
ATOM   1841  C   THR E 133      12.527   9.152  63.131  1.00 14.44           C  
ANISOU 1841  C   THR E 133     1836   1743   1907     -6    197     46
ATOM   1842  O   THR E 133      12.178  10.329  63.218  1.00 13.89           O  
ANISOU 1842  O   THR E 133     1792   1562   1921    155    283     32
ATOM   1843  CB  THR E 133      10.784   7.371  63.398  0.50 15.49           C  
ANISOU 1843  CB  THR E 133     1970   1900   2016    -73    147    -18
ATOM   1844  OG1 THR E 133       9.897   6.511  62.709  0.50 16.78           O  
ANISOU 1844  OG1 THR E 133     2181   2155   2037   -137    184    -29
ATOM   1845  CG2 THR E 133       9.954   8.222  64.380  0.50 15.10           C  
ANISOU 1845  CG2 THR E 133     1734   2019   1983    -41    279    -39
ATOM   1846  H   THR E 133      12.323   6.269  61.718  1.00  0.00           H  
ATOM   1847  HA  THR E 133      10.960   8.736  61.722  1.00  0.00           H  
ATOM   1848  HB  THR E 133      11.443   6.729  63.984  1.00  0.00           H  
ATOM   1849  HG1 THR E 133       9.284   6.132  63.343  1.00  0.00           H  
ATOM   1850 HG21 THR E 133       9.304   7.596  64.992  1.00  0.00           H  
ATOM   1851 HG22 THR E 133      10.586   8.782  65.070  1.00  0.00           H  
ATOM   1852 HG23 THR E 133       9.324   8.937  63.850  1.00  0.00           H  
ATOM   1853  N   ALA E 134      13.683   8.669  63.615  1.00 14.75           N  
ANISOU 1853  N   ALA E 134     1952   1794   1858     78    233     65
ATOM   1854  CA  ALA E 134      14.707   9.476  64.269  1.00 14.58           C  
ANISOU 1854  CA  ALA E 134     1875   1840   1823     66    145      8
ATOM   1855  C   ALA E 134      15.411  10.462  63.323  1.00 14.76           C  
ANISOU 1855  C   ALA E 134     1840   1829   1939     16     57     -7
ATOM   1856  O   ALA E 134      15.754  11.552  63.776  1.00 13.83           O  
ANISOU 1856  O   ALA E 134     1754   1761   1740    -45    217     19
ATOM   1857  CB  ALA E 134      15.722   8.550  64.945  1.00 15.63           C  
ANISOU 1857  CB  ALA E 134     1987   2039   1909     77     84     62
ATOM   1858  H   ALA E 134      13.901   7.688  63.498  1.00  0.00           H  
ATOM   1859  HA  ALA E 134      14.222  10.061  65.049  1.00  0.00           H  
ATOM   1860  HB1 ALA E 134      16.500   9.117  65.456  1.00  0.00           H  
ATOM   1861  HB2 ALA E 134      15.233   7.924  65.691  1.00  0.00           H  
ATOM   1862  HB3 ALA E 134      16.202   7.890  64.223  1.00  0.00           H  
ATOM   1863  N   MET E 135      15.605  10.085  62.043  1.00 14.78           N  
ANISOU 1863  N   MET E 135     1856   1855   1905     95     90    -11
ATOM   1864  CA  MET E 135      16.206  10.954  61.028  1.00 14.93           C  
ANISOU 1864  CA  MET E 135     1946   1847   1880     69    126    -18
ATOM   1865  C   MET E 135      15.261  12.073  60.573  1.00 13.80           C  
ANISOU 1865  C   MET E 135     1817   1737   1688    -13    167     77
ATOM   1866  O   MET E 135      15.754  13.177  60.356  1.00 13.14           O  
ANISOU 1866  O   MET E 135     1621   1643   1727    121    116     -2
ATOM   1867  CB AMET E 135      16.792  10.133  59.862  0.50 15.73           C  
ANISOU 1867  CB AMET E 135     2070   1949   1955     93    110    -14
ATOM   1868  CB BMET E 135      16.490  10.186  59.650  0.50 15.53           C  
ANISOU 1868  CB BMET E 135     2047   1931   1920    101    109    -22
ATOM   1869  CG AMET E 135      17.701  10.960  58.930  0.50 16.97           C  
ANISOU 1869  CG AMET E 135     2309   2100   2038    129    147    -30
ATOM   1870  CG BMET E 135      17.506  10.898  58.773  0.50 16.44           C  
ANISOU 1870  CG BMET E 135     2241   2063   1943    165    141    -34
ATOM   1871  SD AMET E 135      18.655  10.002  57.722  0.50 18.29           S  
ANISOU 1871  SD AMET E 135     2317   2620   2012    163    104     94
ATOM   1872  SD BMET E 135      17.660  10.096  57.164  0.50 16.61           S  
ANISOU 1872  SD BMET E 135     2202   2367   1743    209    112    -53
ATOM   1873  CE AMET E 135      17.337   9.455  56.612  0.50 18.28           C  
ANISOU 1873  CE AMET E 135     2447   2423   2073     25    -41   -181
ATOM   1874  CE BMET E 135      18.516   8.754  57.659  0.50 17.59           C  
ANISOU 1874  CE BMET E 135     2309   2348   2026    -27     95     -4
ATOM   1875  H   MET E 135      15.312   9.167  61.735  1.00  0.00           H  
ATOM   1876  HA  MET E 135      17.049  11.462  61.494  1.00  0.00           H  
ATOM   1877  HB3AMET E 135      15.982   9.677  59.293  0.50  0.00           H  
ATOM   1878  HB3BMET E 135      15.577  10.014  59.080  0.50  0.00           H  
ATOM   1879  HB2AMET E 135      17.382   9.308  60.264  0.50  0.00           H  
ATOM   1880  HB2BMET E 135      16.867   9.197  59.911  0.50  0.00           H  
ATOM   1881  HG3AMET E 135      18.424  11.508  59.534  0.50  0.00           H  
ATOM   1882  HG3BMET E 135      18.476  10.902  59.271  0.50  0.00           H  
ATOM   1883  HG2AMET E 135      17.126  11.714  58.395  0.50  0.00           H  
ATOM   1884  HG2BMET E 135      17.201  11.935  58.634  0.50  0.00           H  
ATOM   1885  HE1AMET E 135      17.743   8.808  55.836  0.50  0.00           H  
ATOM   1886  HE1BMET E 135      18.718   8.114  56.800  0.50  0.00           H  
ATOM   1887  HE2AMET E 135      16.578   8.905  57.166  0.50  0.00           H  
ATOM   1888  HE2BMET E 135      19.458   9.069  58.107  0.50  0.00           H  
ATOM   1889  HE3AMET E 135      16.867  10.307  56.128  0.50  0.00           H  
ATOM   1890  HE3BMET E 135      17.932   8.200  58.394  0.50  0.00           H  
ATOM   1891  N   LYS E 136      13.941  11.802  60.520  1.00 14.43           N  
ANISOU 1891  N   LYS E 136     1896   1727   1859      5    159      0
ATOM   1892  CA  LYS E 136      12.900  12.823  60.360  1.00 15.11           C  
ANISOU 1892  CA  LYS E 136     1964   1887   1887    -12     21     50
ATOM   1893  C   LYS E 136      12.925  13.844  61.509  1.00 13.69           C  
ANISOU 1893  C   LYS E 136     1694   1640   1867     27    115     28
ATOM   1894  O   LYS E 136      13.024  15.038  61.242  1.00 12.60           O  
ANISOU 1894  O   LYS E 136     1434   1741   1610     68    225     31
ATOM   1895  CB  LYS E 136      11.502  12.186  60.191  1.00 15.27           C  
ANISOU 1895  CB  LYS E 136     2030   1878   1894     -1     34      9
ATOM   1896  CG  LYS E 136      10.370  13.232  60.117  1.00 17.25           C  
ANISOU 1896  CG  LYS E 136     2174   2172   2206     30    -28     44
ATOM   1897  CD  LYS E 136       9.024  12.674  59.637  1.00 20.03           C  
ANISOU 1897  CD  LYS E 136     2571   2418   2620     62    -98    -95
ATOM   1898  CE  LYS E 136       7.852  13.641  59.885  1.00 21.41           C  
ANISOU 1898  CE  LYS E 136     2531   2747   2855     30     16   -102
ATOM   1899  NZ  LYS E 136       8.082  14.976  59.300  1.00 21.84           N1+
ANISOU 1899  NZ  LYS E 136     2659   2966   2671    198   -349   -161
ATOM   1900  H   LYS E 136      13.621  10.858  60.690  1.00  0.00           H  
ATOM   1901  HA  LYS E 136      13.117  13.355  59.432  1.00  0.00           H  
ATOM   1902  HB3 LYS E 136      11.296  11.500  61.013  1.00  0.00           H  
ATOM   1903  HB2 LYS E 136      11.494  11.575  59.291  1.00  0.00           H  
ATOM   1904  HG3 LYS E 136      10.676  14.045  59.457  1.00  0.00           H  
ATOM   1905  HG2 LYS E 136      10.224  13.677  61.102  1.00  0.00           H  
ATOM   1906  HD3 LYS E 136       8.821  11.725  60.135  1.00  0.00           H  
ATOM   1907  HD2 LYS E 136       9.089  12.447  58.572  1.00  0.00           H  
ATOM   1908  HE3 LYS E 136       7.686  13.763  60.956  1.00  0.00           H  
ATOM   1909  HE2 LYS E 136       6.935  13.227  59.467  1.00  0.00           H  
ATOM   1910  HZ1 LYS E 136       7.269  15.554  59.476  1.00  0.00           H  
ATOM   1911  HZ2 LYS E 136       8.886  15.408  59.745  1.00  0.00           H  
ATOM   1912  HZ3 LYS E 136       8.236  14.903  58.305  1.00  0.00           H  
ATOM   1913  N   GLN E 137      12.873  13.345  62.756  1.00 13.96           N  
ANISOU 1913  N   GLN E 137     1712   1727   1864     82     88    -23
ATOM   1914  CA  GLN E 137      12.939  14.142  63.983  1.00 13.85           C  
ANISOU 1914  CA  GLN E 137     1695   1749   1815    173    264   -125
ATOM   1915  C   GLN E 137      14.201  15.011  64.100  1.00 11.93           C  
ANISOU 1915  C   GLN E 137     1558   1825   1149    538    429   -499
ATOM   1916  O   GLN E 137      14.105  16.124  64.613  1.00 12.96           O  
ANISOU 1916  O   GLN E 137     1290   2194   1438    616    745   -569
ATOM   1917  CB  GLN E 137      12.806  13.216  65.207  1.00 13.52           C  
ANISOU 1917  CB  GLN E 137     1629   1771   1735    151    182    -66
ATOM   1918  CG  GLN E 137      11.380  12.663  65.402  1.00 13.96           C  
ANISOU 1918  CG  GLN E 137     1733   1832   1737    353    290   -204
ATOM   1919  CD  GLN E 137      11.310  11.554  66.456  1.00 15.28           C  
ANISOU 1919  CD  GLN E 137     1838   1975   1994    456    286    173
ATOM   1920  OE1 GLN E 137      12.254  10.788  66.635  1.00 17.42           O  
ANISOU 1920  OE1 GLN E 137     2098   2418   2102    389    352    196
ATOM   1921  NE2 GLN E 137      10.171  11.439  67.139  1.00 17.74           N  
ANISOU 1921  NE2 GLN E 137     1986   2073   2679    408    245    224
ATOM   1922  H   GLN E 137      12.789  12.345  62.883  1.00  0.00           H  
ATOM   1923  HA  GLN E 137      12.085  14.821  63.969  1.00  0.00           H  
ATOM   1924  HB3 GLN E 137      13.096  13.747  66.116  1.00  0.00           H  
ATOM   1925  HB2 GLN E 137      13.522  12.400  65.101  1.00  0.00           H  
ATOM   1926  HG3 GLN E 137      10.997  12.255  64.468  1.00  0.00           H  
ATOM   1927  HG2 GLN E 137      10.709  13.478  65.676  1.00  0.00           H  
ATOM   1928 HE22 GLN E 137      10.073  10.721  67.843  1.00  0.00           H  
ATOM   1929 HE21 GLN E 137       9.402  12.070  66.967  1.00  0.00           H  
ATOM   1930  N   ALA E 138      15.340  14.503  63.600  1.00 13.61           N  
ANISOU 1930  N   ALA E 138     1890   1749   1529    140    146   -206
ATOM   1931  CA  ALA E 138      16.617  15.206  63.570  1.00 13.72           C  
ANISOU 1931  CA  ALA E 138     1735   1659   1815     35      9    -83
ATOM   1932  C   ALA E 138      16.619  16.389  62.589  1.00 12.29           C  
ANISOU 1932  C   ALA E 138     1479   1511   1679    -86    135    -42
ATOM   1933  O   ALA E 138      17.032  17.476  62.989  1.00 12.08           O  
ANISOU 1933  O   ALA E 138     1508   1418   1661    -79    201      9
ATOM   1934  CB  ALA E 138      17.746  14.212  63.264  1.00 14.10           C  
ANISOU 1934  CB  ALA E 138     1758   1787   1811    134     83    -48
ATOM   1935  H   ALA E 138      15.336  13.571  63.210  1.00  0.00           H  
ATOM   1936  HA  ALA E 138      16.798  15.604  64.570  1.00  0.00           H  
ATOM   1937  HB1 ALA E 138      18.715  14.695  63.363  1.00  0.00           H  
ATOM   1938  HB2 ALA E 138      17.743  13.378  63.965  1.00  0.00           H  
ATOM   1939  HB3 ALA E 138      17.670  13.801  62.258  1.00  0.00           H  
ATOM   1940  N   VAL E 139      16.148  16.180  61.345  1.00 12.82           N  
ANISOU 1940  N   VAL E 139     1581   1464   1825     67    -16    -85
ATOM   1941  CA  VAL E 139      16.110  17.230  60.319  1.00 13.13           C  
ANISOU 1941  CA  VAL E 139     1680   1626   1682    -32     72    -58
ATOM   1942  C   VAL E 139      15.004  18.282  60.545  1.00 12.10           C  
ANISOU 1942  C   VAL E 139     1629   1504   1464    -55     16     82
ATOM   1943  O   VAL E 139      15.220  19.442  60.191  1.00 11.98           O  
ANISOU 1943  O   VAL E 139     1579   1685   1285    -42    202     28
ATOM   1944  CB  VAL E 139      15.983  16.674  58.875  1.00 13.14           C  
ANISOU 1944  CB  VAL E 139     1609   1683   1700     -8    128    -31
ATOM   1945  CG1 VAL E 139      17.217  15.846  58.489  1.00 13.91           C  
ANISOU 1945  CG1 VAL E 139     1825   1864   1597   -110    291   -141
ATOM   1946  CG2 VAL E 139      14.697  15.887  58.568  1.00 13.62           C  
ANISOU 1946  CG2 VAL E 139     1940   1806   1427     54    127   -197
ATOM   1947  H   VAL E 139      15.810  15.266  61.073  1.00  0.00           H  
ATOM   1948  HA  VAL E 139      17.060  17.765  60.371  1.00  0.00           H  
ATOM   1949  HB  VAL E 139      15.978  17.541  58.212  1.00  0.00           H  
ATOM   1950 HG11 VAL E 139      17.181  15.558  57.439  1.00  0.00           H  
ATOM   1951 HG12 VAL E 139      18.134  16.412  58.654  1.00  0.00           H  
ATOM   1952 HG13 VAL E 139      17.285  14.931  59.074  1.00  0.00           H  
ATOM   1953 HG21 VAL E 139      14.587  15.741  57.496  1.00  0.00           H  
ATOM   1954 HG22 VAL E 139      14.714  14.905  59.023  1.00  0.00           H  
ATOM   1955 HG23 VAL E 139      13.793  16.377  58.919  1.00  0.00           H  
ATOM   1956  N   ASP E 140      13.874  17.885  61.160  1.00 12.95           N  
ANISOU 1956  N   ASP E 140     1735   1553   1628    -53     -8    -15
ATOM   1957  CA  ASP E 140      12.800  18.790  61.589  1.00 12.61           C  
ANISOU 1957  CA  ASP E 140     1625   1518   1647     64    -48      5
ATOM   1958  C   ASP E 140      13.235  19.677  62.767  1.00 11.23           C  
ANISOU 1958  C   ASP E 140     1349   1347   1571    120    141    -98
ATOM   1959  O   ASP E 140      12.908  20.862  62.758  1.00 11.41           O  
ANISOU 1959  O   ASP E 140     1407   1461   1466     84     52   -124
ATOM   1960  CB  ASP E 140      11.454  18.085  61.906  1.00 12.66           C  
ANISOU 1960  CB  ASP E 140     1585   1615   1610      7    -41    -12
ATOM   1961  CG  ASP E 140      10.857  17.243  60.770  1.00 13.71           C  
ANISOU 1961  CG  ASP E 140     1507   1810   1888    181    210    -90
ATOM   1962  OD1 ASP E 140      11.326  17.375  59.619  1.00 15.43           O  
ANISOU 1962  OD1 ASP E 140     1690   2484   1689   -136     61    177
ATOM   1963  OD2 ASP E 140       9.889  16.504  61.058  1.00 13.40           O1-
ANISOU 1963  OD2 ASP E 140     1419   2082   1588    -40     90   -146
ATOM   1964  H   ASP E 140      13.748  16.906  61.385  1.00  0.00           H  
ATOM   1965  HA  ASP E 140      12.608  19.465  60.752  1.00  0.00           H  
ATOM   1966  HB3 ASP E 140      10.714  18.835  62.190  1.00  0.00           H  
ATOM   1967  HB2 ASP E 140      11.606  17.425  62.762  1.00  0.00           H  
ATOM   1968  N   ASN E 141      13.995  19.109  63.723  1.00 11.88           N  
ANISOU 1968  N   ASN E 141     1437   1472   1603     88    131    -71
ATOM   1969  CA  ASN E 141      14.604  19.832  64.845  1.00 11.95           C  
ANISOU 1969  CA  ASN E 141     1496   1434   1608     28     45    -48
ATOM   1970  C   ASN E 141      15.681  20.828  64.375  1.00 11.72           C  
ANISOU 1970  C   ASN E 141     1528   1421   1503     88    -45   -115
ATOM   1971  O   ASN E 141      15.720  21.943  64.891  1.00 11.53           O  
ANISOU 1971  O   ASN E 141     1538   1480   1363     67    165   -133
ATOM   1972  CB  ASN E 141      15.175  18.817  65.864  1.00 12.24           C  
ANISOU 1972  CB  ASN E 141     1476   1586   1586    -12    128    -24
ATOM   1973  CG  ASN E 141      15.698  19.453  67.155  1.00 13.13           C  
ANISOU 1973  CG  ASN E 141     1669   1691   1628    -94    -87    205
ATOM   1974  OD1 ASN E 141      14.945  20.106  67.872  1.00 12.55           O  
ANISOU 1974  OD1 ASN E 141     1257   1981   1529   -100    124    -26
ATOM   1975  ND2 ASN E 141      16.981  19.259  67.464  1.00 14.64           N  
ANISOU 1975  ND2 ASN E 141     1617   2103   1843     56   -112     94
ATOM   1976  H   ASN E 141      14.214  18.124  63.660  1.00  0.00           H  
ATOM   1977  HA  ASN E 141      13.813  20.405  65.334  1.00  0.00           H  
ATOM   1978  HB3 ASN E 141      15.952  18.207  65.403  1.00  0.00           H  
ATOM   1979  HB2 ASN E 141      14.386  18.132  66.168  1.00  0.00           H  
ATOM   1980 HD22 ASN E 141      17.374  19.664  68.304  1.00  0.00           H  
ATOM   1981 HD21 ASN E 141      17.578  18.707  66.858  1.00  0.00           H  
ATOM   1982  N   ALA E 142      16.507  20.421  63.396  1.00 12.81           N  
ANISOU 1982  N   ALA E 142     1685   1526   1656     -4     -1    -75
ATOM   1983  CA  ALA E 142      17.530  21.257  62.773  1.00 12.81           C  
ANISOU 1983  CA  ALA E 142     1646   1540   1681    -11     -1    -28
ATOM   1984  C   ALA E 142      16.925  22.472  62.054  1.00 12.48           C  
ANISOU 1984  C   ALA E 142     1579   1552   1610    -69    222     -6
ATOM   1985  O   ALA E 142      17.307  23.600  62.359  1.00 12.20           O  
ANISOU 1985  O   ALA E 142     1407   1640   1587    -36    126   -123
ATOM   1986  CB  ALA E 142      18.380  20.399  61.821  1.00 12.54           C  
ANISOU 1986  CB  ALA E 142     1577   1515   1673     88     56    -33
ATOM   1987  H   ALA E 142      16.421  19.479  63.036  1.00  0.00           H  
ATOM   1988  HA  ALA E 142      18.180  21.631  63.564  1.00  0.00           H  
ATOM   1989  HB1 ALA E 142      19.207  20.970  61.399  1.00  0.00           H  
ATOM   1990  HB2 ALA E 142      18.812  19.545  62.341  1.00  0.00           H  
ATOM   1991  HB3 ALA E 142      17.787  20.007  60.997  1.00  0.00           H  
ATOM   1992  N   TYR E 143      15.962  22.226  61.153  1.00 12.79           N  
ANISOU 1992  N   TYR E 143     1631   1569   1657     20    112      1
ATOM   1993  CA  TYR E 143      15.297  23.254  60.353  1.00 12.71           C  
ANISOU 1993  CA  TYR E 143     1631   1526   1670    -37    102      9
ATOM   1994  C   TYR E 143      14.456  24.251  61.173  1.00 12.84           C  
ANISOU 1994  C   TYR E 143     1680   1477   1719      0    -55     54
ATOM   1995  O   TYR E 143      14.479  25.443  60.862  1.00 12.51           O  
ANISOU 1995  O   TYR E 143     1662   1447   1643    -57    103    147
ATOM   1996  CB  TYR E 143      14.483  22.562  59.250  1.00 13.06           C  
ANISOU 1996  CB  TYR E 143     1665   1603   1695     -6    121    -39
ATOM   1997  CG  TYR E 143      13.833  23.486  58.238  1.00 13.69           C  
ANISOU 1997  CG  TYR E 143     1645   1742   1811     41    139    -92
ATOM   1998  CD1 TYR E 143      12.428  23.536  58.121  1.00 15.13           C  
ANISOU 1998  CD1 TYR E 143     1898   1925   1924    126    -82     34
ATOM   1999  CD2 TYR E 143      14.636  24.291  57.402  1.00 15.05           C  
ANISOU 1999  CD2 TYR E 143     1845   1725   2149     79      1     74
ATOM   2000  CE1 TYR E 143      11.831  24.385  57.171  1.00 15.84           C  
ANISOU 2000  CE1 TYR E 143     1700   2286   2032     54   -237    -25
ATOM   2001  CE2 TYR E 143      14.038  25.139  56.452  1.00 16.61           C  
ANISOU 2001  CE2 TYR E 143     1976   2167   2168     -4     14    125
ATOM   2002  CZ  TYR E 143      12.636  25.183  56.336  1.00 16.38           C  
ANISOU 2002  CZ  TYR E 143     2102   2135   1986    217   -184      7
ATOM   2003  OH  TYR E 143      12.057  25.988  55.404  1.00 17.59           O  
ANISOU 2003  OH  TYR E 143     2435   2497   1751    223   -162    182
ATOM   2004  H   TYR E 143      15.686  21.270  60.969  1.00  0.00           H  
ATOM   2005  HA  TYR E 143      16.080  23.835  59.874  1.00  0.00           H  
ATOM   2006  HB3 TYR E 143      13.717  21.943  59.719  1.00  0.00           H  
ATOM   2007  HB2 TYR E 143      15.129  21.882  58.694  1.00  0.00           H  
ATOM   2008  HD1 TYR E 143      11.804  22.923  58.756  1.00  0.00           H  
ATOM   2009  HD2 TYR E 143      15.712  24.255  57.482  1.00  0.00           H  
ATOM   2010  HE1 TYR E 143      10.755  24.416  57.083  1.00  0.00           H  
ATOM   2011  HE2 TYR E 143      14.657  25.750  55.810  1.00  0.00           H  
ATOM   2012  HH  TYR E 143      11.095  26.017  55.473  1.00  0.00           H  
ATOM   2013  N   ALA E 144      13.773  23.758  62.222  1.00 13.41           N  
ANISOU 2013  N   ALA E 144     1736   1528   1831    -62     21    -23
ATOM   2014  CA  ALA E 144      13.006  24.571  63.169  1.00 13.36           C  
ANISOU 2014  CA  ALA E 144     1647   1617   1810     27     69    -48
ATOM   2015  C   ALA E 144      13.880  25.483  64.047  1.00 13.85           C  
ANISOU 2015  C   ALA E 144     1720   1749   1793     -1    207   -134
ATOM   2016  O   ALA E 144      13.414  26.553  64.437  1.00 15.33           O  
ANISOU 2016  O   ALA E 144     1819   1826   2177     -5    222   -280
ATOM   2017  CB  ALA E 144      12.147  23.652  64.049  1.00 13.41           C  
ANISOU 2017  CB  ALA E 144     1632   1622   1841   -153    123      0
ATOM   2018  H   ALA E 144      13.793  22.763  62.407  1.00  0.00           H  
ATOM   2019  HA  ALA E 144      12.334  25.210  62.593  1.00  0.00           H  
ATOM   2020  HB1 ALA E 144      11.556  24.225  64.765  1.00  0.00           H  
ATOM   2021  HB2 ALA E 144      11.448  23.073  63.445  1.00  0.00           H  
ATOM   2022  HB3 ALA E 144      12.762  22.950  64.615  1.00  0.00           H  
ATOM   2023  N   ARG E 145      15.126  25.058  64.319  1.00 14.21           N  
ANISOU 2023  N   ARG E 145     1809   1766   1824    -30    169   -104
ATOM   2024  CA  ARG E 145      16.118  25.800  65.103  1.00 14.78           C  
ANISOU 2024  CA  ARG E 145     1800   1902   1911    -76    106    -77
ATOM   2025  C   ARG E 145      17.134  26.554  64.221  1.00 15.87           C  
ANISOU 2025  C   ARG E 145     1954   1995   2079   -192    -19    -75
ATOM   2026  O   ARG E 145      18.157  27.004  64.739  1.00 17.62           O  
ANISOU 2026  O   ARG E 145     2183   2407   2103   -402     -1     28
ATOM   2027  CB  ARG E 145      16.773  24.854  66.131  1.00 14.28           C  
ANISOU 2027  CB  ARG E 145     1628   1847   1950    -70    112   -175
ATOM   2028  CG  ARG E 145      15.747  24.259  67.113  1.00 14.83           C  
ANISOU 2028  CG  ARG E 145     1876   1863   1896    -32     73   -236
ATOM   2029  CD  ARG E 145      16.385  23.402  68.211  1.00 15.52           C  
ANISOU 2029  CD  ARG E 145     1878   2143   1875   -104    -94   -136
ATOM   2030  NE  ARG E 145      15.355  22.721  69.007  1.00 14.37           N  
ANISOU 2030  NE  ARG E 145     1859   1773   1825   -249    -11   -152
ATOM   2031  CZ  ARG E 145      14.544  23.274  69.926  1.00 14.55           C  
ANISOU 2031  CZ  ARG E 145     2211   1814   1503    -78   -332    -27
ATOM   2032  NH1 ARG E 145      14.657  24.560  70.290  1.00 14.61           N  
ANISOU 2032  NH1 ARG E 145     2323   1647   1580   -227   -128   -107
ATOM   2033  NH2 ARG E 145      13.593  22.522  70.492  1.00 15.35           N1+
ANISOU 2033  NH2 ARG E 145     2176   1931   1726     15     63   -156
ATOM   2034  H   ARG E 145      15.432  24.165  63.956  1.00  0.00           H  
ATOM   2035  HA  ARG E 145      15.611  26.578  65.676  1.00  0.00           H  
ATOM   2036  HB3 ARG E 145      17.515  25.401  66.712  1.00  0.00           H  
ATOM   2037  HB2 ARG E 145      17.309  24.056  65.615  1.00  0.00           H  
ATOM   2038  HG3 ARG E 145      14.957  23.702  66.611  1.00  0.00           H  
ATOM   2039  HG2 ARG E 145      15.246  25.101  67.590  1.00  0.00           H  
ATOM   2040  HD3 ARG E 145      16.952  24.029  68.899  1.00  0.00           H  
ATOM   2041  HD2 ARG E 145      17.091  22.691  67.781  1.00  0.00           H  
ATOM   2042  HE  ARG E 145      15.189  21.755  68.745  1.00  0.00           H  
ATOM   2043 HH12 ARG E 145      14.041  24.955  70.984  1.00  0.00           H  
ATOM   2044 HH11 ARG E 145      15.360  25.155  69.865  1.00  0.00           H  
ATOM   2045 HH22 ARG E 145      12.976  22.914  71.188  1.00  0.00           H  
ATOM   2046 HH21 ARG E 145      13.449  21.563  70.197  1.00  0.00           H  
ATOM   2047  N   GLY E 146      16.800  26.753  62.933  1.00 16.15           N  
ANISOU 2047  N   GLY E 146     2052   1978   2105   -116     87    -87
ATOM   2048  CA  GLY E 146      17.451  27.732  62.067  1.00 15.79           C  
ANISOU 2048  CA  GLY E 146     2110   1850   2038    -94    116    -40
ATOM   2049  C   GLY E 146      18.647  27.190  61.278  1.00 15.40           C  
ANISOU 2049  C   GLY E 146     2031   1859   1958   -107    156    -15
ATOM   2050  O   GLY E 146      19.442  28.000  60.806  1.00 17.61           O  
ANISOU 2050  O   GLY E 146     2615   1877   2199   -253    397     50
ATOM   2051  H   GLY E 146      15.955  26.328  62.579  1.00  0.00           H  
ATOM   2052  HA3 GLY E 146      17.751  28.614  62.634  1.00  0.00           H  
ATOM   2053  HA2 GLY E 146      16.711  28.061  61.338  1.00  0.00           H  
ATOM   2054  N   VAL E 147      18.776  25.866  61.100  1.00 14.52           N  
ANISOU 2054  N   VAL E 147     1853   1763   1898   -107    139      2
ATOM   2055  CA  VAL E 147      19.789  25.265  60.229  1.00 14.25           C  
ANISOU 2055  CA  VAL E 147     1659   1862   1890    -45    104     17
ATOM   2056  C   VAL E 147      19.196  25.072  58.818  1.00 14.11           C  
ANISOU 2056  C   VAL E 147     1552   1899   1910    -22    144    -34
ATOM   2057  O   VAL E 147      18.110  24.507  58.700  1.00 13.21           O  
ANISOU 2057  O   VAL E 147     1491   1778   1748   -108     85    -35
ATOM   2058  CB  VAL E 147      20.228  23.862  60.736  1.00 14.05           C  
ANISOU 2058  CB  VAL E 147     1591   1961   1785     -6    157     -1
ATOM   2059  CG1 VAL E 147      21.406  23.294  59.926  1.00 14.92           C  
ANISOU 2059  CG1 VAL E 147     1825   1828   2013    117      0    279
ATOM   2060  CG2 VAL E 147      20.578  23.853  62.236  1.00 15.21           C  
ANISOU 2060  CG2 VAL E 147     1705   2052   2022    -37     85     77
ATOM   2061  H   VAL E 147      18.108  25.230  61.517  1.00  0.00           H  
ATOM   2062  HA  VAL E 147      20.673  25.904  60.174  1.00  0.00           H  
ATOM   2063  HB  VAL E 147      19.402  23.163  60.609  1.00  0.00           H  
ATOM   2064 HG11 VAL E 147      21.741  22.360  60.366  1.00  0.00           H  
ATOM   2065 HG12 VAL E 147      21.139  23.081  58.891  1.00  0.00           H  
ATOM   2066 HG13 VAL E 147      22.256  23.977  59.922  1.00  0.00           H  
ATOM   2067 HG21 VAL E 147      21.027  22.908  62.543  1.00  0.00           H  
ATOM   2068 HG22 VAL E 147      21.268  24.652  62.475  1.00  0.00           H  
ATOM   2069 HG23 VAL E 147      19.706  24.008  62.868  1.00  0.00           H  
ATOM   2070  N   VAL E 148      19.920  25.499  57.769  1.00 13.70           N  
ANISOU 2070  N   VAL E 148     1573   1763   1869    -62     82    -35
ATOM   2071  CA  VAL E 148      19.550  25.226  56.375  1.00 13.90           C  
ANISOU 2071  CA  VAL E 148     1669   1744   1867    -46     48    -24
ATOM   2072  C   VAL E 148      20.025  23.808  56.009  1.00 13.58           C  
ANISOU 2072  C   VAL E 148     1740   1701   1716    -75    138     29
ATOM   2073  O   VAL E 148      21.203  23.612  55.709  1.00 13.51           O  
ANISOU 2073  O   VAL E 148     1413   1859   1860   -136     -9     47
ATOM   2074  CB  VAL E 148      20.167  26.256  55.383  1.00 14.19           C  
ANISOU 2074  CB  VAL E 148     1739   1714   1939    -43     26     25
ATOM   2075  CG1 VAL E 148      19.882  25.931  53.900  1.00 15.18           C  
ANISOU 2075  CG1 VAL E 148     1966   1772   2026     49    -31     46
ATOM   2076  CG2 VAL E 148      19.675  27.680  55.673  1.00 14.97           C  
ANISOU 2076  CG2 VAL E 148     1937   1871   1877   -180     77    -17
ATOM   2077  H   VAL E 148      20.804  25.968  57.918  1.00  0.00           H  
ATOM   2078  HA  VAL E 148      18.464  25.272  56.270  1.00  0.00           H  
ATOM   2079  HB  VAL E 148      21.248  26.264  55.521  1.00  0.00           H  
ATOM   2080 HG11 VAL E 148      20.183  26.751  53.249  1.00  0.00           H  
ATOM   2081 HG12 VAL E 148      20.416  25.047  53.557  1.00  0.00           H  
ATOM   2082 HG13 VAL E 148      18.817  25.765  53.735  1.00  0.00           H  
ATOM   2083 HG21 VAL E 148      20.205  28.409  55.062  1.00  0.00           H  
ATOM   2084 HG22 VAL E 148      18.613  27.767  55.445  1.00  0.00           H  
ATOM   2085 HG23 VAL E 148      19.826  27.964  56.714  1.00  0.00           H  
ATOM   2086  N   VAL E 149      19.108  22.833  56.094  1.00 13.09           N  
ANISOU 2086  N   VAL E 149     1511   1750   1712    -14     15     23
ATOM   2087  CA  VAL E 149      19.416  21.428  55.847  1.00 13.45           C  
ANISOU 2087  CA  VAL E 149     1696   1707   1704    -46     13     29
ATOM   2088  C   VAL E 149      19.279  21.138  54.339  1.00 13.07           C  
ANISOU 2088  C   VAL E 149     1721   1706   1539     -2    -16     -9
ATOM   2089  O   VAL E 149      18.207  21.340  53.769  1.00 12.25           O  
ANISOU 2089  O   VAL E 149     1462   1836   1354     73     74    -49
ATOM   2090  CB  VAL E 149      18.485  20.468  56.639  1.00 13.16           C  
ANISOU 2090  CB  VAL E 149     1792   1675   1532    -24     18     13
ATOM   2091  CG1 VAL E 149      18.986  19.014  56.566  1.00 14.34           C  
ANISOU 2091  CG1 VAL E 149     1866   1817   1763    -93     44     49
ATOM   2092  CG2 VAL E 149      18.347  20.869  58.120  1.00 14.16           C  
ANISOU 2092  CG2 VAL E 149     1854   1750   1774     17    -36     71
ATOM   2093  H   VAL E 149      18.157  23.053  56.358  1.00  0.00           H  
ATOM   2094  HA  VAL E 149      20.443  21.226  56.157  1.00  0.00           H  
ATOM   2095  HB  VAL E 149      17.482  20.497  56.211  1.00  0.00           H  
ATOM   2096 HG11 VAL E 149      18.368  18.352  57.171  1.00  0.00           H  
ATOM   2097 HG12 VAL E 149      18.985  18.623  55.550  1.00  0.00           H  
ATOM   2098 HG13 VAL E 149      20.003  18.943  56.950  1.00  0.00           H  
ATOM   2099 HG21 VAL E 149      17.737  20.146  58.661  1.00  0.00           H  
ATOM   2100 HG22 VAL E 149      19.319  20.924  58.611  1.00  0.00           H  
ATOM   2101 HG23 VAL E 149      17.858  21.836  58.235  1.00  0.00           H  
ATOM   2102  N   VAL E 150      20.386  20.700  53.726  1.00 13.10           N  
ANISOU 2102  N   VAL E 150     1662   1640   1674    -18    -15     -5
ATOM   2103  CA  VAL E 150      20.499  20.411  52.299  1.00 13.00           C  
ANISOU 2103  CA  VAL E 150     1562   1711   1665    -37    -30     55
ATOM   2104  C   VAL E 150      20.928  18.943  52.147  1.00 12.68           C  
ANISOU 2104  C   VAL E 150     1580   1651   1585   -136     13      4
ATOM   2105  O   VAL E 150      21.726  18.460  52.951  1.00 12.45           O  
ANISOU 2105  O   VAL E 150     1449   1803   1476    -24     59     27
ATOM   2106  CB  VAL E 150      21.593  21.300  51.633  1.00 12.91           C  
ANISOU 2106  CB  VAL E 150     1627   1649   1629     -7    -41     -5
ATOM   2107  CG1 VAL E 150      21.679  21.126  50.104  1.00 13.85           C  
ANISOU 2107  CG1 VAL E 150     1469   1838   1956     59    -27    -50
ATOM   2108  CG2 VAL E 150      21.400  22.792  51.955  1.00 13.35           C  
ANISOU 2108  CG2 VAL E 150     1625   1743   1704   -151     58     99
ATOM   2109  H   VAL E 150      21.240  20.587  54.258  1.00  0.00           H  
ATOM   2110  HA  VAL E 150      19.546  20.554  51.790  1.00  0.00           H  
ATOM   2111  HB  VAL E 150      22.568  21.019  52.037  1.00  0.00           H  
ATOM   2112 HG11 VAL E 150      22.425  21.797  49.680  1.00  0.00           H  
ATOM   2113 HG12 VAL E 150      21.964  20.117  49.815  1.00  0.00           H  
ATOM   2114 HG13 VAL E 150      20.723  21.354  49.631  1.00  0.00           H  
ATOM   2115 HG21 VAL E 150      22.078  23.419  51.378  1.00  0.00           H  
ATOM   2116 HG22 VAL E 150      20.383  23.113  51.735  1.00  0.00           H  
ATOM   2117 HG23 VAL E 150      21.596  22.997  53.008  1.00  0.00           H  
ATOM   2118  N   ALA E 151      20.408  18.264  51.114  1.00 12.62           N  
ANISOU 2118  N   ALA E 151     1590   1631   1571    -33     -4     -6
ATOM   2119  CA  ALA E 151      20.771  16.887  50.806  1.00 12.53           C  
ANISOU 2119  CA  ALA E 151     1511   1680   1569    -33    -39     13
ATOM   2120  C   ALA E 151      20.674  16.597  49.307  1.00 13.23           C  
ANISOU 2120  C   ALA E 151     1571   1778   1675    -57    -37    -34
ATOM   2121  O   ALA E 151      19.895  17.222  48.587  1.00 12.27           O  
ANISOU 2121  O   ALA E 151     1501   1806   1355    155     80    -49
ATOM   2122  CB  ALA E 151      19.898  15.915  51.617  1.00 12.63           C  
ANISOU 2122  CB  ALA E 151     1470   1722   1604     76    -34     15
ATOM   2123  H   ALA E 151      19.740  18.702  50.490  1.00  0.00           H  
ATOM   2124  HA  ALA E 151      21.815  16.747  51.085  1.00  0.00           H  
ATOM   2125  HB1 ALA E 151      20.181  14.878  51.435  1.00  0.00           H  
ATOM   2126  HB2 ALA E 151      19.994  16.092  52.688  1.00  0.00           H  
ATOM   2127  HB3 ALA E 151      18.847  16.021  51.354  1.00  0.00           H  
ATOM   2128  N   ALA E 152      21.476  15.613  48.882  1.00 13.11           N  
ANISOU 2128  N   ALA E 152     1590   1734   1657     26     -8     36
ATOM   2129  CA  ALA E 152      21.488  15.044  47.540  1.00 13.29           C  
ANISOU 2129  CA  ALA E 152     1712   1619   1716    -20     30     -5
ATOM   2130  C   ALA E 152      20.192  14.261  47.268  1.00 12.91           C  
ANISOU 2130  C   ALA E 152     1520   1659   1727    -20    137   -117
ATOM   2131  O   ALA E 152      19.828  13.413  48.081  1.00 11.99           O  
ANISOU 2131  O   ALA E 152     1281   1662   1610      9    119    -63
ATOM   2132  CB  ALA E 152      22.735  14.156  47.457  1.00 12.69           C  
ANISOU 2132  CB  ALA E 152     1621   1708   1489   -140     26     13
ATOM   2133  H   ALA E 152      22.083  15.161  49.552  1.00  0.00           H  
ATOM   2134  HA  ALA E 152      21.577  15.849  46.807  1.00  0.00           H  
ATOM   2135  HB1 ALA E 152      22.774  13.593  46.530  1.00  0.00           H  
ATOM   2136  HB2 ALA E 152      23.636  14.764  47.510  1.00  0.00           H  
ATOM   2137  HB3 ALA E 152      22.781  13.447  48.283  1.00  0.00           H  
ATOM   2138  N   ALA E 153      19.510  14.578  46.153  1.00 12.73           N  
ANISOU 2138  N   ALA E 153     1645   1561   1632      7     63    -95
ATOM   2139  CA  ALA E 153      18.193  14.037  45.791  1.00 13.52           C  
ANISOU 2139  CA  ALA E 153     1703   1632   1801     38     71    -30
ATOM   2140  C   ALA E 153      18.138  12.510  45.613  1.00 12.40           C  
ANISOU 2140  C   ALA E 153     1586   1633   1490    -11    -24    -13
ATOM   2141  O   ALA E 153      17.117  11.913  45.956  1.00 12.80           O  
ANISOU 2141  O   ALA E 153     1654   1603   1604    -34     90     -3
ATOM   2142  CB  ALA E 153      17.685  14.735  44.521  1.00 13.09           C  
ANISOU 2142  CB  ALA E 153     1692   1604   1674     55    158    -43
ATOM   2143  H   ALA E 153      19.878  15.289  45.535  1.00  0.00           H  
ATOM   2144  HA  ALA E 153      17.507  14.289  46.601  1.00  0.00           H  
ATOM   2145  HB1 ALA E 153      16.740  14.312  44.180  1.00  0.00           H  
ATOM   2146  HB2 ALA E 153      17.513  15.795  44.702  1.00  0.00           H  
ATOM   2147  HB3 ALA E 153      18.398  14.645  43.700  1.00  0.00           H  
ATOM   2148  N   GLY E 154      19.230  11.914  45.112  1.00 12.91           N  
ANISOU 2148  N   GLY E 154     1608   1642   1656    -48    -13    -14
ATOM   2149  CA  GLY E 154      19.336  10.486  44.828  1.00 12.56           C  
ANISOU 2149  CA  GLY E 154     1559   1618   1594    -58     24     -2
ATOM   2150  C   GLY E 154      19.886  10.288  43.413  1.00 12.56           C  
ANISOU 2150  C   GLY E 154     1494   1733   1545    -58    -30    -36
ATOM   2151  O   GLY E 154      19.834  11.192  42.579  1.00 11.83           O  
ANISOU 2151  O   GLY E 154     1337   1558   1597   -115   -124    -66
ATOM   2152  H   GLY E 154      20.031  12.481  44.866  1.00  0.00           H  
ATOM   2153  HA3 GLY E 154      18.377   9.973  44.912  1.00  0.00           H  
ATOM   2154  HA2 GLY E 154      20.004  10.032  45.552  1.00  0.00           H  
ATOM   2155  N   ASN E 155      20.386   9.073  43.143  1.00 13.15           N  
ANISOU 2155  N   ASN E 155     1667   1570   1758    -39    -17     41
ATOM   2156  CA  ASN E 155      20.917   8.650  41.841  1.00 13.51           C  
ANISOU 2156  CA  ASN E 155     1728   1630   1774     67     25     22
ATOM   2157  C   ASN E 155      20.079   7.502  41.241  1.00 13.98           C  
ANISOU 2157  C   ASN E 155     1818   1734   1757     53     67     25
ATOM   2158  O   ASN E 155      20.605   6.721  40.445  1.00 13.21           O  
ANISOU 2158  O   ASN E 155     1524   1663   1832     32   -108    -60
ATOM   2159  CB  ASN E 155      22.404   8.251  41.969  1.00 13.43           C  
ANISOU 2159  CB  ASN E 155     1746   1567   1789     28     59    -34
ATOM   2160  CG  ASN E 155      23.346   9.380  42.388  1.00 12.20           C  
ANISOU 2160  CG  ASN E 155     1836   1230   1568     96    238    148
ATOM   2161  OD1 ASN E 155      23.052  10.567  42.259  1.00 11.53           O  
ANISOU 2161  OD1 ASN E 155     1272   1653   1455    -56     23    231
ATOM   2162  ND2 ASN E 155      24.515   8.994  42.882  1.00 14.46           N  
ANISOU 2162  ND2 ASN E 155     1659   2036   1796    177     71    149
ATOM   2163  H   ASN E 155      20.361   8.360  43.861  1.00  0.00           H  
ATOM   2164  HA  ASN E 155      20.872   9.484  41.145  1.00  0.00           H  
ATOM   2165  HB3 ASN E 155      22.779   7.898  41.008  1.00  0.00           H  
ATOM   2166  HB2 ASN E 155      22.505   7.418  42.666  1.00  0.00           H  
ATOM   2167 HD22 ASN E 155      25.185   9.684  43.196  1.00  0.00           H  
ATOM   2168 HD21 ASN E 155      24.719   8.009  43.012  1.00  0.00           H  
ATOM   2169  N   SER E 156      18.788   7.421  41.605  1.00 14.30           N  
ANISOU 2169  N   SER E 156     1813   1698   1920    -18     -2      4
ATOM   2170  CA  SER E 156      17.864   6.360  41.190  1.00 15.34           C  
ANISOU 2170  CA  SER E 156     1940   1925   1962    -39    -72     12
ATOM   2171  C   SER E 156      17.154   6.609  39.838  1.00 15.39           C  
ANISOU 2171  C   SER E 156     1881   1939   2025    -71    -96     36
ATOM   2172  O   SER E 156      16.369   5.758  39.422  1.00 15.96           O  
ANISOU 2172  O   SER E 156     1947   2050   2067   -210   -236    -26
ATOM   2173  CB  SER E 156      16.871   6.098  42.340  1.00 15.34           C  
ANISOU 2173  CB  SER E 156     1896   1863   2068    -67   -159     40
ATOM   2174  OG  SER E 156      17.499   5.375  43.380  1.00 17.03           O  
ANISOU 2174  OG  SER E 156     2163   2319   1986   -232   -188    153
ATOM   2175  H   SER E 156      18.408   8.117  42.233  1.00  0.00           H  
ATOM   2176  HA  SER E 156      18.433   5.440  41.039  1.00  0.00           H  
ATOM   2177  HB3 SER E 156      16.020   5.504  42.006  1.00  0.00           H  
ATOM   2178  HB2 SER E 156      16.475   7.029  42.742  1.00  0.00           H  
ATOM   2179  HG  SER E 156      17.578   4.453  43.111  1.00  0.00           H  
ATOM   2180  N   GLY E 157      17.471   7.722  39.150  1.00 15.31           N  
ANISOU 2180  N   GLY E 157     1869   1943   2002    -83    -88     19
ATOM   2181  CA  GLY E 157      17.088   7.988  37.760  1.00 15.31           C  
ANISOU 2181  CA  GLY E 157     1842   1990   1983    -53    -69    -12
ATOM   2182  C   GLY E 157      15.603   8.335  37.626  1.00 15.94           C  
ANISOU 2182  C   GLY E 157     1916   2078   2061    -20    -34      4
ATOM   2183  O   GLY E 157      15.032   8.992  38.495  1.00 15.40           O  
ANISOU 2183  O   GLY E 157     1790   2099   1961    -49   -145    -95
ATOM   2184  H   GLY E 157      18.130   8.373  39.556  1.00  0.00           H  
ATOM   2185  HA3 GLY E 157      17.337   7.123  37.144  1.00  0.00           H  
ATOM   2186  HA2 GLY E 157      17.669   8.826  37.380  1.00  0.00           H  
ATOM   2187  N   ASN E 158      15.004   7.902  36.506  1.00 16.37           N  
ANISOU 2187  N   ASN E 158     1955   2161   2104    -31    -95     -6
ATOM   2188  CA  ASN E 158      13.570   7.991  36.227  1.00 17.10           C  
ANISOU 2188  CA  ASN E 158     2084   2208   2202    -23    -68     -7
ATOM   2189  C   ASN E 158      13.049   6.662  35.655  1.00 18.13           C  
ANISOU 2189  C   ASN E 158     2227   2329   2333     21     -4     -1
ATOM   2190  O   ASN E 158      13.818   5.887  35.085  1.00 18.92           O  
ANISOU 2190  O   ASN E 158     2203   2438   2548     43   -120    -45
ATOM   2191  CB  ASN E 158      13.246   9.224  35.335  1.00 17.59           C  
ANISOU 2191  CB  ASN E 158     2125   2228   2328    -60   -106    -61
ATOM   2192  CG  ASN E 158      13.948   9.350  33.970  1.00 16.92           C  
ANISOU 2192  CG  ASN E 158     2076   2331   2020     10   -192    -41
ATOM   2193  OD1 ASN E 158      14.358  10.445  33.595  0.00 20.61           O  
ANISOU 2193  OD1 ASN E 158     2090   3932   1808   -465  -1052   -296
ATOM   2194  ND2 ASN E 158      14.069   8.271  33.195  0.00 23.65           N  
ANISOU 2194  ND2 ASN E 158     3014   2858   3115     98    -12    -31
ATOM   2195  H   ASN E 158      15.544   7.386  35.824  1.00  0.00           H  
ATOM   2196  HA  ASN E 158      13.052   8.135  37.178  1.00  0.00           H  
ATOM   2197  HB3 ASN E 158      13.500  10.120  35.900  1.00  0.00           H  
ATOM   2198  HB2 ASN E 158      12.171   9.284  35.169  1.00  0.00           H  
ATOM   2199 HD22 ASN E 158      14.493   8.338  32.282  1.00  0.00           H  
ATOM   2200 HD21 ASN E 158      13.728   7.372  33.510  1.00  0.00           H  
ATOM   2201  N   SER E 159      11.733   6.454  35.795  1.00 18.86           N  
ANISOU 2201  N   SER E 159     2264   2427   2474      0    -61      0
ATOM   2202  CA  SER E 159      10.997   5.300  35.291  1.00 19.97           C  
ANISOU 2202  CA  SER E 159     2511   2507   2567     -6    -36     15
ATOM   2203  C   SER E 159       9.510   5.685  35.221  1.00 19.41           C  
ANISOU 2203  C   SER E 159     2358   2522   2493    -12    -69     35
ATOM   2204  O   SER E 159       8.739   5.332  36.115  1.00 19.37           O  
ANISOU 2204  O   SER E 159     2283   2567   2509    -73   -230     36
ATOM   2205  CB  SER E 159      11.291   4.061  36.171  1.00 20.01           C  
ANISOU 2205  CB  SER E 159     2469   2529   2602     14    -94     35
ATOM   2206  OG  SER E 159      10.591   2.920  35.714  1.00 23.00           O  
ANISOU 2206  OG  SER E 159     2999   2787   2950     23     38     32
ATOM   2207  H   SER E 159      11.175   7.154  36.271  1.00  0.00           H  
ATOM   2208  HA  SER E 159      11.331   5.088  34.273  1.00  0.00           H  
ATOM   2209  HB3 SER E 159      11.018   4.249  37.211  1.00  0.00           H  
ATOM   2210  HB2 SER E 159      12.355   3.826  36.165  1.00  0.00           H  
ATOM   2211  HG  SER E 159       9.656   3.049  35.889  1.00  0.00           H  
ATOM   2212  N   GLY E 160       9.139   6.438  34.171  1.00 19.52           N  
ANISOU 2212  N   GLY E 160     2428   2536   2452    -15    -40     -2
ATOM   2213  CA  GLY E 160       7.778   6.934  33.959  1.00 19.47           C  
ANISOU 2213  CA  GLY E 160     2443   2506   2449      4   -156    -25
ATOM   2214  C   GLY E 160       7.461   8.049  34.966  1.00 19.39           C  
ANISOU 2214  C   GLY E 160     2427   2500   2438      0   -127    -11
ATOM   2215  O   GLY E 160       8.200   9.028  35.063  1.00 19.64           O  
ANISOU 2215  O   GLY E 160     2505   2543   2412    -12   -341    -77
ATOM   2216  H   GLY E 160       9.832   6.685  33.475  1.00  0.00           H  
ATOM   2217  HA3 GLY E 160       7.060   6.115  34.036  1.00  0.00           H  
ATOM   2218  HA2 GLY E 160       7.703   7.336  32.948  1.00  0.00           H  
ATOM   2219  N   SER E 161       6.345   7.891  35.696  1.00 19.76           N  
ANISOU 2219  N   SER E 161     2425   2556   2528     19   -171    -39
ATOM   2220  CA  SER E 161       5.869   8.823  36.724  1.00 20.08           C  
ANISOU 2220  CA  SER E 161     2487   2546   2593      1    -67    -30
ATOM   2221  C   SER E 161       6.345   8.470  38.152  1.00 19.99           C  
ANISOU 2221  C   SER E 161     2449   2522   2622    -18    -68    -46
ATOM   2222  O   SER E 161       5.906   9.128  39.094  1.00 19.91           O  
ANISOU 2222  O   SER E 161     2355   2576   2632    -42   -174   -165
ATOM   2223  CB ASER E 161       4.328   8.889  36.645  0.50 20.65           C  
ANISOU 2223  CB ASER E 161     2592   2584   2669     36    -64    -34
ATOM   2224  CB BSER E 161       4.493   8.862  36.798  0.50 20.43           C  
ANISOU 2224  CB BSER E 161     2538   2573   2650     18    -58    -32
ATOM   2225  OG ASER E 161       3.931   9.663  35.531  0.50 21.63           O  
ANISOU 2225  OG ASER E 161     2899   2578   2741     94    -35    -32
ATOM   2226  OG BSER E 161       3.946   7.618  37.221  0.50 18.39           O  
ANISOU 2226  OG BSER E 161     2132   2460   2395   -202     50     47
ATOM   2227  H   SER E 161       5.780   7.066  35.559  1.00  0.00           H  
ATOM   2228  HA  SER E 161       6.259   9.824  36.528  1.00  0.00           H  
ATOM   2229  HB3ASER E 161       3.898   9.368  37.525  0.50  0.00           H  
ATOM   2230  HB3BSER E 161       4.128   9.098  35.798  0.50  0.00           H  
ATOM   2231  HB2ASER E 161       3.886   7.894  36.581  0.50  0.00           H  
ATOM   2232  HB2BSER E 161       4.183   9.648  37.487  0.50  0.00           H  
ATOM   2233  HG ASER E 161       4.168   9.192  34.729  0.50  0.00           H  
ATOM   2234  HG BSER E 161       2.988   7.677  37.233  0.50  0.00           H  
ATOM   2235  N   THR E 162       7.222   7.459  38.306  1.00 19.42           N  
ANISOU 2235  N   THR E 162     2334   2452   2592    -70   -115    -28
ATOM   2236  CA  THR E 162       7.721   6.978  39.601  1.00 19.05           C  
ANISOU 2236  CA  THR E 162     2344   2389   2503   -104    -47     -9
ATOM   2237  C   THR E 162       8.553   8.036  40.356  1.00 18.13           C  
ANISOU 2237  C   THR E 162     2234   2300   2352   -131    -71    -11
ATOM   2238  O   THR E 162       9.476   8.610  39.780  1.00 17.20           O  
ANISOU 2238  O   THR E 162     2011   2232   2290   -247   -142   -107
ATOM   2239  CB  THR E 162       8.603   5.708  39.434  1.00 19.15           C  
ANISOU 2239  CB  THR E 162     2386   2416   2474   -111    -58     -7
ATOM   2240  OG1 THR E 162       7.844   4.688  38.815  1.00 21.48           O  
ANISOU 2240  OG1 THR E 162     2770   2409   2983   -190     83    -16
ATOM   2241  CG2 THR E 162       9.183   5.120  40.734  1.00 19.53           C  
ANISOU 2241  CG2 THR E 162     2364   2451   2603   -152    -40     51
ATOM   2242  H   THR E 162       7.562   6.970  37.490  1.00  0.00           H  
ATOM   2243  HA  THR E 162       6.852   6.721  40.209  1.00  0.00           H  
ATOM   2244  HB  THR E 162       9.434   5.934  38.762  1.00  0.00           H  
ATOM   2245  HG1 THR E 162       7.779   4.886  37.875  1.00  0.00           H  
ATOM   2246 HG21 THR E 162       9.680   4.167  40.545  1.00  0.00           H  
ATOM   2247 HG22 THR E 162       9.926   5.777  41.183  1.00  0.00           H  
ATOM   2248 HG23 THR E 162       8.400   4.947  41.473  1.00  0.00           H  
ATOM   2249  N   ASN E 163       8.232   8.238  41.643  1.00 17.78           N  
ANISOU 2249  N   ASN E 163     2126   2298   2331   -133     -7     10
ATOM   2250  CA  ASN E 163       9.023   9.048  42.567  1.00 17.37           C  
ANISOU 2250  CA  ASN E 163     2105   2217   2274   -110     30     66
ATOM   2251  C   ASN E 163      10.237   8.224  43.029  1.00 17.01           C  
ANISOU 2251  C   ASN E 163     2080   2133   2247   -147     41    123
ATOM   2252  O   ASN E 163      10.055   7.163  43.628  1.00 17.60           O  
ANISOU 2252  O   ASN E 163     2120   2102   2464   -271     25    221
ATOM   2253  CB  ASN E 163       8.134   9.474  43.757  1.00 17.51           C  
ANISOU 2253  CB  ASN E 163     2061   2308   2283    -41     54     50
ATOM   2254  CG  ASN E 163       8.699  10.642  44.575  1.00 18.55           C  
ANISOU 2254  CG  ASN E 163     2154   2553   2341      1     84     75
ATOM   2255  OD1 ASN E 163       9.873  10.657  44.942  1.00 20.44           O  
ANISOU 2255  OD1 ASN E 163     2056   3240   2470    213     21   -171
ATOM   2256  ND2 ASN E 163       7.847  11.615  44.897  1.00 19.29           N  
ANISOU 2256  ND2 ASN E 163     2165   2889   2273     25    104    283
ATOM   2257  H   ASN E 163       7.462   7.725  42.054  1.00  0.00           H  
ATOM   2258  HA  ASN E 163       9.399   9.946  42.070  1.00  0.00           H  
ATOM   2259  HB3 ASN E 163       7.922   8.633  44.418  1.00  0.00           H  
ATOM   2260  HB2 ASN E 163       7.167   9.794  43.365  1.00  0.00           H  
ATOM   2261 HD22 ASN E 163       8.159  12.378  45.494  1.00  0.00           H  
ATOM   2262 HD21 ASN E 163       6.883  11.582  44.599  1.00  0.00           H  
ATOM   2263  N   THR E 164      11.442   8.729  42.732  1.00 16.29           N  
ANISOU 2263  N   THR E 164     1984   2080   2123   -137     28    102
ATOM   2264  CA  THR E 164      12.714   8.060  43.001  1.00 15.93           C  
ANISOU 2264  CA  THR E 164     1942   2077   2033    -91    -23     96
ATOM   2265  C   THR E 164      13.594   8.834  44.012  1.00 15.47           C  
ANISOU 2265  C   THR E 164     1876   2058   1942    -71   -103     42
ATOM   2266  O   THR E 164      14.710   8.383  44.273  1.00 15.74           O  
ANISOU 2266  O   THR E 164     1962   2113   1902    -57    -30     80
ATOM   2267  CB  THR E 164      13.506   7.836  41.681  1.00 16.00           C  
ANISOU 2267  CB  THR E 164     1953   2079   2046    -82   -104     50
ATOM   2268  OG1 THR E 164      14.075   9.024  41.176  1.00 14.69           O  
ANISOU 2268  OG1 THR E 164     1732   2084   1765   -204   -184    287
ATOM   2269  CG2 THR E 164      12.721   7.138  40.561  1.00 16.24           C  
ANISOU 2269  CG2 THR E 164     1927   2002   2240   -137    -79    124
ATOM   2270  H   THR E 164      11.507   9.612  42.240  1.00  0.00           H  
ATOM   2271  HA  THR E 164      12.538   7.080  43.449  1.00  0.00           H  
ATOM   2272  HB  THR E 164      14.340   7.178  41.911  1.00  0.00           H  
ATOM   2273  HG1 THR E 164      14.394   8.852  40.282  1.00  0.00           H  
ATOM   2274 HG21 THR E 164      13.367   6.909  39.712  1.00  0.00           H  
ATOM   2275 HG22 THR E 164      12.297   6.197  40.911  1.00  0.00           H  
ATOM   2276 HG23 THR E 164      11.906   7.758  40.191  1.00  0.00           H  
ATOM   2277  N   ILE E 165      13.093   9.945  44.591  1.00 15.21           N  
ANISOU 2277  N   ILE E 165     1756   2075   1946    -40      8     21
ATOM   2278  CA  ILE E 165      13.773  10.711  45.647  1.00 15.27           C  
ANISOU 2278  CA  ILE E 165     1831   2105   1863      6     45     -8
ATOM   2279  C   ILE E 165      13.891   9.859  46.931  1.00 14.75           C  
ANISOU 2279  C   ILE E 165     1798   2006   1799     -2     48    -51
ATOM   2280  O   ILE E 165      12.908   9.231  47.324  1.00 16.07           O  
ANISOU 2280  O   ILE E 165     1893   2338   1873    -22     41    158
ATOM   2281  CB  ILE E 165      13.014  12.030  46.018  1.00 15.41           C  
ANISOU 2281  CB  ILE E 165     1827   2095   1931    -36    -59     61
ATOM   2282  CG1 ILE E 165      12.638  12.897  44.795  1.00 17.66           C  
ANISOU 2282  CG1 ILE E 165     2329   2319   2060    -49    -85    -24
ATOM   2283  CG2 ILE E 165      13.755  12.905  47.057  1.00 15.21           C  
ANISOU 2283  CG2 ILE E 165     1874   2116   1787     96    152     11
ATOM   2284  CD1 ILE E 165      13.824  13.575  44.094  1.00 18.24           C  
ANISOU 2284  CD1 ILE E 165     2248   2459   2223    199     -5   -163
ATOM   2285  H   ILE E 165      12.161  10.255  44.350  1.00  0.00           H  
ATOM   2286  HA  ILE E 165      14.775  10.956  45.294  1.00  0.00           H  
ATOM   2287  HB  ILE E 165      12.065  11.742  46.477  1.00  0.00           H  
ATOM   2288 HG13 ILE E 165      11.942  13.672  45.115  1.00  0.00           H  
ATOM   2289 HG12 ILE E 165      12.076  12.306  44.075  1.00  0.00           H  
ATOM   2290 HG21 ILE E 165      13.191  13.809  47.286  1.00  0.00           H  
ATOM   2291 HG22 ILE E 165      13.911  12.389  48.000  1.00  0.00           H  
ATOM   2292 HG23 ILE E 165      14.736  13.213  46.698  1.00  0.00           H  
ATOM   2293 HD11 ILE E 165      13.630  13.694  43.030  1.00  0.00           H  
ATOM   2294 HD12 ILE E 165      14.006  14.566  44.510  1.00  0.00           H  
ATOM   2295 HD13 ILE E 165      14.744  13.002  44.196  1.00  0.00           H  
ATOM   2296  N   GLY E 166      15.084   9.842  47.544  1.00 15.30           N  
ANISOU 2296  N   GLY E 166     1813   1998   2000     86     70    -19
ATOM   2297  CA  GLY E 166      15.352   9.098  48.777  1.00 15.56           C  
ANISOU 2297  CA  GLY E 166     1910   1955   2048     33     37    -13
ATOM   2298  C   GLY E 166      15.480  10.062  49.964  1.00 14.77           C  
ANISOU 2298  C   GLY E 166     1784   1801   2028     98     39    -18
ATOM   2299  O   GLY E 166      15.506  11.281  49.805  1.00 14.34           O  
ANISOU 2299  O   GLY E 166     1723   2001   1723     86      5    183
ATOM   2300  H   GLY E 166      15.844  10.389  47.164  1.00  0.00           H  
ATOM   2301  HA3 GLY E 166      16.283   8.547  48.662  1.00  0.00           H  
ATOM   2302  HA2 GLY E 166      14.579   8.358  48.991  1.00  0.00           H  
ATOM   2303  N   TYR E 167      15.582   9.486  51.167  1.00 15.30           N  
ANISOU 2303  N   TYR E 167     1858   1858   2094     52     77     50
ATOM   2304  CA  TYR E 167      15.727  10.187  52.445  1.00 14.91           C  
ANISOU 2304  CA  TYR E 167     1813   1957   1895     19     29     34
ATOM   2305  C   TYR E 167      17.222  10.321  52.798  1.00 14.45           C  
ANISOU 2305  C   TYR E 167     1766   1956   1767     95     92      0
ATOM   2306  O   TYR E 167      17.966   9.385  52.510  1.00 14.17           O  
ANISOU 2306  O   TYR E 167     1692   1878   1812     59    133      6
ATOM   2307  CB  TYR E 167      15.012   9.337  53.508  1.00 15.10           C  
ANISOU 2307  CB  TYR E 167     1827   2041   1866     19     19     27
ATOM   2308  CG  TYR E 167      13.523   9.186  53.267  1.00 15.97           C  
ANISOU 2308  CG  TYR E 167     2004   2322   1740    -52     92     15
ATOM   2309  CD1 TYR E 167      13.019   8.048  52.607  1.00 16.98           C  
ANISOU 2309  CD1 TYR E 167     1876   2488   2085    -45    223    164
ATOM   2310  CD2 TYR E 167      12.639  10.197  53.688  1.00 16.71           C  
ANISOU 2310  CD2 TYR E 167     2009   2536   1803   -104    187    -54
ATOM   2311  CE1 TYR E 167      11.634   7.904  52.401  1.00 19.14           C  
ANISOU 2311  CE1 TYR E 167     2198   2657   2414   -176     33    231
ATOM   2312  CE2 TYR E 167      11.253  10.050  53.496  1.00 18.33           C  
ANISOU 2312  CE2 TYR E 167     2149   2726   2088    -29    101     38
ATOM   2313  CZ  TYR E 167      10.749   8.901  52.857  1.00 17.96           C  
ANISOU 2313  CZ  TYR E 167     1965   2657   2199   -220     64    249
ATOM   2314  OH  TYR E 167       9.405   8.763  52.672  1.00 20.79           O  
ANISOU 2314  OH  TYR E 167     1925   3474   2498   -224     59    440
ATOM   2315  H   TYR E 167      15.597   8.476  51.224  1.00  0.00           H  
ATOM   2316  HA  TYR E 167      15.238  11.157  52.377  1.00  0.00           H  
ATOM   2317  HB3 TYR E 167      15.141   9.784  54.495  1.00  0.00           H  
ATOM   2318  HB2 TYR E 167      15.463   8.344  53.570  1.00  0.00           H  
ATOM   2319  HD1 TYR E 167      13.696   7.279  52.265  1.00  0.00           H  
ATOM   2320  HD2 TYR E 167      13.025  11.090  54.156  1.00  0.00           H  
ATOM   2321  HE1 TYR E 167      11.258   7.023  51.904  1.00  0.00           H  
ATOM   2322  HE2 TYR E 167      10.580  10.827  53.828  1.00  0.00           H  
ATOM   2323  HH  TYR E 167       9.176   8.008  52.119  1.00  0.00           H  
ATOM   2324  N   PRO E 168      17.658  11.432  53.435  1.00 14.32           N  
ANISOU 2324  N   PRO E 168     1791   1921   1727     58    -15     74
ATOM   2325  CA  PRO E 168      16.836  12.501  54.038  1.00 14.27           C  
ANISOU 2325  CA  PRO E 168     1772   1940   1710     51    -28     -5
ATOM   2326  C   PRO E 168      16.287  13.594  53.102  1.00 14.00           C  
ANISOU 2326  C   PRO E 168     1589   1983   1748     52      9      3
ATOM   2327  O   PRO E 168      15.515  14.418  53.591  1.00 13.21           O  
ANISOU 2327  O   PRO E 168     1537   2047   1433     30     59     20
ATOM   2328  CB  PRO E 168      17.776  13.108  55.096  1.00 14.74           C  
ANISOU 2328  CB  PRO E 168     1854   1952   1792     76      6     45
ATOM   2329  CG  PRO E 168      19.166  12.907  54.519  1.00 14.57           C  
ANISOU 2329  CG  PRO E 168     1773   2017   1744     13   -110     46
ATOM   2330  CD  PRO E 168      19.057  11.548  53.850  1.00 14.32           C  
ANISOU 2330  CD  PRO E 168     1857   1891   1692    100   -125    123
ATOM   2331  HA  PRO E 168      15.980  12.056  54.542  1.00  0.00           H  
ATOM   2332  HB3 PRO E 168      17.683  12.556  56.031  1.00  0.00           H  
ATOM   2333  HB2 PRO E 168      17.576  14.155  55.327  1.00  0.00           H  
ATOM   2334  HG3 PRO E 168      19.956  12.940  55.266  1.00  0.00           H  
ATOM   2335  HG2 PRO E 168      19.368  13.673  53.769  1.00  0.00           H  
ATOM   2336  HD2 PRO E 168      19.757  11.447  53.023  1.00  0.00           H  
ATOM   2337  HD3 PRO E 168      19.279  10.759  54.571  1.00  0.00           H  
ATOM   2338  N   ALA E 169      16.649  13.604  51.806  1.00 14.12           N  
ANISOU 2338  N   ALA E 169     1602   1927   1836     93    147    -95
ATOM   2339  CA  ALA E 169      16.198  14.619  50.842  1.00 13.83           C  
ANISOU 2339  CA  ALA E 169     1609   1878   1766    104    106    -34
ATOM   2340  C   ALA E 169      14.670  14.732  50.674  1.00 14.17           C  
ANISOU 2340  C   ALA E 169     1671   1925   1785    180     81    -62
ATOM   2341  O   ALA E 169      14.176  15.846  50.515  1.00 13.28           O  
ANISOU 2341  O   ALA E 169     1334   2160   1549    249    191   -102
ATOM   2342  CB  ALA E 169      16.894  14.409  49.490  1.00 13.64           C  
ANISOU 2342  CB  ALA E 169     1559   1888   1734     54    248    -52
ATOM   2343  H   ALA E 169      17.298  12.911  51.454  1.00  0.00           H  
ATOM   2344  HA  ALA E 169      16.529  15.585  51.222  1.00  0.00           H  
ATOM   2345  HB1 ALA E 169      16.515  15.093  48.734  1.00  0.00           H  
ATOM   2346  HB2 ALA E 169      17.963  14.597  49.578  1.00  0.00           H  
ATOM   2347  HB3 ALA E 169      16.764  13.398  49.106  1.00  0.00           H  
ATOM   2348  N   LYS E 170      13.952  13.598  50.769  1.00 14.26           N  
ANISOU 2348  N   LYS E 170     1711   1978   1726     71     21     48
ATOM   2349  CA  LYS E 170      12.495  13.523  50.635  1.00 14.61           C  
ANISOU 2349  CA  LYS E 170     1814   1945   1792     39     55     13
ATOM   2350  C   LYS E 170      11.719  14.176  51.803  1.00 13.81           C  
ANISOU 2350  C   LYS E 170     1636   1917   1694     -2     76      7
ATOM   2351  O   LYS E 170      10.570  14.555  51.590  1.00 15.23           O  
ANISOU 2351  O   LYS E 170     1841   2183   1759     45     99    -49
ATOM   2352  CB  LYS E 170      12.067  12.057  50.393  1.00 14.80           C  
ANISOU 2352  CB  LYS E 170     1800   2005   1817     82     37     42
ATOM   2353  CG  LYS E 170      10.677  11.924  49.744  1.00 16.62           C  
ANISOU 2353  CG  LYS E 170     2033   2148   2130     -7    113     39
ATOM   2354  CD  LYS E 170      10.285  10.484  49.395  1.00 18.40           C  
ANISOU 2354  CD  LYS E 170     2379   2342   2269    -66      4   -130
ATOM   2355  CE  LYS E 170       8.960  10.420  48.624  1.00 20.71           C  
ANISOU 2355  CE  LYS E 170     2693   2535   2637   -143     54    -97
ATOM   2356  NZ  LYS E 170       8.611   9.037  48.265  1.00 22.30           N1+
ANISOU 2356  NZ  LYS E 170     3071   2623   2776   -191     33   -240
ATOM   2357  H   LYS E 170      14.437  12.718  50.881  1.00  0.00           H  
ATOM   2358  HA  LYS E 170      12.239  14.088  49.737  1.00  0.00           H  
ATOM   2359  HB3 LYS E 170      12.122  11.487  51.318  1.00  0.00           H  
ATOM   2360  HB2 LYS E 170      12.776  11.581  49.719  1.00  0.00           H  
ATOM   2361  HG3 LYS E 170      10.672  12.511  48.826  1.00  0.00           H  
ATOM   2362  HG2 LYS E 170       9.912  12.346  50.393  1.00  0.00           H  
ATOM   2363  HD3 LYS E 170      10.206   9.898  50.308  1.00  0.00           H  
ATOM   2364  HD2 LYS E 170      11.074  10.024  48.806  1.00  0.00           H  
ATOM   2365  HE3 LYS E 170       9.029  11.004  47.707  1.00  0.00           H  
ATOM   2366  HE2 LYS E 170       8.151  10.848  49.217  1.00  0.00           H  
ATOM   2367  HZ1 LYS E 170       7.729   9.034  47.764  1.00  0.00           H  
ATOM   2368  HZ2 LYS E 170       9.331   8.647  47.668  1.00  0.00           H  
ATOM   2369  HZ3 LYS E 170       8.529   8.472  49.100  1.00  0.00           H  
ATOM   2370  N   TYR E 171      12.342  14.364  52.984  1.00 13.88           N  
ANISOU 2370  N   TYR E 171     1625   1896   1750     22    136     40
ATOM   2371  CA  TYR E 171      11.752  15.122  54.100  1.00 13.42           C  
ANISOU 2371  CA  TYR E 171     1576   1817   1704     36    129     -1
ATOM   2372  C   TYR E 171      11.561  16.604  53.730  1.00 13.33           C  
ANISOU 2372  C   TYR E 171     1608   1889   1565     65     75     -2
ATOM   2373  O   TYR E 171      12.470  17.205  53.164  1.00 13.03           O  
ANISOU 2373  O   TYR E 171     1526   1756   1668     41     30     -6
ATOM   2374  CB  TYR E 171      12.636  15.012  55.362  1.00 13.87           C  
ANISOU 2374  CB  TYR E 171     1646   1923   1700     30    116      0
ATOM   2375  CG  TYR E 171      12.818  13.621  55.942  1.00 14.09           C  
ANISOU 2375  CG  TYR E 171     2005   1832   1513    -25     63    -28
ATOM   2376  CD1 TYR E 171      11.711  12.768  56.145  1.00 16.23           C  
ANISOU 2376  CD1 TYR E 171     2262   1984   1920    144    -40      0
ATOM   2377  CD2 TYR E 171      14.107  13.183  56.306  1.00 15.52           C  
ANISOU 2377  CD2 TYR E 171     2198   2000   1698     46     54   -100
ATOM   2378  CE1 TYR E 171      11.903  11.469  56.654  1.00 16.12           C  
ANISOU 2378  CE1 TYR E 171     2286   1867   1971    134     66    189
ATOM   2379  CE2 TYR E 171      14.297  11.892  56.827  1.00 15.68           C  
ANISOU 2379  CE2 TYR E 171     2400   2022   1536     27    210    -12
ATOM   2380  CZ  TYR E 171      13.201  11.027  56.978  1.00 15.52           C  
ANISOU 2380  CZ  TYR E 171     2346   1801   1751     33     53     59
ATOM   2381  OH  TYR E 171      13.408   9.759  57.425  1.00 17.55           O  
ANISOU 2381  OH  TYR E 171     2635   1939   2092    176    117    345
ATOM   2382  H   TYR E 171      13.294  14.048  53.109  1.00  0.00           H  
ATOM   2383  HA  TYR E 171      10.769  14.697  54.314  1.00  0.00           H  
ATOM   2384  HB3 TYR E 171      12.228  15.629  56.161  1.00  0.00           H  
ATOM   2385  HB2 TYR E 171      13.619  15.432  55.146  1.00  0.00           H  
ATOM   2386  HD1 TYR E 171      10.712  13.095  55.898  1.00  0.00           H  
ATOM   2387  HD2 TYR E 171      14.962  13.832  56.182  1.00  0.00           H  
ATOM   2388  HE1 TYR E 171      11.055  10.811  56.783  1.00  0.00           H  
ATOM   2389  HE2 TYR E 171      15.286  11.565  57.098  1.00  0.00           H  
ATOM   2390  HH  TYR E 171      12.602   9.228  57.453  1.00  0.00           H  
ATOM   2391  N   ASP E 172      10.385  17.155  54.063  1.00 14.19           N  
ANISOU 2391  N   ASP E 172     1797   1860   1734     30    120     47
ATOM   2392  CA  ASP E 172       9.945  18.521  53.735  1.00 14.63           C  
ANISOU 2392  CA  ASP E 172     1802   1939   1816     46     73    -28
ATOM   2393  C   ASP E 172      10.724  19.648  54.427  1.00 13.35           C  
ANISOU 2393  C   ASP E 172     1669   1817   1585     -1    125      0
ATOM   2394  O   ASP E 172      10.634  20.783  53.965  1.00 13.38           O  
ANISOU 2394  O   ASP E 172     1679   1930   1474    -42    -13     73
ATOM   2395  CB  ASP E 172       8.422  18.714  53.911  1.00 15.47           C  
ANISOU 2395  CB  ASP E 172     1876   2008   1994     30     66    -36
ATOM   2396  CG  ASP E 172       7.587  17.649  53.193  1.00 19.32           C  
ANISOU 2396  CG  ASP E 172     2344   2556   2437     55    156   -254
ATOM   2397  OD1 ASP E 172       6.519  17.306  53.742  1.00 24.47           O  
ANISOU 2397  OD1 ASP E 172     2968   3100   3230   -155    -54   -277
ATOM   2398  OD2 ASP E 172       8.008  17.227  52.091  1.00 22.70           O1-
ANISOU 2398  OD2 ASP E 172     2648   3203   2771   -114   -270   -176
ATOM   2399  H   ASP E 172       9.706  16.592  54.560  1.00  0.00           H  
ATOM   2400  HA  ASP E 172      10.155  18.670  52.677  1.00  0.00           H  
ATOM   2401  HB3 ASP E 172       8.107  19.697  53.558  1.00  0.00           H  
ATOM   2402  HB2 ASP E 172       8.191  18.667  54.976  1.00  0.00           H  
ATOM   2403  N   SER E 173      11.498  19.327  55.471  1.00 13.54           N  
ANISOU 2403  N   SER E 173     1727   1802   1616    -14     71    -63
ATOM   2404  CA  SER E 173      12.432  20.230  56.143  1.00 13.24           C  
ANISOU 2404  CA  SER E 173     1724   1724   1580     -4     21      5
ATOM   2405  C   SER E 173      13.812  20.323  55.452  1.00 13.35           C  
ANISOU 2405  C   SER E 173     1689   1768   1615    -55   -100     11
ATOM   2406  O   SER E 173      14.609  21.175  55.844  1.00 13.15           O  
ANISOU 2406  O   SER E 173     1599   1907   1490   -187    182    -54
ATOM   2407  CB ASER E 173      12.535  19.758  57.602  0.50 13.73           C  
ANISOU 2407  CB ASER E 173     1786   1751   1677    -43    -60     -7
ATOM   2408  CB BSER E 173      12.855  19.650  57.573  0.50 13.38           C  
ANISOU 2408  CB BSER E 173     1749   1711   1623    -26    -67    -15
ATOM   2409  OG ASER E 173      13.127  18.481  57.681  0.50 13.39           O  
ANISOU 2409  OG ASER E 173     1782   1786   1518    -69    305     -5
ATOM   2410  OG BSER E 173      11.686  19.829  58.361  0.50 11.66           O  
ANISOU 2410  OG BSER E 173     1696   1584   1148    -47     89   -188
ATOM   2411  H   SER E 173      11.485  18.378  55.823  1.00  0.00           H  
ATOM   2412  HA  SER E 173      12.007  21.236  56.152  1.00  0.00           H  
ATOM   2413  HB3ASER E 173      11.552  19.732  58.074  0.50  0.00           H  
ATOM   2414  HB3BSER E 173      13.671  20.235  57.996  0.50  0.00           H  
ATOM   2415  HB2ASER E 173      13.145  20.445  58.180  0.50  0.00           H  
ATOM   2416  HB2BSER E 173      13.146  18.600  57.589  0.50  0.00           H  
ATOM   2417  HG ASER E 173      12.751  18.031  58.448  0.50  0.00           H  
ATOM   2418  HG BSER E 173      11.861  19.549  59.262  0.50  0.00           H  
ATOM   2419  N   VAL E 174      14.070  19.457  54.455  1.00 13.58           N  
ANISOU 2419  N   VAL E 174     1574   1852   1732      0    -11    -44
ATOM   2420  CA  VAL E 174      15.347  19.326  53.751  1.00 13.31           C  
ANISOU 2420  CA  VAL E 174     1554   1834   1668    -48     14    -21
ATOM   2421  C   VAL E 174      15.174  19.704  52.267  1.00 12.84           C  
ANISOU 2421  C   VAL E 174     1418   1813   1644     78     27      0
ATOM   2422  O   VAL E 174      14.152  19.364  51.673  1.00 12.29           O  
ANISOU 2422  O   VAL E 174     1393   1935   1341    -64     78    -16
ATOM   2423  CB  VAL E 174      15.858  17.856  53.812  1.00 13.13           C  
ANISOU 2423  CB  VAL E 174     1572   1849   1566    -45     57     72
ATOM   2424  CG1 VAL E 174      17.219  17.637  53.124  1.00 14.35           C  
ANISOU 2424  CG1 VAL E 174     1772   1873   1807   -102    135    -56
ATOM   2425  CG2 VAL E 174      15.927  17.346  55.261  1.00 13.55           C  
ANISOU 2425  CG2 VAL E 174     1588   1811   1747    -12     32    -81
ATOM   2426  H   VAL E 174      13.357  18.788  54.198  1.00  0.00           H  
ATOM   2427  HA  VAL E 174      16.093  19.979  54.203  1.00  0.00           H  
ATOM   2428  HB  VAL E 174      15.144  17.214  53.294  1.00  0.00           H  
ATOM   2429 HG11 VAL E 174      17.590  16.630  53.314  1.00  0.00           H  
ATOM   2430 HG12 VAL E 174      17.157  17.752  52.043  1.00  0.00           H  
ATOM   2431 HG13 VAL E 174      17.970  18.336  53.488  1.00  0.00           H  
ATOM   2432 HG21 VAL E 174      16.361  16.349  55.317  1.00  0.00           H  
ATOM   2433 HG22 VAL E 174      16.525  18.010  55.879  1.00  0.00           H  
ATOM   2434 HG23 VAL E 174      14.937  17.291  55.711  1.00  0.00           H  
ATOM   2435  N   ILE E 175      16.190  20.372  51.695  1.00 13.52           N  
ANISOU 2435  N   ILE E 175     1568   1835   1732      7    -36    -49
ATOM   2436  CA  ILE E 175      16.256  20.734  50.276  1.00 13.93           C  
ANISOU 2436  CA  ILE E 175     1619   1896   1777    122    -16    -12
ATOM   2437  C   ILE E 175      16.833  19.550  49.475  1.00 13.22           C  
ANISOU 2437  C   ILE E 175     1639   1788   1592     45     99    113
ATOM   2438  O   ILE E 175      17.976  19.167  49.717  1.00 12.63           O  
ANISOU 2438  O   ILE E 175     1385   1828   1585    104     42     26
ATOM   2439  CB  ILE E 175      17.162  21.984  50.032  1.00 13.84           C  
ANISOU 2439  CB  ILE E 175     1618   1857   1784    130    -52     18
ATOM   2440  CG1 ILE E 175      16.678  23.202  50.851  1.00 14.51           C  
ANISOU 2440  CG1 ILE E 175     1718   1890   1902     38    -91     22
ATOM   2441  CG2 ILE E 175      17.269  22.366  48.535  1.00 14.61           C  
ANISOU 2441  CG2 ILE E 175     1715   1908   1927     65    -35     22
ATOM   2442  CD1 ILE E 175      17.630  24.408  50.832  1.00 17.35           C  
ANISOU 2442  CD1 ILE E 175     2114   2263   2215    -23    -74     88
ATOM   2443  H   ILE E 175      16.995  20.627  52.253  1.00  0.00           H  
ATOM   2444  HA  ILE E 175      15.253  20.962  49.914  1.00  0.00           H  
ATOM   2445  HB  ILE E 175      18.168  21.750  50.379  1.00  0.00           H  
ATOM   2446 HG13 ILE E 175      16.513  22.926  51.892  1.00  0.00           H  
ATOM   2447 HG12 ILE E 175      15.706  23.506  50.471  1.00  0.00           H  
ATOM   2448 HG21 ILE E 175      17.884  23.253  48.390  1.00  0.00           H  
ATOM   2449 HG22 ILE E 175      17.717  21.577  47.935  1.00  0.00           H  
ATOM   2450 HG23 ILE E 175      16.287  22.581  48.114  1.00  0.00           H  
ATOM   2451 HD11 ILE E 175      17.623  24.922  51.793  1.00  0.00           H  
ATOM   2452 HD12 ILE E 175      18.657  24.115  50.619  1.00  0.00           H  
ATOM   2453 HD13 ILE E 175      17.333  25.132  50.073  1.00  0.00           H  
ATOM   2454  N   ALA E 176      16.038  19.010  48.535  1.00 13.09           N  
ANISOU 2454  N   ALA E 176     1546   1763   1664    119     21     77
ATOM   2455  CA  ALA E 176      16.448  17.950  47.611  1.00 13.09           C  
ANISOU 2455  CA  ALA E 176     1638   1754   1578     59    -12     36
ATOM   2456  C   ALA E 176      17.085  18.566  46.358  1.00 13.46           C  
ANISOU 2456  C   ALA E 176     1725   1792   1597     92     48    -24
ATOM   2457  O   ALA E 176      16.411  19.312  45.645  1.00 12.83           O  
ANISOU 2457  O   ALA E 176     1374   2121   1378     74    188     57
ATOM   2458  CB  ALA E 176      15.220  17.112  47.223  1.00 13.27           C  
ANISOU 2458  CB  ALA E 176     1692   1735   1614    121     21    -12
ATOM   2459  H   ALA E 176      15.111  19.385  48.394  1.00  0.00           H  
ATOM   2460  HA  ALA E 176      17.168  17.293  48.101  1.00  0.00           H  
ATOM   2461  HB1 ALA E 176      15.493  16.294  46.556  1.00  0.00           H  
ATOM   2462  HB2 ALA E 176      14.741  16.676  48.097  1.00  0.00           H  
ATOM   2463  HB3 ALA E 176      14.476  17.720  46.713  1.00  0.00           H  
ATOM   2464  N   VAL E 177      18.366  18.241  46.125  1.00 13.36           N  
ANISOU 2464  N   VAL E 177     1636   1735   1705     76     81     48
ATOM   2465  CA  VAL E 177      19.179  18.842  45.070  1.00 12.72           C  
ANISOU 2465  CA  VAL E 177     1535   1701   1593     76    -24     41
ATOM   2466  C   VAL E 177      19.547  17.783  44.013  1.00 12.23           C  
ANISOU 2466  C   VAL E 177     1292   1764   1591    156      0     67
ATOM   2467  O   VAL E 177      20.254  16.826  44.333  1.00 12.21           O  
ANISOU 2467  O   VAL E 177     1410   1956   1273    178     38    -96
ATOM   2468  CB  VAL E 177      20.493  19.441  45.644  1.00 12.92           C  
ANISOU 2468  CB  VAL E 177     1604   1836   1467     72    -36     -5
ATOM   2469  CG1 VAL E 177      21.338  20.137  44.561  1.00 12.72           C  
ANISOU 2469  CG1 VAL E 177     1665   1655   1510     -5     58    -15
ATOM   2470  CG2 VAL E 177      20.220  20.425  46.794  1.00 13.01           C  
ANISOU 2470  CG2 VAL E 177     1522   1737   1681     89     45    249
ATOM   2471  H   VAL E 177      18.854  17.633  46.769  1.00  0.00           H  
ATOM   2472  HA  VAL E 177      18.637  19.654  44.584  1.00  0.00           H  
ATOM   2473  HB  VAL E 177      21.100  18.637  46.065  1.00  0.00           H  
ATOM   2474 HG11 VAL E 177      22.195  20.645  44.998  1.00  0.00           H  
ATOM   2475 HG12 VAL E 177      21.724  19.427  43.835  1.00  0.00           H  
ATOM   2476 HG13 VAL E 177      20.757  20.882  44.017  1.00  0.00           H  
ATOM   2477 HG21 VAL E 177      21.146  20.857  47.167  1.00  0.00           H  
ATOM   2478 HG22 VAL E 177      19.573  21.240  46.471  1.00  0.00           H  
ATOM   2479 HG23 VAL E 177      19.741  19.936  47.642  1.00  0.00           H  
ATOM   2480  N   GLY E 178      19.071  17.990  42.774  1.00 12.58           N  
ANISOU 2480  N   GLY E 178     1472   1592   1714     89    -67     -8
ATOM   2481  CA  GLY E 178      19.363  17.138  41.619  1.00 12.41           C  
ANISOU 2481  CA  GLY E 178     1489   1568   1658     -2    -44     48
ATOM   2482  C   GLY E 178      20.629  17.619  40.891  1.00 11.97           C  
ANISOU 2482  C   GLY E 178     1457   1641   1448   -117    -70     -5
ATOM   2483  O   GLY E 178      21.143  18.703  41.163  1.00 11.80           O  
ANISOU 2483  O   GLY E 178     1298   1707   1476    -90    116     20
ATOM   2484  H   GLY E 178      18.500  18.808  42.600  1.00  0.00           H  
ATOM   2485  HA3 GLY E 178      18.518  17.171  40.934  1.00  0.00           H  
ATOM   2486  HA2 GLY E 178      19.480  16.097  41.923  1.00  0.00           H  
ATOM   2487  N   ALA E 179      21.120  16.796  39.951  1.00 12.64           N  
ANISOU 2487  N   ALA E 179     1625   1684   1492   -111    -70    -13
ATOM   2488  CA  ALA E 179      22.368  17.002  39.215  1.00 12.80           C  
ANISOU 2488  CA  ALA E 179     1588   1737   1537   -104    -15     78
ATOM   2489  C   ALA E 179      22.116  17.414  37.759  1.00 13.07           C  
ANISOU 2489  C   ALA E 179     1523   1902   1540     -5   -103     82
ATOM   2490  O   ALA E 179      21.346  16.749  37.065  1.00 12.35           O  
ANISOU 2490  O   ALA E 179     1352   2124   1216   -216    101     21
ATOM   2491  CB  ALA E 179      23.186  15.701  39.247  1.00 12.90           C  
ANISOU 2491  CB  ALA E 179     1580   1844   1476   -131     11    207
ATOM   2492  H   ALA E 179      20.615  15.946  39.732  1.00  0.00           H  
ATOM   2493  HA  ALA E 179      22.969  17.770  39.697  1.00  0.00           H  
ATOM   2494  HB1 ALA E 179      24.058  15.758  38.594  1.00  0.00           H  
ATOM   2495  HB2 ALA E 179      23.552  15.494  40.251  1.00  0.00           H  
ATOM   2496  HB3 ALA E 179      22.595  14.843  38.927  1.00  0.00           H  
ATOM   2497  N   VAL E 180      22.842  18.454  37.318  1.00 12.94           N  
ANISOU 2497  N   VAL E 180     1709   1753   1453    -44    -38      0
ATOM   2498  CA  VAL E 180      22.995  18.847  35.915  1.00 13.16           C  
ANISOU 2498  CA  VAL E 180     1743   1752   1503      5     24    -46
ATOM   2499  C   VAL E 180      24.487  18.855  35.524  1.00 12.50           C  
ANISOU 2499  C   VAL E 180     1630   1717   1400    -12     95      2
ATOM   2500  O   VAL E 180      25.355  18.816  36.395  1.00 12.28           O  
ANISOU 2500  O   VAL E 180     1550   1817   1299    -40    -32     31
ATOM   2501  CB  VAL E 180      22.401  20.259  35.617  1.00 12.66           C  
ANISOU 2501  CB  VAL E 180     1628   1695   1487    -10    110     -3
ATOM   2502  CG1 VAL E 180      20.871  20.273  35.724  1.00 13.92           C  
ANISOU 2502  CG1 VAL E 180     1698   1948   1640     84    137     20
ATOM   2503  CG2 VAL E 180      23.017  21.425  36.415  1.00 14.39           C  
ANISOU 2503  CG2 VAL E 180     1973   1721   1772     67    105      3
ATOM   2504  H   VAL E 180      23.429  18.956  37.971  1.00  0.00           H  
ATOM   2505  HA  VAL E 180      22.503  18.109  35.282  1.00  0.00           H  
ATOM   2506  HB  VAL E 180      22.611  20.486  34.571  1.00  0.00           H  
ATOM   2507 HG11 VAL E 180      20.477  21.279  35.592  1.00  0.00           H  
ATOM   2508 HG12 VAL E 180      20.413  19.646  34.962  1.00  0.00           H  
ATOM   2509 HG13 VAL E 180      20.538  19.909  36.691  1.00  0.00           H  
ATOM   2510 HG21 VAL E 180      22.602  22.379  36.088  1.00  0.00           H  
ATOM   2511 HG22 VAL E 180      22.800  21.329  37.476  1.00  0.00           H  
ATOM   2512 HG23 VAL E 180      24.098  21.493  36.290  1.00  0.00           H  
ATOM   2513  N   ASP E 181      24.751  18.902  34.209  1.00 12.74           N  
ANISOU 2513  N   ASP E 181     1593   1812   1434     40      9     29
ATOM   2514  CA  ASP E 181      26.091  18.987  33.614  1.00 13.94           C  
ANISOU 2514  CA  ASP E 181     1704   1828   1761     49    -43     79
ATOM   2515  C   ASP E 181      26.469  20.455  33.307  1.00 13.44           C  
ANISOU 2515  C   ASP E 181     1573   1902   1629     76     -7      0
ATOM   2516  O   ASP E 181      25.759  21.377  33.717  1.00 12.50           O  
ANISOU 2516  O   ASP E 181     1518   2006   1225    -33    -23     83
ATOM   2517  CB  ASP E 181      26.227  18.050  32.378  1.00 14.04           C  
ANISOU 2517  CB  ASP E 181     1761   1860   1710     76    -15    162
ATOM   2518  CG  ASP E 181      25.126  18.166  31.315  1.00 14.14           C  
ANISOU 2518  CG  ASP E 181     1790   2289   1292    199   -202    475
ATOM   2519  OD1 ASP E 181      24.607  19.287  31.119  1.00 13.36           O  
ANISOU 2519  OD1 ASP E 181     1369   2443   1263    -53    -30    397
ATOM   2520  OD2 ASP E 181      24.873  17.137  30.651  1.00 14.77           O1-
ANISOU 2520  OD2 ASP E 181     2143   1995   1473      0    -62    382
ATOM   2521  H   ASP E 181      23.983  18.924  33.550  1.00  0.00           H  
ATOM   2522  HA  ASP E 181      26.828  18.653  34.344  1.00  0.00           H  
ATOM   2523  HB3 ASP E 181      26.198  17.028  32.754  1.00  0.00           H  
ATOM   2524  HB2 ASP E 181      27.197  18.160  31.895  1.00  0.00           H  
ATOM   2525  N   SER E 182      27.585  20.645  32.579  1.00 13.78           N  
ANISOU 2525  N   SER E 182     1651   1903   1680     13     14     67
ATOM   2526  CA  SER E 182      28.089  21.939  32.102  1.00 14.35           C  
ANISOU 2526  CA  SER E 182     1873   1904   1674    -43    -45     33
ATOM   2527  C   SER E 182      27.152  22.653  31.109  1.00 13.06           C  
ANISOU 2527  C   SER E 182     1826   1695   1437    -78     70    169
ATOM   2528  O   SER E 182      27.203  23.880  31.023  1.00 13.92           O  
ANISOU 2528  O   SER E 182     2022   1690   1575   -323     88     18
ATOM   2529  CB ASER E 182      29.475  21.743  31.455  0.50 15.31           C  
ANISOU 2529  CB ASER E 182     1909   2032   1874    -70    -26     96
ATOM   2530  CB BSER E 182      29.418  21.742  32.021  0.50 15.26           C  
ANISOU 2530  CB BSER E 182     1910   1993   1894    -72    -22    105
ATOM   2531  OG ASER E 182      30.445  21.371  32.411  0.50 15.10           O  
ANISOU 2531  OG ASER E 182     1954   2310   1474    -84   -157    101
ATOM   2532  OG BSER E 182      29.544  20.971  30.878  0.50 12.38           O  
ANISOU 2532  OG BSER E 182     1650   1901   1152   -141   -184     62
ATOM   2533  H   SER E 182      28.127  19.838  32.299  1.00  0.00           H  
ATOM   2534  HA  SER E 182      28.191  22.608  32.955  1.00  0.00           H  
ATOM   2535  HB3ASER E 182      29.815  22.671  30.993  0.50  0.00           H  
ATOM   2536  HB3BSER E 182      29.993  21.290  32.829  0.50  0.00           H  
ATOM   2537  HB2ASER E 182      29.443  20.995  30.665  0.50  0.00           H  
ATOM   2538  HB2BSER E 182      29.762  22.755  31.815  0.50  0.00           H  
ATOM   2539  HG ASER E 182      30.275  20.461  32.678  0.50  0.00           H  
ATOM   2540  HG BSER E 182      30.467  20.935  30.616  0.50  0.00           H  
ATOM   2541  N   ASN E 183      26.309  21.883  30.401  1.00 12.92           N  
ANISOU 2541  N   ASN E 183     1865   1602   1440    -67    112    -52
ATOM   2542  CA  ASN E 183      25.314  22.372  29.440  1.00 11.90           C  
ANISOU 2542  CA  ASN E 183     1600   1407   1513    -42     46     37
ATOM   2543  C   ASN E 183      23.957  22.695  30.101  1.00 12.50           C  
ANISOU 2543  C   ASN E 183     1750   1606   1391     -7     29    -90
ATOM   2544  O   ASN E 183      23.025  23.056  29.383  1.00 12.76           O  
ANISOU 2544  O   ASN E 183     1575   1817   1456    151    105    -92
ATOM   2545  CB  ASN E 183      25.136  21.323  28.314  1.00 11.83           C  
ANISOU 2545  CB  ASN E 183     1587   1312   1595    -19    -16      0
ATOM   2546  CG  ASN E 183      26.414  21.032  27.518  1.00 11.05           C  
ANISOU 2546  CG  ASN E 183     1777    986   1434   -184    -50    -79
ATOM   2547  OD1 ASN E 183      27.230  21.922  27.284  1.00  9.89           O  
ANISOU 2547  OD1 ASN E 183     1528    904   1323     72    -33   -208
ATOM   2548  ND2 ASN E 183      26.582  19.785  27.074  1.00 10.73           N  
ANISOU 2548  ND2 ASN E 183     1746    672   1657     35   -270   -153
ATOM   2549  H   ASN E 183      26.312  20.883  30.550  1.00  0.00           H  
ATOM   2550  HA  ASN E 183      25.673  23.302  28.994  1.00  0.00           H  
ATOM   2551  HB3 ASN E 183      24.391  21.667  27.596  1.00  0.00           H  
ATOM   2552  HB2 ASN E 183      24.751  20.393  28.732  1.00  0.00           H  
ATOM   2553 HD22 ASN E 183      27.398  19.542  26.530  1.00  0.00           H  
ATOM   2554 HD21 ASN E 183      25.900  19.066  27.286  1.00  0.00           H  
ATOM   2555  N   SER E 184      23.862  22.559  31.439  1.00 13.00           N  
ANISOU 2555  N   SER E 184     1648   1647   1644     51    -37    -64
ATOM   2556  CA  SER E 184      22.672  22.754  32.281  1.00 13.64           C  
ANISOU 2556  CA  SER E 184     1763   1706   1710     99     53    -44
ATOM   2557  C   SER E 184      21.557  21.708  32.059  1.00 13.69           C  
ANISOU 2557  C   SER E 184     1725   1724   1753     98     40    -69
ATOM   2558  O   SER E 184      20.453  21.882  32.578  1.00 15.04           O  
ANISOU 2558  O   SER E 184     1746   1891   2078    196    222   -242
ATOM   2559  CB  SER E 184      22.139  24.206  32.192  1.00 13.95           C  
ANISOU 2559  CB  SER E 184     1760   1799   1740    104    143    -46
ATOM   2560  OG  SER E 184      23.049  25.108  32.786  1.00 15.10           O  
ANISOU 2560  OG  SER E 184     2066   2057   1613    189     58   -151
ATOM   2561  H   SER E 184      24.683  22.243  31.939  1.00  0.00           H  
ATOM   2562  HA  SER E 184      23.008  22.589  33.306  1.00  0.00           H  
ATOM   2563  HB3 SER E 184      21.204  24.308  32.741  1.00  0.00           H  
ATOM   2564  HB2 SER E 184      21.929  24.514  31.169  1.00  0.00           H  
ATOM   2565  HG  SER E 184      23.797  25.223  32.190  1.00  0.00           H  
ATOM   2566  N   ASN E 185      21.865  20.626  31.325  1.00 13.12           N  
ANISOU 2566  N   ASN E 185     1676   1750   1558     67    120   -102
ATOM   2567  CA  ASN E 185      20.974  19.490  31.092  1.00 13.14           C  
ANISOU 2567  CA  ASN E 185     1610   1739   1642     45     18    -37
ATOM   2568  C   ASN E 185      21.035  18.536  32.285  1.00 13.03           C  
ANISOU 2568  C   ASN E 185     1707   1746   1497      0     80    -10
ATOM   2569  O   ASN E 185      22.118  18.320  32.826  1.00 12.51           O  
ANISOU 2569  O   ASN E 185     1545   1956   1251    -74     84     18
ATOM   2570  CB  ASN E 185      21.392  18.747  29.801  1.00 13.37           C  
ANISOU 2570  CB  ASN E 185     1769   1787   1524     61    -35    -80
ATOM   2571  CG  ASN E 185      21.279  19.589  28.527  1.00 13.82           C  
ANISOU 2571  CG  ASN E 185     1772   1789   1688     27   -228   -124
ATOM   2572  OD1 ASN E 185      22.209  19.626  27.725  1.00 14.81           O  
ANISOU 2572  OD1 ASN E 185     1947   1967   1711   -167     86   -218
ATOM   2573  ND2 ASN E 185      20.138  20.253  28.325  1.00 14.38           N  
ANISOU 2573  ND2 ASN E 185     1971   1999   1493    205     81    -44
ATOM   2574  H   ASN E 185      22.807  20.523  30.967  1.00  0.00           H  
ATOM   2575  HA  ASN E 185      19.953  19.856  30.989  1.00  0.00           H  
ATOM   2576  HB3 ASN E 185      20.773  17.860  29.662  1.00  0.00           H  
ATOM   2577  HB2 ASN E 185      22.415  18.383  29.888  1.00  0.00           H  
ATOM   2578 HD22 ASN E 185      20.011  20.813  27.492  1.00  0.00           H  
ATOM   2579 HD21 ASN E 185      19.397  20.221  29.010  1.00  0.00           H  
ATOM   2580  N   ARG E 186      19.877  17.956  32.644  1.00 13.46           N  
ANISOU 2580  N   ARG E 186     1606   1800   1706      1     36     14
ATOM   2581  CA  ARG E 186      19.749  16.942  33.693  1.00 13.65           C  
ANISOU 2581  CA  ARG E 186     1684   1781   1719    -10      0    -61
ATOM   2582  C   ARG E 186      20.640  15.723  33.407  1.00 14.20           C  
ANISOU 2582  C   ARG E 186     1689   1899   1804    -67     24     19
ATOM   2583  O   ARG E 186      20.547  15.142  32.325  1.00 14.14           O  
ANISOU 2583  O   ARG E 186     1679   2089   1604      4     59     -8
ATOM   2584  CB  ARG E 186      18.259  16.550  33.853  1.00 13.92           C  
ANISOU 2584  CB  ARG E 186     1648   1831   1809    -56     61    -22
ATOM   2585  CG  ARG E 186      18.014  15.323  34.749  1.00 13.82           C  
ANISOU 2585  CG  ARG E 186     1697   1687   1866     -7     57    -57
ATOM   2586  CD  ARG E 186      16.539  14.959  34.932  1.00 13.54           C  
ANISOU 2586  CD  ARG E 186     1605   1815   1724     27     13   -169
ATOM   2587  NE  ARG E 186      16.425  13.627  35.538  1.00 14.38           N  
ANISOU 2587  NE  ARG E 186     1678   1973   1810      3    134     -7
ATOM   2588  CZ  ARG E 186      16.597  12.474  34.869  1.00 15.12           C  
ANISOU 2588  CZ  ARG E 186     1779   1962   2003     19    -77    -89
ATOM   2589  NH1 ARG E 186      16.767  12.461  33.539  1.00 15.39           N  
ANISOU 2589  NH1 ARG E 186     2141   1863   1844     -1    -60   -108
ATOM   2590  NH2 ARG E 186      16.621  11.319  35.541  1.00 16.48           N1+
ANISOU 2590  NH2 ARG E 186     2113   2159   1989     -5     89     67
ATOM   2591  H   ARG E 186      19.037  18.170  32.125  1.00  0.00           H  
ATOM   2592  HA  ARG E 186      20.075  17.398  34.629  1.00  0.00           H  
ATOM   2593  HB3 ARG E 186      17.834  16.344  32.869  1.00  0.00           H  
ATOM   2594  HB2 ARG E 186      17.708  17.395  34.260  1.00  0.00           H  
ATOM   2595  HG3 ARG E 186      18.423  15.576  35.728  1.00  0.00           H  
ATOM   2596  HG2 ARG E 186      18.549  14.441  34.406  1.00  0.00           H  
ATOM   2597  HD3 ARG E 186      15.929  15.104  34.041  1.00  0.00           H  
ATOM   2598  HD2 ARG E 186      16.138  15.623  35.690  1.00  0.00           H  
ATOM   2599  HE  ARG E 186      16.345  13.603  36.548  1.00  0.00           H  
ATOM   2600 HH12 ARG E 186      16.914  11.584  33.052  1.00  0.00           H  
ATOM   2601 HH11 ARG E 186      16.730  13.323  33.015  1.00  0.00           H  
ATOM   2602 HH22 ARG E 186      16.761  10.447  35.052  1.00  0.00           H  
ATOM   2603 HH21 ARG E 186      16.563  11.322  36.554  1.00  0.00           H  
ATOM   2604  N   ALA E 187      21.446  15.342  34.409  1.00 14.01           N  
ANISOU 2604  N   ALA E 187     1676   1928   1716    -37     52     19
ATOM   2605  CA  ALA E 187      22.193  14.090  34.422  1.00 14.54           C  
ANISOU 2605  CA  ALA E 187     1889   1907   1726    -11     25     -3
ATOM   2606  C   ALA E 187      21.222  12.908  34.562  1.00 14.52           C  
ANISOU 2606  C   ALA E 187     1919   1942   1653     40    -12      7
ATOM   2607  O   ALA E 187      20.339  12.963  35.416  1.00 13.95           O  
ANISOU 2607  O   ALA E 187     1675   1960   1666     42     63     56
ATOM   2608  CB  ALA E 187      23.191  14.134  35.585  1.00 14.83           C  
ANISOU 2608  CB  ALA E 187     1871   1965   1796     69    -73    -25
ATOM   2609  H   ALA E 187      21.456  15.874  35.270  1.00  0.00           H  
ATOM   2610  HA  ALA E 187      22.745  14.007  33.485  1.00  0.00           H  
ATOM   2611  HB1 ALA E 187      23.862  13.279  35.533  1.00  0.00           H  
ATOM   2612  HB2 ALA E 187      23.806  15.034  35.547  1.00  0.00           H  
ATOM   2613  HB3 ALA E 187      22.691  14.114  36.554  1.00  0.00           H  
ATOM   2614  N   SER E 188      21.382  11.882  33.710  1.00 15.71           N  
ANISOU 2614  N   SER E 188     2102   2009   1856     71     58     16
ATOM   2615  CA  SER E 188      20.443  10.759  33.567  1.00 16.40           C  
ANISOU 2615  CA  SER E 188     2169   2083   1978     23      9    -13
ATOM   2616  C   SER E 188      20.201   9.936  34.847  1.00 15.42           C  
ANISOU 2616  C   SER E 188     1990   1979   1889     18     35     46
ATOM   2617  O   SER E 188      19.121   9.363  34.989  1.00 15.08           O  
ANISOU 2617  O   SER E 188     1985   2003   1741    -91    -71    -10
ATOM   2618  CB ASER E 188      20.908   9.846  32.418  0.50 17.05           C  
ANISOU 2618  CB ASER E 188     2262   2168   2046     33     39     15
ATOM   2619  CB BSER E 188      20.597   9.821  32.517  0.50 16.81           C  
ANISOU 2619  CB BSER E 188     2234   2134   2016     32     54      5
ATOM   2620  OG ASER E 188      20.656  10.456  31.169  0.50 19.44           O  
ANISOU 2620  OG ASER E 188     2665   2397   2323     38    -93     25
ATOM   2621  OG BSER E 188      21.857   9.216  32.708  0.50 16.42           O  
ANISOU 2621  OG BSER E 188     2326   2023   1890    106     70   -173
ATOM   2622  H   SER E 188      22.141  11.909  33.041  1.00  0.00           H  
ATOM   2623  HA  SER E 188      19.474  11.184  33.297  1.00  0.00           H  
ATOM   2624  HB3ASER E 188      20.366   8.899  32.430  0.50  0.00           H  
ATOM   2625  HB3BSER E 188      20.579  10.324  31.550  0.50  0.00           H  
ATOM   2626  HB2ASER E 188      21.968   9.606  32.507  0.50  0.00           H  
ATOM   2627  HB2BSER E 188      19.825   9.052  32.499  0.50  0.00           H  
ATOM   2628  HG ASER E 188      21.279  11.178  31.051  0.50  0.00           H  
ATOM   2629  HG BSER E 188      22.022   8.589  32.000  0.50  0.00           H  
ATOM   2630  N   PHE E 189      21.185   9.921  35.762  1.00 14.69           N  
ANISOU 2630  N   PHE E 189     1866   1853   1860    -26    -44     26
ATOM   2631  CA  PHE E 189      21.065   9.304  37.079  1.00 14.68           C  
ANISOU 2631  CA  PHE E 189     1871   1782   1923     -6    -18     49
ATOM   2632  C   PHE E 189      20.214  10.108  38.079  1.00 13.17           C  
ANISOU 2632  C   PHE E 189     1572   1711   1718    -27    -61     59
ATOM   2633  O   PHE E 189      19.720   9.499  39.017  1.00 12.84           O  
ANISOU 2633  O   PHE E 189     1667   1657   1552    -68    -42     83
ATOM   2634  CB  PHE E 189      22.466   8.983  37.652  1.00 14.96           C  
ANISOU 2634  CB  PHE E 189     1935   1848   1899     46    -17     85
ATOM   2635  CG  PHE E 189      23.413  10.161  37.835  1.00 14.47           C  
ANISOU 2635  CG  PHE E 189     1781   1887   1828    152   -112    125
ATOM   2636  CD1 PHE E 189      23.231  11.075  38.894  1.00 14.38           C  
ANISOU 2636  CD1 PHE E 189     1735   2006   1723    100   -306     85
ATOM   2637  CD2 PHE E 189      24.403  10.429  36.867  1.00 13.94           C  
ANISOU 2637  CD2 PHE E 189     1794   1904   1598    115   -119     23
ATOM   2638  CE1 PHE E 189      24.033  12.203  38.984  1.00 15.01           C  
ANISOU 2638  CE1 PHE E 189     1871   2086   1747     76   -286     73
ATOM   2639  CE2 PHE E 189      25.229  11.536  37.005  1.00 15.10           C  
ANISOU 2639  CE2 PHE E 189     1647   2169   1920    126    -47    297
ATOM   2640  CZ  PHE E 189      25.040  12.425  38.055  1.00 14.52           C  
ANISOU 2640  CZ  PHE E 189     1802   1882   1831    -58   -401      3
ATOM   2641  H   PHE E 189      22.041  10.426  35.583  1.00  0.00           H  
ATOM   2642  HA  PHE E 189      20.556   8.348  36.946  1.00  0.00           H  
ATOM   2643  HB3 PHE E 189      22.949   8.228  37.030  1.00  0.00           H  
ATOM   2644  HB2 PHE E 189      22.347   8.513  38.630  1.00  0.00           H  
ATOM   2645  HD1 PHE E 189      22.458  10.915  39.630  1.00  0.00           H  
ATOM   2646  HD2 PHE E 189      24.529   9.765  36.025  1.00  0.00           H  
ATOM   2647  HE1 PHE E 189      23.873  12.906  39.785  1.00  0.00           H  
ATOM   2648  HE2 PHE E 189      26.000  11.728  36.275  1.00  0.00           H  
ATOM   2649  HZ  PHE E 189      25.667  13.300  38.140  1.00  0.00           H  
ATOM   2650  N   SER E 190      20.069  11.434  37.906  1.00 13.30           N  
ANISOU 2650  N   SER E 190     1605   1688   1757    -25     34     94
ATOM   2651  CA  SER E 190      19.447  12.335  38.884  1.00 13.22           C  
ANISOU 2651  CA  SER E 190     1650   1658   1714      6     -2     52
ATOM   2652  C   SER E 190      17.989  11.959  39.211  1.00 13.23           C  
ANISOU 2652  C   SER E 190     1590   1649   1785    -40     87     75
ATOM   2653  O   SER E 190      17.181  11.816  38.294  1.00 12.84           O  
ANISOU 2653  O   SER E 190     1607   1847   1424   -159     30     21
ATOM   2654  CB  SER E 190      19.568  13.785  38.378  1.00 12.84           C  
ANISOU 2654  CB  SER E 190     1580   1641   1655    -27    -76     79
ATOM   2655  OG  SER E 190      19.095  14.708  39.335  1.00 12.62           O  
ANISOU 2655  OG  SER E 190     1537   1774   1484     60      1    -24
ATOM   2656  H   SER E 190      20.454  11.874  37.080  1.00  0.00           H  
ATOM   2657  HA  SER E 190      20.037  12.252  39.799  1.00  0.00           H  
ATOM   2658  HB3 SER E 190      18.993  13.922  37.462  1.00  0.00           H  
ATOM   2659  HB2 SER E 190      20.603  14.027  38.141  1.00  0.00           H  
ATOM   2660  HG  SER E 190      18.138  14.774  39.238  1.00  0.00           H  
ATOM   2661  N   SER E 191      17.694  11.800  40.512  1.00 13.46           N  
ANISOU 2661  N   SER E 191     1699   1688   1726    -55     29     34
ATOM   2662  CA  SER E 191      16.377  11.408  41.013  1.00 13.56           C  
ANISOU 2662  CA  SER E 191     1724   1662   1764    -94     10     61
ATOM   2663  C   SER E 191      15.295  12.470  40.778  1.00 13.22           C  
ANISOU 2663  C   SER E 191     1661   1688   1672   -137    -35     82
ATOM   2664  O   SER E 191      15.568  13.666  40.882  1.00 12.96           O  
ANISOU 2664  O   SER E 191     1459   1794   1669   -127    -62    162
ATOM   2665  CB  SER E 191      16.467  11.044  42.503  1.00 13.28           C  
ANISOU 2665  CB  SER E 191     1599   1702   1742    -66     -6    131
ATOM   2666  OG  SER E 191      16.827   9.688  42.648  1.00 12.45           O  
ANISOU 2666  OG  SER E 191     1518   1633   1576    -71   -107    156
ATOM   2667  H   SER E 191      18.421  11.904  41.207  1.00  0.00           H  
ATOM   2668  HA  SER E 191      16.085  10.520  40.452  1.00  0.00           H  
ATOM   2669  HB3 SER E 191      15.497  11.155  42.989  1.00  0.00           H  
ATOM   2670  HB2 SER E 191      17.160  11.695  43.034  1.00  0.00           H  
ATOM   2671  HG  SER E 191      16.022   9.163  42.614  1.00  0.00           H  
ATOM   2672  N   VAL E 192      14.087  11.980  40.473  1.00 14.08           N  
ANISOU 2672  N   VAL E 192     1740   1793   1817    -67    -69    132
ATOM   2673  CA  VAL E 192      12.921  12.757  40.070  1.00 14.00           C  
ANISOU 2673  CA  VAL E 192     1669   1843   1804    -72    -79     52
ATOM   2674  C   VAL E 192      11.755  12.504  41.044  1.00 14.01           C  
ANISOU 2674  C   VAL E 192     1664   1863   1796   -135   -134    118
ATOM   2675  O   VAL E 192      11.690  11.439  41.660  1.00 14.42           O  
ANISOU 2675  O   VAL E 192     1554   2114   1811   -175   -102    184
ATOM   2676  CB  VAL E 192      12.475  12.333  38.639  1.00 13.65           C  
ANISOU 2676  CB  VAL E 192     1584   1801   1801    -49    -86     21
ATOM   2677  CG1 VAL E 192      13.586  12.584  37.604  1.00 13.78           C  
ANISOU 2677  CG1 VAL E 192     1637   1859   1737    -22   -196     41
ATOM   2678  CG2 VAL E 192      11.963  10.885  38.515  1.00 13.69           C  
ANISOU 2678  CG2 VAL E 192     1732   1862   1606     56   -173     55
ATOM   2679  H   VAL E 192      13.956  10.977  40.471  1.00  0.00           H  
ATOM   2680  HA  VAL E 192      13.150  13.824  40.079  1.00  0.00           H  
ATOM   2681  HB  VAL E 192      11.646  12.979  38.350  1.00  0.00           H  
ATOM   2682 HG11 VAL E 192      13.216  12.432  36.592  1.00  0.00           H  
ATOM   2683 HG12 VAL E 192      13.968  13.601  37.668  1.00  0.00           H  
ATOM   2684 HG13 VAL E 192      14.427  11.905  37.748  1.00  0.00           H  
ATOM   2685 HG21 VAL E 192      11.731  10.654  37.477  1.00  0.00           H  
ATOM   2686 HG22 VAL E 192      12.703  10.164  38.856  1.00  0.00           H  
ATOM   2687 HG23 VAL E 192      11.051  10.719  39.085  1.00  0.00           H  
ATOM   2688  N   GLY E 193      10.848  13.485  41.153  1.00 14.47           N  
ANISOU 2688  N   GLY E 193     1749   1876   1871    -97    -69     52
ATOM   2689  CA  GLY E 193       9.688  13.401  42.035  1.00 14.57           C  
ANISOU 2689  CA  GLY E 193     1734   1975   1825     -7    -96     35
ATOM   2690  C   GLY E 193       9.221  14.800  42.447  1.00 14.83           C  
ANISOU 2690  C   GLY E 193     1674   2052   1905    -59    -77     53
ATOM   2691  O   GLY E 193       9.846  15.815  42.132  1.00 15.08           O  
ANISOU 2691  O   GLY E 193     1639   2273   1815    -47      7     55
ATOM   2692  H   GLY E 193      10.947  14.323  40.596  1.00  0.00           H  
ATOM   2693  HA3 GLY E 193       9.927  12.842  42.941  1.00  0.00           H  
ATOM   2694  HA2 GLY E 193       8.880  12.874  41.529  1.00  0.00           H  
ATOM   2695  N   ALA E 194       8.102  14.825  43.190  1.00 15.59           N  
ANISOU 2695  N   ALA E 194     1849   2088   1983     -8    -14     -4
ATOM   2696  CA  ALA E 194       7.471  16.018  43.759  1.00 15.60           C  
ANISOU 2696  CA  ALA E 194     1890   2078   1956     29     52    -10
ATOM   2697  C   ALA E 194       8.383  16.815  44.707  1.00 14.70           C  
ANISOU 2697  C   ALA E 194     1727   1957   1899     -3     71     23
ATOM   2698  O   ALA E 194       8.329  18.043  44.702  1.00 15.85           O  
ANISOU 2698  O   ALA E 194     1828   2174   2018     93    -96     21
ATOM   2699  CB  ALA E 194       6.183  15.607  44.489  1.00 15.98           C  
ANISOU 2699  CB  ALA E 194     1827   2103   2141     27     55    -10
ATOM   2700  H   ALA E 194       7.632  13.951  43.388  1.00  0.00           H  
ATOM   2701  HA  ALA E 194       7.196  16.670  42.933  1.00  0.00           H  
ATOM   2702  HB1 ALA E 194       5.691  16.468  44.945  1.00  0.00           H  
ATOM   2703  HB2 ALA E 194       5.470  15.156  43.800  1.00  0.00           H  
ATOM   2704  HB3 ALA E 194       6.385  14.883  45.280  1.00  0.00           H  
ATOM   2705  N   GLU E 195       9.210  16.096  45.482  1.00 15.06           N  
ANISOU 2705  N   GLU E 195     1806   2017   1899     12    109    -42
ATOM   2706  CA  GLU E 195      10.108  16.650  46.490  1.00 14.98           C  
ANISOU 2706  CA  GLU E 195     1742   2001   1949     -8     53    -28
ATOM   2707  C   GLU E 195      11.365  17.310  45.908  1.00 14.31           C  
ANISOU 2707  C   GLU E 195     1654   1998   1785     13     -4     20
ATOM   2708  O   GLU E 195      11.947  18.127  46.616  1.00 14.62           O  
ANISOU 2708  O   GLU E 195     1667   2168   1717    -65     37     19
ATOM   2709  CB  GLU E 195      10.487  15.583  47.543  1.00 15.31           C  
ANISOU 2709  CB  GLU E 195     1867   2019   1930     34     90    -35
ATOM   2710  CG  GLU E 195       9.306  15.084  48.407  1.00 16.65           C  
ANISOU 2710  CG  GLU E 195     1951   2210   2165    -98    157    133
ATOM   2711  CD  GLU E 195       8.344  14.111  47.724  1.00 19.90           C  
ANISOU 2711  CD  GLU E 195     2209   2778   2571   -116    142    269
ATOM   2712  OE1 GLU E 195       7.218  13.969  48.244  1.00 22.91           O  
ANISOU 2712  OE1 GLU E 195     2549   3141   3014   -467    498    485
ATOM   2713  OE2 GLU E 195       8.745  13.514  46.701  1.00 21.94           O1-
ANISOU 2713  OE2 GLU E 195     2489   2873   2972   -214    225    539
ATOM   2714  H   GLU E 195       9.149  15.085  45.466  1.00  0.00           H  
ATOM   2715  HA  GLU E 195       9.567  17.442  47.010  1.00  0.00           H  
ATOM   2716  HB3 GLU E 195      11.243  15.991  48.215  1.00  0.00           H  
ATOM   2717  HB2 GLU E 195      10.978  14.739  47.058  1.00  0.00           H  
ATOM   2718  HG3 GLU E 195       8.738  15.932  48.790  1.00  0.00           H  
ATOM   2719  HG2 GLU E 195       9.696  14.567  49.277  1.00  0.00           H  
ATOM   2720  N   LEU E 196      11.744  16.997  44.651  1.00 14.10           N  
ANISOU 2720  N   LEU E 196     1680   1925   1749    -71    -35    -30
ATOM   2721  CA  LEU E 196      12.859  17.633  43.941  1.00 13.72           C  
ANISOU 2721  CA  LEU E 196     1598   1810   1804     37    -28     11
ATOM   2722  C   LEU E 196      12.658  19.155  43.858  1.00 13.65           C  
ANISOU 2722  C   LEU E 196     1615   1819   1749     17      0    -17
ATOM   2723  O   LEU E 196      11.651  19.602  43.310  1.00 14.22           O  
ANISOU 2723  O   LEU E 196     1638   1871   1894     56   -109     66
ATOM   2724  CB  LEU E 196      13.015  17.013  42.539  1.00 13.70           C  
ANISOU 2724  CB  LEU E 196     1698   1788   1716     92    -55      9
ATOM   2725  CG  LEU E 196      14.292  17.460  41.794  1.00 13.53           C  
ANISOU 2725  CG  LEU E 196     1509   1749   1882     44     11    109
ATOM   2726  CD1 LEU E 196      15.591  16.988  42.476  1.00 13.60           C  
ANISOU 2726  CD1 LEU E 196     1676   1760   1729     44      9    -44
ATOM   2727  CD2 LEU E 196      14.235  17.012  40.333  1.00 13.37           C  
ANISOU 2727  CD2 LEU E 196     1705   1620   1755     47     13     55
ATOM   2728  H   LEU E 196      11.219  16.306  44.134  1.00  0.00           H  
ATOM   2729  HA  LEU E 196      13.761  17.422  44.515  1.00  0.00           H  
ATOM   2730  HB3 LEU E 196      12.139  17.269  41.941  1.00  0.00           H  
ATOM   2731  HB2 LEU E 196      13.008  15.925  42.607  1.00  0.00           H  
ATOM   2732  HG  LEU E 196      14.315  18.548  41.764  1.00  0.00           H  
ATOM   2733 HD11 LEU E 196      16.264  16.491  41.776  1.00  0.00           H  
ATOM   2734 HD12 LEU E 196      16.133  17.832  42.905  1.00  0.00           H  
ATOM   2735 HD13 LEU E 196      15.397  16.281  43.282  1.00  0.00           H  
ATOM   2736 HD21 LEU E 196      14.960  17.568  39.740  1.00  0.00           H  
ATOM   2737 HD22 LEU E 196      14.451  15.951  40.228  1.00  0.00           H  
ATOM   2738 HD23 LEU E 196      13.249  17.188  39.903  1.00  0.00           H  
ATOM   2739  N   GLU E 197      13.579  19.905  44.480  1.00 13.77           N  
ANISOU 2739  N   GLU E 197     1713   1829   1690     36    -10     37
ATOM   2740  CA  GLU E 197      13.366  21.311  44.808  1.00 14.16           C  
ANISOU 2740  CA  GLU E 197     1779   1859   1740     31   -112    -44
ATOM   2741  C   GLU E 197      14.165  22.262  43.909  1.00 14.10           C  
ANISOU 2741  C   GLU E 197     1813   1827   1715     77    -83    -44
ATOM   2742  O   GLU E 197      13.604  23.262  43.463  1.00 14.06           O  
ANISOU 2742  O   GLU E 197     1585   2064   1692    191     13    -55
ATOM   2743  CB  GLU E 197      13.617  21.491  46.315  1.00 14.09           C  
ANISOU 2743  CB  GLU E 197     1775   1837   1741      4    -62     45
ATOM   2744  CG  GLU E 197      13.355  22.911  46.850  1.00 14.92           C  
ANISOU 2744  CG  GLU E 197     1863   1993   1812    -74    -71   -111
ATOM   2745  CD  GLU E 197      13.370  22.999  48.377  1.00 15.06           C  
ANISOU 2745  CD  GLU E 197     2029   1866   1824    -31    -60   -121
ATOM   2746  OE1 GLU E 197      13.690  24.099  48.875  1.00 15.22           O  
ANISOU 2746  OE1 GLU E 197     2123   1824   1836   -104    124    -64
ATOM   2747  OE2 GLU E 197      13.031  21.992  49.037  1.00 16.07           O1-
ANISOU 2747  OE2 GLU E 197     2050   2302   1751      7    224   -323
ATOM   2748  H   GLU E 197      14.393  19.469  44.895  1.00  0.00           H  
ATOM   2749  HA  GLU E 197      12.317  21.558  44.655  1.00  0.00           H  
ATOM   2750  HB3 GLU E 197      14.638  21.196  46.563  1.00  0.00           H  
ATOM   2751  HB2 GLU E 197      12.966  20.786  46.829  1.00  0.00           H  
ATOM   2752  HG3 GLU E 197      12.381  23.263  46.509  1.00  0.00           H  
ATOM   2753  HG2 GLU E 197      14.100  23.600  46.454  1.00  0.00           H  
ATOM   2754  N   VAL E 198      15.429  21.915  43.631  1.00 13.90           N  
ANISOU 2754  N   VAL E 198     1761   1783   1735     64    -73    -42
ATOM   2755  CA  VAL E 198      16.335  22.655  42.752  1.00 13.58           C  
ANISOU 2755  CA  VAL E 198     1794   1751   1614     51    -22     30
ATOM   2756  C   VAL E 198      17.325  21.677  42.089  1.00 12.90           C  
ANISOU 2756  C   VAL E 198     1734   1704   1461    112    -76     84
ATOM   2757  O   VAL E 198      17.445  20.531  42.526  1.00 12.78           O  
ANISOU 2757  O   VAL E 198     1548   1879   1425    233    180    187
ATOM   2758  CB  VAL E 198      17.155  23.736  43.526  1.00 13.43           C  
ANISOU 2758  CB  VAL E 198     1628   1738   1735     11    182    -20
ATOM   2759  CG1 VAL E 198      16.293  24.907  44.030  1.00 14.53           C  
ANISOU 2759  CG1 VAL E 198     1837   1959   1723    -48     71    -82
ATOM   2760  CG2 VAL E 198      18.042  23.182  44.662  1.00 14.54           C  
ANISOU 2760  CG2 VAL E 198     1792   1866   1865   -124    147    -58
ATOM   2761  H   VAL E 198      15.811  21.065  44.024  1.00  0.00           H  
ATOM   2762  HA  VAL E 198      15.761  23.129  41.953  1.00  0.00           H  
ATOM   2763  HB  VAL E 198      17.833  24.190  42.803  1.00  0.00           H  
ATOM   2764 HG11 VAL E 198      16.913  25.705  44.438  1.00  0.00           H  
ATOM   2765 HG12 VAL E 198      15.701  25.337  43.220  1.00  0.00           H  
ATOM   2766 HG13 VAL E 198      15.609  24.599  44.820  1.00  0.00           H  
ATOM   2767 HG21 VAL E 198      18.570  23.987  45.174  1.00  0.00           H  
ATOM   2768 HG22 VAL E 198      17.450  22.652  45.410  1.00  0.00           H  
ATOM   2769 HG23 VAL E 198      18.801  22.494  44.290  1.00  0.00           H  
ATOM   2770  N   MET E 199      18.039  22.169  41.065  1.00 13.77           N  
ANISOU 2770  N   MET E 199     1850   1714   1665     18     -9    156
ATOM   2771  CA  MET E 199      19.225  21.528  40.500  1.00 13.80           C  
ANISOU 2771  CA  MET E 199     1870   1651   1719     23     15     27
ATOM   2772  C   MET E 199      20.479  22.324  40.869  1.00 13.65           C  
ANISOU 2772  C   MET E 199     1917   1537   1731    -27     29     68
ATOM   2773  O   MET E 199      20.401  23.506  41.211  1.00 12.05           O  
ANISOU 2773  O   MET E 199     1581   1566   1431     21    122    103
ATOM   2774  CB  MET E 199      19.142  21.428  38.960  1.00 13.95           C  
ANISOU 2774  CB  MET E 199     1833   1683   1783    -29    -13      5
ATOM   2775  CG  MET E 199      17.870  20.782  38.411  1.00 14.18           C  
ANISOU 2775  CG  MET E 199     1770   1807   1809    145     49   -111
ATOM   2776  SD  MET E 199      17.469  19.141  39.077  1.00 14.63           S  
ANISOU 2776  SD  MET E 199     1728   2160   1670     -7    -23    142
ATOM   2777  CE  MET E 199      18.291  18.096  37.853  1.00 14.56           C  
ANISOU 2777  CE  MET E 199     1686   1906   1938    296      0     21
ATOM   2778  H   MET E 199      17.866  23.118  40.755  1.00  0.00           H  
ATOM   2779  HA  MET E 199      19.332  20.522  40.907  1.00  0.00           H  
ATOM   2780  HB3 MET E 199      20.004  20.866  38.601  1.00  0.00           H  
ATOM   2781  HB2 MET E 199      19.233  22.419  38.516  1.00  0.00           H  
ATOM   2782  HG3 MET E 199      17.935  20.713  37.325  1.00  0.00           H  
ATOM   2783  HG2 MET E 199      17.044  21.456  38.605  1.00  0.00           H  
ATOM   2784  HE1 MET E 199      18.167  17.044  38.105  1.00  0.00           H  
ATOM   2785  HE2 MET E 199      17.878  18.266  36.859  1.00  0.00           H  
ATOM   2786  HE3 MET E 199      19.354  18.322  37.836  1.00  0.00           H  
ATOM   2787  N   ALA E 200      21.624  21.648  40.723  1.00 12.98           N  
ANISOU 2787  N   ALA E 200     1843   1502   1584    -71    -39     54
ATOM   2788  CA  ALA E 200      22.952  22.234  40.803  1.00 13.38           C  
ANISOU 2788  CA  ALA E 200     1780   1614   1689    -98    -82    -48
ATOM   2789  C   ALA E 200      23.963  21.341  40.050  1.00 12.65           C  
ANISOU 2789  C   ALA E 200     1725   1541   1538   -230    -83     -9
ATOM   2790  O   ALA E 200      23.623  20.200  39.732  1.00 11.13           O  
ANISOU 2790  O   ALA E 200     1455   1569   1205   -280    -18      0
ATOM   2791  CB  ALA E 200      23.312  22.482  42.273  1.00 12.79           C  
ANISOU 2791  CB  ALA E 200     1543   1658   1656     29   -121    -18
ATOM   2792  H   ALA E 200      21.596  20.670  40.464  1.00  0.00           H  
ATOM   2793  HA  ALA E 200      22.895  23.189  40.285  1.00  0.00           H  
ATOM   2794  HB1 ALA E 200      24.305  22.901  42.383  1.00  0.00           H  
ATOM   2795  HB2 ALA E 200      22.622  23.190  42.729  1.00  0.00           H  
ATOM   2796  HB3 ALA E 200      23.261  21.561  42.849  1.00  0.00           H  
ATOM   2797  N   PRO E 201      25.176  21.860  39.745  1.00 12.88           N  
ANISOU 2797  N   PRO E 201     1726   1549   1616   -114    -31     -6
ATOM   2798  CA  PRO E 201      26.201  21.129  38.966  1.00 12.92           C  
ANISOU 2798  CA  PRO E 201     1726   1715   1466    -82    -55    -18
ATOM   2799  C   PRO E 201      26.677  19.840  39.664  1.00 12.67           C  
ANISOU 2799  C   PRO E 201     1573   1613   1628    -20    188      0
ATOM   2800  O   PRO E 201      27.270  19.937  40.734  1.00 12.62           O  
ANISOU 2800  O   PRO E 201     1807   1800   1185    -17    -58    -16
ATOM   2801  CB  PRO E 201      27.328  22.169  38.789  1.00 13.40           C  
ANISOU 2801  CB  PRO E 201     1784   1709   1598   -115      0    -25
ATOM   2802  CG  PRO E 201      26.654  23.515  38.984  1.00 13.75           C  
ANISOU 2802  CG  PRO E 201     1619   1745   1858    -87   -191     -6
ATOM   2803  CD  PRO E 201      25.622  23.219  40.045  1.00 12.89           C  
ANISOU 2803  CD  PRO E 201     1529   1663   1706    -55   -114    -68
ATOM   2804  HA  PRO E 201      25.775  20.898  37.989  1.00  0.00           H  
ATOM   2805  HB3 PRO E 201      27.802  22.108  37.814  1.00  0.00           H  
ATOM   2806  HB2 PRO E 201      28.112  22.049  39.537  1.00  0.00           H  
ATOM   2807  HG3 PRO E 201      26.147  23.816  38.068  1.00  0.00           H  
ATOM   2808  HG2 PRO E 201      27.327  24.314  39.283  1.00  0.00           H  
ATOM   2809  HD2 PRO E 201      26.089  23.228  41.028  1.00  0.00           H  
ATOM   2810  HD3 PRO E 201      24.844  23.979  40.025  1.00  0.00           H  
ATOM   2811  N   GLY E 202      26.357  18.670  39.085  1.00 12.89           N  
ANISOU 2811  N   GLY E 202     1612   1650   1633     -3     43    -57
ATOM   2812  CA  GLY E 202      26.569  17.367  39.721  1.00 13.15           C  
ANISOU 2812  CA  GLY E 202     1661   1601   1731     50     32     47
ATOM   2813  C   GLY E 202      27.250  16.339  38.807  1.00 13.86           C  
ANISOU 2813  C   GLY E 202     1739   1660   1867     44     24    122
ATOM   2814  O   GLY E 202      27.489  15.223  39.262  1.00 15.41           O  
ANISOU 2814  O   GLY E 202     2208   1774   1870    173    382    216
ATOM   2815  H   GLY E 202      25.875  18.677  38.194  1.00  0.00           H  
ATOM   2816  HA3 GLY E 202      25.605  16.967  40.028  1.00  0.00           H  
ATOM   2817  HA2 GLY E 202      27.168  17.456  40.626  1.00  0.00           H  
ATOM   2818  N   ALA E 203      27.559  16.675  37.545  1.00 13.82           N  
ANISOU 2818  N   ALA E 203     1738   1667   1843     59    -83     75
ATOM   2819  CA  ALA E 203      28.223  15.774  36.601  1.00 13.84           C  
ANISOU 2819  CA  ALA E 203     1706   1725   1827     -9    -66    124
ATOM   2820  C   ALA E 203      29.555  16.383  36.156  1.00 13.49           C  
ANISOU 2820  C   ALA E 203     1809   1644   1673    -43      0    160
ATOM   2821  O   ALA E 203      29.564  17.499  35.644  1.00 12.87           O  
ANISOU 2821  O   ALA E 203     1653   1579   1657    -99    -37    176
ATOM   2822  CB  ALA E 203      27.289  15.532  35.408  1.00 14.59           C  
ANISOU 2822  CB  ALA E 203     1667   1821   2054      4     -6     25
ATOM   2823  H   ALA E 203      27.338  17.600  37.202  1.00  0.00           H  
ATOM   2824  HA  ALA E 203      28.434  14.804  37.053  1.00  0.00           H  
ATOM   2825  HB1 ALA E 203      27.801  15.009  34.599  1.00  0.00           H  
ATOM   2826  HB2 ALA E 203      26.434  14.925  35.707  1.00  0.00           H  
ATOM   2827  HB3 ALA E 203      26.902  16.466  35.005  1.00  0.00           H  
ATOM   2828  N   GLY E 204      30.656  15.637  36.342  1.00 13.83           N  
ANISOU 2828  N   GLY E 204     1791   1723   1737    -44     -9    136
ATOM   2829  CA  GLY E 204      32.000  16.051  35.936  1.00 13.62           C  
ANISOU 2829  CA  GLY E 204     1729   1704   1742   -128    -32     69
ATOM   2830  C   GLY E 204      32.576  17.160  36.832  1.00 12.70           C  
ANISOU 2830  C   GLY E 204     1550   1632   1643   -125     48     69
ATOM   2831  O   GLY E 204      33.390  17.952  36.358  1.00 12.01           O  
ANISOU 2831  O   GLY E 204     1714   1673   1174   -167    -45    -76
ATOM   2832  H   GLY E 204      30.565  14.718  36.756  1.00  0.00           H  
ATOM   2833  HA3 GLY E 204      31.992  16.390  34.900  1.00  0.00           H  
ATOM   2834  HA2 GLY E 204      32.655  15.183  35.980  1.00  0.00           H  
ATOM   2835  N   VAL E 205      32.141  17.238  38.101  1.00 13.09           N  
ANISOU 2835  N   VAL E 205     1705   1629   1639   -128    -45     54
ATOM   2836  CA  VAL E 205      32.577  18.234  39.079  1.00 12.73           C  
ANISOU 2836  CA  VAL E 205     1637   1633   1565    -84    -47    122
ATOM   2837  C   VAL E 205      33.982  17.904  39.606  1.00 12.07           C  
ANISOU 2837  C   VAL E 205     1731   1598   1257    -45     55    241
ATOM   2838  O   VAL E 205      34.184  16.825  40.161  1.00 11.67           O  
ANISOU 2838  O   VAL E 205     1505   1747   1181   -166     33    182
ATOM   2839  CB  VAL E 205      31.573  18.306  40.262  1.00 12.13           C  
ANISOU 2839  CB  VAL E 205     1599   1428   1579   -140     46    161
ATOM   2840  CG1 VAL E 205      32.055  19.074  41.514  1.00 12.83           C  
ANISOU 2840  CG1 VAL E 205     1567   1714   1591   -149     85    199
ATOM   2841  CG2 VAL E 205      30.243  18.900  39.775  1.00 13.24           C  
ANISOU 2841  CG2 VAL E 205     1802   1637   1592   -135    -83    286
ATOM   2842  H   VAL E 205      31.489  16.544  38.440  1.00  0.00           H  
ATOM   2843  HA  VAL E 205      32.603  19.212  38.593  1.00  0.00           H  
ATOM   2844  HB  VAL E 205      31.370  17.284  40.583  1.00  0.00           H  
ATOM   2845 HG11 VAL E 205      31.260  19.159  42.256  1.00  0.00           H  
ATOM   2846 HG12 VAL E 205      32.889  18.581  42.013  1.00  0.00           H  
ATOM   2847 HG13 VAL E 205      32.374  20.082  41.254  1.00  0.00           H  
ATOM   2848 HG21 VAL E 205      29.529  18.947  40.592  1.00  0.00           H  
ATOM   2849 HG22 VAL E 205      30.372  19.913  39.394  1.00  0.00           H  
ATOM   2850 HG23 VAL E 205      29.792  18.300  38.984  1.00  0.00           H  
ATOM   2851  N   TYR E 206      34.907  18.857  39.421  1.00 12.73           N  
ANISOU 2851  N   TYR E 206     1840   1480   1516     20     54    186
ATOM   2852  CA  TYR E 206      36.295  18.782  39.869  1.00 12.78           C  
ANISOU 2852  CA  TYR E 206     1748   1502   1604      2     61     42
ATOM   2853  C   TYR E 206      36.431  19.436  41.252  1.00 11.70           C  
ANISOU 2853  C   TYR E 206     1466   1355   1623      1    100     51
ATOM   2854  O   TYR E 206      35.925  20.541  41.445  1.00 11.86           O  
ANISOU 2854  O   TYR E 206     1635   1524   1344     32   -101    104
ATOM   2855  CB  TYR E 206      37.174  19.476  38.809  1.00 13.40           C  
ANISOU 2855  CB  TYR E 206     1749   1617   1725    -11    -60     -1
ATOM   2856  CG  TYR E 206      38.674  19.437  39.051  1.00 13.79           C  
ANISOU 2856  CG  TYR E 206     2068   1659   1511     31   -110    -40
ATOM   2857  CD1 TYR E 206      39.415  20.633  39.152  1.00 14.79           C  
ANISOU 2857  CD1 TYR E 206     2188   1847   1584    -97     14    -20
ATOM   2858  CD2 TYR E 206      39.339  18.197  39.136  1.00 13.85           C  
ANISOU 2858  CD2 TYR E 206     1794   1929   1537   -110     55    -62
ATOM   2859  CE1 TYR E 206      40.813  20.587  39.324  1.00 13.36           C  
ANISOU 2859  CE1 TYR E 206     1682   1869   1522   -115     45     33
ATOM   2860  CE2 TYR E 206      40.735  18.149  39.301  1.00 14.90           C  
ANISOU 2860  CE2 TYR E 206     1855   2139   1667     12     67     66
ATOM   2861  CZ  TYR E 206      41.473  19.344  39.390  1.00 14.93           C  
ANISOU 2861  CZ  TYR E 206     1900   2215   1557    -53     54    -42
ATOM   2862  OH  TYR E 206      42.827  19.296  39.542  1.00 17.08           O  
ANISOU 2862  OH  TYR E 206     1383   3379   1727   -132    106     92
ATOM   2863  H   TYR E 206      34.644  19.713  38.954  1.00  0.00           H  
ATOM   2864  HA  TYR E 206      36.593  17.737  39.933  1.00  0.00           H  
ATOM   2865  HB3 TYR E 206      36.860  20.515  38.693  1.00  0.00           H  
ATOM   2866  HB2 TYR E 206      37.001  19.005  37.840  1.00  0.00           H  
ATOM   2867  HD1 TYR E 206      38.921  21.592  39.087  1.00  0.00           H  
ATOM   2868  HD2 TYR E 206      38.783  17.276  39.063  1.00  0.00           H  
ATOM   2869  HE1 TYR E 206      41.374  21.508  39.394  1.00  0.00           H  
ATOM   2870  HE2 TYR E 206      41.234  17.192  39.361  1.00  0.00           H  
ATOM   2871  HH  TYR E 206      43.208  20.150  39.779  1.00  0.00           H  
ATOM   2872  N   SER E 207      37.110  18.751  42.185  1.00 12.45           N  
ANISOU 2872  N   SER E 207     1536   1481   1711      3     43     56
ATOM   2873  CA  SER E 207      37.309  19.216  43.560  1.00 12.58           C  
ANISOU 2873  CA  SER E 207     1610   1587   1580    -72     46     39
ATOM   2874  C   SER E 207      38.475  18.457  44.228  1.00 12.35           C  
ANISOU 2874  C   SER E 207     1654   1613   1424   -145    159    214
ATOM   2875  O   SER E 207      39.046  17.551  43.621  1.00 12.06           O  
ANISOU 2875  O   SER E 207     1410   1826   1345    -78    145     30
ATOM   2876  CB  SER E 207      35.976  19.114  44.343  1.00 12.16           C  
ANISOU 2876  CB  SER E 207     1612   1448   1559    -77     59    322
ATOM   2877  OG  SER E 207      36.042  19.743  45.601  1.00 11.51           O  
ANISOU 2877  OG  SER E 207     1575   1553   1246    -59    -24     85
ATOM   2878  H   SER E 207      37.519  17.853  41.960  1.00  0.00           H  
ATOM   2879  HA  SER E 207      37.599  20.265  43.508  1.00  0.00           H  
ATOM   2880  HB3 SER E 207      35.699  18.076  44.501  1.00  0.00           H  
ATOM   2881  HB2 SER E 207      35.154  19.575  43.796  1.00  0.00           H  
ATOM   2882  HG  SER E 207      35.233  19.533  46.079  1.00  0.00           H  
ATOM   2883  N   THR E 208      38.804  18.847  45.472  1.00 12.61           N  
ANISOU 2883  N   THR E 208     1730   1546   1515    -21     38     81
ATOM   2884  CA  THR E 208      39.796  18.238  46.371  1.00 11.81           C  
ANISOU 2884  CA  THR E 208     1484   1474   1527    -29      7     42
ATOM   2885  C   THR E 208      39.536  16.733  46.631  1.00 12.43           C  
ANISOU 2885  C   THR E 208     1690   1508   1524      9     25     21
ATOM   2886  O   THR E 208      38.394  16.287  46.557  1.00 12.05           O  
ANISOU 2886  O   THR E 208     1466   1580   1531   -101     74    158
ATOM   2887  CB  THR E 208      39.775  18.973  47.743  1.00 12.03           C  
ANISOU 2887  CB  THR E 208     1762   1365   1442    -12    -74     33
ATOM   2888  OG1 THR E 208      38.539  18.836  48.407  1.00 11.42           O  
ANISOU 2888  OG1 THR E 208     1284   1654   1400    -14   -131    -81
ATOM   2889  CG2 THR E 208      40.055  20.481  47.650  1.00 11.91           C  
ANISOU 2889  CG2 THR E 208     1572   1554   1399      8   -152    -51
ATOM   2890  H   THR E 208      38.250  19.579  45.895  1.00  0.00           H  
ATOM   2891  HA  THR E 208      40.782  18.344  45.919  1.00  0.00           H  
ATOM   2892  HB  THR E 208      40.526  18.528  48.395  1.00  0.00           H  
ATOM   2893  HG1 THR E 208      38.355  17.905  48.553  1.00  0.00           H  
ATOM   2894 HG21 THR E 208      40.096  20.935  48.640  1.00  0.00           H  
ATOM   2895 HG22 THR E 208      41.008  20.672  47.166  1.00  0.00           H  
ATOM   2896 HG23 THR E 208      39.282  21.003  47.085  1.00  0.00           H  
ATOM   2897  N   TYR E 209      40.598  15.965  46.920  1.00 12.51           N  
ANISOU 2897  N   TYR E 209     1562   1572   1618    -56     -8      2
ATOM   2898  CA  TYR E 209      40.514  14.513  47.118  1.00 12.01           C  
ANISOU 2898  CA  TYR E 209     1592   1534   1437    -42     51    -39
ATOM   2899  C   TYR E 209      41.777  14.035  47.869  1.00 12.85           C  
ANISOU 2899  C   TYR E 209     1642   1551   1687    -59    -93    -63
ATOM   2900  O   TYR E 209      42.854  14.549  47.572  1.00 12.48           O  
ANISOU 2900  O   TYR E 209     1534   1784   1423   -108     -2     43
ATOM   2901  CB  TYR E 209      40.399  13.832  45.733  1.00 12.68           C  
ANISOU 2901  CB  TYR E 209     1604   1585   1625      5    -34      6
ATOM   2902  CG  TYR E 209      39.769  12.452  45.756  1.00 14.03           C  
ANISOU 2902  CG  TYR E 209     2002   1731   1597    -56    -99    -48
ATOM   2903  CD1 TYR E 209      38.366  12.333  45.828  1.00 14.39           C  
ANISOU 2903  CD1 TYR E 209     1947   1898   1620   -295   -247    -41
ATOM   2904  CD2 TYR E 209      40.564  11.291  45.681  1.00 16.90           C  
ANISOU 2904  CD2 TYR E 209     2332   2199   1888   -233    -94    -98
ATOM   2905  CE1 TYR E 209      37.758  11.065  45.821  1.00 16.51           C  
ANISOU 2905  CE1 TYR E 209     2349   2086   1836   -374   -111    -20
ATOM   2906  CE2 TYR E 209      39.957  10.019  45.680  1.00 17.29           C  
ANISOU 2906  CE2 TYR E 209     2804   1681   2085   -120     30   -265
ATOM   2907  CZ  TYR E 209      38.552   9.906  45.747  1.00 16.62           C  
ANISOU 2907  CZ  TYR E 209     2799   1620   1896   -377    -82    -59
ATOM   2908  OH  TYR E 209      37.956   8.678  45.737  1.00 22.39           O  
ANISOU 2908  OH  TYR E 209     3914   2093   2500   -631   -120   -160
ATOM   2909  H   TYR E 209      41.529  16.361  46.942  1.00  0.00           H  
ATOM   2910  HA  TYR E 209      39.614  14.318  47.695  1.00  0.00           H  
ATOM   2911  HB3 TYR E 209      41.365  13.802  45.227  1.00  0.00           H  
ATOM   2912  HB2 TYR E 209      39.762  14.427  45.077  1.00  0.00           H  
ATOM   2913  HD1 TYR E 209      37.755  13.220  45.879  1.00  0.00           H  
ATOM   2914  HD2 TYR E 209      41.639  11.375  45.620  1.00  0.00           H  
ATOM   2915  HE1 TYR E 209      36.682  10.985  45.874  1.00  0.00           H  
ATOM   2916  HE2 TYR E 209      40.574   9.134  45.622  1.00  0.00           H  
ATOM   2917  HH  TYR E 209      38.577   7.949  45.646  1.00  0.00           H  
ATOM   2918  N   PRO E 210      41.678  13.077  48.822  1.00 12.98           N  
ANISOU 2918  N   PRO E 210     1640   1639   1650   -159    -50    -42
ATOM   2919  CA  PRO E 210      42.868  12.558  49.520  1.00 12.99           C  
ANISOU 2919  CA  PRO E 210     1641   1652   1639   -141   -141    -77
ATOM   2920  C   PRO E 210      43.771  11.686  48.625  1.00 13.32           C  
ANISOU 2920  C   PRO E 210     1649   1720   1691   -128   -144     40
ATOM   2921  O   PRO E 210      43.247  10.975  47.769  1.00 13.25           O  
ANISOU 2921  O   PRO E 210     1619   1809   1606   -135    -99    -88
ATOM   2922  CB  PRO E 210      42.309  11.748  50.705  1.00 13.06           C  
ANISOU 2922  CB  PRO E 210     1634   1611   1718    -65   -137   -139
ATOM   2923  CG  PRO E 210      40.850  12.141  50.801  1.00 13.76           C  
ANISOU 2923  CG  PRO E 210     1814   1734   1678    -28   -169    -47
ATOM   2924  CD  PRO E 210      40.482  12.440  49.354  1.00 12.97           C  
ANISOU 2924  CD  PRO E 210     1673   1571   1684      8    -38     61
ATOM   2925  HA  PRO E 210      43.394  13.437  49.876  1.00  0.00           H  
ATOM   2926  HB3 PRO E 210      42.846  11.943  51.634  1.00  0.00           H  
ATOM   2927  HB2 PRO E 210      42.374  10.676  50.513  1.00  0.00           H  
ATOM   2928  HG3 PRO E 210      40.759  13.055  51.387  1.00  0.00           H  
ATOM   2929  HG2 PRO E 210      40.241  11.374  51.278  1.00  0.00           H  
ATOM   2930  HD2 PRO E 210      40.317  11.521  48.792  1.00  0.00           H  
ATOM   2931  HD3 PRO E 210      39.578  13.036  49.311  1.00  0.00           H  
ATOM   2932  N   THR E 211      45.102  11.712  48.806  1.00 13.82           N  
ANISOU 2932  N   THR E 211     1699   1781   1768    -97   -135    -45
ATOM   2933  CA  THR E 211      45.861  12.476  49.797  1.00 13.59           C  
ANISOU 2933  CA  THR E 211     1682   1756   1726    -55   -115      9
ATOM   2934  C   THR E 211      46.485  13.705  49.111  1.00 13.14           C  
ANISOU 2934  C   THR E 211     1605   1806   1578    -28   -162     31
ATOM   2935  O   THR E 211      47.364  13.543  48.263  1.00 13.24           O  
ANISOU 2935  O   THR E 211     1557   1848   1625    -84    -78    -76
ATOM   2936  CB  THR E 211      46.996  11.606  50.396  1.00 14.36           C  
ANISOU 2936  CB  THR E 211     1787   1836   1831    -81    -76      5
ATOM   2937  OG1 THR E 211      46.411  10.515  51.081  1.00 15.84           O  
ANISOU 2937  OG1 THR E 211     2076   2099   1840    -96   -215      0
ATOM   2938  CG2 THR E 211      47.922  12.333  51.389  1.00 14.82           C  
ANISOU 2938  CG2 THR E 211     1950   1818   1862    -56   -145     41
ATOM   2939  H   THR E 211      45.670  11.127  48.206  1.00  0.00           H  
ATOM   2940  HA  THR E 211      45.243  12.796  50.635  1.00  0.00           H  
ATOM   2941  HB  THR E 211      47.605  11.185  49.594  1.00  0.00           H  
ATOM   2942  HG1 THR E 211      45.973  10.850  51.872  1.00  0.00           H  
ATOM   2943 HG21 THR E 211      48.603  11.629  51.866  1.00  0.00           H  
ATOM   2944 HG22 THR E 211      48.539  13.082  50.895  1.00  0.00           H  
ATOM   2945 HG23 THR E 211      47.353  12.830  52.174  1.00  0.00           H  
ATOM   2946  N   ASN E 212      46.012  14.906  49.495  1.00 13.49           N  
ANISOU 2946  N   ASN E 212     1722   1786   1617    -84   -148    -18
ATOM   2947  CA  ASN E 212      46.502  16.229  49.058  1.00 13.96           C  
ANISOU 2947  CA  ASN E 212     1663   1844   1797   -106    -91    -18
ATOM   2948  C   ASN E 212      46.334  16.517  47.544  1.00 14.32           C  
ANISOU 2948  C   ASN E 212     1794   1951   1694   -148    -60    -23
ATOM   2949  O   ASN E 212      46.965  17.447  47.041  1.00 14.60           O  
ANISOU 2949  O   ASN E 212     1715   2205   1627   -341   -219     12
ATOM   2950  CB  ASN E 212      47.974  16.470  49.504  1.00 14.56           C  
ANISOU 2950  CB  ASN E 212     1798   1856   1877   -101   -147    -12
ATOM   2951  CG  ASN E 212      48.228  16.303  51.006  1.00 13.68           C  
ANISOU 2951  CG  ASN E 212     1681   1843   1672   -244    -67    -36
ATOM   2952  OD1 ASN E 212      47.392  16.663  51.830  1.00 13.87           O  
ANISOU 2952  OD1 ASN E 212     1755   2017   1498   -100   -194   -145
ATOM   2953  ND2 ASN E 212      49.395  15.775  51.375  1.00 18.80           N  
ANISOU 2953  ND2 ASN E 212     1814   3120   2208    -60   -358   -224
ATOM   2954  H   ASN E 212      45.270  14.933  50.181  1.00  0.00           H  
ATOM   2955  HA  ASN E 212      45.877  16.964  49.562  1.00  0.00           H  
ATOM   2956  HB3 ASN E 212      48.277  17.488  49.254  1.00  0.00           H  
ATOM   2957  HB2 ASN E 212      48.644  15.813  48.949  1.00  0.00           H  
ATOM   2958 HD22 ASN E 212      49.612  15.667  52.357  1.00  0.00           H  
ATOM   2959 HD21 ASN E 212      50.065  15.465  50.681  1.00  0.00           H  
ATOM   2960  N   THR E 213      45.498  15.730  46.847  1.00 13.54           N  
ANISOU 2960  N   THR E 213     1569   1804   1773   -155     20     40
ATOM   2961  CA  THR E 213      45.319  15.754  45.395  1.00 13.85           C  
ANISOU 2961  CA  THR E 213     1655   1853   1751    -70    -17     30
ATOM   2962  C   THR E 213      43.884  16.207  45.027  1.00 12.71           C  
ANISOU 2962  C   THR E 213     1555   1711   1560   -110     87    156
ATOM   2963  O   THR E 213      43.222  16.844  45.847  1.00 11.72           O  
ANISOU 2963  O   THR E 213     1449   1653   1350   -210    -25    141
ATOM   2964  CB  THR E 213      45.698  14.364  44.796  1.00 14.72           C  
ANISOU 2964  CB  THR E 213     1632   2044   1915    -15    -51    -34
ATOM   2965  OG1 THR E 213      45.770  14.392  43.381  1.00 15.10           O  
ANISOU 2965  OG1 THR E 213     1681   2538   1517    -78    -61   -225
ATOM   2966  CG2 THR E 213      44.769  13.203  45.197  1.00 14.73           C  
ANISOU 2966  CG2 THR E 213     1796   1955   1843    147   -139    -89
ATOM   2967  H   THR E 213      44.969  15.019  47.335  1.00  0.00           H  
ATOM   2968  HA  THR E 213      45.985  16.495  44.951  1.00  0.00           H  
ATOM   2969  HB  THR E 213      46.701  14.116  45.145  1.00  0.00           H  
ATOM   2970  HG1 THR E 213      45.898  13.491  43.061  1.00  0.00           H  
ATOM   2971 HG21 THR E 213      45.133  12.256  44.801  1.00  0.00           H  
ATOM   2972 HG22 THR E 213      44.730  13.099  46.279  1.00  0.00           H  
ATOM   2973 HG23 THR E 213      43.750  13.339  44.835  1.00  0.00           H  
ATOM   2974  N   TYR E 214      43.450  15.963  43.781  1.00 13.18           N  
ANISOU 2974  N   TYR E 214     1674   1749   1584   -119     45     -1
ATOM   2975  CA  TYR E 214      42.181  16.422  43.218  1.00 13.03           C  
ANISOU 2975  CA  TYR E 214     1624   1712   1613    -43     49    -30
ATOM   2976  C   TYR E 214      41.616  15.321  42.309  1.00 13.23           C  
ANISOU 2976  C   TYR E 214     1704   1760   1561    -12     46    -65
ATOM   2977  O   TYR E 214      42.383  14.541  41.740  1.00 13.92           O  
ANISOU 2977  O   TYR E 214     1556   2155   1575    -21    -98   -327
ATOM   2978  CB  TYR E 214      42.391  17.754  42.453  1.00 13.53           C  
ANISOU 2978  CB  TYR E 214     1727   1768   1646      8    145     48
ATOM   2979  CG  TYR E 214      43.072  18.846  43.265  1.00 14.07           C  
ANISOU 2979  CG  TYR E 214     1841   1764   1739   -184     99    151
ATOM   2980  CD1 TYR E 214      44.482  18.909  43.309  1.00 13.11           C  
ANISOU 2980  CD1 TYR E 214     1425   1696   1857   -190     39    274
ATOM   2981  CD2 TYR E 214      42.313  19.732  44.056  1.00 14.31           C  
ANISOU 2981  CD2 TYR E 214     1629   1806   2002    -35     65    363
ATOM   2982  CE1 TYR E 214      45.128  19.764  44.220  1.00 13.21           C  
ANISOU 2982  CE1 TYR E 214     1456   1964   1596   -237    -45    274
ATOM   2983  CE2 TYR E 214      42.960  20.608  44.948  1.00 14.11           C  
ANISOU 2983  CE2 TYR E 214     1844   1779   1736   -174     89    200
ATOM   2984  CZ  TYR E 214      44.364  20.591  45.064  1.00 14.16           C  
ANISOU 2984  CZ  TYR E 214     1849   1775   1755   -130      9    406
ATOM   2985  OH  TYR E 214      44.983  21.381  45.989  1.00 12.70           O  
ANISOU 2985  OH  TYR E 214     1794   1517   1514   -179    -25    286
ATOM   2986  H   TYR E 214      44.044  15.437  43.152  1.00  0.00           H  
ATOM   2987  HA  TYR E 214      41.465  16.584  44.026  1.00  0.00           H  
ATOM   2988  HB3 TYR E 214      41.433  18.132  42.096  1.00  0.00           H  
ATOM   2989  HB2 TYR E 214      42.998  17.569  41.566  1.00  0.00           H  
ATOM   2990  HD1 TYR E 214      45.071  18.240  42.699  1.00  0.00           H  
ATOM   2991  HD2 TYR E 214      41.234  19.713  44.011  1.00  0.00           H  
ATOM   2992  HE1 TYR E 214      46.206  19.759  44.285  1.00  0.00           H  
ATOM   2993  HE2 TYR E 214      42.381  21.278  45.565  1.00  0.00           H  
ATOM   2994  HH  TYR E 214      45.939  21.257  46.016  1.00  0.00           H  
ATOM   2995  N   ALA E 215      40.281  15.271  42.198  1.00 13.91           N  
ANISOU 2995  N   ALA E 215     1758   1795   1730    -56     88      3
ATOM   2996  CA  ALA E 215      39.556  14.269  41.419  1.00 13.44           C  
ANISOU 2996  CA  ALA E 215     1670   1805   1631    -76     67    -42
ATOM   2997  C   ALA E 215      38.290  14.871  40.804  1.00 12.95           C  
ANISOU 2997  C   ALA E 215     1519   1823   1578   -148    104     17
ATOM   2998  O   ALA E 215      37.793  15.889  41.285  1.00 12.09           O  
ANISOU 2998  O   ALA E 215     1428   1916   1250   -161     41    -93
ATOM   2999  CB  ALA E 215      39.206  13.075  42.322  1.00 14.20           C  
ANISOU 2999  CB  ALA E 215     1815   1802   1778    -33   -110    -60
ATOM   3000  H   ALA E 215      39.712  15.963  42.670  1.00  0.00           H  
ATOM   3001  HA  ALA E 215      40.185  13.918  40.599  1.00  0.00           H  
ATOM   3002  HB1 ALA E 215      38.716  12.280  41.757  1.00  0.00           H  
ATOM   3003  HB2 ALA E 215      40.100  12.646  42.775  1.00  0.00           H  
ATOM   3004  HB3 ALA E 215      38.531  13.369  43.125  1.00  0.00           H  
ATOM   3005  N   THR E 216      37.788  14.200  39.757  1.00 13.26           N  
ANISOU 3005  N   THR E 216     1705   1778   1554    -55     31   -100
ATOM   3006  CA  THR E 216      36.550  14.539  39.063  1.00 13.46           C  
ANISOU 3006  CA  THR E 216     1744   1788   1582    -25     30    -76
ATOM   3007  C   THR E 216      35.534  13.403  39.290  1.00 13.31           C  
ANISOU 3007  C   THR E 216     1751   1769   1533     53      8    -88
ATOM   3008  O   THR E 216      35.849  12.255  38.971  1.00 13.74           O  
ANISOU 3008  O   THR E 216     1529   1822   1868    -72    258   -203
ATOM   3009  CB  THR E 216      36.782  14.698  37.536  1.00 14.15           C  
ANISOU 3009  CB  THR E 216     1768   1855   1753      1    -48    -56
ATOM   3010  OG1 THR E 216      37.796  15.654  37.302  1.00 13.98           O  
ANISOU 3010  OG1 THR E 216     1629   2187   1496   -176   -120    241
ATOM   3011  CG2 THR E 216      35.549  15.192  36.770  1.00 14.84           C  
ANISOU 3011  CG2 THR E 216     1965   2020   1654    -50   -100    -98
ATOM   3012  H   THR E 216      38.263  13.370  39.427  1.00  0.00           H  
ATOM   3013  HA  THR E 216      36.140  15.469  39.447  1.00  0.00           H  
ATOM   3014  HB  THR E 216      37.119  13.753  37.105  1.00  0.00           H  
ATOM   3015  HG1 THR E 216      38.633  15.306  37.626  1.00  0.00           H  
ATOM   3016 HG21 THR E 216      35.753  15.287  35.704  1.00  0.00           H  
ATOM   3017 HG22 THR E 216      34.703  14.519  36.883  1.00  0.00           H  
ATOM   3018 HG23 THR E 216      35.245  16.170  37.140  1.00  0.00           H  
ATOM   3019  N   LEU E 217      34.358  13.736  39.854  1.00 13.89           N  
ANISOU 3019  N   LEU E 217     1734   1868   1674     -3     39    -80
ATOM   3020  CA  LEU E 217      33.317  12.768  40.226  1.00 13.67           C  
ANISOU 3020  CA  LEU E 217     1769   1737   1685     23    -30     13
ATOM   3021  C   LEU E 217      31.940  13.179  39.670  1.00 13.24           C  
ANISOU 3021  C   LEU E 217     1749   1563   1718      4      8      3
ATOM   3022  O   LEU E 217      31.730  14.339  39.310  1.00 11.55           O  
ANISOU 3022  O   LEU E 217     1504   1380   1504    -61     35    -24
ATOM   3023  CB  LEU E 217      33.250  12.623  41.771  1.00 14.65           C  
ANISOU 3023  CB  LEU E 217     1841   1871   1853    -73    -62    -29
ATOM   3024  CG  LEU E 217      34.546  12.171  42.494  1.00 16.58           C  
ANISOU 3024  CG  LEU E 217     2138   2039   2122     -8   -179     22
ATOM   3025  CD1 LEU E 217      34.318  12.084  44.019  1.00 16.59           C  
ANISOU 3025  CD1 LEU E 217     2147   2257   1896     86   -286    107
ATOM   3026  CD2 LEU E 217      35.157  10.868  41.937  1.00 17.56           C  
ANISOU 3026  CD2 LEU E 217     2161   2348   2163    172   -187    237
ATOM   3027  H   LEU E 217      34.157  14.705  40.063  1.00  0.00           H  
ATOM   3028  HA  LEU E 217      33.538  11.796  39.782  1.00  0.00           H  
ATOM   3029  HB3 LEU E 217      32.464  11.909  42.022  1.00  0.00           H  
ATOM   3030  HB2 LEU E 217      32.928  13.574  42.197  1.00  0.00           H  
ATOM   3031  HG  LEU E 217      35.285  12.958  42.339  1.00  0.00           H  
ATOM   3032 HD11 LEU E 217      35.146  12.541  44.560  1.00  0.00           H  
ATOM   3033 HD12 LEU E 217      33.408  12.599  44.326  1.00  0.00           H  
ATOM   3034 HD13 LEU E 217      34.230  11.056  44.372  1.00  0.00           H  
ATOM   3035 HD21 LEU E 217      35.388  10.147  42.720  1.00  0.00           H  
ATOM   3036 HD22 LEU E 217      34.498  10.367  41.231  1.00  0.00           H  
ATOM   3037 HD23 LEU E 217      36.096  11.074  41.422  1.00  0.00           H  
ATOM   3038  N   ASN E 218      31.026  12.195  39.634  1.00 13.23           N  
ANISOU 3038  N   ASN E 218     1802   1473   1750     16    -79     45
ATOM   3039  CA  ASN E 218      29.613  12.329  39.262  1.00 12.61           C  
ANISOU 3039  CA  ASN E 218     1644   1519   1627     17    -65     10
ATOM   3040  C   ASN E 218      28.723  11.952  40.458  1.00 12.72           C  
ANISOU 3040  C   ASN E 218     1601   1585   1646     18   -166     25
ATOM   3041  O   ASN E 218      29.156  11.192  41.324  1.00 12.15           O  
ANISOU 3041  O   ASN E 218     1482   1598   1534     20     42     40
ATOM   3042  CB  ASN E 218      29.276  11.366  38.097  1.00 12.35           C  
ANISOU 3042  CB  ASN E 218     1585   1511   1596      6     -9    138
ATOM   3043  CG  ASN E 218      30.066  11.626  36.815  1.00 13.34           C  
ANISOU 3043  CG  ASN E 218     2119   1266   1682     -5     22    148
ATOM   3044  OD1 ASN E 218      30.094  12.745  36.313  1.00 15.66           O  
ANISOU 3044  OD1 ASN E 218     2999   1399   1552    164    442    118
ATOM   3045  ND2 ASN E 218      30.696  10.589  36.263  1.00 17.34           N  
ANISOU 3045  ND2 ASN E 218     2701   1702   2183    -71    460    250
ATOM   3046  H   ASN E 218      31.299  11.272  39.950  1.00  0.00           H  
ATOM   3047  HA  ASN E 218      29.384  13.356  38.972  1.00  0.00           H  
ATOM   3048  HB3 ASN E 218      28.219  11.451  37.840  1.00  0.00           H  
ATOM   3049  HB2 ASN E 218      29.430  10.333  38.407  1.00  0.00           H  
ATOM   3050 HD22 ASN E 218      31.238  10.701  35.416  1.00  0.00           H  
ATOM   3051 HD21 ASN E 218      30.668   9.675  36.700  1.00  0.00           H  
ATOM   3052  N   GLY E 219      27.474  12.442  40.444  1.00 12.83           N  
ANISOU 3052  N   GLY E 219     1677   1577   1619      7    -46     16
ATOM   3053  CA  GLY E 219      26.446  12.117  41.432  1.00 12.66           C  
ANISOU 3053  CA  GLY E 219     1635   1601   1574    -64   -125    -62
ATOM   3054  C   GLY E 219      25.748  13.397  41.901  1.00 12.07           C  
ANISOU 3054  C   GLY E 219     1563   1558   1462   -174    -19     50
ATOM   3055  O   GLY E 219      26.300  14.492  41.814  1.00 11.52           O  
ANISOU 3055  O   GLY E 219     1334   1604   1438    -82    -13    116
ATOM   3056  H   GLY E 219      27.212  13.099  39.722  1.00  0.00           H  
ATOM   3057  HA3 GLY E 219      26.875  11.628  42.305  1.00  0.00           H  
ATOM   3058  HA2 GLY E 219      25.727  11.424  40.997  1.00  0.00           H  
ATOM   3059  N   THR E 220      24.538  13.249  42.465  1.00 12.31           N  
ANISOU 3059  N   THR E 220     1531   1604   1541    -61   -122     90
ATOM   3060  CA  THR E 220      23.812  14.331  43.148  1.00 12.61           C  
ANISOU 3060  CA  THR E 220     1607   1617   1564    -74      6    129
ATOM   3061  C   THR E 220      24.474  14.760  44.480  1.00 11.91           C  
ANISOU 3061  C   THR E 220     1409   1561   1553     73    230    120
ATOM   3062  O   THR E 220      24.150  15.838  44.979  1.00 11.22           O  
ANISOU 3062  O   THR E 220     1364   1473   1425    149     25    140
ATOM   3063  CB  THR E 220      22.331  13.959  43.416  1.00 12.32           C  
ANISOU 3063  CB  THR E 220     1409   1510   1760   -121     99     79
ATOM   3064  OG1 THR E 220      22.213  12.777  44.185  1.00 11.43           O  
ANISOU 3064  OG1 THR E 220     1246   1682   1415   -253     -6    -20
ATOM   3065  CG2 THR E 220      21.528  13.782  42.121  1.00 11.98           C  
ANISOU 3065  CG2 THR E 220     1397   1620   1533    -14    -41     33
ATOM   3066  H   THR E 220      24.113  12.332  42.508  1.00  0.00           H  
ATOM   3067  HA  THR E 220      23.827  15.210  42.502  1.00  0.00           H  
ATOM   3068  HB  THR E 220      21.860  14.758  43.988  1.00  0.00           H  
ATOM   3069  HG1 THR E 220      22.358  12.021  43.607  1.00  0.00           H  
ATOM   3070 HG21 THR E 220      20.466  13.663  42.335  1.00  0.00           H  
ATOM   3071 HG22 THR E 220      21.623  14.658  41.486  1.00  0.00           H  
ATOM   3072 HG23 THR E 220      21.859  12.919  41.543  1.00  0.00           H  
ATOM   3073  N   SER E 221      25.444  13.970  44.980  1.00 12.74           N  
ANISOU 3073  N   SER E 221     1640   1587   1612     14     86    125
ATOM   3074  CA  SER E 221      26.400  14.366  46.016  1.00 12.80           C  
ANISOU 3074  CA  SER E 221     1624   1568   1670    -16     -7     50
ATOM   3075  C   SER E 221      27.330  15.514  45.613  1.00 13.12           C  
ANISOU 3075  C   SER E 221     1616   1623   1743     20     18     56
ATOM   3076  O   SER E 221      27.835  16.185  46.504  1.00 11.87           O  
ANISOU 3076  O   SER E 221     1570   1510   1429   -151    121    -31
ATOM   3077  CB  SER E 221      27.294  13.176  46.376  1.00 13.79           C  
ANISOU 3077  CB  SER E 221     1726   1624   1888     56    -96     33
ATOM   3078  OG  SER E 221      26.637  12.346  47.298  1.00 12.37           O  
ANISOU 3078  OG  SER E 221     1557   1700   1440    -63    -83    146
ATOM   3079  H   SER E 221      25.635  13.090  44.521  1.00  0.00           H  
ATOM   3080  HA  SER E 221      25.853  14.695  46.900  1.00  0.00           H  
ATOM   3081  HB3 SER E 221      28.204  13.521  46.867  1.00  0.00           H  
ATOM   3082  HB2 SER E 221      27.612  12.622  45.493  1.00  0.00           H  
ATOM   3083  HG  SER E 221      25.836  12.019  46.881  1.00  0.00           H  
ATOM   3084  N   MET E 222      27.580  15.691  44.308  1.00 12.14           N  
ANISOU 3084  N   MET E 222     1424   1611   1575    -58    -73   -100
ATOM   3085  CA  MET E 222      28.404  16.775  43.783  1.00 12.95           C  
ANISOU 3085  CA  MET E 222     1672   1686   1563    -59     -1     16
ATOM   3086  C   MET E 222      27.571  18.053  43.577  1.00 12.68           C  
ANISOU 3086  C   MET E 222     1647   1581   1588   -143     17     62
ATOM   3087  O   MET E 222      28.140  19.140  43.630  1.00 11.81           O  
ANISOU 3087  O   MET E 222     1526   1684   1277   -158     -6    108
ATOM   3088  CB  MET E 222      29.101  16.327  42.481  1.00 13.75           C  
ANISOU 3088  CB  MET E 222     1649   1814   1761     12     -4     42
ATOM   3089  CG  MET E 222      30.298  15.371  42.638  1.00 15.21           C  
ANISOU 3089  CG  MET E 222     1883   1937   1956    -72   -136     -4
ATOM   3090  SD  MET E 222      30.010  13.760  43.427  1.00 14.66           S  
ANISOU 3090  SD  MET E 222     1760   1938   1872    -43     61    -50
ATOM   3091  CE  MET E 222      30.691  14.098  45.070  1.00 14.64           C  
ANISOU 3091  CE  MET E 222     1513   2238   1811     37   -195     40
ATOM   3092  H   MET E 222      27.162  15.077  43.621  1.00  0.00           H  
ATOM   3093  HA  MET E 222      29.176  17.027  44.507  1.00  0.00           H  
ATOM   3094  HB3 MET E 222      29.470  17.212  41.970  1.00  0.00           H  
ATOM   3095  HB2 MET E 222      28.383  15.882  41.797  1.00  0.00           H  
ATOM   3096  HG3 MET E 222      31.104  15.879  43.164  1.00  0.00           H  
ATOM   3097  HG2 MET E 222      30.689  15.159  41.644  1.00  0.00           H  
ATOM   3098  HE1 MET E 222      30.508  13.254  45.726  1.00  0.00           H  
ATOM   3099  HE2 MET E 222      31.766  14.249  45.013  1.00  0.00           H  
ATOM   3100  HE3 MET E 222      30.241  14.986  45.511  1.00  0.00           H  
ATOM   3101  N   ALA E 223      26.247  17.905  43.390  1.00 12.67           N  
ANISOU 3101  N   ALA E 223     1677   1504   1634    -96     26     58
ATOM   3102  CA  ALA E 223      25.288  18.998  43.255  1.00 12.88           C  
ANISOU 3102  CA  ALA E 223     1732   1590   1570    -92     24     62
ATOM   3103  C   ALA E 223      24.915  19.642  44.597  1.00 11.72           C  
ANISOU 3103  C   ALA E 223     1501   1209   1742   -117     43     26
ATOM   3104  O   ALA E 223      24.889  20.868  44.684  1.00 11.35           O  
ANISOU 3104  O   ALA E 223     1711   1324   1277   -109    -47      3
ATOM   3105  CB  ALA E 223      24.046  18.471  42.532  1.00 12.60           C  
ANISOU 3105  CB  ALA E 223     1632   1636   1517     -3    -74     43
ATOM   3106  H   ALA E 223      25.859  16.973  43.372  1.00  0.00           H  
ATOM   3107  HA  ALA E 223      25.723  19.783  42.639  1.00  0.00           H  
ATOM   3108  HB1 ALA E 223      23.371  19.289  42.293  1.00  0.00           H  
ATOM   3109  HB2 ALA E 223      24.315  17.995  41.591  1.00  0.00           H  
ATOM   3110  HB3 ALA E 223      23.495  17.742  43.126  1.00  0.00           H  
ATOM   3111  N   SER E 224      24.652  18.810  45.617  1.00 12.97           N  
ANISOU 3111  N   SER E 224     1681   1416   1828    -68    -32     -7
ATOM   3112  CA  SER E 224      24.285  19.202  46.980  1.00 13.08           C  
ANISOU 3112  CA  SER E 224     1610   1563   1796     36     30     -3
ATOM   3113  C   SER E 224      25.186  20.277  47.657  1.00 12.51           C  
ANISOU 3113  C   SER E 224     1710   1587   1455     35     34     51
ATOM   3114  O   SER E 224      24.620  21.244  48.168  1.00 11.82           O  
ANISOU 3114  O   SER E 224     1427   1735   1328    -24    -29    -50
ATOM   3115  CB  SER E 224      24.121  17.912  47.810  1.00 13.39           C  
ANISOU 3115  CB  SER E 224     1662   1612   1814    -67     97     53
ATOM   3116  OG  SER E 224      23.671  18.159  49.124  1.00 13.37           O  
ANISOU 3116  OG  SER E 224     1630   1559   1890     95    230     17
ATOM   3117  H   SER E 224      24.693  17.814  45.448  1.00  0.00           H  
ATOM   3118  HA  SER E 224      23.294  19.650  46.900  1.00  0.00           H  
ATOM   3119  HB3 SER E 224      25.049  17.345  47.852  1.00  0.00           H  
ATOM   3120  HB2 SER E 224      23.391  17.263  47.329  1.00  0.00           H  
ATOM   3121  HG  SER E 224      22.742  18.401  49.087  1.00  0.00           H  
ATOM   3122  N   PRO E 225      26.538  20.153  47.629  1.00 12.45           N  
ANISOU 3122  N   PRO E 225     1699   1626   1404    -36    -13     15
ATOM   3123  CA  PRO E 225      27.449  21.162  48.206  1.00 12.80           C  
ANISOU 3123  CA  PRO E 225     1669   1691   1503      5     53    -54
ATOM   3124  C   PRO E 225      27.521  22.518  47.483  1.00 12.79           C  
ANISOU 3124  C   PRO E 225     1476   1681   1701    -65     52   -122
ATOM   3125  O   PRO E 225      27.973  23.476  48.108  1.00 11.71           O  
ANISOU 3125  O   PRO E 225     1447   1567   1433     39      0    -68
ATOM   3126  CB  PRO E 225      28.817  20.469  48.238  1.00 12.29           C  
ANISOU 3126  CB  PRO E 225     1507   1603   1560    -36    -39     89
ATOM   3127  CG  PRO E 225      28.738  19.418  47.153  1.00 12.21           C  
ANISOU 3127  CG  PRO E 225     1535   1595   1509     38   -109    157
ATOM   3128  CD  PRO E 225      27.295  18.967  47.248  1.00 12.82           C  
ANISOU 3128  CD  PRO E 225     1752   1721   1395    -88    -76     76
ATOM   3129  HA  PRO E 225      27.149  21.364  49.233  1.00  0.00           H  
ATOM   3130  HB3 PRO E 225      28.947  19.988  49.207  1.00  0.00           H  
ATOM   3131  HB2 PRO E 225      29.659  21.145  48.093  1.00  0.00           H  
ATOM   3132  HG3 PRO E 225      29.453  18.605  47.272  1.00  0.00           H  
ATOM   3133  HG2 PRO E 225      28.906  19.876  46.181  1.00  0.00           H  
ATOM   3134  HD2 PRO E 225      26.991  18.526  46.308  1.00  0.00           H  
ATOM   3135  HD3 PRO E 225      27.188  18.227  48.039  1.00  0.00           H  
ATOM   3136  N   HIS E 226      27.054  22.609  46.224  1.00 12.61           N  
ANISOU 3136  N   HIS E 226     1559   1614   1615    -69     16    -44
ATOM   3137  CA  HIS E 226      26.867  23.897  45.547  1.00 13.11           C  
ANISOU 3137  CA  HIS E 226     1647   1534   1798    -51     49    -96
ATOM   3138  C   HIS E 226      25.700  24.701  46.143  1.00 12.46           C  
ANISOU 3138  C   HIS E 226     1646   1467   1619    -75    -65     36
ATOM   3139  O   HIS E 226      25.790  25.925  46.183  1.00 11.70           O  
ANISOU 3139  O   HIS E 226     1411   1420   1614    -39    119    -34
ATOM   3140  CB  HIS E 226      26.653  23.720  44.032  1.00 13.32           C  
ANISOU 3140  CB  HIS E 226     1739   1656   1664    -89    -29     20
ATOM   3141  CG  HIS E 226      27.855  23.291  43.233  1.00 11.83           C  
ANISOU 3141  CG  HIS E 226     1466   1468   1558   -196   -148    126
ATOM   3142  ND1 HIS E 226      28.116  21.970  42.924  1.00 11.92           N  
ANISOU 3142  ND1 HIS E 226     1828   1282   1417   -143   -200     19
ATOM   3143  CD2 HIS E 226      28.839  24.016  42.597  1.00 12.56           C  
ANISOU 3143  CD2 HIS E 226     1770   1607   1394   -140    -39    -57
ATOM   3144  CE1 HIS E 226      29.213  21.949  42.165  1.00 11.98           C  
ANISOU 3144  CE1 HIS E 226     1673   1451   1425     -9    -90     70
ATOM   3145  NE2 HIS E 226      29.712  23.155  41.934  1.00 13.32           N  
ANISOU 3145  NE2 HIS E 226     1761   1618   1681   -100    -96    -66
ATOM   3146  H   HIS E 226      26.699  21.790  45.749  1.00  0.00           H  
ATOM   3147  HA  HIS E 226      27.770  24.489  45.694  1.00  0.00           H  
ATOM   3148  HB3 HIS E 226      26.294  24.650  43.590  1.00  0.00           H  
ATOM   3149  HB2 HIS E 226      25.863  22.997  43.864  1.00  0.00           H  
ATOM   3150  HD1 HIS E 226      27.593  21.154  43.216  1.00  0.00           H  
ATOM   3151  HD2 HIS E 226      28.987  25.085  42.555  1.00  0.00           H  
ATOM   3152  HE1 HIS E 226      29.654  21.040  41.786  1.00  0.00           H  
ATOM   3153  N   VAL E 227      24.645  24.006  46.605  1.00 12.94           N  
ANISOU 3153  N   VAL E 227     1694   1508   1713    -59     22     26
ATOM   3154  CA  VAL E 227      23.465  24.604  47.232  1.00 13.49           C  
ANISOU 3154  CA  VAL E 227     1749   1597   1779     -7    -37    -17
ATOM   3155  C   VAL E 227      23.697  24.933  48.722  1.00 12.75           C  
ANISOU 3155  C   VAL E 227     1490   1547   1807     84    143    -87
ATOM   3156  O   VAL E 227      23.201  25.962  49.178  1.00 11.96           O  
ANISOU 3156  O   VAL E 227     1480   1560   1501     55    -56    -63
ATOM   3157  CB  VAL E 227      22.217  23.691  47.077  1.00 13.08           C  
ANISOU 3157  CB  VAL E 227     1725   1583   1662     56    -73    -34
ATOM   3158  CG1 VAL E 227      20.957  24.157  47.838  1.00 13.64           C  
ANISOU 3158  CG1 VAL E 227     1767   1737   1676    -58    -57    -25
ATOM   3159  CG2 VAL E 227      21.872  23.504  45.590  1.00 14.43           C  
ANISOU 3159  CG2 VAL E 227     1774   1844   1863      0   -174     95
ATOM   3160  H   VAL E 227      24.649  22.997  46.543  1.00  0.00           H  
ATOM   3161  HA  VAL E 227      23.246  25.542  46.723  1.00  0.00           H  
ATOM   3162  HB  VAL E 227      22.474  22.707  47.467  1.00  0.00           H  
ATOM   3163 HG11 VAL E 227      20.105  23.519  47.604  1.00  0.00           H  
ATOM   3164 HG12 VAL E 227      21.085  24.117  48.920  1.00  0.00           H  
ATOM   3165 HG13 VAL E 227      20.686  25.178  47.566  1.00  0.00           H  
ATOM   3166 HG21 VAL E 227      20.983  22.890  45.458  1.00  0.00           H  
ATOM   3167 HG22 VAL E 227      21.681  24.457  45.101  1.00  0.00           H  
ATOM   3168 HG23 VAL E 227      22.686  23.013  45.058  1.00  0.00           H  
ATOM   3169  N   ALA E 228      24.480  24.102  49.436  1.00 13.29           N  
ANISOU 3169  N   ALA E 228     1740   1627   1681     32    129   -124
ATOM   3170  CA  ALA E 228      24.923  24.372  50.809  1.00 13.16           C  
ANISOU 3170  CA  ALA E 228     1674   1655   1670     16     79    -40
ATOM   3171  C   ALA E 228      25.969  25.497  50.892  1.00 12.98           C  
ANISOU 3171  C   ALA E 228     1730   1625   1575     65    -76     -8
ATOM   3172  O   ALA E 228      25.951  26.264  51.855  1.00 12.19           O  
ANISOU 3172  O   ALA E 228     1606   1618   1405     55     32    -24
ATOM   3173  CB  ALA E 228      25.457  23.083  51.444  1.00 13.53           C  
ANISOU 3173  CB  ALA E 228     1828   1700   1613     38    112     16
ATOM   3174  H   ALA E 228      24.838  23.262  49.002  1.00  0.00           H  
ATOM   3175  HA  ALA E 228      24.059  24.696  51.391  1.00  0.00           H  
ATOM   3176  HB1 ALA E 228      25.873  23.261  52.436  1.00  0.00           H  
ATOM   3177  HB2 ALA E 228      24.655  22.354  51.557  1.00  0.00           H  
ATOM   3178  HB3 ALA E 228      26.245  22.637  50.840  1.00  0.00           H  
ATOM   3179  N   GLY E 229      26.824  25.609  49.861  1.00 12.84           N  
ANISOU 3179  N   GLY E 229     1743   1450   1682     -2      9    -54
ATOM   3180  CA  GLY E 229      27.751  26.722  49.692  1.00 13.58           C  
ANISOU 3180  CA  GLY E 229     1834   1620   1706    -46     43    -57
ATOM   3181  C   GLY E 229      26.978  27.998  49.330  1.00 12.35           C  
ANISOU 3181  C   GLY E 229     1697   1433   1562    -63    147    -38
ATOM   3182  O   GLY E 229      27.272  29.053  49.883  1.00 12.40           O  
ANISOU 3182  O   GLY E 229     1611   1516   1581   -176    113   -101
ATOM   3183  H   GLY E 229      26.800  24.921  49.120  1.00  0.00           H  
ATOM   3184  HA3 GLY E 229      28.452  26.484  48.892  1.00  0.00           H  
ATOM   3185  HA2 GLY E 229      28.337  26.876  50.600  1.00  0.00           H  
ATOM   3186  N   ALA E 230      25.977  27.906  48.435  1.00 13.29           N  
ANISOU 3186  N   ALA E 230     1799   1546   1701    -72     57    -64
ATOM   3187  CA  ALA E 230      25.147  29.036  48.012  1.00 13.47           C  
ANISOU 3187  CA  ALA E 230     1779   1613   1726    -33     31    -29
ATOM   3188  C   ALA E 230      24.244  29.595  49.125  1.00 12.98           C  
ANISOU 3188  C   ALA E 230     1691   1445   1793     10    -72    -37
ATOM   3189  O   ALA E 230      24.047  30.808  49.177  1.00 12.02           O  
ANISOU 3189  O   ALA E 230     1700   1255   1610     87     67    -61
ATOM   3190  CB  ALA E 230      24.323  28.650  46.778  1.00 13.40           C  
ANISOU 3190  CB  ALA E 230     1853   1582   1653      0     88    -36
ATOM   3191  H   ALA E 230      25.781  27.019  47.990  1.00  0.00           H  
ATOM   3192  HA  ALA E 230      25.834  29.831  47.722  1.00  0.00           H  
ATOM   3193  HB1 ALA E 230      23.630  29.441  46.496  1.00  0.00           H  
ATOM   3194  HB2 ALA E 230      24.969  28.463  45.921  1.00  0.00           H  
ATOM   3195  HB3 ALA E 230      23.732  27.753  46.960  1.00  0.00           H  
ATOM   3196  N   ALA E 231      23.769  28.717  50.025  1.00 13.21           N  
ANISOU 3196  N   ALA E 231     1735   1531   1753     79    -11      3
ATOM   3197  CA  ALA E 231      23.089  29.080  51.268  1.00 13.19           C  
ANISOU 3197  CA  ALA E 231     1659   1598   1754    114     42    -32
ATOM   3198  C   ALA E 231      23.991  29.882  52.221  1.00 13.70           C  
ANISOU 3198  C   ALA E 231     1795   1693   1716     66     95     -1
ATOM   3199  O   ALA E 231      23.501  30.809  52.863  1.00 13.45           O  
ANISOU 3199  O   ALA E 231     1775   1635   1698     92    195   -119
ATOM   3200  CB  ALA E 231      22.578  27.807  51.960  1.00 13.74           C  
ANISOU 3200  CB  ALA E 231     1761   1546   1911     46     31    -80
ATOM   3201  H   ALA E 231      23.947  27.730  49.892  1.00  0.00           H  
ATOM   3202  HA  ALA E 231      22.230  29.701  51.012  1.00  0.00           H  
ATOM   3203  HB1 ALA E 231      22.103  28.041  52.913  1.00  0.00           H  
ATOM   3204  HB2 ALA E 231      21.842  27.293  51.342  1.00  0.00           H  
ATOM   3205  HB3 ALA E 231      23.386  27.105  52.163  1.00  0.00           H  
ATOM   3206  N   ALA E 232      25.290  29.535  52.260  1.00 13.84           N  
ANISOU 3206  N   ALA E 232     1809   1624   1822      2     52    -28
ATOM   3207  CA  ALA E 232      26.299  30.226  53.055  1.00 14.21           C  
ANISOU 3207  CA  ALA E 232     1856   1732   1811    -10     -4    -41
ATOM   3208  C   ALA E 232      26.740  31.578  52.469  1.00 13.99           C  
ANISOU 3208  C   ALA E 232     1852   1504   1958     71    -42   -100
ATOM   3209  O   ALA E 232      27.059  32.471  53.251  1.00 13.43           O  
ANISOU 3209  O   ALA E 232     1808   1480   1812    -35    -88    -53
ATOM   3210  CB  ALA E 232      27.494  29.297  53.302  1.00 14.05           C  
ANISOU 3210  CB  ALA E 232     1831   1691   1816    -19      8    -29
ATOM   3211  H   ALA E 232      25.617  28.764  51.694  1.00  0.00           H  
ATOM   3212  HA  ALA E 232      25.839  30.436  54.018  1.00  0.00           H  
ATOM   3213  HB1 ALA E 232      28.195  29.756  53.999  1.00  0.00           H  
ATOM   3214  HB2 ALA E 232      27.171  28.353  53.742  1.00  0.00           H  
ATOM   3215  HB3 ALA E 232      28.037  29.070  52.385  1.00  0.00           H  
ATOM   3216  N   LEU E 233      26.708  31.740  51.132  1.00 13.77           N  
ANISOU 3216  N   LEU E 233     1902   1430   1899     25     58    -90
ATOM   3217  CA  LEU E 233      26.936  33.029  50.466  1.00 14.59           C  
ANISOU 3217  CA  LEU E 233     1922   1657   1963     38     45    -59
ATOM   3218  C   LEU E 233      25.824  34.045  50.776  1.00 14.45           C  
ANISOU 3218  C   LEU E 233     1927   1630   1930     55     83    -86
ATOM   3219  O   LEU E 233      26.131  35.207  51.040  1.00 14.47           O  
ANISOU 3219  O   LEU E 233     2011   1578   1908    106    244   -179
ATOM   3220  CB  LEU E 233      27.041  32.859  48.934  1.00 14.81           C  
ANISOU 3220  CB  LEU E 233     1890   1720   2014      3     11     -7
ATOM   3221  CG  LEU E 233      28.299  32.153  48.394  1.00 14.60           C  
ANISOU 3221  CG  LEU E 233     1962   1778   1805    -13     27    162
ATOM   3222  CD1 LEU E 233      28.264  32.122  46.850  1.00 14.12           C  
ANISOU 3222  CD1 LEU E 233     1721   1755   1888     60    -10   -111
ATOM   3223  CD2 LEU E 233      29.598  32.784  48.929  1.00 14.04           C  
ANISOU 3223  CD2 LEU E 233     1835   1514   1985     96     30     50
ATOM   3224  H   LEU E 233      26.462  30.958  50.539  1.00  0.00           H  
ATOM   3225  HA  LEU E 233      27.865  33.445  50.857  1.00  0.00           H  
ATOM   3226  HB3 LEU E 233      27.012  33.848  48.481  1.00  0.00           H  
ATOM   3227  HB2 LEU E 233      26.153  32.344  48.570  1.00  0.00           H  
ATOM   3228  HG  LEU E 233      28.278  31.119  48.733  1.00  0.00           H  
ATOM   3229 HD11 LEU E 233      29.158  32.548  46.394  1.00  0.00           H  
ATOM   3230 HD12 LEU E 233      28.171  31.100  46.487  1.00  0.00           H  
ATOM   3231 HD13 LEU E 233      27.418  32.678  46.447  1.00  0.00           H  
ATOM   3232 HD21 LEU E 233      30.396  32.822  48.188  1.00  0.00           H  
ATOM   3233 HD22 LEU E 233      29.434  33.802  49.275  1.00  0.00           H  
ATOM   3234 HD23 LEU E 233      29.975  32.216  49.779  1.00  0.00           H  
ATOM   3235  N   ILE E 234      24.565  33.572  50.764  1.00 14.69           N  
ANISOU 3235  N   ILE E 234     1947   1686   1949     37     65    -86
ATOM   3236  CA  ILE E 234      23.372  34.341  51.122  1.00 15.48           C  
ANISOU 3236  CA  ILE E 234     2027   1803   2050     77     35    -82
ATOM   3237  C   ILE E 234      23.387  34.781  52.602  1.00 15.20           C  
ANISOU 3237  C   ILE E 234     1950   1741   2082     72     67   -103
ATOM   3238  O   ILE E 234      23.022  35.920  52.880  1.00 14.54           O  
ANISOU 3238  O   ILE E 234     1992   1515   2015     21    163   -267
ATOM   3239  CB  ILE E 234      22.072  33.535  50.815  1.00 15.16           C  
ANISOU 3239  CB  ILE E 234     1959   1826   1975     67    111     -5
ATOM   3240  CG1 ILE E 234      21.889  33.338  49.294  1.00 15.99           C  
ANISOU 3240  CG1 ILE E 234     2128   1870   2077    120    -71    -61
ATOM   3241  CG2 ILE E 234      20.771  34.116  51.413  1.00 16.57           C  
ANISOU 3241  CG2 ILE E 234     2196   1884   2214     32     33   -133
ATOM   3242  CD1 ILE E 234      20.957  32.175  48.934  1.00 15.65           C  
ANISOU 3242  CD1 ILE E 234     1931   2111   1902    117     50    -34
ATOM   3243  H   ILE E 234      24.407  32.603  50.523  1.00  0.00           H  
ATOM   3244  HA  ILE E 234      23.369  35.246  50.509  1.00  0.00           H  
ATOM   3245  HB  ILE E 234      22.203  32.546  51.255  1.00  0.00           H  
ATOM   3246 HG13 ILE E 234      22.849  33.166  48.809  1.00  0.00           H  
ATOM   3247 HG12 ILE E 234      21.505  34.257  48.853  1.00  0.00           H  
ATOM   3248 HG21 ILE E 234      19.900  33.529  51.124  1.00  0.00           H  
ATOM   3249 HG22 ILE E 234      20.793  34.112  52.500  1.00  0.00           H  
ATOM   3250 HG23 ILE E 234      20.606  35.142  51.082  1.00  0.00           H  
ATOM   3251 HD11 ILE E 234      21.184  31.808  47.935  1.00  0.00           H  
ATOM   3252 HD12 ILE E 234      21.067  31.335  49.619  1.00  0.00           H  
ATOM   3253 HD13 ILE E 234      19.911  32.483  48.947  1.00  0.00           H  
ATOM   3254  N   LEU E 235      23.844  33.892  53.502  1.00 15.35           N  
ANISOU 3254  N   LEU E 235     1963   1783   2086     84     65   -138
ATOM   3255  CA  LEU E 235      23.974  34.148  54.939  1.00 15.63           C  
ANISOU 3255  CA  LEU E 235     1995   1897   2046     33     25    -67
ATOM   3256  C   LEU E 235      25.139  35.085  55.300  1.00 15.95           C  
ANISOU 3256  C   LEU E 235     2022   1951   2088      2     18   -115
ATOM   3257  O   LEU E 235      25.014  35.813  56.279  1.00 16.27           O  
ANISOU 3257  O   LEU E 235     2103   1978   2101     -7    -43   -264
ATOM   3258  CB  LEU E 235      24.100  32.805  55.689  1.00 15.32           C  
ANISOU 3258  CB  LEU E 235     2001   1834   1983     90     94    -95
ATOM   3259  CG  LEU E 235      22.755  32.067  55.844  1.00 16.03           C  
ANISOU 3259  CG  LEU E 235     2053   2036   1998    108     57     36
ATOM   3260  CD1 LEU E 235      22.968  30.585  56.214  1.00 17.15           C  
ANISOU 3260  CD1 LEU E 235     2179   2188   2147    106     77    108
ATOM   3261  CD2 LEU E 235      21.813  32.793  56.831  1.00 17.34           C  
ANISOU 3261  CD2 LEU E 235     2031   2308   2249     40    147     35
ATOM   3262  H   LEU E 235      24.114  32.968  53.192  1.00  0.00           H  
ATOM   3263  HA  LEU E 235      23.064  34.648  55.270  1.00  0.00           H  
ATOM   3264  HB3 LEU E 235      24.526  32.954  56.683  1.00  0.00           H  
ATOM   3265  HB2 LEU E 235      24.818  32.182  55.156  1.00  0.00           H  
ATOM   3266  HG  LEU E 235      22.267  32.069  54.869  1.00  0.00           H  
ATOM   3267 HD11 LEU E 235      22.335  29.937  55.607  1.00  0.00           H  
ATOM   3268 HD12 LEU E 235      23.997  30.262  56.056  1.00  0.00           H  
ATOM   3269 HD13 LEU E 235      22.738  30.388  57.259  1.00  0.00           H  
ATOM   3270 HD21 LEU E 235      21.286  32.104  57.490  1.00  0.00           H  
ATOM   3271 HD22 LEU E 235      22.348  33.501  57.465  1.00  0.00           H  
ATOM   3272 HD23 LEU E 235      21.053  33.360  56.293  1.00  0.00           H  
ATOM   3273  N   SER E 236      26.234  35.091  54.522  1.00 16.11           N  
ANISOU 3273  N   SER E 236     2046   2013   2063     12     61   -114
ATOM   3274  CA  SER E 236      27.347  36.024  54.736  1.00 16.69           C  
ANISOU 3274  CA  SER E 236     2145   2031   2165     34      2    -45
ATOM   3275  C   SER E 236      27.021  37.465  54.298  1.00 16.78           C  
ANISOU 3275  C   SER E 236     2168   1995   2212      3     29    -80
ATOM   3276  O   SER E 236      27.593  38.398  54.860  1.00 17.62           O  
ANISOU 3276  O   SER E 236     2286   2100   2306    -22     78   -169
ATOM   3277  CB  SER E 236      28.630  35.464  54.099  1.00 17.35           C  
ANISOU 3277  CB  SER E 236     2203   2100   2287     31    -28    -32
ATOM   3278  OG  SER E 236      28.656  35.575  52.689  1.00 17.03           O  
ANISOU 3278  OG  SER E 236     2168   2015   2285    231     20    -14
ATOM   3279  H   SER E 236      26.310  34.448  53.747  1.00  0.00           H  
ATOM   3280  HA  SER E 236      27.538  36.059  55.812  1.00  0.00           H  
ATOM   3281  HB3 SER E 236      28.756  34.425  54.396  1.00  0.00           H  
ATOM   3282  HB2 SER E 236      29.497  35.998  54.490  1.00  0.00           H  
ATOM   3283  HG  SER E 236      27.903  35.100  52.327  1.00  0.00           H  
ATOM   3284  N   LYS E 237      26.089  37.620  53.341  1.00 17.22           N  
ANISOU 3284  N   LYS E 237     2272   1961   2309     55     31    -38
ATOM   3285  CA  LYS E 237      25.580  38.913  52.889  1.00 17.30           C  
ANISOU 3285  CA  LYS E 237     2276   2000   2294     49     19    -18
ATOM   3286  C   LYS E 237      24.370  39.392  53.711  1.00 18.07           C  
ANISOU 3286  C   LYS E 237     2376   2075   2413     88     -1    -41
ATOM   3287  O   LYS E 237      24.192  40.602  53.851  1.00 18.43           O  
ANISOU 3287  O   LYS E 237     2538   1938   2526    181     46   -170
ATOM   3288  CB  LYS E 237      25.261  38.818  51.384  1.00 17.18           C  
ANISOU 3288  CB  LYS E 237     2273   1989   2264     10     14     38
ATOM   3289  CG  LYS E 237      24.898  40.168  50.743  1.00 17.45           C  
ANISOU 3289  CG  LYS E 237     2298   1964   2366     11      9     -4
ATOM   3290  CD  LYS E 237      24.821  40.094  49.217  1.00 18.22           C  
ANISOU 3290  CD  LYS E 237     2326   2200   2393    -78    -52      6
ATOM   3291  CE  LYS E 237      24.282  41.391  48.596  1.00 20.20           C  
ANISOU 3291  CE  LYS E 237     2505   2551   2617   -103   -154     43
ATOM   3292  NZ  LYS E 237      24.108  41.253  47.142  1.00 20.56           N1+
ANISOU 3292  NZ  LYS E 237     2688   2446   2675   -247   -310     34
ATOM   3293  H   LYS E 237      25.672  36.803  52.918  1.00  0.00           H  
ATOM   3294  HA  LYS E 237      26.358  39.666  53.018  1.00  0.00           H  
ATOM   3295  HB3 LYS E 237      24.460  38.097  51.211  1.00  0.00           H  
ATOM   3296  HB2 LYS E 237      26.135  38.420  50.869  1.00  0.00           H  
ATOM   3297  HG3 LYS E 237      25.631  40.921  51.030  1.00  0.00           H  
ATOM   3298  HG2 LYS E 237      23.941  40.515  51.133  1.00  0.00           H  
ATOM   3299  HD3 LYS E 237      24.207  39.243  48.939  1.00  0.00           H  
ATOM   3300  HD2 LYS E 237      25.809  39.883  48.810  1.00  0.00           H  
ATOM   3301  HE3 LYS E 237      24.958  42.221  48.801  1.00  0.00           H  
ATOM   3302  HE2 LYS E 237      23.314  41.645  49.031  1.00  0.00           H  
ATOM   3303  HZ1 LYS E 237      25.000  41.044  46.708  1.00  0.00           H  
ATOM   3304  HZ2 LYS E 237      23.463  40.496  46.956  1.00  0.00           H  
ATOM   3305  HZ3 LYS E 237      23.733  42.108  46.750  1.00  0.00           H  
ATOM   3306  N   HIS E 238      23.571  38.449  54.239  1.00 18.11           N  
ANISOU 3306  N   HIS E 238     2339   2126   2413    113     55    -55
ATOM   3307  CA  HIS E 238      22.341  38.703  54.990  1.00 19.03           C  
ANISOU 3307  CA  HIS E 238     2435   2314   2478     94     66    -69
ATOM   3308  C   HIS E 238      22.289  37.768  56.222  1.00 19.60           C  
ANISOU 3308  C   HIS E 238     2476   2424   2545     93     63    -94
ATOM   3309  O   HIS E 238      21.601  36.746  56.168  1.00 19.46           O  
ANISOU 3309  O   HIS E 238     2330   2568   2496     99    234   -131
ATOM   3310  CB  HIS E 238      21.115  38.518  54.062  1.00 19.19           C  
ANISOU 3310  CB  HIS E 238     2423   2341   2527    114     85    -83
ATOM   3311  CG  HIS E 238      21.132  39.233  52.735  1.00 20.98           C  
ANISOU 3311  CG  HIS E 238     2662   2522   2785    162     78    -78
ATOM   3312  ND1 HIS E 238      20.913  40.609  52.615  1.00 23.30           N  
ANISOU 3312  ND1 HIS E 238     3045   2931   2875    312    151     30
ATOM   3313  CD2 HIS E 238      21.328  38.701  51.477  1.00 22.56           C  
ANISOU 3313  CD2 HIS E 238     2931   2838   2803    132     69    103
ATOM   3314  CE1 HIS E 238      20.991  40.852  51.313  1.00 24.01           C  
ANISOU 3314  CE1 HIS E 238     3095   2907   3119    263    156     85
ATOM   3315  NE2 HIS E 238      21.231  39.758  50.591  1.00 22.67           N  
ANISOU 3315  NE2 HIS E 238     3005   2706   2900    252    202     -1
ATOM   3316  H   HIS E 238      23.781  37.475  54.071  1.00  0.00           H  
ATOM   3317  HA  HIS E 238      22.321  39.736  55.342  1.00  0.00           H  
ATOM   3318  HB3 HIS E 238      20.211  38.824  54.586  1.00  0.00           H  
ATOM   3319  HB2 HIS E 238      21.003  37.463  53.825  1.00  0.00           H  
ATOM   3320  HD2 HIS E 238      21.523  37.688  51.155  1.00  0.00           H  
ATOM   3321  HE1 HIS E 238      20.878  41.837  50.885  1.00  0.00           H  
ATOM   3322  HE2 HIS E 238      21.340  39.711  49.586  1.00  0.00           H  
ATOM   3323  N   PRO E 239      23.039  38.095  57.305  1.00 21.03           N  
ANISOU 3323  N   PRO E 239     2670   2622   2695     46     14    -42
ATOM   3324  CA  PRO E 239      23.171  37.216  58.491  1.00 21.27           C  
ANISOU 3324  CA  PRO E 239     2724   2692   2665     59     32    -54
ATOM   3325  C   PRO E 239      21.904  36.940  59.316  1.00 21.79           C  
ANISOU 3325  C   PRO E 239     2827   2759   2692     38      8    -45
ATOM   3326  O   PRO E 239      21.898  35.958  60.057  1.00 22.22           O  
ANISOU 3326  O   PRO E 239     2945   2905   2593     68     97    -36
ATOM   3327  CB  PRO E 239      24.250  37.899  59.353  1.00 21.76           C  
ANISOU 3327  CB  PRO E 239     2776   2763   2727     41     24    -39
ATOM   3328  CG  PRO E 239      25.004  38.804  58.398  1.00 22.32           C  
ANISOU 3328  CG  PRO E 239     2799   2826   2854      9    -55    -46
ATOM   3329  CD  PRO E 239      23.915  39.261  57.439  1.00 20.88           C  
ANISOU 3329  CD  PRO E 239     2675   2586   2671     93     -3    -44
ATOM   3330  HA  PRO E 239      23.545  36.249  58.161  1.00  0.00           H  
ATOM   3331  HB3 PRO E 239      24.907  37.182  59.846  1.00  0.00           H  
ATOM   3332  HB2 PRO E 239      23.791  38.510  60.133  1.00  0.00           H  
ATOM   3333  HG3 PRO E 239      25.747  38.220  57.853  1.00  0.00           H  
ATOM   3334  HG2 PRO E 239      25.517  39.627  58.895  1.00  0.00           H  
ATOM   3335  HD2 PRO E 239      23.339  40.081  57.870  1.00  0.00           H  
ATOM   3336  HD3 PRO E 239      24.364  39.614  56.514  1.00  0.00           H  
ATOM   3337  N   ASN E 240      20.879  37.798  59.198  1.00 22.28           N  
ANISOU 3337  N   ASN E 240     2812   2917   2735     22     56    -74
ATOM   3338  CA  ASN E 240      19.669  37.741  60.026  1.00 22.40           C  
ANISOU 3338  CA  ASN E 240     2835   2865   2807     31     54   -125
ATOM   3339  C   ASN E 240      18.498  37.012  59.341  1.00 22.05           C  
ANISOU 3339  C   ASN E 240     2778   2833   2764     39     80   -199
ATOM   3340  O   ASN E 240      17.417  36.970  59.930  1.00 22.17           O  
ANISOU 3340  O   ASN E 240     2787   2901   2734     -4    187   -384
ATOM   3341  CB  ASN E 240      19.249  39.162  60.478  1.00 23.14           C  
ANISOU 3341  CB  ASN E 240     2904   2982   2906     24     33   -143
ATOM   3342  CG  ASN E 240      20.377  39.964  61.137  1.00 24.63           C  
ANISOU 3342  CG  ASN E 240     3271   3070   3014     28   -140   -136
ATOM   3343  OD1 ASN E 240      20.765  41.017  60.636  1.00 30.57           O  
ANISOU 3343  OD1 ASN E 240     4036   4021   3557   -113   -365   -138
ATOM   3344  ND2 ASN E 240      20.911  39.472  62.257  1.00 27.37           N  
ANISOU 3344  ND2 ASN E 240     3420   3726   3254    341   -184   -340
ATOM   3345  H   ASN E 240      20.942  38.575  58.552  1.00  0.00           H  
ATOM   3346  HA  ASN E 240      19.853  37.156  60.929  1.00  0.00           H  
ATOM   3347  HB3 ASN E 240      18.424  39.102  61.190  1.00  0.00           H  
ATOM   3348  HB2 ASN E 240      18.872  39.729  59.626  1.00  0.00           H  
ATOM   3349 HD22 ASN E 240      21.659  39.969  62.720  1.00  0.00           H  
ATOM   3350 HD21 ASN E 240      20.582  38.599  62.642  1.00  0.00           H  
ATOM   3351  N   LEU E 241      18.711  36.430  58.144  1.00 21.01           N  
ANISOU 3351  N   LEU E 241     2662   2718   2600     88    109   -200
ATOM   3352  CA  LEU E 241      17.715  35.591  57.471  1.00 20.67           C  
ANISOU 3352  CA  LEU E 241     2590   2635   2627     77     83   -140
ATOM   3353  C   LEU E 241      17.537  34.251  58.197  1.00 20.00           C  
ANISOU 3353  C   LEU E 241     2515   2554   2529    110     63   -133
ATOM   3354  O   LEU E 241      18.529  33.623  58.571  1.00 20.65           O  
ANISOU 3354  O   LEU E 241     2532   2697   2615    187     25   -279
ATOM   3355  CB  LEU E 241      18.131  35.298  56.015  1.00 20.37           C  
ANISOU 3355  CB  LEU E 241     2559   2591   2590     97    113   -170
ATOM   3356  CG  LEU E 241      18.212  36.518  55.083  1.00 21.08           C  
ANISOU 3356  CG  LEU E 241     2602   2720   2686     80    104   -175
ATOM   3357  CD1 LEU E 241      18.696  36.060  53.701  1.00 22.10           C  
ANISOU 3357  CD1 LEU E 241     2782   2967   2646     15     57   -148
ATOM   3358  CD2 LEU E 241      16.892  37.301  54.974  1.00 22.59           C  
ANISOU 3358  CD2 LEU E 241     2802   2864   2915     62     24   -147
ATOM   3359  H   LEU E 241      19.622  36.491  57.711  1.00  0.00           H  
ATOM   3360  HA  LEU E 241      16.763  36.121  57.475  1.00  0.00           H  
ATOM   3361  HB3 LEU E 241      17.426  34.587  55.581  1.00  0.00           H  
ATOM   3362  HB2 LEU E 241      19.098  34.793  56.018  1.00  0.00           H  
ATOM   3363  HG  LEU E 241      18.962  37.194  55.489  1.00  0.00           H  
ATOM   3364 HD11 LEU E 241      18.750  36.889  52.995  1.00  0.00           H  
ATOM   3365 HD12 LEU E 241      19.689  35.620  53.773  1.00  0.00           H  
ATOM   3366 HD13 LEU E 241      18.034  35.301  53.286  1.00  0.00           H  
ATOM   3367 HD21 LEU E 241      16.670  37.581  53.945  1.00  0.00           H  
ATOM   3368 HD22 LEU E 241      16.044  36.726  55.342  1.00  0.00           H  
ATOM   3369 HD23 LEU E 241      16.941  38.223  55.555  1.00  0.00           H  
ATOM   3370  N   SER E 242      16.274  33.814  58.308  1.00 19.52           N  
ANISOU 3370  N   SER E 242     2436   2499   2480    108     73   -109
ATOM   3371  CA  SER E 242      15.894  32.477  58.759  1.00 18.76           C  
ANISOU 3371  CA  SER E 242     2385   2376   2365     87     58    -56
ATOM   3372  C   SER E 242      16.289  31.397  57.732  1.00 18.16           C  
ANISOU 3372  C   SER E 242     2282   2303   2314     84     74    -70
ATOM   3373  O   SER E 242      16.511  31.718  56.563  1.00 17.02           O  
ANISOU 3373  O   SER E 242     2029   2207   2230    159     87    -88
ATOM   3374  CB  SER E 242      14.378  32.490  59.058  1.00 19.22           C  
ANISOU 3374  CB  SER E 242     2434   2441   2425     79     59    -53
ATOM   3375  OG  SER E 242      13.582  32.463  57.889  1.00 19.66           O  
ANISOU 3375  OG  SER E 242     2502   2647   2321    127    175   -149
ATOM   3376  H   SER E 242      15.516  34.391  57.968  1.00  0.00           H  
ATOM   3377  HA  SER E 242      16.429  32.281  59.689  1.00  0.00           H  
ATOM   3378  HB3 SER E 242      14.112  33.362  59.656  1.00  0.00           H  
ATOM   3379  HB2 SER E 242      14.108  31.619  59.652  1.00  0.00           H  
ATOM   3380  HG  SER E 242      12.677  32.686  58.133  1.00  0.00           H  
ATOM   3381  N   ALA E 243      16.326  30.126  58.170  1.00 17.87           N  
ANISOU 3381  N   ALA E 243     2266   2293   2228    104     48    -10
ATOM   3382  CA  ALA E 243      16.578  28.981  57.288  1.00 17.46           C  
ANISOU 3382  CA  ALA E 243     2241   2177   2216     65     41     -1
ATOM   3383  C   ALA E 243      15.534  28.817  56.168  1.00 17.08           C  
ANISOU 3383  C   ALA E 243     2172   2153   2165     88     61      8
ATOM   3384  O   ALA E 243      15.900  28.415  55.064  1.00 16.68           O  
ANISOU 3384  O   ALA E 243     2313   2014   2008    156    112     88
ATOM   3385  CB  ALA E 243      16.696  27.694  58.114  1.00 18.01           C  
ANISOU 3385  CB  ALA E 243     2313   2267   2261     72     25     12
ATOM   3386  H   ALA E 243      16.136  29.919  59.140  1.00  0.00           H  
ATOM   3387  HA  ALA E 243      17.540  29.167  56.812  1.00  0.00           H  
ATOM   3388  HB1 ALA E 243      16.817  26.819  57.474  1.00  0.00           H  
ATOM   3389  HB2 ALA E 243      17.570  27.739  58.759  1.00  0.00           H  
ATOM   3390  HB3 ALA E 243      15.820  27.525  58.741  1.00  0.00           H  
ATOM   3391  N   SER E 244      14.275  29.185  56.464  1.00 17.11           N  
ANISOU 3391  N   SER E 244     2177   2160   2164     90     58    -11
ATOM   3392  CA  SER E 244      13.172  29.262  55.511  1.00 16.72           C  
ANISOU 3392  CA  SER E 244     2054   2121   2177     35     96      0
ATOM   3393  C   SER E 244      13.359  30.375  54.461  1.00 16.80           C  
ANISOU 3393  C   SER E 244     2054   2105   2223     79     95    -34
ATOM   3394  O   SER E 244      13.071  30.130  53.292  1.00 17.13           O  
ANISOU 3394  O   SER E 244     2143   2119   2244     23    220    -25
ATOM   3395  CB ASER E 244      11.849  29.399  56.297  0.50 17.24           C  
ANISOU 3395  CB ASER E 244     2112   2188   2248     23     39     -4
ATOM   3396  CB BSER E 244      11.878  29.314  56.190  0.50 17.05           C  
ANISOU 3396  CB BSER E 244     2098   2170   2209     31     50     -7
ATOM   3397  OG ASER E 244      10.716  29.462  55.451  0.50 18.83           O  
ANISOU 3397  OG ASER E 244     2142   2413   2597    -52     70     68
ATOM   3398  OG BSER E 244      11.649  30.571  56.777  0.50 16.62           O  
ANISOU 3398  OG BSER E 244     2029   2179   2105     68    248    -24
ATOM   3399  H   SER E 244      14.066  29.486  57.407  1.00  0.00           H  
ATOM   3400  HA  SER E 244      13.149  28.316  54.971  1.00  0.00           H  
ATOM   3401  HB3ASER E 244      11.865  30.296  56.917  0.50  0.00           H  
ATOM   3402  HB3BSER E 244      11.814  28.540  56.954  0.50  0.00           H  
ATOM   3403  HB2ASER E 244      11.725  28.552  56.973  0.50  0.00           H  
ATOM   3404  HB2BSER E 244      11.106  29.115  55.447  0.50  0.00           H  
ATOM   3405  HG ASER E 244      10.645  30.360  55.108  0.50  0.00           H  
ATOM   3406  HG BSER E 244      10.781  30.580  57.188  0.50  0.00           H  
ATOM   3407  N   GLN E 245      13.856  31.553  54.878  1.00 16.79           N  
ANISOU 3407  N   GLN E 245     1999   2157   2221      0    154    -52
ATOM   3408  CA  GLN E 245      14.139  32.689  53.995  1.00 16.52           C  
ANISOU 3408  CA  GLN E 245     1991   2049   2234     89     68    -34
ATOM   3409  C   GLN E 245      15.276  32.433  52.993  1.00 16.51           C  
ANISOU 3409  C   GLN E 245     2052   2039   2182     31    107     -2
ATOM   3410  O   GLN E 245      15.115  32.774  51.822  1.00 16.28           O  
ANISOU 3410  O   GLN E 245     2003   1846   2335    188    146   -100
ATOM   3411  CB  GLN E 245      14.396  33.963  54.822  1.00 16.65           C  
ANISOU 3411  CB  GLN E 245     1970   2153   2202     42    130    -42
ATOM   3412  CG  GLN E 245      13.098  34.621  55.325  1.00 17.95           C  
ANISOU 3412  CG  GLN E 245     2166   2267   2383    107     65    -89
ATOM   3413  CD  GLN E 245      13.368  35.801  56.257  1.00 19.87           C  
ANISOU 3413  CD  GLN E 245     2335   2532   2681    289     39   -175
ATOM   3414  OE1 GLN E 245      14.132  35.681  57.211  1.00 20.72           O  
ANISOU 3414  OE1 GLN E 245     2401   2803   2668    464    180   -207
ATOM   3415  NE2 GLN E 245      12.728  36.943  56.003  1.00 23.69           N  
ANISOU 3415  NE2 GLN E 245     2943   2821   3236    444   -289   -424
ATOM   3416  H   GLN E 245      14.077  31.685  55.857  1.00  0.00           H  
ATOM   3417  HA  GLN E 245      13.238  32.855  53.402  1.00  0.00           H  
ATOM   3418  HB3 GLN E 245      14.944  34.692  54.225  1.00  0.00           H  
ATOM   3419  HB2 GLN E 245      15.050  33.724  55.661  1.00  0.00           H  
ATOM   3420  HG3 GLN E 245      12.499  33.895  55.874  1.00  0.00           H  
ATOM   3421  HG2 GLN E 245      12.494  34.944  54.476  1.00  0.00           H  
ATOM   3422 HE22 GLN E 245      12.869  37.744  56.604  1.00  0.00           H  
ATOM   3423 HE21 GLN E 245      12.090  37.017  55.224  1.00  0.00           H  
ATOM   3424  N   VAL E 246      16.375  31.814  53.457  1.00 16.00           N  
ANISOU 3424  N   VAL E 246     2033   2019   2026      5     82     42
ATOM   3425  CA  VAL E 246      17.520  31.410  52.632  1.00 15.75           C  
ANISOU 3425  CA  VAL E 246     1997   1994   1991     -5    121     63
ATOM   3426  C   VAL E 246      17.133  30.342  51.585  1.00 15.76           C  
ANISOU 3426  C   VAL E 246     1893   2015   2077     17    131     36
[truncated: 299,524 more chars]
