# Supplementary material for: Relative Binding Affinity Prediction of Charge-Changing Sequence Mutations with FEP in Protein–Protein Interfaces
Source: J Mol Biol. 2019 Mar 29;431(7):1481–93. doi: 10.1016/j.jmb.2019.02.003 (PMC6453258; doi:10.1016/j.jmb.2019.02.003)
Supplement: Supplementary file 5 — Supplementary prepared structure, VRC01-gp120(RSC3) homology model [file mmc5.pdb]

HEADER    VIRAL PROTEIN/IMMUNE SYSTEM             11-JUN-10   3NGB
REMARK   4 3NGB COMPLIES WITH FORMAT V. 3.0, 1-DEC-2006
REMARK 888
REMARK 888 WRITTEN BY MAESTRO (A PRODUCT OF SCHRODINGER, LLC)
TITLE     CRYSTAL STRUCTURE OF BROADLY AND POTENTLY NEUTRALIZING
TITLE    2 ANTIBODY VRC01 IN COMPLEX WITH HIV-1 GP120
EXPDTA    X-RAY DIFFRACTION
REMARK   2 RESOLUTION.    2.68 ANGSTROMS
REMARK   3  R VALUE : 0.197000
REMARK   3  FREE R VALUE : 0.256000
REMARK 200  TEMPERATURE           (KELVIN) : 100.00
REMARK 200  PH                             : 8.50
REMARK 350 BIOMOLECULE: 1
REMARK 350 APPLY THE FOLLOWING TO CHAINS: G, H, L
REMARK 350   BIOMT1  1   1.000000 0.000000 0.000000   0.000000
REMARK 350   BIOMT2  1   0.000000 1.000000 0.000000   0.000000
REMARK 350   BIOMT3  1   0.000000 0.000000 1.000000   0.000000
REMARK 350 BIOMOLECULE: 2
REMARK 350 APPLY THE FOLLOWING TO CHAINS: A, B, C
REMARK 350   BIOMT1  1   1.000000 0.000000 0.000000   0.000000
REMARK 350   BIOMT2  1   0.000000 1.000000 0.000000   0.000000
REMARK 350   BIOMT3  1   0.000000 0.000000 1.000000   0.000000
REMARK 350 BIOMOLECULE: 3
REMARK 350 APPLY THE FOLLOWING TO CHAINS: D, E, F
REMARK 350   BIOMT1  1   1.000000 0.000000 0.000000   0.000000
REMARK 350   BIOMT2  1   0.000000 1.000000 0.000000   0.000000
REMARK 350   BIOMT3  1   0.000000 0.000000 1.000000   0.000000
REMARK 350 BIOMOLECULE: 4
REMARK 350 APPLY THE FOLLOWING TO CHAINS: I, J, K
REMARK 350   BIOMT1  1   1.000000 0.000000 0.000000   0.000000
REMARK 350   BIOMT2  1   0.000000 1.000000 0.000000   0.000000
REMARK 350   BIOMT3  1   0.000000 0.000000 1.000000   0.000000
CRYST1  108.630   98.275  205.256  90.00  99.68  90.00 P 1 21 1      8
MODEL        1
ATOM      1  N   MET A   1     -16.831  54.690 -84.637  1.00140.59           N  
ANISOU    1  N   MET A   1    20826  11704  20887  -2910  -1025    429
ATOM      2  CA  MET A   1     -18.080  54.000 -84.926  1.00135.54           C  
ANISOU    2  CA  MET A   1    20411  10998  20092  -2593   -805    405
ATOM      3  C   MET A   1     -19.225  54.655 -84.163  1.00135.16           C  
ANISOU    3  C   MET A   1    20747  10851  19757  -2670   -780     65
ATOM      4  O   MET A   1     -19.120  54.901 -82.962  1.00138.86           O  
ANISOU    4  O   MET A   1    21309  11464  19989  -2904  -1009    -93
ATOM      5  CB  MET A   1     -17.978  52.509 -84.553  1.00  0.00           C  
ATOM      6  CG  MET A   1     -16.923  51.711 -85.337  1.00  0.00           C  
ATOM      7  SD  MET A   1     -17.211  51.650 -87.126  1.00  0.00           S  
ATOM      8  CE  MET A   1     -15.783  50.672 -87.648  1.00  0.00           C  
ATOM      9  HB2 MET A   1     -17.765  52.409 -83.486  1.00  0.00           H  
ATOM     10  HB3 MET A   1     -18.945  52.024 -84.704  1.00  0.00           H  
ATOM     11  HG2 MET A   1     -15.928  52.121 -85.155  1.00  0.00           H  
ATOM     12  HG3 MET A   1     -16.898  50.687 -84.964  1.00  0.00           H  
ATOM     13  HE1 MET A   1     -15.845  50.494 -88.720  1.00  0.00           H  
ATOM     14  HE2 MET A   1     -14.854  51.199 -87.433  1.00  0.00           H  
ATOM     15  HE3 MET A   1     -15.761  49.706 -87.143  1.00  0.00           H  
ATOM     16  H1  MET A   1     -16.077  54.250 -85.146  1.00  0.00           H  
ATOM     17  H2  MET A   1     -16.907  55.657 -84.918  1.00  0.00           H  
ATOM     18  HA  MET A   1     -18.283  54.079 -85.994  1.00  0.00           H  
ATOM     19  N   PRO A   2     -20.315  54.942 -84.866  1.00131.73           N  
ANISOU   19  N   PRO A   2    20530  10180  19340  -2474   -497    -41
ATOM     20  CA  PRO A   2     -21.466  55.590 -84.251  1.00124.14           C  
ANISOU   20  CA  PRO A   2    19920   9097  18149  -2501   -417   -347
ATOM     21  C   PRO A   2     -22.757  55.256 -84.989  1.00126.90           C  
ANISOU   21  C   PRO A   2    20425   9318  18473  -2184   -132   -336
ATOM     22  O   PRO A   2     -22.732  54.845 -86.149  1.00123.53           O  
ANISOU   22  O   PRO A   2    19870   8828  18239  -1987     26   -136
ATOM     23  CD  PRO A   2     -19.646  56.251 -85.335  1.00  0.00           C  
ATOM     24  CB  PRO A   2     -21.256  57.115 -84.197  1.00  0.00           C  
ATOM     25  CG  PRO A   2     -20.738  57.226 -85.591  1.00  0.00           C  
ATOM     26  HD3 PRO A   2     -19.046  56.876 -84.623  1.00  0.00           H  
ATOM     27  HD2 PRO A   2     -18.706  56.236 -85.874  1.00  0.00           H  
ATOM     28  HB2 PRO A   2     -22.186  57.675 -84.073  1.00  0.00           H  
ATOM     29  HB3 PRO A   2     -20.602  57.449 -83.385  1.00  0.00           H  
ATOM     30  HG3 PRO A   2     -20.503  58.209 -85.781  1.00  0.00           H  
ATOM     31  HG2 PRO A   2     -21.395  56.939 -86.415  1.00  0.00           H  
ATOM     32  HA  PRO A   2     -21.555  55.224 -83.228  1.00  0.00           H  
ATOM     33  N   MET A   3     -23.883  55.438 -84.308  1.00134.41           N  
ANISOU   33  N   MET A   3    21650  10244  19176  -2146    -65   -551
ATOM     34  CA  MET A   3     -25.189  55.172 -84.898  1.00132.56           C  
ANISOU   34  CA  MET A   3    21554   9914  18900  -1869    187   -547
ATOM     35  C   MET A   3     -26.102  56.387 -84.782  1.00123.34           C  
ANISOU   35  C   MET A   3    20647   8496  17721  -1880    362   -810
ATOM     36  O   MET A   3     -26.406  56.846 -83.681  1.00114.90           O  
ANISOU   36  O   MET A   3    19775   7437  16444  -2020    306  -1054
ATOM     37  CB  MET A   3     -25.842  53.947 -84.230  1.00  0.00           C  
ATOM     38  CG  MET A   3     -26.015  53.951 -82.698  1.00  0.00           C  
ATOM     39  SD  MET A   3     -26.639  52.385 -82.018  1.00  0.00           S  
ATOM     40  CE  MET A   3     -25.225  51.281 -82.309  1.00  0.00           C  
ATOM     41  HB2 MET A   3     -26.813  53.753 -84.690  1.00  0.00           H  
ATOM     42  HB3 MET A   3     -25.232  53.086 -84.496  1.00  0.00           H  
ATOM     43  HG2 MET A   3     -25.071  54.183 -82.205  1.00  0.00           H  
ATOM     44  HG3 MET A   3     -26.719  54.725 -82.395  1.00  0.00           H  
ATOM     45  HE1 MET A   3     -25.404  50.313 -81.840  1.00  0.00           H  
ATOM     46  HE2 MET A   3     -25.069  51.112 -83.375  1.00  0.00           H  
ATOM     47  HE3 MET A   3     -24.312  51.701 -81.885  1.00  0.00           H  
ATOM     48  H   MET A   3     -23.849  55.769 -83.355  1.00  0.00           H  
ATOM     49  HA  MET A   3     -25.048  54.950 -85.956  1.00  0.00           H  
ATOM     50  N   GLY A   4     -26.536  56.902 -85.927  1.00122.00           N  
ANISOU   50  N   GLY A   4    20481   8100  17772  -1726    584   -750
ATOM     51  CA  GLY A   4     -27.409  58.067 -85.964  1.00134.90           C  
ANISOU   51  CA  GLY A   4    22337   9466  19454  -1691    782   -948
ATOM     52  C   GLY A   4     -28.599  57.816 -86.881  1.00129.21           C  
ANISOU   52  C   GLY A   4    21639   8688  18768  -1389   1015   -827
ATOM     53  O   GLY A   4     -28.612  56.852 -87.645  1.00125.42           O  
ANISOU   53  O   GLY A   4    20980   8399  18276  -1236   1026   -596
ATOM     54  HA3 GLY A   4     -26.870  58.962 -86.309  1.00  0.00           H  
ATOM     55  H   GLY A   4     -26.261  56.485 -86.805  1.00  0.00           H  
ATOM     56  HA2 GLY A   4     -27.781  58.254 -84.957  1.00  0.00           H  
ATOM     57  N   SER A   5     -29.600  58.686 -86.798  1.00136.47           N  
ANISOU   57  N   SER A   5    22727   9449  19676  -1294   1206   -973
ATOM     58  CA  SER A   5     -30.770  58.589 -87.660  1.00132.66           C  
ANISOU   58  CA  SER A   5    22169   9077  19160  -1004   1418   -830
ATOM     59  C   SER A   5     -30.415  59.012 -89.082  1.00123.89           C  
ANISOU   59  C   SER A   5    20860   7947  18263   -923   1514   -619
ATOM     60  O   SER A   5     -29.988  60.143 -89.315  1.00129.68           O  
ANISOU   60  O   SER A   5    21632   8437  19203  -1011   1574   -672
ATOM     61  CB  SER A   5     -31.927  59.462 -87.140  1.00  0.00           C  
ATOM     62  OG  SER A   5     -33.140  59.279 -87.863  1.00  0.00           O  
ATOM     63  HB2 SER A   5     -32.131  59.213 -86.097  1.00  0.00           H  
ATOM     64  HB3 SER A   5     -31.661  60.521 -87.150  1.00  0.00           H  
ATOM     65  HG  SER A   5     -33.040  59.662 -88.745  1.00  0.00           H  
ATOM     66  H   SER A   5     -29.561  59.438 -86.125  1.00  0.00           H  
ATOM     67  HA  SER A   5     -31.101  57.551 -87.680  1.00  0.00           H  
ATOM     68  N   LEU A   6     -30.588  58.097 -90.029  1.00117.98           N  
ANISOU   68  N   LEU A   6    19920   7444  17461   -769   1534   -389
ATOM     69  CA  LEU A   6     -30.272  58.374 -91.425  1.00112.84           C  
ANISOU   69  CA  LEU A   6    19096   6803  16975   -695   1628   -186
ATOM     70  C   LEU A   6     -31.525  58.773 -92.194  1.00104.68           C  
ANISOU   70  C   LEU A   6    18063   5781  15930   -481   1824    -99
ATOM     71  O   LEU A   6     -32.642  58.630 -91.695  1.00100.47           O  
ANISOU   71  O   LEU A   6    17627   5289  15260   -375   1884   -168
ATOM     72  CB  LEU A   6     -29.626  57.150 -92.081  1.00108.36           C  
ANISOU   72  CB  LEU A   6    18337   6473  16362   -674   1547     -1
ATOM     73  CG  LEU A   6     -28.389  56.528 -91.384  1.00 99.06           C  
ANISOU   73  CG  LEU A   6    17125   5311  15204   -849   1346    -28
ATOM     74  CD1 LEU A   6     -27.977  55.198 -92.051  1.00 92.59           C  
ANISOU   74  CD1 LEU A   6    16112   4687  14381   -782   1330    176
ATOM     75  CD2 LEU A   6     -27.193  57.485 -91.290  1.00112.20           C  
ANISOU   75  CD2 LEU A   6    18811   6719  17100  -1070   1272   -111
ATOM     76  H   LEU A   6     -30.946  57.184 -89.789  1.00  0.00           H  
ATOM     77  HA  LEU A   6     -29.564  59.202 -91.463  1.00  0.00           H  
ATOM     78  HB3 LEU A   6     -29.416  57.311 -93.130  1.00  0.00           H  
ATOM     79  HB2 LEU A   6     -30.390  56.370 -92.101  1.00  0.00           H  
ATOM     80  HG  LEU A   6     -28.675  56.285 -90.359  1.00  0.00           H  
ATOM     81 HD11 LEU A   6     -28.017  54.380 -91.330  1.00  0.00           H  
ATOM     82 HD12 LEU A   6     -28.625  54.921 -92.884  1.00  0.00           H  
ATOM     83 HD13 LEU A   6     -26.960  55.235 -92.442  1.00  0.00           H  
ATOM     84 HD21 LEU A   6     -26.378  57.031 -90.726  1.00  0.00           H  
ATOM     85 HD22 LEU A   6     -26.812  57.733 -92.280  1.00  0.00           H  
ATOM     86 HD23 LEU A   6     -27.458  58.403 -90.771  1.00  0.00           H  
ATOM     87  N   GLN A   7     -31.334  59.278 -93.409  1.00104.11           N  
ANISOU   87  N   GLN A   7    17881   5662  16015   -424   1925     69
ATOM     88  CA  GLN A   7     -32.456  59.625 -94.274  1.00106.43           C  
ANISOU   88  CA  GLN A   7    18155   5967  16316   -228   2089    203
ATOM     89  C   GLN A   7     -32.314  58.969 -95.646  1.00102.41           C  
ANISOU   89  C   GLN A   7    17478   5657  15775   -157   2108    435
ATOM     90  O   GLN A   7     -31.212  58.856 -96.182  1.00 96.26           O  
ANISOU   90  O   GLN A   7    16603   4882  15088   -249   2071    509
ATOM     91  CB  GLN A   7     -32.598  61.153 -94.407  1.00  0.00           C  
ATOM     92  CG  GLN A   7     -31.535  61.949 -95.225  1.00  0.00           C  
ATOM     93  CD  GLN A   7     -30.135  62.101 -94.607  1.00  0.00           C  
ATOM     94  OE1 GLN A   7     -29.881  61.758 -93.458  1.00  0.00           O  
ATOM     95  NE2 GLN A   7     -29.196  62.654 -95.367  1.00  0.00           N  
ATOM     96  HB2 GLN A   7     -33.566  61.349 -94.870  1.00  0.00           H  
ATOM     97  HB3 GLN A   7     -32.674  61.588 -93.409  1.00  0.00           H  
ATOM     98  HG2 GLN A   7     -31.438  61.539 -96.230  1.00  0.00           H  
ATOM     99  HG3 GLN A   7     -31.917  62.961 -95.363  1.00  0.00           H  
ATOM    100 HE22 GLN A   7     -28.262  62.786 -95.000  1.00  0.00           H  
ATOM    101 HE21 GLN A   7     -29.410  62.984 -96.296  1.00  0.00           H  
ATOM    102  H   GLN A   7     -30.396  59.429 -93.751  1.00  0.00           H  
ATOM    103  HA  GLN A   7     -33.366  59.243 -93.812  1.00  0.00           H  
ATOM    104  N   PRO A   8     -33.438  58.534 -96.207  1.00 96.61           N  
ANISOU  104  N   PRO A   8    16719   5074  14913     -5   2171    545
ATOM    105  CA  PRO A   8     -33.431  57.822 -97.478  1.00 92.70           C  
ANISOU  105  CA  PRO A   8    16110   4770  14342     45   2187    738
ATOM    106  C   PRO A   8     -33.630  58.758 -98.668  1.00 92.08           C  
ANISOU  106  C   PRO A   8    16000   4566  14418    126   2313    927
ATOM    107  O   PRO A   8     -33.976  59.929 -98.504  1.00 92.77           O  
ANISOU  107  O   PRO A   8    16150   4424  14676    178   2401    926
ATOM    108  CD  PRO A   8     -34.660  58.129 -95.493  1.00  0.00           C  
ATOM    109  CB  PRO A   8     -34.507  56.721 -97.483  1.00  0.00           C  
ATOM    110  CG  PRO A   8     -35.505  57.331 -96.488  1.00  0.00           C  
ATOM    111  HD3 PRO A   8     -34.395  57.477 -94.658  1.00  0.00           H  
ATOM    112  HD2 PRO A   8     -35.217  58.983 -95.104  1.00  0.00           H  
ATOM    113  HB2 PRO A   8     -34.921  56.480 -98.461  1.00  0.00           H  
ATOM    114  HB3 PRO A   8     -34.091  55.801 -97.074  1.00  0.00           H  
ATOM    115  HG3 PRO A   8     -36.158  56.596 -96.016  1.00  0.00           H  
ATOM    116  HG2 PRO A   8     -36.135  58.077 -96.966  1.00  0.00           H  
ATOM    117  HA  PRO A   8     -32.459  57.342 -97.588  1.00  0.00           H  
ATOM    118  N   LEU A   9     -33.407  58.226 -99.865  1.00 89.29           N  
ANISOU  118  N   LEU A   9    15571   4349  14005    137   2331   1094
ATOM    119  CA  LEU A   9     -33.565  58.984-101.100  1.00 82.62           C  
ANISOU  119  CA  LEU A   9    14704   3411  13275    207   2440   1312
ATOM    120  C   LEU A   9     -34.016  58.054-102.219  1.00 81.01           C  
ANISOU  120  C   LEU A   9    14473   3428  12879    248   2439   1470
ATOM    121  O   LEU A   9     -33.684  56.869-102.215  1.00 90.47           O  
ANISOU  121  O   LEU A   9    15656   4809  13909    185   2380   1405
ATOM    122  CB  LEU A   9     -32.240  59.673-101.474  1.00  0.00           C  
ATOM    123  CG  LEU A   9     -31.928  60.189-102.920  1.00  0.00           C  
ATOM    124  CD1 LEU A   9     -31.095  61.491-102.875  1.00  0.00           C  
ATOM    125  CD2 LEU A   9     -31.234  59.153-103.820  1.00  0.00           C  
ATOM    126  HB2 LEU A   9     -32.184  60.520-100.790  1.00  0.00           H  
ATOM    127  HB3 LEU A   9     -31.406  59.042-101.163  1.00  0.00           H  
ATOM    128  HG  LEU A   9     -32.841  60.437-103.450  1.00  0.00           H  
ATOM    129 HD11 LEU A   9     -30.206  61.446-103.505  1.00  0.00           H  
ATOM    130 HD12 LEU A   9     -31.687  62.339-103.220  1.00  0.00           H  
ATOM    131 HD13 LEU A   9     -30.740  61.734-101.873  1.00  0.00           H  
ATOM    132 HD21 LEU A   9     -30.737  59.622-104.670  1.00  0.00           H  
ATOM    133 HD22 LEU A   9     -30.472  58.592-103.285  1.00  0.00           H  
ATOM    134 HD23 LEU A   9     -31.958  58.461-104.245  1.00  0.00           H  
ATOM    135  H   LEU A   9     -33.116  57.262 -99.943  1.00  0.00           H  
ATOM    136  HA  LEU A   9     -34.328  59.748-100.949  1.00  0.00           H  
ATOM    137  N   ALA A  10     -34.770  58.584-103.177  1.00 88.84           N  
ANISOU  137  N   ALA A  10    15473   4385  13899    348   2506   1686
ATOM    138  CA  ALA A  10     -35.271  57.763-104.275  1.00106.03           C  
ANISOU  138  CA  ALA A  10    17656   6752  15877    363   2493   1846
ATOM    139  C   ALA A  10     -35.730  58.594-105.468  1.00120.48           C  
ANISOU  139  C   ALA A  10    19492   8501  17785    447   2566   2141
ATOM    140  O   ALA A  10     -36.008  59.785-105.340  1.00119.27           O  
ANISOU  140  O   ALA A  10    19330   8145  17841    540   2630   2231
ATOM    141  CB  ALA A  10     -36.435  56.879-103.792  1.00  0.00           C  
ATOM    142  HB1 ALA A  10     -37.338  57.488-103.783  1.00  0.00           H  
ATOM    143  HB2 ALA A  10     -36.465  55.978-104.400  1.00  0.00           H  
ATOM    144  HB3 ALA A  10     -36.291  56.536-102.768  1.00  0.00           H  
ATOM    145  H   ALA A  10     -35.003  59.566-103.151  1.00  0.00           H  
ATOM    146  HA  ALA A  10     -34.464  57.110-104.607  1.00  0.00           H  
ATOM    147  N   THR A  11     -35.808  57.949-106.629  1.00135.67           N  
ANISOU  147  N   THR A  11    21446  10569  19534    410   2562   2303
ATOM    148  CA  THR A  11     -36.310  58.588-107.840  1.00138.92           C  
ANISOU  148  CA  THR A  11    21874  10948  19960    475   2605   2630
ATOM    149  C   THR A  11     -37.815  58.375-107.948  1.00123.54           C  
ANISOU  149  C   THR A  11    19928   9116  17895    563   2523   2779
ATOM    150  O   THR A  11     -38.350  58.180-109.040  1.00116.40           O  
ANISOU  150  O   THR A  11    19058   8326  16843    554   2493   3043
ATOM    151  CB  THR A  11     -35.606  58.019-109.086  1.00  0.00           C  
ATOM    152  OG1 THR A  11     -35.648  56.595-109.060  1.00  0.00           O  
ATOM    153  CG2 THR A  11     -34.116  58.393-109.124  1.00  0.00           C  
ATOM    154  HB  THR A  11     -36.071  58.380-110.005  1.00  0.00           H  
ATOM    155  HG1 THR A  11     -36.550  56.334-109.288  1.00  0.00           H  
ATOM    156 HG21 THR A  11     -33.632  57.986-110.012  1.00  0.00           H  
ATOM    157 HG22 THR A  11     -33.988  59.476-109.151  1.00  0.00           H  
ATOM    158 HG23 THR A  11     -33.577  58.020-108.253  1.00  0.00           H  
ATOM    159  H   THR A  11     -35.514  56.985-106.692  1.00  0.00           H  
ATOM    160  HA  THR A  11     -36.110  59.658-107.782  1.00  0.00           H  
ATOM    161  N   LEU A  12     -38.489  58.411-106.803  1.00111.03           N  
ANISOU  161  N   LEU A  12    18308   7507  16372    637   2486   2627
ATOM    162  CA  LEU A  12     -39.925  58.172-106.743  1.00 96.88           C  
ANISOU  162  CA  LEU A  12    16494   5818  14499    725   2414   2762
ATOM    163  C   LEU A  12     -40.719  59.268-107.446  1.00105.88           C  
ANISOU  163  C   LEU A  12    17585   6859  15786    889   2451   3132
ATOM    164  O   LEU A  12     -40.469  60.459-107.248  1.00 93.25           O  
ANISOU  164  O   LEU A  12    15962   5021  14448   1002   2559   3178
ATOM    165  CB  LEU A  12     -40.383  58.034-105.279  1.00  0.00           C  
ATOM    166  CG  LEU A  12     -40.275  56.432-105.058  1.00  0.00           C  
ATOM    167  CD1 LEU A  12     -40.768  55.410-106.142  1.00  0.00           C  
ATOM    168  CD2 LEU A  12     -38.924  55.840-104.768  1.00  0.00           C  
ATOM    169  HB2 LEU A  12     -39.789  58.630-104.586  1.00  0.00           H  
ATOM    170  HB3 LEU A  12     -41.427  58.335-105.163  1.00  0.00           H  
ATOM    171  HG  LEU A  12     -40.844  56.228-104.177  1.00  0.00           H  
ATOM    172 HD11 LEU A  12     -41.090  54.462-105.706  1.00  0.00           H  
ATOM    173 HD12 LEU A  12     -41.549  55.778-106.784  1.00  0.00           H  
ATOM    174 HD13 LEU A  12     -40.013  55.184-106.865  1.00  0.00           H  
ATOM    175 HD21 LEU A  12     -38.873  54.769-104.906  1.00  0.00           H  
ATOM    176 HD22 LEU A  12     -38.197  56.259-105.454  1.00  0.00           H  
ATOM    177 HD23 LEU A  12     -38.666  55.918-103.723  1.00  0.00           H  
ATOM    178  H   LEU A  12     -38.006  58.609-105.938  1.00  0.00           H  
ATOM    179  HA  LEU A  12     -40.131  57.229-107.250  1.00  0.00           H  
ATOM    180  N   TYR A  13     -41.679  58.852-108.267  1.00110.51           N  
ANISOU  180  N   TYR A  13    18159   7629  16202    893   2359   3417
ATOM    181  CA  TYR A  13     -42.547  59.786-108.974  1.00116.56           C  
ANISOU  181  CA  TYR A  13    18803   8440  17045   1058   2366   3790
ATOM    182  C   TYR A  13     -43.729  60.195-108.099  1.00123.22           C  
ANISOU  182  C   TYR A  13    19516   9265  18035   1254   2376   3808
ATOM    183  O   TYR A  13     -44.487  59.349-107.624  1.00131.71           O  
ANISOU  183  O   TYR A  13    20528  10568  18950   1216   2289   3696
ATOM    184  CB  TYR A  13     -43.031  59.170-110.300  1.00  0.00           C  
ATOM    185  CG  TYR A  13     -43.789  60.052-111.281  1.00  0.00           C  
ATOM    186  CD1 TYR A  13     -43.349  61.362-111.573  1.00  0.00           C  
ATOM    187  CD2 TYR A  13     -44.881  59.514-111.993  1.00  0.00           C  
ATOM    188  CE1 TYR A  13     -43.983  62.117-112.577  1.00  0.00           C  
ATOM    189  CE2 TYR A  13     -45.501  60.261-113.012  1.00  0.00           C  
ATOM    190  CZ  TYR A  13     -45.047  61.559-113.311  1.00  0.00           C  
ATOM    191  OH  TYR A  13     -45.629  62.259-114.323  1.00  0.00           O  
ATOM    192  HB2 TYR A  13     -42.161  58.803-110.845  1.00  0.00           H  
ATOM    193  HB3 TYR A  13     -43.630  58.284-110.081  1.00  0.00           H  
ATOM    194  HD1 TYR A  13     -42.497  61.790-111.065  1.00  0.00           H  
ATOM    195  HD2 TYR A  13     -45.222  58.507-111.798  1.00  0.00           H  
ATOM    196  HE1 TYR A  13     -43.623  63.111-112.800  1.00  0.00           H  
ATOM    197  HE2 TYR A  13     -46.317  59.832-113.575  1.00  0.00           H  
ATOM    198  HH  TYR A  13     -45.228  63.124-114.467  1.00  0.00           H  
ATOM    199  H   TYR A  13     -41.823  57.863-108.415  1.00  0.00           H  
ATOM    200  HA  TYR A  13     -41.969  60.680-109.205  1.00  0.00           H  
ATOM    201  N   LEU A  14     -43.875  61.500-107.890  1.00120.74           N  
ANISOU  201  N   LEU A  14    19167   8668  18042   1465   2504   3952
ATOM    202  CA  LEU A  14     -44.896  62.035-106.994  1.00115.25           C  
ANISOU  202  CA  LEU A  14    18365   7883  17540   1684   2574   3954
ATOM    203  C   LEU A  14     -46.317  61.671-107.420  1.00120.97           C  
ANISOU  203  C   LEU A  14    18863   8996  18103   1766   2463   4216
ATOM    204  O   LEU A  14     -47.181  61.430-106.578  1.00128.30           O  
ANISOU  204  O   LEU A  14    19696  10001  19051   1853   2471   4119
ATOM    205  CB  LEU A  14     -44.746  63.563-106.870  1.00  0.00           C  
ATOM    206  CG  LEU A  14     -45.034  64.457-108.108  1.00  0.00           C  
ATOM    207  CD1 LEU A  14     -45.086  65.946-107.704  1.00  0.00           C  
ATOM    208  CD2 LEU A  14     -44.051  64.235-109.277  1.00  0.00           C  
ATOM    209  HB2 LEU A  14     -45.423  63.870-106.071  1.00  0.00           H  
ATOM    210  HB3 LEU A  14     -43.749  63.788-106.488  1.00  0.00           H  
ATOM    211  HG  LEU A  14     -46.034  64.229-108.470  1.00  0.00           H  
ATOM    212 HD11 LEU A  14     -46.018  66.406-108.036  1.00  0.00           H  
ATOM    213 HD12 LEU A  14     -45.031  66.085-106.624  1.00  0.00           H  
ATOM    214 HD13 LEU A  14     -44.269  66.527-108.133  1.00  0.00           H  
ATOM    215 HD21 LEU A  14     -43.890  65.143-109.858  1.00  0.00           H  
ATOM    216 HD22 LEU A  14     -43.072  63.903-108.932  1.00  0.00           H  
ATOM    217 HD23 LEU A  14     -44.437  63.490-109.971  1.00  0.00           H  
ATOM    218  H   LEU A  14     -43.268  62.157-108.358  1.00  0.00           H  
ATOM    219  HA  LEU A  14     -44.727  61.605-106.007  1.00  0.00           H  
ATOM    220  N   LEU A  15     -46.554  61.629-108.727  1.00119.30           N  
ANISOU  220  N   LEU A  15    18562   9047  17721   1726   2356   4554
ATOM    221  CA  LEU A  15     -47.886  61.350-109.252  1.00114.30           C  
ANISOU  221  CA  LEU A  15    17688   8815  16927   1781   2222   4851
ATOM    222  C   LEU A  15     -48.225  59.864-109.158  1.00113.33           C  
ANISOU  222  C   LEU A  15    17554   9059  16447   1539   2053   4654
ATOM    223  O   LEU A  15     -49.384  59.491-108.975  1.00107.97           O  
ANISOU  223  O   LEU A  15    16679   8658  15688   1574   1967   4748
ATOM    224  CB  LEU A  15     -47.985  61.811-110.718  1.00  0.00           C  
ATOM    225  CG  LEU A  15     -47.784  63.329-110.939  1.00  0.00           C  
ATOM    226  CD1 LEU A  15     -47.870  63.684-112.436  1.00  0.00           C  
ATOM    227  CD2 LEU A  15     -48.751  64.190-110.099  1.00  0.00           C  
ATOM    228  HB2 LEU A  15     -47.265  61.258-111.318  1.00  0.00           H  
ATOM    229  HB3 LEU A  15     -48.966  61.532-111.108  1.00  0.00           H  
ATOM    230  HG  LEU A  15     -46.770  63.579-110.627  1.00  0.00           H  
ATOM    231 HD11 LEU A  15     -46.971  64.207-112.763  1.00  0.00           H  
ATOM    232 HD12 LEU A  15     -47.969  62.797-113.062  1.00  0.00           H  
ATOM    233 HD13 LEU A  15     -48.719  64.325-112.672  1.00  0.00           H  
ATOM    234 HD21 LEU A  15     -49.057  65.100-110.616  1.00  0.00           H  
ATOM    235 HD22 LEU A  15     -49.661  63.648-109.841  1.00  0.00           H  
ATOM    236 HD23 LEU A  15     -48.282  64.505-109.167  1.00  0.00           H  
ATOM    237  H   LEU A  15     -45.803  61.792-109.382  1.00  0.00           H  
ATOM    238  HA  LEU A  15     -48.614  61.909-108.664  1.00  0.00           H  
ATOM    239  N   GLY A  16     -47.201  59.025-109.284  1.00112.42           N  
ANISOU  239  N   GLY A  16    17645   8932  16136   1294   2021   4388
ATOM    240  CA  GLY A  16     -47.381  57.578-109.351  1.00109.72           C  
ANISOU  240  CA  GLY A  16    17337   8901  15449   1040   1878   4205
ATOM    241  C   GLY A  16     -48.348  57.065-108.292  1.00109.25           C  
ANISOU  241  C   GLY A  16    17158   8951  15401   1078   1852   4064
ATOM    242  O   GLY A  16     -48.321  57.507-107.143  1.00113.79           O  
ANISOU  242  O   GLY A  16    17748   9263  16225   1232   1981   3895
ATOM    243  HA3 GLY A  16     -46.413  57.064-109.257  1.00  0.00           H  
ATOM    244  H   GLY A  16     -46.258  59.383-109.337  1.00  0.00           H  
ATOM    245  HA2 GLY A  16     -47.796  57.336-110.330  1.00  0.00           H  
ATOM    246  N   MET A  17     -49.205  56.131-108.692  1.00107.76           N  
ANISOU  246  N   MET A  17    16857   9157  14931    918   1690   4133
ATOM    247  CA  MET A  17     -50.168  55.526-107.781  1.00103.18           C  
ANISOU  247  CA  MET A  17    16147   8727  14331    916   1658   4022
ATOM    248  C   MET A  17     -49.599  54.242-107.184  1.00 94.65           C  
ANISOU  248  C   MET A  17    15263   7627  13073    682   1640   3638
ATOM    249  O   MET A  17     -50.231  53.600-106.347  1.00 87.50           O  
ANISOU  249  O   MET A  17    14295   6817  12134    644   1627   3500
ATOM    250  CB  MET A  17     -51.493  55.201-108.496  1.00  0.00           C  
ATOM    251  CG  MET A  17     -52.175  56.426-109.123  1.00  0.00           C  
ATOM    252  SD  MET A  17     -53.670  56.032-110.074  1.00  0.00           S  
ATOM    253  CE  MET A  17     -54.818  55.607-108.734  1.00  0.00           C  
ATOM    254  HB2 MET A  17     -51.326  54.453-109.269  1.00  0.00           H  
ATOM    255  HB3 MET A  17     -52.178  54.744-107.781  1.00  0.00           H  
ATOM    256  HG2 MET A  17     -52.426  57.153-108.350  1.00  0.00           H  
ATOM    257  HG3 MET A  17     -51.488  56.934-109.801  1.00  0.00           H  
ATOM    258  HE1 MET A  17     -55.812  55.413-109.138  1.00  0.00           H  
ATOM    259  HE2 MET A  17     -54.489  54.712-108.205  1.00  0.00           H  
ATOM    260  HE3 MET A  17     -54.895  56.425-108.018  1.00  0.00           H  
ATOM    261  H   MET A  17     -49.201  55.820-109.653  1.00  0.00           H  
ATOM    262  HA  MET A  17     -50.371  56.227-106.972  1.00  0.00           H  
ATOM    263  N   LEU A  18     -48.400  53.875-107.622  1.00 94.60           N  
ANISOU  263  N   LEU A  18    15485   7492  12965    534   1655   3485
ATOM    264  CA  LEU A  18     -47.748  52.665-107.140  1.00 85.98           C  
ANISOU  264  CA  LEU A  18    14585   6356  11727    331   1654   3150
ATOM    265  C   LEU A  18     -47.359  52.804-105.671  1.00 83.83           C  
ANISOU  265  C   LEU A  18    14377   5796  11677    447   1772   2891
ATOM    266  O   LEU A  18     -46.835  53.834-105.249  1.00 87.03           O  
ANISOU  266  O   LEU A  18    14811   5918  12340    625   1885   2880
ATOM    267  CB  LEU A  18     -46.517  52.334-108.005  1.00  0.00           C  
ATOM    268  CG  LEU A  18     -45.290  53.233-108.059  1.00  0.00           C  
ATOM    269  CD1 LEU A  18     -44.031  52.474-108.534  1.00  0.00           C  
ATOM    270  CD2 LEU A  18     -45.559  54.467-108.930  1.00  0.00           C  
ATOM    271  HB2 LEU A  18     -46.183  51.362-107.637  1.00  0.00           H  
ATOM    272  HB3 LEU A  18     -46.851  52.125-109.022  1.00  0.00           H  
ATOM    273  HG  LEU A  18     -45.097  53.517-107.034  1.00  0.00           H  
ATOM    274 HD11 LEU A  18     -43.609  52.898-109.446  1.00  0.00           H  
ATOM    275 HD12 LEU A  18     -43.247  52.505-107.777  1.00  0.00           H  
ATOM    276 HD13 LEU A  18     -44.225  51.421-108.743  1.00  0.00           H  
ATOM    277 HD21 LEU A  18     -44.641  54.951-109.265  1.00  0.00           H  
ATOM    278 HD22 LEU A  18     -46.148  54.228-109.815  1.00  0.00           H  
ATOM    279 HD23 LEU A  18     -46.117  55.190-108.345  1.00  0.00           H  
ATOM    280  H   LEU A  18     -47.918  54.440-108.306  1.00  0.00           H  
ATOM    281  HA  LEU A  18     -48.456  51.840-107.227  1.00  0.00           H  
ATOM    282  N   VAL A  19     -47.621  51.753-104.902  1.00 96.01           N  
ANISOU  282  N   VAL A  19    15954   7418  13106    328   1742   2685
ATOM    283  CA  VAL A  19     -47.411  51.752-103.456  1.00 88.99           C  
ANISOU  283  CA  VAL A  19    15120   6324  12368    413   1833   2450
ATOM    284  C   VAL A  19     -46.074  52.341-103.004  1.00 87.36           C  
ANISOU  284  C   VAL A  19    15076   5767  12351    483   1933   2290
ATOM    285  O   VAL A  19     -46.042  53.255-102.182  1.00 88.24           O  
ANISOU  285  O   VAL A  19    15174   5671  12682    654   2029   2242
ATOM    286  CB  VAL A  19     -47.562  50.331-102.882  1.00 96.14           C  
ANISOU  286  CB  VAL A  19    16096   7350  13082    221   1781   2249
ATOM    287  CG1 VAL A  19     -49.017  49.830-102.930  1.00106.26           C  
ANISOU  287  CG1 VAL A  19    17538   8376  14461    238   1858   1978
ATOM    288  CG2 VAL A  19     -46.558  49.288-103.406  1.00 91.88           C  
ANISOU  288  CG2 VAL A  19    15360   7064  12484    229   1740   2343
ATOM    289  H   VAL A  19     -47.983  50.904-105.313  1.00  0.00           H  
ATOM    290  HA  VAL A  19     -48.198  52.363-103.015  1.00  0.00           H  
ATOM    291  HB  VAL A  19     -47.349  50.409-101.814  1.00  0.00           H  
ATOM    292 HG11 VAL A  19     -49.110  48.835-102.496  1.00  0.00           H  
ATOM    293 HG12 VAL A  19     -49.674  50.488-102.360  1.00  0.00           H  
ATOM    294 HG13 VAL A  19     -49.406  49.789-103.944  1.00  0.00           H  
ATOM    295 HG21 VAL A  19     -46.977  48.289-103.355  1.00  0.00           H  
ATOM    296 HG22 VAL A  19     -46.276  49.481-104.437  1.00  0.00           H  
ATOM    297 HG23 VAL A  19     -45.645  49.278-102.810  1.00  0.00           H  
ATOM    298  N   ALA A  20     -44.976  51.813-103.535  1.00 94.87           N  
ANISOU  298  N   ALA A  20    16179   6652  13216    342   1919   2203
ATOM    299  CA  ALA A  20     -43.645  52.244-103.115  1.00 87.69           C  
ANISOU  299  CA  ALA A  20    15399   5441  12477    374   1997   2056
ATOM    300  C   ALA A  20     -43.393  53.721-103.397  1.00 84.33           C  
ANISOU  300  C   ALA A  20    14925   4834  12284    539   2075   2193
ATOM    301  O   ALA A  20     -42.862  54.440-102.553  1.00 92.70           O  
ANISOU  301  O   ALA A  20    15973   5745  13502    623   2150   2030
ATOM    302  CB  ALA A  20     -42.557  51.376-103.774  1.00  0.00           C  
ATOM    303  HB1 ALA A  20     -42.599  51.427-104.863  1.00  0.00           H  
ATOM    304  HB2 ALA A  20     -41.561  51.699-103.467  1.00  0.00           H  
ATOM    305  HB3 ALA A  20     -42.662  50.331-103.484  1.00  0.00           H  
ATOM    306  H   ALA A  20     -45.052  51.098-104.244  1.00  0.00           H  
ATOM    307  HA  ALA A  20     -43.576  52.097-102.037  1.00  0.00           H  
ATOM    308  N   SER A  21     -43.775  54.169-104.588  1.00 74.88           N  
ANISOU  308  N   SER A  21    13657   3739  11055    567   2056   2465
ATOM    309  CA  SER A  21     -43.616  55.568-104.962  1.00 85.33           C  
ANISOU  309  CA  SER A  21    14938   4874  12609    729   2137   2650
ATOM    310  C   SER A  21     -44.378  56.504-104.029  1.00 98.56           C  
ANISOU  310  C   SER A  21    16525   6412  14512    940   2216   2660
ATOM    311  O   SER A  21     -43.910  57.596-103.712  1.00 96.79           O  
ANISOU  311  O   SER A  21    16344   5889  14543   1059   2326   2650
ATOM    312  CB  SER A  21     -44.067  55.794-106.417  1.00  0.00           C  
ATOM    313  OG  SER A  21     -43.565  56.961-107.021  1.00  0.00           O  
ATOM    314  HB2 SER A  21     -43.651  55.001-107.030  1.00  0.00           H  
ATOM    315  HB3 SER A  21     -45.155  55.783-106.485  1.00  0.00           H  
ATOM    316  HG  SER A  21     -44.173  57.717-106.916  1.00  0.00           H  
ATOM    317  H   SER A  21     -44.186  53.535-105.258  1.00  0.00           H  
ATOM    318  HA  SER A  21     -42.557  55.816-104.896  1.00  0.00           H  
ATOM    319  N   VAL A  22     -45.552  56.065-103.590  1.00104.40           N  
ANISOU  319  N   VAL A  22    17145   7362  15160    977   2176   2674
ATOM    320  CA  VAL A  22     -46.403  56.872-102.723  1.00 96.14           C  
ANISOU  320  CA  VAL A  22    16000   6214  14313   1192   2278   2692
ATOM    321  C   VAL A  22     -45.797  57.053-101.331  1.00 87.36           C  
ANISOU  321  C   VAL A  22    15037   4826  13331   1209   2376   2368
ATOM    322  O   VAL A  22     -46.051  58.053-100.661  1.00 94.35           O  
ANISOU  322  O   VAL A  22    15921   5489  14439   1388   2514   2339
ATOM    323  CB  VAL A  22     -47.816  56.265-102.607  1.00 95.71           C  
ANISOU  323  CB  VAL A  22    15757   6490  14119   1211   2215   2797
ATOM    324  CG1 VAL A  22     -48.725  56.810-101.482  1.00 99.57           C  
ANISOU  324  CG1 VAL A  22    16154   6863  14816   1441   2360   2775
ATOM    325  CG2 VAL A  22     -48.566  56.396-103.948  1.00 94.26           C  
ANISOU  325  CG2 VAL A  22    15401   6592  13823   1204   2106   3151
ATOM    326  H   VAL A  22     -45.879  55.147-103.856  1.00  0.00           H  
ATOM    327  HA  VAL A  22     -46.500  57.859-103.176  1.00  0.00           H  
ATOM    328  HB  VAL A  22     -47.705  55.197-102.416  1.00  0.00           H  
ATOM    329 HG11 VAL A  22     -49.732  56.400-101.558  1.00  0.00           H  
ATOM    330 HG12 VAL A  22     -48.359  56.540-100.490  1.00  0.00           H  
ATOM    331 HG13 VAL A  22     -48.806  57.896-101.527  1.00  0.00           H  
ATOM    332 HG21 VAL A  22     -49.507  55.845-103.935  1.00  0.00           H  
ATOM    333 HG22 VAL A  22     -48.794  57.438-104.176  1.00  0.00           H  
ATOM    334 HG23 VAL A  22     -47.986  56.014-104.786  1.00  0.00           H  
ATOM    335  N   LEU A  23     -44.990  56.089-100.900  1.00 84.99           N  
ANISOU  335  N   LEU A  23    14869   4537  12885   1021   2310   2128
ATOM    336  CA  LEU A  23     -44.350  56.170 -99.592  1.00 91.37           C  
ANISOU  336  CA  LEU A  23    15777   5203  13737    998   2368   1810
ATOM    337  C   LEU A  23     -43.059  56.979 -99.645  1.00105.25           C  
ANISOU  337  C   LEU A  23    17578   6809  15604    964   2418   1696
ATOM    338  O   LEU A  23     -42.809  57.820 -98.782  1.00107.69           O  
ANISOU  338  O   LEU A  23    17940   6915  16061   1025   2515   1546
ATOM    339  CB  LEU A  23     -44.066  54.764 -99.032  1.00  0.00           C  
ATOM    340  CG  LEU A  23     -45.200  54.316 -98.070  1.00  0.00           C  
ATOM    341  CD1 LEU A  23     -45.127  55.030 -96.703  1.00  0.00           C  
ATOM    342  CD2 LEU A  23     -46.612  54.394 -98.681  1.00  0.00           C  
ATOM    343  HB2 LEU A  23     -43.960  54.047 -99.848  1.00  0.00           H  
ATOM    344  HB3 LEU A  23     -43.119  54.725 -98.488  1.00  0.00           H  
ATOM    345  HG  LEU A  23     -45.052  53.262 -97.884  1.00  0.00           H  
ATOM    346 HD11 LEU A  23     -45.001  54.313 -95.892  1.00  0.00           H  
ATOM    347 HD12 LEU A  23     -44.295  55.733 -96.645  1.00  0.00           H  
ATOM    348 HD13 LEU A  23     -46.037  55.590 -96.486  1.00  0.00           H  
ATOM    349 HD21 LEU A  23     -47.298  53.727 -98.157  1.00  0.00           H  
ATOM    350 HD22 LEU A  23     -47.036  55.396 -98.617  1.00  0.00           H  
ATOM    351 HD23 LEU A  23     -46.616  54.096 -99.730  1.00  0.00           H  
ATOM    352  H   LEU A  23     -44.811  55.283-101.481  1.00  0.00           H  
ATOM    353  HA  LEU A  23     -45.036  56.673 -98.911  1.00  0.00           H  
ATOM    354  N   ALA A  24     -42.243  56.719-100.661  1.00107.54           N  
ANISOU  354  N   ALA A  24    17857   7181  15821    855   2360   1770
ATOM    355  CA  ALA A  24     -40.971  57.413-100.823  1.00 86.43           C  
ANISOU  355  CA  ALA A  24    15208   4373  13260    804   2403   1698
ATOM    356  C   ALA A  24     -41.187  58.891-101.131  1.00 86.67           C  
ANISOU  356  C   ALA A  24    15223   4151  13556    961   2525   1860
ATOM    357  O   ALA A  24     -40.367  59.736-100.774  1.00 86.76           O  
ANISOU  357  O   ALA A  24    15277   3961  13727    943   2597   1750
ATOM    358  CB  ALA A  24     -40.146  56.755-101.914  1.00 75.42           C  
ANISOU  358  CB  ALA A  24    13805   3117  11734    673   2341   1768
ATOM    359  H   ALA A  24     -42.498  56.024-101.348  1.00  0.00           H  
ATOM    360  HA  ALA A  24     -40.419  57.337 -99.886  1.00  0.00           H  
ATOM    361  HB1 ALA A  24     -39.161  56.510-101.523  1.00  0.00           H  
ATOM    362  HB2 ALA A  24     -40.571  55.802-102.224  1.00  0.00           H  
ATOM    363  HB3 ALA A  24     -39.962  57.445-102.728  1.00  0.00           H  
ATOM    364  N   THR A  25     -42.297  59.194-101.795  1.00 88.61           N  
ANISOU  364  N   THR A  25    15408   4400  13861   1112   2546   2143
ATOM    365  CA  THR A  25     -42.653  60.571-102.115  1.00 79.50           C  
ANISOU  365  CA  THR A  25    14228   2998  12978   1301   2674   2350
ATOM    366  C   THR A  25     -42.655  61.439-100.864  1.00 91.04           C  
ANISOU  366  C   THR A  25    15763   4189  14640   1391   2814   2130
ATOM    367  O   THR A  25     -42.159  62.565-100.874  1.00114.41           O  
ANISOU  367  O   THR A  25    18767   6880  17823   1437   2932   2133
ATOM    368  CB  THR A  25     -44.039  60.647-102.778  1.00 84.37           C  
ANISOU  368  CB  THR A  25    14747   3685  13626   1480   2660   2711
ATOM    369  OG1 THR A  25     -43.915  60.163-104.098  1.00100.04           O  
ANISOU  369  OG1 THR A  25    16696   5876  15439   1385   2541   2960
ATOM    370  CG2 THR A  25     -44.685  62.040-102.916  1.00 64.17           C  
ANISOU  370  CG2 THR A  25    12156    838  11389   1729   2820   2921
ATOM    371  H   THR A  25     -42.923  58.460-102.094  1.00  0.00           H  
ATOM    372  HA  THR A  25     -41.914  60.967-102.811  1.00  0.00           H  
ATOM    373  HB  THR A  25     -44.739  59.997-102.248  1.00  0.00           H  
ATOM    374  HG1 THR A  25     -43.861  59.190-104.060  1.00  0.00           H  
ATOM    375 HG21 THR A  25     -45.595  61.989-103.516  1.00  0.00           H  
ATOM    376 HG22 THR A  25     -44.969  62.460-101.951  1.00  0.00           H  
ATOM    377 HG23 THR A  25     -44.009  62.744-103.403  1.00  0.00           H  
ATOM    378  N   THR A  26     -43.208  60.899 -99.784  1.00 96.96           N  
ANISOU  378  N   THR A  26    16544   4995  15303   1400   2809   1937
ATOM    379  CA  THR A  26     -43.342  61.633 -98.533  1.00 97.56           C  
ANISOU  379  CA  THR A  26    16721   4819  15528   1482   2953   1713
ATOM    380  C   THR A  26     -42.168  61.389 -97.589  1.00104.12           C  
ANISOU  380  C   THR A  26    17671   5633  16257   1267   2905   1363
ATOM    381  O   THR A  26     -41.849  62.234 -96.753  1.00118.06           O  
ANISOU  381  O   THR A  26    19558   7138  18163   1271   3017   1171
ATOM    382  CB  THR A  26     -44.659  61.240 -97.837  1.00  0.00           C  
ATOM    383  OG1 THR A  26     -44.709  59.885 -97.418  1.00  0.00           O  
ATOM    384  CG2 THR A  26     -45.897  61.494 -98.713  1.00  0.00           C  
ATOM    385  HB  THR A  26     -44.759  61.851 -96.937  1.00  0.00           H  
ATOM    386  HG1 THR A  26     -44.765  59.301 -98.182  1.00  0.00           H  
ATOM    387 HG21 THR A  26     -46.815  61.289 -98.160  1.00  0.00           H  
ATOM    388 HG22 THR A  26     -45.939  62.535 -99.035  1.00  0.00           H  
ATOM    389 HG23 THR A  26     -45.909  60.871 -99.607  1.00  0.00           H  
ATOM    390  H   THR A  26     -43.552  59.950 -99.814  1.00  0.00           H  
ATOM    391  HA  THR A  26     -43.381  62.698 -98.763  1.00  0.00           H  
ATOM    392  N   VAL A  27     -41.522  60.235 -97.730  1.00 93.18           N  
ANISOU  392  N   VAL A  27    16258   4514  14634   1079   2740   1292
ATOM    393  CA  VAL A  27     -40.482  59.820 -96.792  1.00 88.28           C  
ANISOU  393  CA  VAL A  27    15722   3920  13900    889   2663   1007
ATOM    394  C   VAL A  27     -39.059  60.136 -97.256  1.00 94.16           C  
ANISOU  394  C   VAL A  27    16461   4606  14709    742   2619    986
ATOM    395  O   VAL A  27     -38.186  60.427 -96.439  1.00 85.93           O  
ANISOU  395  O   VAL A  27    15503   3442  13703    619   2600    779
ATOM    396  CB  VAL A  27     -40.618  58.318 -96.482  1.00  0.00           C  
ATOM    397  CG1 VAL A  27     -39.442  57.659 -95.724  1.00  0.00           C  
ATOM    398  CG2 VAL A  27     -41.921  58.024 -95.709  1.00  0.00           C  
ATOM    399  HB  VAL A  27     -40.682  57.787 -97.431  1.00  0.00           H  
ATOM    400 HG11 VAL A  27     -39.673  56.628 -95.456  1.00  0.00           H  
ATOM    401 HG12 VAL A  27     -38.533  57.624 -96.324  1.00  0.00           H  
ATOM    402 HG13 VAL A  27     -39.215  58.195 -94.801  1.00  0.00           H  
ATOM    403 HG21 VAL A  27     -42.063  56.954 -95.561  1.00  0.00           H  
ATOM    404 HG22 VAL A  27     -41.914  58.497 -94.727  1.00  0.00           H  
ATOM    405 HG23 VAL A  27     -42.801  58.389 -96.236  1.00  0.00           H  
ATOM    406  H   VAL A  27     -41.746  59.621 -98.500  1.00  0.00           H  
ATOM    407  HA  VAL A  27     -40.649  60.361 -95.861  1.00  0.00           H  
ATOM    408  N   THR A  28     -38.824  60.075 -98.562  1.00100.25           N  
ANISOU  408  N   THR A  28    17139   5457  15494    746   2601   1208
ATOM    409  CA  THR A  28     -37.473  60.230 -99.091  1.00 97.09           C  
ANISOU  409  CA  THR A  28    16716   5024  15148    609   2569   1212
ATOM    410  C   THR A  28     -37.274  61.527 -99.868  1.00 94.92           C  
ANISOU  410  C   THR A  28    16438   4498  15128    676   2690   1384
ATOM    411  O   THR A  28     -38.236  62.174-100.279  1.00104.33           O  
ANISOU  411  O   THR A  28    17622   5583  16435    850   2787   1566
ATOM    412  CB  THR A  28     -37.105  59.027 -99.980  1.00  0.00           C  
ATOM    413  OG1 THR A  28     -37.611  59.133-101.302  1.00  0.00           O  
ATOM    414  CG2 THR A  28     -37.497  57.622 -99.495  1.00  0.00           C  
ATOM    415  HB  THR A  28     -36.032  59.006-100.068  1.00  0.00           H  
ATOM    416  HG1 THR A  28     -38.516  59.483-101.250  1.00  0.00           H  
ATOM    417 HG21 THR A  28     -37.335  56.878-100.275  1.00  0.00           H  
ATOM    418 HG22 THR A  28     -36.909  57.287 -98.663  1.00  0.00           H  
ATOM    419 HG23 THR A  28     -38.523  57.562 -99.162  1.00  0.00           H  
ATOM    420  H   THR A  28     -39.587  59.919 -99.206  1.00  0.00           H  
ATOM    421  HA  THR A  28     -36.785  60.241 -98.246  1.00  0.00           H  
ATOM    422  N   VAL A  29     -36.011  61.895-100.062  1.00 97.89           N  
ANISOU  422  N   VAL A  29    16814   4769  15610    541   2687   1348
ATOM    423  CA  VAL A  29     -35.656  63.073-100.844  1.00104.06           C  
ANISOU  423  CA  VAL A  29    17597   5304  16639    574   2803   1521
ATOM    424  C   VAL A  29     -35.074  62.649-102.187  1.00102.26           C  
ANISOU  424  C   VAL A  29    17279   5226  16347    527   2780   1734
ATOM    425  O   VAL A  29     -34.557  61.541-102.318  1.00104.99           O  
ANISOU  425  O   VAL A  29    17580   5808  16501    425   2682   1675
ATOM    426  CB  VAL A  29     -34.630  63.950-100.105  1.00102.59           C  
ANISOU  426  CB  VAL A  29    17489   4831  16658    435   2838   1335
ATOM    427  CG1 VAL A  29     -35.222  64.509 -98.798  1.00111.67           C  
ANISOU  427  CG1 VAL A  29    18774   5781  17874    479   2895   1116
ATOM    428  CG2 VAL A  29     -33.278  63.263 -99.803  1.00 97.78           C  
ANISOU  428  CG2 VAL A  29    16836   4368  15949    227   2701   1192
ATOM    429  H   VAL A  29     -35.260  61.352 -99.661  1.00  0.00           H  
ATOM    430  HA  VAL A  29     -36.557  63.661-101.022  1.00  0.00           H  
ATOM    431  HXT VAL A  29     -35.117  63.327-103.026  1.00  0.00           H  
ATOM    432  HB  VAL A  29     -34.415  64.811-100.741  1.00  0.00           H  
ATOM    433 HG11 VAL A  29     -34.534  65.205 -98.318  1.00  0.00           H  
ATOM    434 HG12 VAL A  29     -36.151  65.048 -98.985  1.00  0.00           H  
ATOM    435 HG13 VAL A  29     -35.440  63.716 -98.081  1.00  0.00           H  
ATOM    436 HG21 VAL A  29     -32.611  63.937 -99.266  1.00  0.00           H  
ATOM    437 HG22 VAL A  29     -33.403  62.375 -99.184  1.00  0.00           H  
ATOM    438 HG23 VAL A  29     -32.753  62.965-100.711  1.00  0.00           H  
ATOM    439  N   ASN A  30      -4.500  54.786 -97.632  1.00182.03           N  
ANISOU  439  N   ASN A  30    21990  16675  30498  -2322   1284   3637
ATOM    440  CA  ASN A  30      -3.877  54.084 -96.513  1.00194.41           C  
ANISOU  440  CA  ASN A  30    23245  18528  32094  -2348    963   3765
ATOM    441  C   ASN A  30      -4.773  53.997 -95.282  1.00187.07           C  
ANISOU  441  C   ASN A  30    22618  17645  30815  -2430    618   3510
ATOM    442  O   ASN A  30      -4.374  54.387 -94.185  1.00188.89           O  
ANISOU  442  O   ASN A  30    22704  18041  31025  -2728    234   3474
ATOM    443  CB  ASN A  30      -2.546  54.742 -96.141  1.00220.37           C  
ANISOU  443  CB  ASN A  30    26044  21989  35698  -2686    750   3952
ATOM    444  CG  ASN A  30      -1.413  54.596 -97.165  1.00242.54           C  
ANISOU  444  CG  ASN A  30    28495  24784  38874  -2603   1096   4240
ATOM    445  OD1 ASN A  30      -1.489  53.812 -98.108  1.00242.50           O  
ANISOU  445  OD1 ASN A  30    28669  24606  38865  -2338   1507   4257
ATOM    446  ND2 ASN A  30      -0.331  55.344 -96.988  1.00262.61           N  
ANISOU  446  ND2 ASN A  30    30526  27528  41728  -2841    933   4472
ATOM    447  H11 ASN A  30      -3.860  54.810 -98.413  1.00  0.00           H  
ATOM    448  H22 ASN A  30      -5.345  54.304 -97.904  1.00  0.00           H  
ATOM    449  HA  ASN A  30      -3.663  53.066 -96.839  1.00  0.00           H  
ATOM    450  HB3 ASN A  30      -2.149  54.302 -95.224  1.00  0.00           H  
ATOM    451  HB2 ASN A  30      -2.703  55.801 -95.929  1.00  0.00           H  
ATOM    452 HD22 ASN A  30       0.440  55.279 -97.636  1.00  0.00           H  
ATOM    453 HD21 ASN A  30      -0.264  55.989 -96.215  1.00  0.00           H  
ATOM    454  N   VAL A  31      -5.983  53.483 -95.469  1.00177.50           N  
ANISOU  454  N   VAL A  31    21824  16299  29317  -2181    758   3335
ATOM    455  CA  VAL A  31      -6.926  53.342 -94.367  1.00171.88           C  
ANISOU  455  CA  VAL A  31    21420  15624  28262  -2225    483   3097
ATOM    456  C   VAL A  31      -7.429  51.905 -94.266  1.00165.64           C  
ANISOU  456  C   VAL A  31    20721  14910  27306  -1862    566   3166
ATOM    457  O   VAL A  31      -7.651  51.242 -95.279  1.00164.20           O  
ANISOU  457  O   VAL A  31    20608  14619  27161  -1565    915   3247
ATOM    458  CB  VAL A  31      -8.124  54.297 -94.524  1.00170.45           C  
ANISOU  458  CB  VAL A  31    21717  15183  27863  -2327    538   2766
ATOM    459  CG1 VAL A  31      -9.325  54.062 -93.579  1.00172.87           C  
ANISOU  459  CG1 VAL A  31    22280  15293  28110  -2020    935   2753
ATOM    460  CG2 VAL A  31      -7.683  55.771 -94.427  1.00168.59           C  
ANISOU  460  CG2 VAL A  31    21769  15001  27287  -2407    251   2517
ATOM    461  H   VAL A  31      -6.266  53.180 -96.390  1.00  0.00           H  
ATOM    462  HA  VAL A  31      -6.409  53.590 -93.440  1.00  0.00           H  
ATOM    463  HB  VAL A  31      -8.515  54.161 -95.535  1.00  0.00           H  
ATOM    464 HG11 VAL A  31     -10.076  54.845 -93.693  1.00  0.00           H  
ATOM    465 HG12 VAL A  31      -9.834  53.123 -93.797  1.00  0.00           H  
ATOM    466 HG13 VAL A  31      -9.019  54.053 -92.533  1.00  0.00           H  
ATOM    467 HG21 VAL A  31      -8.528  56.449 -94.549  1.00  0.00           H  
ATOM    468 HG22 VAL A  31      -7.222  55.984 -93.462  1.00  0.00           H  
ATOM    469 HG23 VAL A  31      -6.959  56.025 -95.202  1.00  0.00           H  
ATOM    470  N   THR A  32      -7.599  51.426 -93.037  1.00157.19           N  
ANISOU  470  N   THR A  32    19660  14023  26043  -1903    249   3134
ATOM    471  CA  THR A  32      -8.077  50.068 -92.806  1.00149.30           C  
ANISOU  471  CA  THR A  32    18751  13089  24886  -1585    300   3207
ATOM    472  C   THR A  32      -9.089  50.011 -91.663  1.00143.15           C  
ANISOU  472  C   THR A  32    18298  12360  23732  -1665     34   2972
ATOM    473  O   THR A  32      -8.723  50.064 -90.488  1.00138.71           O  
ANISOU  473  O   THR A  32    17603  12017  23086  -1859   -325   2995
ATOM    474  CB  THR A  32      -6.913  49.096 -92.528  1.00151.87           C  
ANISOU  474  CB  THR A  32    18607  13649  25446  -1448    235   3575
ATOM    475  OG1 THR A  32      -6.060  49.097 -93.662  1.00146.92           O  
ANISOU  475  OG1 THR A  32    18100  13084  24638  -1190    215   3629
ATOM    476  CG2 THR A  32      -7.318  47.628 -92.294  1.00157.13           C  
ANISOU  476  CG2 THR A  32    18923  14573  26207  -1787   -177   3676
ATOM    477  H   THR A  32      -7.396  52.007 -92.236  1.00  0.00           H  
ATOM    478  HA  THR A  32      -8.580  49.734 -93.713  1.00  0.00           H  
ATOM    479  HB  THR A  32      -6.335  49.445 -91.670  1.00  0.00           H  
ATOM    480  HG1 THR A  32      -6.303  49.862 -94.203  1.00  0.00           H  
ATOM    481 HG21 THR A  32      -6.438  46.991 -92.203  1.00  0.00           H  
ATOM    482 HG22 THR A  32      -7.896  47.504 -91.378  1.00  0.00           H  
ATOM    483 HG23 THR A  32      -7.918  47.246 -93.121  1.00  0.00           H  
ATOM    484  N   VAL A  33     -10.365  49.900 -92.021  1.00139.26           N  
ANISOU  484  N   VAL A  33    18228  11681  23005  -1522    214   2754
ATOM    485  CA  VAL A  33     -11.443  49.853 -91.040  1.00134.87           C  
ANISOU  485  CA  VAL A  33    18005  11151  22091  -1573     23   2521
ATOM    486  C   VAL A  33     -12.032  48.453 -90.915  1.00134.26           C  
ANISOU  486  C   VAL A  33    18042  11112  21857  -1269    112   2601
ATOM    487  O   VAL A  33     -11.975  47.658 -91.854  1.00137.58           O  
ANISOU  487  O   VAL A  33    18428  11442  22403  -1001    407   2741
ATOM    488  CB  VAL A  33     -12.553  50.852 -91.417  1.00  0.00           C  
ATOM    489  CG1 VAL A  33     -13.873  50.789 -90.627  1.00  0.00           C  
ATOM    490  CG2 VAL A  33     -11.992  52.286 -91.340  1.00  0.00           C  
ATOM    491  HB  VAL A  33     -12.820  50.677 -92.461  1.00  0.00           H  
ATOM    492 HG11 VAL A  33     -14.524  51.630 -90.860  1.00  0.00           H  
ATOM    493 HG12 VAL A  33     -14.446  49.893 -90.864  1.00  0.00           H  
ATOM    494 HG13 VAL A  33     -13.682  50.810 -89.555  1.00  0.00           H  
ATOM    495 HG21 VAL A  33     -12.722  53.031 -91.642  1.00  0.00           H  
ATOM    496 HG22 VAL A  33     -11.675  52.533 -90.326  1.00  0.00           H  
ATOM    497 HG23 VAL A  33     -11.131  52.420 -91.992  1.00  0.00           H  
ATOM    498  H   VAL A  33     -10.612  49.845 -92.999  1.00  0.00           H  
ATOM    499  HA  VAL A  33     -11.037  50.142 -90.071  1.00  0.00           H  
ATOM    500  N   THR A  34     -12.596  48.157 -89.748  1.00126.24           N  
ANISOU  500  N   THR A  34    17179  10225  20563  -1323   -132   2507
ATOM    501  CA  THR A  34     -13.295  46.897 -89.535  1.00118.85           C  
ANISOU  501  CA  THR A  34    16400   9307  19451  -1067    -58   2558
ATOM    502  C   THR A  34     -14.791  47.040 -89.784  1.00117.03           C  
ANISOU  502  C   THR A  34    16610   8901  18956  -1009     94   2277
ATOM    503  O   THR A  34     -15.416  47.998 -89.330  1.00119.17           O  
ANISOU  503  O   THR A  34    17091   9138  19050  -1206    -23   2027
ATOM    504  CB  THR A  34     -13.050  46.364 -88.111  1.00  0.00           C  
ATOM    505  OG1 THR A  34     -13.576  45.057 -87.930  1.00  0.00           O  
ATOM    506  CG2 THR A  34     -13.576  47.236 -86.954  1.00  0.00           C  
ATOM    507  HB  THR A  34     -11.971  46.270 -87.985  1.00  0.00           H  
ATOM    508  HG1 THR A  34     -14.537  45.101 -87.853  1.00  0.00           H  
ATOM    509 HG21 THR A  34     -13.250  46.838 -85.993  1.00  0.00           H  
ATOM    510 HG22 THR A  34     -13.201  48.257 -87.022  1.00  0.00           H  
ATOM    511 HG23 THR A  34     -14.665  47.284 -86.928  1.00  0.00           H  
ATOM    512  H   THR A  34     -12.546  48.813 -88.982  1.00  0.00           H  
ATOM    513  HA  THR A  34     -12.902  46.167 -90.243  1.00  0.00           H  
ATOM    514  N   PHE A  35     -15.359  46.085 -90.510  1.00112.30           N  
ANISOU  514  N   PHE A  35    16144   8188  18335   -744    362   2322
ATOM    515  CA  PHE A  35     -16.788  46.088 -90.787  1.00105.87           C  
ANISOU  515  CA  PHE A  35    15713   7237  17277   -680    503   2094
ATOM    516  C   PHE A  35     -17.454  44.860 -90.182  1.00117.69           C  
ANISOU  516  C   PHE A  35    17348   8797  18571   -527    484   2133
ATOM    517  O   PHE A  35     -16.840  43.799 -90.072  1.00122.05           O  
ANISOU  517  O   PHE A  35    17727   9414  19234   -375    502   2368
ATOM    518  CB  PHE A  35     -17.044  46.128 -92.293  1.00 92.10           C  
ANISOU  518  CB  PHE A  35    14055   5294  15647   -543    848   2078
ATOM    519  CG  PHE A  35     -16.697  47.391 -93.063  1.00102.07           C  
ANISOU  519  CG  PHE A  35    15224   6470  17090   -690    898   2038
ATOM    520  CD1 PHE A  35     -15.365  47.849 -93.183  1.00106.81           C  
ANISOU  520  CD1 PHE A  35    16062   6943  17578   -794    935   1819
ATOM    521  CD2 PHE A  35     -17.725  48.100 -93.714  1.00110.00           C  
ANISOU  521  CD2 PHE A  35    15891   7513  18392   -718    918   2239
ATOM    522  CE1 PHE A  35     -15.087  48.999 -93.913  1.00110.36           C  
ANISOU  522  CE1 PHE A  35    16437   7289  18206   -928    992   1801
ATOM    523  CE2 PHE A  35     -17.421  49.231 -94.452  1.00115.69           C  
ANISOU  523  CE2 PHE A  35    16526   8146  19285   -868    973   2214
ATOM    524  CZ  PHE A  35     -16.114  49.690 -94.542  1.00114.83           C  
ANISOU  524  CZ  PHE A  35    16678   7893  19058   -976   1010   1995
ATOM    525  H   PHE A  35     -14.797  45.334 -90.884  1.00  0.00           H  
ATOM    526  HA  PHE A  35     -17.227  46.978 -90.337  1.00  0.00           H  
ATOM    527  HB3 PHE A  35     -18.092  45.890 -92.489  1.00  0.00           H  
ATOM    528  HB2 PHE A  35     -16.483  45.331 -92.764  1.00  0.00           H  
ATOM    529  HD1 PHE A  35     -14.551  47.308 -92.724  1.00  0.00           H  
ATOM    530  HD2 PHE A  35     -18.753  47.766 -93.660  1.00  0.00           H  
ATOM    531  HE1 PHE A  35     -14.070  49.348 -94.001  1.00  0.00           H  
ATOM    532  HE2 PHE A  35     -18.221  49.745 -94.959  1.00  0.00           H  
ATOM    533  HZ  PHE A  35     -15.901  50.579 -95.118  1.00  0.00           H  
ATOM    534  N   ASP A  36     -18.712  45.013 -89.786  1.00117.76           N  
ANISOU  534  N   ASP A  36    17664   8781  18299   -564    460   1917
ATOM    535  CA  ASP A  36     -19.479  43.897 -89.254  1.00107.89           C  
ANISOU  535  CA  ASP A  36    16573   7577  16843   -438    463   1940
ATOM    536  C   ASP A  36     -20.887  43.879 -89.832  1.00105.43           C  
ANISOU  536  C   ASP A  36    16578   7128  16351   -375    659   1744
ATOM    537  O   ASP A  36     -21.830  44.383 -89.225  1.00103.75           O  
ANISOU  537  O   ASP A  36    16565   6944  15911   -472    570   1552
ATOM    538  CB  ASP A  36     -19.521  43.945 -87.715  1.00  0.00           C  
ATOM    539  CG  ASP A  36     -18.194  44.072 -86.970  1.00  0.00           C  
ATOM    540  OD1 ASP A  36     -17.329  43.196 -87.178  1.00  0.00           O  
ATOM    541  OD2 ASP A  36     -18.106  44.996 -86.132  1.00  0.00           O1-
ATOM    542  HB2 ASP A  36     -20.157  44.764 -87.388  1.00  0.00           H  
ATOM    543  HB3 ASP A  36     -20.018  43.054 -87.330  1.00  0.00           H  
ATOM    544  H   ASP A  36     -19.155  45.918 -89.851  1.00  0.00           H  
ATOM    545  HA  ASP A  36     -18.981  42.974 -89.549  1.00  0.00           H  
ATOM    546  N   TRP A  37     -21.007  43.298 -91.020  1.00106.92           N  
ANISOU  546  N   TRP A  37    16805   7177  16644   -216    931   1798
ATOM    547  CA  TRP A  37     -22.276  43.195 -91.728  1.00 97.54           C  
ANISOU  547  CA  TRP A  37    15884   5878  15298   -161   1119   1646
ATOM    548  C   TRP A  37     -23.440  42.812 -90.815  1.00 97.00           C  
ANISOU  548  C   TRP A  37    16013   5904  14938   -181   1024   1532
ATOM    549  O   TRP A  37     -24.571  43.253 -91.021  1.00 88.11           O  
ANISOU  549  O   TRP A  37    15016   4873  13589   -206   1079   1332
ATOM    550  CB  TRP A  37     -22.138  42.176 -92.875  1.00  0.00           C  
ATOM    551  CG  TRP A  37     -22.156  40.702 -92.692  1.00  0.00           C  
ATOM    552  CD1 TRP A  37     -21.285  39.935 -92.001  1.00  0.00           C  
ATOM    553  CD2 TRP A  37     -23.091  39.793 -93.323  1.00  0.00           C  
ATOM    554  NE1 TRP A  37     -21.647  38.609 -92.138  1.00  0.00           N  
ATOM    555  CE2 TRP A  37     -22.800  38.473 -92.884  1.00  0.00           C  
ATOM    556  CE3 TRP A  37     -24.175  39.964 -94.211  1.00  0.00           C  
ATOM    557  CZ2 TRP A  37     -23.626  37.393 -93.220  1.00  0.00           C  
ATOM    558  CZ3 TRP A  37     -24.984  38.880 -94.583  1.00  0.00           C  
ATOM    559  CH2 TRP A  37     -24.729  37.598 -94.062  1.00  0.00           C  
ATOM    560  HB2 TRP A  37     -22.988  42.382 -93.524  1.00  0.00           H  
ATOM    561  HB3 TRP A  37     -21.283  42.439 -93.494  1.00  0.00           H  
ATOM    562  HD1 TRP A  37     -20.448  40.317 -91.436  1.00  0.00           H  
ATOM    563  HE1 TRP A  37     -21.156  37.856 -91.673  1.00  0.00           H  
ATOM    564  HE3 TRP A  37     -24.402  40.948 -94.593  1.00  0.00           H  
ATOM    565  HZ2 TRP A  37     -23.433  36.417 -92.826  1.00  0.00           H  
ATOM    566  HZ3 TRP A  37     -25.812  39.054 -95.248  1.00  0.00           H  
ATOM    567  HH2 TRP A  37     -25.367  36.765 -94.303  1.00  0.00           H  
ATOM    568  H   TRP A  37     -20.196  42.902 -91.473  1.00  0.00           H  
ATOM    569  HA  TRP A  37     -22.497  44.168 -92.166  1.00  0.00           H  
ATOM    570  N   CYS A  38     -23.152  42.003 -89.799  1.00 94.21           N  
ANISOU  570  N   CYS A  38    15613   5642  14539   -159    883   1659
ATOM    571  CA  CYS A  38     -24.192  41.462 -88.931  1.00 80.90           C  
ANISOU  571  CA  CYS A  38    14117   4031  12590   -166    818   1596
ATOM    572  C   CYS A  38     -24.499  42.352 -87.728  1.00 95.78           C  
ANISOU  572  C   CYS A  38    16053   6057  14281   -334    583   1456
ATOM    573  O   CYS A  38     -25.539  42.199 -87.087  1.00104.50           O  
ANISOU  573  O   CYS A  38    17341   7219  15146   -360    559   1351
ATOM    574  CB  CYS A  38     -23.805  40.048 -88.461  1.00  0.00           C  
ATOM    575  SG  CYS A  38     -23.456  38.593 -89.511  1.00  0.00           S  
ATOM    576  HB2 CYS A  38     -22.948  40.132 -87.791  1.00  0.00           H  
ATOM    577  HB3 CYS A  38     -24.618  39.708 -87.816  1.00  0.00           H  
ATOM    578  H   CYS A  38     -22.193  41.749 -89.612  1.00  0.00           H  
ATOM    579  HA  CYS A  38     -25.104  41.377 -89.521  1.00  0.00           H  
ATOM    580  N   ALA A  39     -23.593  43.275 -87.422  1.00 99.93           N  
ANISOU  580  N   ALA A  39    16422   6639  14908   -460    423   1447
ATOM    581  CA  ALA A  39     -23.799  44.214 -86.324  1.00 94.46           C  
ANISOU  581  CA  ALA A  39    15799   6061  14031   -649    212   1281
ATOM    582  C   ALA A  39     -23.846  45.639 -86.857  1.00 95.92           C  
ANISOU  582  C   ALA A  39    16015   6124  14305   -759    256   1091
ATOM    583  O   ALA A  39     -23.128  46.517 -86.378  1.00110.78           O  
ANISOU  583  O   ALA A  39    17805   8053  16235   -931     88   1038
ATOM    584  CB  ALA A  39     -22.679  44.083 -85.275  1.00  0.00           C  
ATOM    585  HB1 ALA A  39     -21.702  44.336 -85.687  1.00  0.00           H  
ATOM    586  HB2 ALA A  39     -22.857  44.739 -84.422  1.00  0.00           H  
ATOM    587  HB3 ALA A  39     -22.623  43.065 -84.892  1.00  0.00           H  
ATOM    588  H   ALA A  39     -22.737  43.339 -87.954  1.00  0.00           H  
ATOM    589  HA  ALA A  39     -24.752  43.989 -85.846  1.00  0.00           H  
ATOM    590  N   ASP A  40     -24.699  45.861 -87.850  1.00 98.28           N  
ANISOU  590  N   ASP A  40    16446   6270  14626   -670    478   1000
ATOM    591  CA  ASP A  40     -24.776  47.151 -88.528  1.00 91.34           C  
ANISOU  591  CA  ASP A  40    15595   5246  13862   -738    557    865
ATOM    592  C   ASP A  40     -26.144  47.806 -88.369  1.00 98.18           C  
ANISOU  592  C   ASP A  40    16698   6055  14550   -745    632    652
ATOM    593  O   ASP A  40     -27.123  47.373 -88.975  1.00105.43           O  
ANISOU  593  O   ASP A  40    17687   7012  15361   -613    793    641
ATOM    594  CB  ASP A  40     -24.440  46.979 -90.021  1.00  0.00           C  
ATOM    595  CG  ASP A  40     -22.955  47.024 -90.391  1.00  0.00           C  
ATOM    596  OD1 ASP A  40     -22.171  47.648 -89.644  1.00  0.00           O  
ATOM    597  OD2 ASP A  40     -22.637  46.537 -91.494  1.00  0.00           O1-
ATOM    598  HB2 ASP A  40     -24.838  46.023 -90.366  1.00  0.00           H  
ATOM    599  HB3 ASP A  40     -24.926  47.753 -90.617  1.00  0.00           H  
ATOM    600  H   ASP A  40     -25.319  45.125 -88.157  1.00  0.00           H  
ATOM    601  HA  ASP A  40     -24.030  47.812 -88.086  1.00  0.00           H  
ATOM    602  N   ASP A  41     -26.201  48.856 -87.554  1.00100.49           N  
ANISOU  602  N   ASP A  41    17065   6344  14771   -897    519    474
ATOM    603  CA  ASP A  41     -27.456  49.543 -87.265  1.00 98.45           C  
ANISOU  603  CA  ASP A  41    17024   6026  14359   -893    602    270
ATOM    604  C   ASP A  41     -28.224  49.967 -88.514  1.00 97.96           C  
ANISOU  604  C   ASP A  41    16967   5896  14356   -758    826    261
ATOM    605  O   ASP A  41     -29.443  50.132 -88.473  1.00110.30           O  
ANISOU  605  O   ASP A  41    18636   7518  15755   -679    931    165
ATOM    606  CB  ASP A  41     -27.207  50.769 -86.367  1.00  0.00           C  
ATOM    607  CG  ASP A  41     -26.083  51.703 -86.833  1.00  0.00           C  
ATOM    608  OD1 ASP A  41     -24.908  51.306 -86.680  1.00  0.00           O  
ATOM    609  OD2 ASP A  41     -26.414  52.813 -87.299  1.00  0.00           O1-
ATOM    610  HB2 ASP A  41     -28.121  51.358 -86.267  1.00  0.00           H  
ATOM    611  HB3 ASP A  41     -26.988  50.461 -85.344  1.00  0.00           H  
ATOM    612  H   ASP A  41     -25.359  49.200 -87.114  1.00  0.00           H  
ATOM    613  HA  ASP A  41     -28.089  48.851 -86.709  1.00  0.00           H  
ATOM    614  N   MET A  42     -27.510  50.145 -89.620  1.00 85.18           N  
ANISOU  614  N   MET A  42    15174   4268  12921   -725    898    372
ATOM    615  CA  MET A  42     -28.138  50.557 -90.869  1.00 88.52           C  
ANISOU  615  CA  MET A  42    15542   4753  13340   -604   1094    386
ATOM    616  C   MET A  42     -29.246  49.592 -91.276  1.00 88.96           C  
ANISOU  616  C   MET A  42    15621   4994  13184   -460   1204    421
ATOM    617  O   MET A  42     -30.225  49.987 -91.909  1.00100.77           O  
ANISOU  617  O   MET A  42    17144   6539  14604   -383   1331    393
ATOM    618  CB  MET A  42     -27.098  50.664 -91.987  1.00 93.63           C  
ANISOU  618  CB  MET A  42    16008   5364  14203   -597   1160    524
ATOM    619  CG  MET A  42     -25.928  51.630 -91.755  1.00 91.03           C  
ANISOU  619  CG  MET A  42    15638   4835  14114   -760   1073    500
ATOM    620  SD  MET A  42     -24.728  51.649 -93.124  1.00156.12           S  
ANISOU  620  SD  MET A  42    23660  13032  22625   -747   1181    689
ATOM    621  CE  MET A  42     -25.646  52.575 -94.388  1.00 88.75           C  
ANISOU  621  CE  MET A  42    15147   4597  13977   -585   1422    700
ATOM    622  H   MET A  42     -26.511  49.995 -89.606  1.00  0.00           H  
ATOM    623  HA  MET A  42     -28.581  51.542 -90.720  1.00  0.00           H  
ATOM    624  HB3 MET A  42     -27.614  50.960 -92.902  1.00  0.00           H  
ATOM    625  HB2 MET A  42     -26.691  49.674 -92.199  1.00  0.00           H  
ATOM    626  HG3 MET A  42     -25.386  51.353 -90.850  1.00  0.00           H  
ATOM    627  HG2 MET A  42     -26.299  52.642 -91.592  1.00  0.00           H  
ATOM    628  HE1 MET A  42     -25.026  52.717 -95.273  1.00  0.00           H  
ATOM    629  HE2 MET A  42     -26.548  52.042 -94.688  1.00  0.00           H  
ATOM    630  HE3 MET A  42     -25.931  53.558 -94.013  1.00  0.00           H  
ATOM    631  N   VAL A  43     -29.086  48.325 -90.908  1.00 82.89           N  
ANISOU  631  N   VAL A  43    14846   4309  12338   -435   1152    498
ATOM    632  CA  VAL A  43     -30.073  47.305 -91.239  1.00 85.88           C  
ANISOU  632  CA  VAL A  43    15260   4842  12528   -334   1248    527
ATOM    633  C   VAL A  43     -31.370  47.533 -90.475  1.00 92.79           C  
ANISOU  633  C   VAL A  43    16287   5749  13219   -333   1248    410
ATOM    634  O   VAL A  43     -32.460  47.448 -91.040  1.00102.44           O  
ANISOU  634  O   VAL A  43    17531   7061  14331   -264   1362    401
ATOM    635  CB  VAL A  43     -29.552  45.895 -90.917  1.00 91.07           C  
ANISOU  635  CB  VAL A  43    15892   5539  13171   -311   1202    642
ATOM    636  CG1 VAL A  43     -30.566  44.737 -90.979  1.00 85.14           C  
ANISOU  636  CG1 VAL A  43    15210   4917  12222   -241   1301    649
ATOM    637  CG2 VAL A  43     -28.329  45.571 -91.794  1.00106.21           C  
ANISOU  637  CG2 VAL A  43    17652   7411  15292   -281   1249    773
ATOM    638  H   VAL A  43     -28.266  48.050 -90.387  1.00  0.00           H  
ATOM    639  HA  VAL A  43     -30.285  47.361 -92.307  1.00  0.00           H  
ATOM    640  HB  VAL A  43     -29.183  45.915 -89.890  1.00  0.00           H  
ATOM    641 HG11 VAL A  43     -30.065  43.777 -90.870  1.00  0.00           H  
ATOM    642 HG12 VAL A  43     -31.284  44.797 -90.163  1.00  0.00           H  
ATOM    643 HG13 VAL A  43     -31.110  44.725 -91.922  1.00  0.00           H  
ATOM    644 HG21 VAL A  43     -27.806  44.705 -91.402  1.00  0.00           H  
ATOM    645 HG22 VAL A  43     -28.611  45.372 -92.829  1.00  0.00           H  
ATOM    646 HG23 VAL A  43     -27.595  46.378 -91.801  1.00  0.00           H  
ATOM    647  N   ALA A  44     -31.241  47.824 -89.186  1.00 90.56           N  
ANISOU  647  N   ALA A  44    16118   5377  12912   -420   1120    325
ATOM    648  CA  ALA A  44     -32.397  48.032 -88.326  1.00 93.03           C  
ANISOU  648  CA  ALA A  44    16596   5690  13059   -422   1136    204
ATOM    649  C   ALA A  44     -33.281  49.157 -88.854  1.00 92.21           C  
ANISOU  649  C   ALA A  44    16510   5554  12974   -365   1271    117
ATOM    650  O   ALA A  44     -34.508  49.062 -88.823  1.00108.48           O  
ANISOU  650  O   ALA A  44    18629   7674  14916   -295   1367     92
ATOM    651  CB  ALA A  44     -31.940  48.350 -86.890  1.00  0.00           C  
ATOM    652  HB1 ALA A  44     -31.362  49.273 -86.841  1.00  0.00           H  
ATOM    653  HB2 ALA A  44     -32.798  48.467 -86.226  1.00  0.00           H  
ATOM    654  HB3 ALA A  44     -31.323  47.548 -86.486  1.00  0.00           H  
ATOM    655  H   ALA A  44     -30.321  47.907 -88.777  1.00  0.00           H  
ATOM    656  HA  ALA A  44     -32.983  47.113 -88.306  1.00  0.00           H  
ATOM    657  N   THR A  45     -32.651  50.220 -89.345  1.00 76.97           N  
ANISOU  657  N   THR A  45    14522   3509  11214   -394   1283     93
ATOM    658  CA  THR A  45     -33.383  51.380 -89.841  1.00 81.28           C  
ANISOU  658  CA  THR A  45    15085   3978  11819   -333   1416     37
ATOM    659  C   THR A  45     -34.145  51.080 -91.130  1.00 92.03           C  
ANISOU  659  C   THR A  45    16343   5472  13154   -210   1545    167
ATOM    660  O   THR A  45     -35.285  51.513 -91.295  1.00 95.09           O  
ANISOU  660  O   THR A  45    16768   5855  13508   -126   1649    155
ATOM    661  CB  THR A  45     -32.436  52.578 -90.038  1.00  0.00           C  
ATOM    662  OG1 THR A  45     -31.623  52.749 -88.883  1.00  0.00           O  
ATOM    663  CG2 THR A  45     -33.137  53.923 -90.291  1.00  0.00           C  
ATOM    664  HB  THR A  45     -31.768  52.375 -90.879  1.00  0.00           H  
ATOM    665  HG1 THR A  45     -30.999  52.017 -88.809  1.00  0.00           H  
ATOM    666 HG21 THR A  45     -32.408  54.725 -90.416  1.00  0.00           H  
ATOM    667 HG22 THR A  45     -33.753  53.906 -91.190  1.00  0.00           H  
ATOM    668 HG23 THR A  45     -33.785  54.193 -89.457  1.00  0.00           H  
ATOM    669  H   THR A  45     -31.642  50.237 -89.381  1.00  0.00           H  
ATOM    670  HA  THR A  45     -34.114  51.658 -89.082  1.00  0.00           H  
ATOM    671  N   MET A  46     -33.517  50.341 -92.040  1.00 89.78           N  
ANISOU  671  N   MET A  46    15936   5286  12889   -204   1541    292
ATOM    672  CA  MET A  46     -34.183  49.949 -93.278  1.00 84.40           C  
ANISOU  672  CA  MET A  46    15192   4722  12156   -124   1648    399
ATOM    673  C   MET A  46     -35.389  49.061 -92.988  1.00 91.82           C  
ANISOU  673  C   MET A  46    16195   5784  12910    -89   1667    398
ATOM    674  O   MET A  46     -36.425  49.169 -93.644  1.00100.30           O  
ANISOU  674  O   MET A  46    17264   6904  13941    -30   1747    447
ATOM    675  CB  MET A  46     -33.214  49.248 -94.236  1.00 81.07           C  
ANISOU  675  CB  MET A  46    14667   4355  11782   -136   1662    503
ATOM    676  CG  MET A  46     -32.390  50.235 -95.069  1.00 99.10           C  
ANISOU  676  CG  MET A  46    16944   6768  13941    -92   1750    582
ATOM    677  SD  MET A  46     -31.432  51.543 -94.230  1.00 97.30           S  
ANISOU  677  SD  MET A  46    16638   6527  13806    -78   1858    695
ATOM    678  CE  MET A  46     -32.636  52.892 -94.044  1.00133.97           C  
ANISOU  678  CE  MET A  46    21196  11101  18606   -120   1816    712
ATOM    679  H   MET A  46     -32.565  50.043 -91.879  1.00  0.00           H  
ATOM    680  HA  MET A  46     -34.543  50.854 -93.767  1.00  0.00           H  
ATOM    681  HB3 MET A  46     -33.768  48.615 -94.933  1.00  0.00           H  
ATOM    682  HB2 MET A  46     -32.553  48.572 -93.692  1.00  0.00           H  
ATOM    683  HG3 MET A  46     -33.079  50.712 -95.760  1.00  0.00           H  
ATOM    684  HG2 MET A  46     -31.689  49.667 -95.682  1.00  0.00           H  
ATOM    685  HE1 MET A  46     -32.112  53.845 -93.970  1.00  0.00           H  
ATOM    686  HE2 MET A  46     -33.320  52.938 -94.889  1.00  0.00           H  
ATOM    687  HE3 MET A  46     -33.232  52.774 -93.146  1.00  0.00           H  
ATOM    688  N   ASN A  47     -35.248  48.187 -91.998  1.00 85.82           N  
ANISOU  688  N   ASN A  47    15495   5061  12053   -133   1588    361
ATOM    689  CA  ASN A  47     -36.345  47.322 -91.583  1.00 84.60           C  
ANISOU  689  CA  ASN A  47    15411   4999  11734   -120   1607    362
ATOM    690  C   ASN A  47     -37.560  48.148 -91.199  1.00 88.21           C  
ANISOU  690  C   ASN A  47    15933   5408  12176    -69   1674    303
ATOM    691  O   ASN A  47     -38.629  48.015 -91.793  1.00 94.49           O  
ANISOU  691  O   ASN A  47    16708   6264  12931    -20   1749    363
ATOM    692  CB  ASN A  47     -35.919  46.445 -90.391  1.00  0.00           C  
ATOM    693  CG  ASN A  47     -35.208  45.166 -90.771  1.00  0.00           C  
ATOM    694  OD1 ASN A  47     -35.819  44.238 -91.287  1.00  0.00           O  
ATOM    695  ND2 ASN A  47     -33.910  45.097 -90.528  1.00  0.00           N  
ATOM    696  HB2 ASN A  47     -35.364  46.989 -89.636  1.00  0.00           H  
ATOM    697  HB3 ASN A  47     -36.816  46.094 -89.876  1.00  0.00           H  
ATOM    698 HD22 ASN A  47     -33.409  44.273 -90.808  1.00  0.00           H  
ATOM    699 HD21 ASN A  47     -33.397  45.951 -90.330  1.00  0.00           H  
ATOM    700  H   ASN A  47     -34.365  48.111 -91.514  1.00  0.00           H  
ATOM    701  HA  ASN A  47     -36.613  46.673 -92.417  1.00  0.00           H  
ATOM    702  N   THR A  48     -37.387  49.003 -90.199  1.00 85.02           N  
ANISOU  702  N   THR A  48    15615   4872  11816    -83   1651    184
ATOM    703  CA  THR A  48     -38.479  49.833 -89.717  1.00 86.90           C  
ANISOU  703  CA  THR A  48    15936   5020  12064    -16   1749    107
ATOM    704  C   THR A  48     -39.119  50.593 -90.873  1.00 87.24           C  
ANISOU  704  C   THR A  48    15885   5042  12220     86   1858    197
ATOM    705  O   THR A  48     -40.325  50.836 -90.873  1.00107.65           O  
ANISOU  705  O   THR A  48    18484   7610  14809    175   1955    221
ATOM    706  CB  THR A  48     -37.983  50.803 -88.628  1.00  0.00           C  
ATOM    707  OG1 THR A  48     -37.234  50.093 -87.649  1.00  0.00           O  
ATOM    708  CG2 THR A  48     -39.097  51.571 -87.900  1.00  0.00           C  
ATOM    709  HB  THR A  48     -37.307  51.532 -89.082  1.00  0.00           H  
ATOM    710  HG1 THR A  48     -36.367  49.855 -88.005  1.00  0.00           H  
ATOM    711 HG21 THR A  48     -38.686  52.195 -87.106  1.00  0.00           H  
ATOM    712 HG22 THR A  48     -39.643  52.230 -88.575  1.00  0.00           H  
ATOM    713 HG23 THR A  48     -39.817  50.889 -87.446  1.00  0.00           H  
ATOM    714  H   THR A  48     -36.483  49.087 -89.757  1.00  0.00           H  
ATOM    715  HA  THR A  48     -39.234  49.182 -89.276  1.00  0.00           H  
ATOM    716  N   ALA A  49     -38.309  50.957 -91.863  1.00 78.90           N  
ANISOU  716  N   ALA A  49    14733   3976  11270     76   1845    265
ATOM    717  CA  ALA A  49     -38.811  51.682 -93.026  1.00 92.24           C  
ANISOU  717  CA  ALA A  49    16343   5634  13070    166   1936    380
ATOM    718  C   ALA A  49     -39.727  50.811 -93.875  1.00 93.84           C  
ANISOU  718  C   ALA A  49    16490   5992  13172    192   1952    515
ATOM    719  O   ALA A  49     -40.885  51.156 -94.107  1.00102.75           O  
ANISOU  719  O   ALA A  49    17606   7100  14333    281   2022    589
ATOM    720  CB  ALA A  49     -37.653  52.229 -93.880  1.00  0.00           C  
ATOM    721  HB1 ALA A  49     -38.032  52.888 -94.662  1.00  0.00           H  
ATOM    722  HB2 ALA A  49     -36.960  52.814 -93.274  1.00  0.00           H  
ATOM    723  HB3 ALA A  49     -37.078  51.449 -94.376  1.00  0.00           H  
ATOM    724  H   ALA A  49     -37.325  50.732 -91.819  1.00  0.00           H  
ATOM    725  HA  ALA A  49     -39.393  52.531 -92.667  1.00  0.00           H  
ATOM    726  N   ILE A  50     -39.204  49.682 -94.339  1.00 90.81           N  
ANISOU  726  N   ILE A  50    16079   5741  12683    112   1892    552
ATOM    727  CA  ILE A  50     -39.994  48.758 -95.140  1.00 87.24           C  
ANISOU  727  CA  ILE A  50    15611   5416  12122     93   1900    654
ATOM    728  C   ILE A  50     -41.268  48.374 -94.394  1.00 96.97           C  
ANISOU  728  C   ILE A  50    16889   6677  13278    108   1915    647
ATOM    729  O   ILE A  50     -42.357  48.374 -94.968  1.00 96.35           O  
ANISOU  729  O   ILE A  50    16782   6626  13202    138   1947    758
ATOM    730  CB  ILE A  50     -39.194  47.490 -95.490  1.00  0.00           C  
ATOM    731  CG1 ILE A  50     -38.272  47.728 -96.716  1.00  0.00           C  
ATOM    732  CG2 ILE A  50     -40.038  46.221 -95.803  1.00  0.00           C  
ATOM    733  CD1 ILE A  50     -36.860  48.240 -96.422  1.00  0.00           C  
ATOM    734  HB  ILE A  50     -38.561  47.231 -94.638  1.00  0.00           H  
ATOM    735 HG12 ILE A  50     -38.133  46.794 -97.262  1.00  0.00           H  
ATOM    736 HG13 ILE A  50     -38.759  48.402 -97.419  1.00  0.00           H  
ATOM    737 HG21 ILE A  50     -39.411  45.387 -96.115  1.00  0.00           H  
ATOM    738 HG22 ILE A  50     -40.594  45.857 -94.939  1.00  0.00           H  
ATOM    739 HG23 ILE A  50     -40.751  46.405 -96.608  1.00  0.00           H  
ATOM    740 HD11 ILE A  50     -36.227  48.166 -97.306  1.00  0.00           H  
ATOM    741 HD12 ILE A  50     -36.871  49.287 -96.121  1.00  0.00           H  
ATOM    742 HD13 ILE A  50     -36.380  47.643 -95.647  1.00  0.00           H  
ATOM    743  H   ILE A  50     -38.241  49.451 -94.138  1.00  0.00           H  
ATOM    744  HA  ILE A  50     -40.274  49.257 -96.068  1.00  0.00           H  
ATOM    745  N   CYS A  51     -41.123  48.056 -93.110  1.00 96.23           N  
ANISOU  745  N   CYS A  51    16869   6567  13127     82   1891    534
ATOM    746  CA  CYS A  51     -42.268  47.730 -92.268  1.00 86.40           C  
ANISOU  746  CA  CYS A  51    15682   5328  11819     96   1926    520
ATOM    747  C   CYS A  51     -43.292  48.855 -92.306  1.00 93.75           C  
ANISOU  747  C   CYS A  51    16589   6153  12880    225   2026    560
ATOM    748  O   CYS A  51     -44.492  48.616 -92.438  1.00108.53           O  
ANISOU  748  O   CYS A  51    18435   8051  14749    257   2071    659
ATOM    749  CB  CYS A  51     -41.851  47.488 -90.806  1.00  0.00           C  
ATOM    750  SG  CYS A  51     -40.905  45.943 -90.687  1.00  0.00           S  
ATOM    751  HB2 CYS A  51     -41.247  48.311 -90.424  1.00  0.00           H  
ATOM    752  HB3 CYS A  51     -42.721  47.413 -90.154  1.00  0.00           H  
ATOM    753  HG  CYS A  51     -39.808  46.424 -91.290  1.00  0.00           H  
ATOM    754  H   CYS A  51     -40.202  48.036 -92.696  1.00  0.00           H  
ATOM    755  HA  CYS A  51     -42.734  46.822 -92.651  1.00  0.00           H  
ATOM    756  N   THR A  52     -42.808  50.086 -92.192  1.00 81.73           N  
ANISOU  756  N   THR A  52    15073   4490  11491    301   2068    498
ATOM    757  CA  THR A  52     -43.670  51.254 -92.277  1.00 78.40           C  
ANISOU  757  CA  THR A  52    14631   3924  11233    455   2189    543
ATOM    758  C   THR A  52     -44.347  51.311 -93.641  1.00 91.93           C  
ANISOU  758  C   THR A  52    16222   5693  13013    510   2195    768
ATOM    759  O   THR A  52     -45.541  51.592 -93.741  1.00103.75           O  
ANISOU  759  O   THR A  52    17639   7223  14558    619   2269    881
ATOM    760  CB  THR A  52     -42.858  52.540 -92.034  1.00  0.00           C  
ATOM    761  OG1 THR A  52     -42.350  52.524 -90.713  1.00  0.00           O  
ATOM    762  CG2 THR A  52     -43.668  53.845 -92.157  1.00  0.00           C  
ATOM    763  HB  THR A  52     -42.018  52.633 -92.713  1.00  0.00           H  
ATOM    764  HG1 THR A  52     -41.626  51.871 -90.677  1.00  0.00           H  
ATOM    765 HG21 THR A  52     -43.069  54.708 -91.862  1.00  0.00           H  
ATOM    766 HG22 THR A  52     -44.000  54.028 -93.180  1.00  0.00           H  
ATOM    767 HG23 THR A  52     -44.553  53.825 -91.520  1.00  0.00           H  
ATOM    768  H   THR A  52     -41.819  50.228 -92.042  1.00  0.00           H  
ATOM    769  HA  THR A  52     -44.439  51.177 -91.509  1.00  0.00           H  
ATOM    770  N   LEU A  53     -43.576  51.036 -94.689  1.00 93.08           N  
ANISOU  770  N   LEU A  53    16319   5923  13124    430   2119    833
ATOM    771  CA  LEU A  53     -44.092  51.051 -96.052  1.00 91.40           C  
ANISOU  771  CA  LEU A  53    16021   5766  12941    449   2106   1049
ATOM    772  C   LEU A  53     -45.273  50.098 -96.181  1.00 92.04           C  
ANISOU  772  C   LEU A  53    16071   5990  12909    398   2075   1160
ATOM    773  O   LEU A  53     -46.368  50.500 -96.567  1.00104.38           O  
ANISOU  773  O   LEU A  53    17487   7680  14492    486   2106   1312
ATOM    774  CB  LEU A  53     -42.987  50.670 -97.044  1.00 94.16           C  
ANISOU  774  CB  LEU A  53    16362   6189  13224    343   2042   1061
ATOM    775  CG  LEU A  53     -43.239  50.872 -98.568  1.00 88.99           C  
ANISOU  775  CG  LEU A  53    15657   5566  12589    346   2029   1275
ATOM    776  CD1 LEU A  53     -41.905  51.063 -99.335  1.00 83.71           C  
ANISOU  776  CD1 LEU A  53    15000   4903  11904    278   2018   1248
ATOM    777  CD2 LEU A  53     -44.118  49.774 -99.217  1.00 78.07           C  
ANISOU  777  CD2 LEU A  53    14281   4320  11063    247   1970   1402
ATOM    778  H   LEU A  53     -42.602  50.808 -94.553  1.00  0.00           H  
ATOM    779  HA  LEU A  53     -44.433  52.060 -96.283  1.00  0.00           H  
ATOM    780  HB3 LEU A  53     -42.649  49.648 -96.916  1.00  0.00           H  
ATOM    781  HB2 LEU A  53     -42.127  51.287 -96.778  1.00  0.00           H  
ATOM    782  HG  LEU A  53     -43.774  51.808 -98.695  1.00  0.00           H  
ATOM    783 HD11 LEU A  53     -41.778  50.373-100.169  1.00  0.00           H  
ATOM    784 HD12 LEU A  53     -41.846  52.069 -99.753  1.00  0.00           H  
ATOM    785 HD13 LEU A  53     -41.027  50.933 -98.701  1.00  0.00           H  
ATOM    786 HD21 LEU A  53     -45.088  50.179 -99.500  1.00  0.00           H  
ATOM    787 HD22 LEU A  53     -43.690  49.351-100.125  1.00  0.00           H  
ATOM    788 HD23 LEU A  53     -44.304  48.931 -98.554  1.00  0.00           H  
ATOM    789  N   TRP A  54     -45.043  48.835 -95.844  1.00 78.66           N  
ANISOU  789  N   TRP A  54    14448   4385  11055    250   2014   1074
ATOM    790  CA  TRP A  54     -46.067  47.804 -95.968  1.00 77.87           C  
ANISOU  790  CA  TRP A  54    14280   4521  10787    150   1980   1140
ATOM    791  C   TRP A  54     -47.291  48.073 -95.100  1.00 92.01           C  
ANISOU  791  C   TRP A  54    15958   6428  12574    243   2052   1151
ATOM    792  O   TRP A  54     -48.418  47.773 -95.496  1.00101.98           O  
ANISOU  792  O   TRP A  54    17073   7908  13769    216   2040   1286
ATOM    793  CB  TRP A  54     -45.476  46.434 -95.634  1.00 79.98           C  
ANISOU  793  CB  TRP A  54    14676   4795  10918    -15   1929   1034
ATOM    794  CG  TRP A  54     -44.755  45.751 -96.757  1.00 85.45           C  
ANISOU  794  CG  TRP A  54    15417   5498  11550   -120   1882   1047
ATOM    795  CD1 TRP A  54     -43.716  46.240 -97.472  1.00 81.38           C  
ANISOU  795  CD1 TRP A  54    14884   4946  11092    -71   1887   1024
ATOM    796  CD2 TRP A  54     -45.028  44.426 -97.299  1.00 65.96           C  
ANISOU  796  CD2 TRP A  54    13015   3112   8936   -295   1847   1069
ATOM    797  NE1 TRP A  54     -43.359  45.330 -98.450  1.00 66.20           N  
ANISOU  797  NE1 TRP A  54    13012   3076   9066   -187   1869   1032
ATOM    798  CE2 TRP A  54     -44.145  44.196 -98.400  1.00 68.33           C  
ANISOU  798  CE2 TRP A  54    13346   3409   9206   -326   1846   1047
ATOM    799  CE3 TRP A  54     -45.945  43.397 -96.973  1.00 63.89           C  
ANISOU  799  CE3 TRP A  54    12762   2977   8536   -434   1828   1081
ATOM    800  CZ2 TRP A  54     -44.192  43.018 -99.166  1.00 76.71           C  
ANISOU  800  CZ2 TRP A  54    14506   4505  10134   -486   1842   1039
ATOM    801  CZ3 TRP A  54     -45.965  42.195 -97.704  1.00 58.23           C  
ANISOU  801  CZ3 TRP A  54    12143   2291   7692   -613   1809   1074
ATOM    802  CH2 TRP A  54     -45.103  42.008 -98.805  1.00 63.83           C  
ANISOU  802  CH2 TRP A  54    12937   2915   8401   -637   1824   1054
ATOM    803  H   TRP A  54     -44.137  48.564 -95.490  1.00  0.00           H  
ATOM    804  HA  TRP A  54     -46.394  47.782 -97.008  1.00  0.00           H  
ATOM    805  HB3 TRP A  54     -46.266  45.737 -95.350  1.00  0.00           H  
ATOM    806  HB2 TRP A  54     -44.815  46.488 -94.767  1.00  0.00           H  
ATOM    807  HD1 TRP A  54     -43.254  47.202 -97.302  1.00  0.00           H  
ATOM    808  HE1 TRP A  54     -42.604  45.496 -99.104  1.00  0.00           H  
ATOM    809  HE3 TRP A  54     -46.631  43.527 -96.150  1.00  0.00           H  
ATOM    810  HZ2 TRP A  54     -43.531  42.882-100.007  1.00  0.00           H  
ATOM    811  HZ3 TRP A  54     -46.657  41.425 -97.405  1.00  0.00           H  
ATOM    812  HH2 TRP A  54     -45.128  41.088 -99.368  1.00  0.00           H  
ATOM    813  N   LYS A  55     -47.067  48.637 -93.917  1.00 94.10           N  
ANISOU  813  N   LYS A  55    16290   6559  12906    341   2130   1009
ATOM    814  CA  LYS A  55     -48.155  48.904 -92.982  1.00 95.53           C  
ANISOU  814  CA  LYS A  55    16387   6830  13078    440   2238    993
ATOM    815  C   LYS A  55     -49.187  49.856 -93.573  1.00 96.92           C  
ANISOU  815  C   LYS A  55    16367   7071  13385    607   2315   1173
ATOM    816  O   LYS A  55     -50.389  49.692 -93.368  1.00111.28           O  
ANISOU  816  O   LYS A  55    18026   9084  15171    647   2369   1268
ATOM    817  CB  LYS A  55     -47.609  49.472 -91.659  1.00  0.00           C  
ATOM    818  CG  LYS A  55     -48.608  49.563 -90.483  1.00  0.00           C  
ATOM    819  CD  LYS A  55     -49.239  48.227 -90.031  1.00  0.00           C  
ATOM    820  CE  LYS A  55     -48.223  47.149 -89.606  1.00  0.00           C  
ATOM    821  NZ  LYS A  55     -48.896  45.955 -89.066  1.00  0.00           N1+
ATOM    822  HB2 LYS A  55     -46.775  48.853 -91.330  1.00  0.00           H  
ATOM    823  HB3 LYS A  55     -47.175  50.457 -91.836  1.00  0.00           H  
ATOM    824  HG2 LYS A  55     -48.097  50.013 -89.631  1.00  0.00           H  
ATOM    825  HG3 LYS A  55     -49.407  50.262 -90.736  1.00  0.00           H  
ATOM    826  HD2 LYS A  55     -49.904  48.433 -89.191  1.00  0.00           H  
ATOM    827  HD3 LYS A  55     -49.885  47.838 -90.819  1.00  0.00           H  
ATOM    828  HE2 LYS A  55     -47.612  46.843 -90.455  1.00  0.00           H  
ATOM    829  HE3 LYS A  55     -47.548  47.539 -88.844  1.00  0.00           H  
ATOM    830  HZ1 LYS A  55     -49.496  45.555 -89.771  1.00  0.00           H  
ATOM    831  HZ2 LYS A  55     -48.212  45.268 -88.779  1.00  0.00           H  
ATOM    832  HZ3 LYS A  55     -49.452  46.216 -88.265  1.00  0.00           H  
ATOM    833  H   LYS A  55     -46.127  48.891 -93.648  1.00  0.00           H  
ATOM    834  HA  LYS A  55     -48.653  47.959 -92.764  1.00  0.00           H  
ATOM    835  N   THR A  56     -48.709  50.851 -94.310  1.00 90.73           N  
ANISOU  835  N   THR A  56    15582   6129  12763    708   2323   1240
ATOM    836  CA  THR A  56     -49.587  51.856 -94.891  1.00101.63           C  
ANISOU  836  CA  THR A  56    16778   7538  14299    895   2401   1441
ATOM    837  C   THR A  56     -49.678  51.716 -96.408  1.00104.67           C  
ANISOU  837  C   THR A  56    17052   8059  14659    833   2279   1675
ATOM    838  O   THR A  56     -49.868  52.700 -97.121  1.00119.07           O  
ANISOU  838  O   THR A  56    18777   9828  16635    979   2313   1853
ATOM    839  CB  THR A  56     -49.094  53.266 -94.514  1.00  0.00           C  
ATOM    840  OG1 THR A  56     -47.732  53.465 -94.883  1.00  0.00           O  
ATOM    841  CG2 THR A  56     -49.169  53.526 -93.001  1.00  0.00           C  
ATOM    842  HB  THR A  56     -49.699  54.026 -95.012  1.00  0.00           H  
ATOM    843  HG1 THR A  56     -47.159  52.870 -94.382  1.00  0.00           H  
ATOM    844 HG21 THR A  56     -48.852  54.542 -92.763  1.00  0.00           H  
ATOM    845 HG22 THR A  56     -50.191  53.410 -92.637  1.00  0.00           H  
ATOM    846 HG23 THR A  56     -48.539  52.841 -92.433  1.00  0.00           H  
ATOM    847  H   THR A  56     -47.716  50.923 -94.478  1.00  0.00           H  
ATOM    848  HA  THR A  56     -50.585  51.720 -94.475  1.00  0.00           H  
ATOM    849  N   SER A  57     -49.545  50.486 -96.894  1.00100.91           N  
ANISOU  849  N   SER A  57    16605   7755  13982    613   2144   1676
ATOM    850  CA  SER A  57     -49.601  50.219 -98.327  1.00 94.80           C  
ANISOU  850  CA  SER A  57    15763   7132  13125    509   2025   1864
ATOM    851  C   SER A  57     -50.488  49.019 -98.640  1.00 93.17           C  
ANISOU  851  C   SER A  57    15457   7237  12705    315   1923   1934
ATOM    852  O   SER A  57     -51.465  49.136 -99.379  1.00 93.48           O  
ANISOU  852  O   SER A  57    15293   7513  12712    314   1865   2158
ATOM    853  CB  SER A  57     -48.198  49.986 -98.879  1.00 94.47           C  
ANISOU  853  CB  SER A  57    15918   6921  13054    399   1973   1768
ATOM    854  OG  SER A  57     -47.465  51.188 -98.959  1.00105.02           O  
ANISOU  854  OG  SER A  57    17316   7992  14596    551   2051   1747
ATOM    855  H   SER A  57     -49.401  49.708 -96.266  1.00  0.00           H  
ATOM    856  HA  SER A  57     -50.022  51.094 -98.822  1.00  0.00           H  
ATOM    857  HB3 SER A  57     -48.263  49.581 -99.889  1.00  0.00           H  
ATOM    858  HB2 SER A  57     -47.656  49.239 -98.301  1.00  0.00           H  
ATOM    859  HG  SER A  57     -47.127  51.348 -98.064  1.00  0.00           H  
ATOM    860  N   ASN A  58     -50.137  47.865 -98.080  1.00 80.79           N  
ANISOU  860  N   ASN A  58    14030   5668  10997    142   1898   1755
ATOM    861  CA  ASN A  58     -50.946  46.666 -98.242  1.00 91.05           C  
ANISOU  861  CA  ASN A  58    15266   7224  12106    -68   1819   1791
ATOM    862  C   ASN A  58     -52.259  46.800 -97.483  1.00102.98           C  
ANISOU  862  C   ASN A  58    16565   8913  13650     13   1879   1872
ATOM    863  O   ASN A  58     -52.272  47.155 -96.304  1.00108.75           O  
ANISOU  863  O   ASN A  58    17322   9528  14471    151   2002   1761
ATOM    864  CB  ASN A  58     -50.188  45.420 -97.749  1.00  0.00           C  
ATOM    865  CG  ASN A  58     -49.095  44.946 -98.716  1.00  0.00           C  
ATOM    866  OD1 ASN A  58     -48.218  45.704 -99.119  1.00  0.00           O  
ATOM    867  ND2 ASN A  58     -49.131  43.677 -99.102  1.00  0.00           N  
ATOM    868  HB2 ASN A  58     -49.762  45.586 -96.758  1.00  0.00           H  
ATOM    869  HB3 ASN A  58     -50.898  44.602 -97.633  1.00  0.00           H  
ATOM    870 HD22 ASN A  58     -48.425  43.345 -99.743  1.00  0.00           H  
ATOM    871 HD21 ASN A  58     -49.832  43.044 -98.743  1.00  0.00           H  
ATOM    872  H   ASN A  58     -49.293  47.808 -97.528  1.00  0.00           H  
ATOM    873  HA  ASN A  58     -51.169  46.539 -99.301  1.00  0.00           H  
ATOM    874  N   ASP A  59     -53.362  46.510 -98.164  1.00 99.88           N  
ANISOU  874  N   ASP A  59    15959   8817  13175    -85   1795   2066
ATOM    875  CA  ASP A  59     -54.679  46.624 -97.555  1.00 99.00           C  
ANISOU  875  CA  ASP A  59    15595   8911  13107    -12   1856   2184
ATOM    876  C   ASP A  59     -55.409  45.287 -97.552  1.00100.92           C  
ANISOU  876  C   ASP A  59    15780   9405  13158   -296   1770   2191
ATOM    877  O   ASP A  59     -56.071  44.931 -98.526  1.00104.34           O  
ANISOU  877  O   ASP A  59    16063  10097  13484   -465   1632   2358
ATOM    878  CB  ASP A  59     -55.512  47.702 -98.274  1.00  0.00           C  
ATOM    879  CG  ASP A  59     -55.058  49.161 -98.176  1.00  0.00           C  
ATOM    880  OD1 ASP A  59     -54.223  49.478 -97.305  1.00  0.00           O  
ATOM    881  OD2 ASP A  59     -55.657  49.970 -98.919  1.00  0.00           O1-
ATOM    882  HB2 ASP A  59     -55.524  47.452 -99.334  1.00  0.00           H  
ATOM    883  HB3 ASP A  59     -56.539  47.659 -97.909  1.00  0.00           H  
ATOM    884  H   ASP A  59     -53.297  46.203 -99.124  1.00  0.00           H  
ATOM    885  HA  ASP A  59     -54.545  46.937 -96.520  1.00  0.00           H  
ATOM    886  N   PRO A  60     -55.275  44.538 -96.447  1.00 86.14           N  
ANISOU  886  N   PRO A  60    14038   7457  11236   -365   1848   2013
ATOM    887  CA  PRO A  60     -55.951  43.258 -96.222  1.00 77.29           C  
ANISOU  887  CA  PRO A  60    12884   6526   9959   -630   1803   2005
ATOM    888  C   PRO A  60     -57.443  43.451 -95.982  1.00 83.57           C  
ANISOU  888  C   PRO A  60    13335   7620  10799   -595   1837   2204
ATOM    889  O   PRO A  60     -57.843  44.453 -95.392  1.00 92.35           O  
ANISOU  889  O   PRO A  60    14298   8715  12075   -319   1975   2268
ATOM    890  CB  PRO A  60     -55.294  42.737 -94.936  1.00 88.95           C  
ANISOU  890  CB  PRO A  60    14588   7792  11416   -622   1914   1787
ATOM    891  CG  PRO A  60     -54.838  43.936 -94.161  1.00 83.58           C  
ANISOU  891  CG  PRO A  60    14102   6816  10840   -429   1959   1658
ATOM    892  CD  PRO A  60     -54.402  44.847 -95.285  1.00 83.76           C  
ANISOU  892  CD  PRO A  60    13947   6865  11015   -211   1975   1806
ATOM    893  HA  PRO A  60     -55.776  42.574 -97.053  1.00  0.00           H  
ATOM    894  HB3 PRO A  60     -54.420  42.152 -95.222  1.00  0.00           H  
ATOM    895  HB2 PRO A  60     -55.936  42.079 -94.348  1.00  0.00           H  
ATOM    896  HG3 PRO A  60     -54.047  43.723 -93.443  1.00  0.00           H  
ATOM    897  HG2 PRO A  60     -55.679  44.376 -93.622  1.00  0.00           H  
ATOM    898  HD2 PRO A  60     -54.462  45.854 -94.878  1.00  0.00           H  
ATOM    899  HD3 PRO A  60     -53.365  44.646 -95.560  1.00  0.00           H  
ATOM    900  N   CYS A  61     -58.253  42.498 -96.432  1.00 90.61           N  
ANISOU  900  N   CYS A  61    14100   8775  11551   -877   1725   2298
ATOM    901  CA  CYS A  61     -59.691  42.544 -96.194  1.00 93.67           C  
ANISOU  901  CA  CYS A  61    14131   9480  11980   -882   1749   2502
ATOM    902  C   CYS A  61     -60.363  42.877 -94.830  1.00 97.29           C  
ANISOU  902  C   CYS A  61    14598   9892  12475   -814   1940   2406
ATOM    903  O   CYS A  61     -60.990  42.014 -94.222  1.00107.49           O  
ANISOU  903  O   CYS A  61    15611  11352  13878   -661   2059   2546
ATOM    904  CB  CYS A  61     -60.416  41.537 -97.089  1.00 88.50           C  
ANISOU  904  CB  CYS A  61    13352   9124  11151  -1258   1558   2614
ATOM    905  SG  CYS A  61     -59.953  41.741 -98.836  1.00190.44           S  
ANISOU  905  SG  CYS A  61    26242  22159  23959  -1375   1324   2748
ATOM    906  H   CYS A  61     -57.876  41.719 -96.952  1.00  0.00           H  
ATOM    907  HA  CYS A  61     -60.049  43.544 -96.441  1.00  0.00           H  
ATOM    908  HB3 CYS A  61     -61.498  41.628 -96.985  1.00  0.00           H  
ATOM    909  HB2 CYS A  61     -60.156  40.522 -96.785  1.00  0.00           H  
ATOM    910  HG  CYS A  61     -60.684  40.716 -99.288  1.00  0.00           H  
ATOM    911  N   THR A  62     -60.423  44.192 -94.483  1.00 39.20           N  
ATOM    912  CA  THR A  62     -61.696  44.913 -94.397  1.00 38.03           C  
ATOM    913  C   THR A  62     -62.308  45.303 -95.798  1.00 38.61           C  
ATOM    914  O   THR A  62     -63.416  44.860 -96.096  1.00 38.19           O  
ATOM    915  CB  THR A  62     -61.513  46.131 -93.436  1.00  0.00           C  
ATOM    916  OG1 THR A  62     -62.679  46.926 -93.354  1.00  0.00           O  
ATOM    917  CG2 THR A  62     -60.361  47.090 -93.800  1.00  0.00           C  
ATOM    918  HB  THR A  62     -61.325  45.740 -92.434  1.00  0.00           H  
ATOM    919  HG1 THR A  62     -62.519  47.638 -92.723  1.00  0.00           H  
ATOM    920 HG21 THR A  62     -60.250  47.867 -93.044  1.00  0.00           H  
ATOM    921 HG22 THR A  62     -59.403  46.570 -93.852  1.00  0.00           H  
ATOM    922 HG23 THR A  62     -60.522  47.592 -94.752  1.00  0.00           H  
ATOM    923  H   THR A  62     -59.646  44.721 -94.873  1.00  0.00           H  
ATOM    924  HA  THR A  62     -62.407  44.233 -93.922  1.00  0.00           H  
ATOM    925  N   LYS A  63     -61.638  46.083 -96.681  1.00 39.83           N  
ATOM    926  CA  LYS A  63     -62.290  46.841 -97.788  1.00 39.77           C  
ATOM    927  C   LYS A  63     -62.392  46.117 -99.166  1.00 40.23           C  
ATOM    928  O   LYS A  63     -63.213  46.537 -99.979  1.00 39.92           O  
ATOM    929  CB  LYS A  63     -61.533  48.219 -97.933  1.00  0.00           C  
ATOM    930  CG  LYS A  63     -61.952  49.198 -99.051  1.00  0.00           C  
ATOM    931  CD  LYS A  63     -61.214  50.552 -98.973  1.00  0.00           C  
ATOM    932  CE  LYS A  63     -59.696  50.459 -99.226  1.00  0.00           C  
ATOM    933  NZ  LYS A  63     -59.031  51.766 -99.113  1.00  0.00           N1+
ATOM    934  HB2 LYS A  63     -61.644  48.744 -96.983  1.00  0.00           H  
ATOM    935  HB3 LYS A  63     -60.469  48.010 -98.017  1.00  0.00           H  
ATOM    936  HG2 LYS A  63     -61.781  48.760-100.036  1.00  0.00           H  
ATOM    937  HG3 LYS A  63     -63.027  49.373 -98.986  1.00  0.00           H  
ATOM    938  HD2 LYS A  63     -61.656  51.235 -99.699  1.00  0.00           H  
ATOM    939  HD3 LYS A  63     -61.392  51.004 -97.996  1.00  0.00           H  
ATOM    940  HE2 LYS A  63     -59.216  49.789 -98.515  1.00  0.00           H  
ATOM    941  HE3 LYS A  63     -59.510  50.066-100.223  1.00  0.00           H  
ATOM    942  HZ1 LYS A  63     -59.183  52.147 -98.191  1.00  0.00           H  
ATOM    943  HZ2 LYS A  63     -58.039  51.644 -99.261  1.00  0.00           H  
ATOM    944  HZ3 LYS A  63     -59.400  52.401 -99.805  1.00  0.00           H  
ATOM    945  H   LYS A  63     -60.717  46.394 -96.404  1.00  0.00           H  
ATOM    946  HA  LYS A  63     -63.321  47.065 -97.501  1.00  0.00           H  
ATOM    947  N   CYS A  64     -61.544  45.124 -99.504  1.00 40.52           N  
ATOM    948  CA  CYS A  64     -61.434  44.496-100.841  1.00 40.12           C  
ATOM    949  C   CYS A  64     -60.604  45.243-101.950  1.00 40.07           C  
ATOM    950  O   CYS A  64     -60.902  44.986-103.115  1.00 39.51           O  
ATOM    951  CB  CYS A  64     -62.812  43.897-101.304  1.00  0.00           C  
ATOM    952  SG  CYS A  64     -62.623  42.487-102.431  1.00  0.00           S  
ATOM    953  HB2 CYS A  64     -63.367  43.539-100.437  1.00  0.00           H  
ATOM    954  HB3 CYS A  64     -63.429  44.658-101.784  1.00  0.00           H  
ATOM    955  HG  CYS A  64     -61.998  43.204-103.377  1.00  0.00           H  
ATOM    956  H   CYS A  64     -60.907  44.785 -98.800  1.00  0.00           H  
ATOM    957  HA  CYS A  64     -60.804  43.631-100.684  1.00  0.00           H  
ATOM    958  N   PRO A  65     -59.642  46.190-101.725  1.00 39.24           N  
ATOM    959  CA  PRO A  65     -58.964  46.891-102.860  1.00 39.28           C  
ATOM    960  C   PRO A  65     -57.856  46.019-103.548  1.00 39.02           C  
ATOM    961  O   PRO A  65     -57.464  44.969-103.030  1.00 37.21           O  
ATOM    962  CD  PRO A  65     -59.123  46.725-100.469  1.00  0.00           C  
ATOM    963  CB  PRO A  65     -58.308  48.157-102.268  1.00  0.00           C  
ATOM    964  CG  PRO A  65     -57.964  47.659-100.862  1.00  0.00           C  
ATOM    965  HD3 PRO A  65     -59.913  47.306-100.009  1.00  0.00           H  
ATOM    966  HD2 PRO A  65     -58.802  45.943 -99.777  1.00  0.00           H  
ATOM    967  HB2 PRO A  65     -57.434  48.518-102.814  1.00  0.00           H  
ATOM    968  HB3 PRO A  65     -59.037  48.965-102.229  1.00  0.00           H  
ATOM    969  HG3 PRO A  65     -57.775  48.456-100.143  1.00  0.00           H  
ATOM    970  HG2 PRO A  65     -57.051  47.064-100.922  1.00  0.00           H  
ATOM    971  HA  PRO A  65     -59.708  47.190-103.600  1.00  0.00           H  
ATOM    972  N   THR A  66     -57.335  46.452-104.715  1.00 91.97           N  
ANISOU  972  N   THR A  66    13917   9533  11493   -798    898   3416
ATOM    973  CA  THR A  66     -56.098  45.971-105.381  1.00 90.28           C  
ANISOU  973  CA  THR A  66    14062   9110  11129   -939    892   3210
ATOM    974  C   THR A  66     -55.178  47.181-105.494  1.00 98.39           C  
ANISOU  974  C   THR A  66    15177   9850  12355   -635   1004   3249
ATOM    975  O   THR A  66     -55.643  48.313-105.614  1.00108.52           O  
ANISOU  975  O   THR A  66    16233  11182  13819   -380   1021   3508
ATOM    976  CB  THR A  66     -56.326  45.340-106.767  1.00  0.00           C  
ATOM    977  OG1 THR A  66     -55.132  44.830-107.347  1.00  0.00           O  
ATOM    978  CG2 THR A  66     -56.981  46.261-107.814  1.00  0.00           C  
ATOM    979  HB  THR A  66     -56.985  44.483-106.624  1.00  0.00           H  
ATOM    980  HG1 THR A  66     -54.606  45.567-107.681  1.00  0.00           H  
ATOM    981 HG21 THR A  66     -57.172  45.720-108.742  1.00  0.00           H  
ATOM    982 HG22 THR A  66     -57.942  46.634-107.459  1.00  0.00           H  
ATOM    983 HG23 THR A  66     -56.363  47.124-108.060  1.00  0.00           H  
ATOM    984  HA  THR A  66     -55.624  45.232-104.735  1.00  0.00           H  
ATOM    985  H   THR A  66     -57.705  47.296-105.121  1.00  0.00           H  
ATOM    986  N   VAL A  67     -53.872  46.938-105.453  1.00 94.08           N  
ANISOU  986  N   VAL A  67    14953   8999  11794   -662   1088   3002
ATOM    987  CA  VAL A  67     -52.899  48.023-105.450  1.00 91.55           C  
ANISOU  987  CA  VAL A  67    14732   8376  11676   -403   1205   3005
ATOM    988  C   VAL A  67     -51.779  47.788-106.458  1.00 91.49           C  
ANISOU  988  C   VAL A  67    14977   8271  11516   -542   1185   2930
ATOM    989  O   VAL A  67     -51.514  46.654-106.852  1.00100.71           O  
ANISOU  989  O   VAL A  67    16319   9500  12446   -818   1134   2773
ATOM    990  CB  VAL A  67     -52.266  48.190-104.056  1.00  0.00           C  
ATOM    991  CG1 VAL A  67     -53.302  48.583-102.984  1.00  0.00           C  
ATOM    992  CG2 VAL A  67     -51.415  46.996-103.563  1.00  0.00           C  
ATOM    993  HB  VAL A  67     -51.588  49.042-104.116  1.00  0.00           H  
ATOM    994 HG11 VAL A  67     -52.817  48.829-102.038  1.00  0.00           H  
ATOM    995 HG12 VAL A  67     -53.876  49.458-103.291  1.00  0.00           H  
ATOM    996 HG13 VAL A  67     -54.008  47.776-102.788  1.00  0.00           H  
ATOM    997 HG21 VAL A  67     -51.054  47.168-102.548  1.00  0.00           H  
ATOM    998 HG22 VAL A  67     -51.990  46.070-103.551  1.00  0.00           H  
ATOM    999 HG23 VAL A  67     -50.534  46.835-104.184  1.00  0.00           H  
ATOM   1000  H   VAL A  67     -53.536  45.986-105.423  1.00  0.00           H  
ATOM   1001  HA  VAL A  67     -53.412  48.949-105.711  1.00  0.00           H  
ATOM   1002  N   ARG A  68     -51.122  48.869-106.867  1.00 82.49           N  
ANISOU 1002  N   ARG A  68    13861   6961  10520   -348   1247   3042
ATOM   1003  CA  ARG A  68     -49.977  48.774-107.763  1.00 91.33           C  
ANISOU 1003  CA  ARG A  68    15211   7962  11528   -444   1266   2979
ATOM   1004  C   ARG A  68     -48.712  48.525-106.950  1.00 95.08           C  
ANISOU 1004  C   ARG A  68    15918   8072  12136   -400   1413   2681
ATOM   1005  O   ARG A  68     -48.333  49.347-106.116  1.00 91.22           O  
ANISOU 1005  O   ARG A  68    15410   7335  11914   -174   1518   2643
ATOM   1006  CB  ARG A  68     -49.832  50.063-108.593  1.00  0.00           C  
ATOM   1007  CG  ARG A  68     -50.746  50.104-109.827  1.00  0.00           C  
ATOM   1008  CD  ARG A  68     -50.732  51.474-110.523  1.00  0.00           C  
ATOM   1009  NE  ARG A  68     -49.398  51.806-111.048  1.00  0.00           N  
ATOM   1010  CZ  ARG A  68     -49.026  52.977-111.587  1.00  0.00           C  
ATOM   1011  NH1 ARG A  68     -49.892  53.987-111.723  1.00  0.00           N  
ATOM   1012  NH2 ARG A  68     -47.764  53.135-111.994  1.00  0.00           N1+
ATOM   1013  HB2 ARG A  68     -50.113  50.896-107.953  1.00  0.00           H  
ATOM   1014  HB3 ARG A  68     -48.797  50.209-108.909  1.00  0.00           H  
ATOM   1015  HG2 ARG A  68     -50.407  49.336-110.523  1.00  0.00           H  
ATOM   1016  HG3 ARG A  68     -51.775  49.846-109.574  1.00  0.00           H  
ATOM   1017  HD2 ARG A  68     -51.493  51.531-111.303  1.00  0.00           H  
ATOM   1018  HD3 ARG A  68     -50.981  52.237-109.786  1.00  0.00           H  
ATOM   1019  HE  ARG A  68     -48.722  51.056-111.009  1.00  0.00           H  
ATOM   1020 HH12 ARG A  68     -49.621  54.847-112.177  1.00  0.00           H  
ATOM   1021 HH11 ARG A  68     -50.857  53.871-111.452  1.00  0.00           H  
ATOM   1022 HH22 ARG A  68     -47.458  53.995-112.423  1.00  0.00           H  
ATOM   1023 HH21 ARG A  68     -47.092  52.387-111.906  1.00  0.00           H  
ATOM   1024  H   ARG A  68     -51.413  49.785-106.556  1.00  0.00           H  
ATOM   1025  HA  ARG A  68     -50.130  47.935-108.441  1.00  0.00           H  
ATOM   1026  N   PHE A  69     -48.059  47.393-107.195  1.00 88.00           N  
ANISOU 1026  N   PHE A  69    15239   7143  11055   -619   1421   2474
ATOM   1027  CA  PHE A  69     -46.922  46.983-106.377  1.00 88.66           C  
ANISOU 1027  CA  PHE A  69    15513   6919  11257   -590   1542   2211
ATOM   1028  C   PHE A  69     -45.679  46.670-107.208  1.00 97.90           C  
ANISOU 1028  C   PHE A  69    16899   7957  12344   -681   1612   2126
ATOM   1029  O   PHE A  69     -45.657  45.702-107.970  1.00109.21           O  
ANISOU 1029  O   PHE A  69    18461   9507  13526   -905   1590   2062
ATOM   1030  CB  PHE A  69     -47.305  45.769-105.527  1.00 89.84           C  
ANISOU 1030  CB  PHE A  69    15712   7101  11323   -729   1529   2023
ATOM   1031  CG  PHE A  69     -46.389  45.374-104.373  1.00 95.55           C  
ANISOU 1031  CG  PHE A  69    16574   7535  12197   -658   1634   1799
ATOM   1032  CD1 PHE A  69     -45.165  44.722-104.616  1.00102.20           C  
ANISOU 1032  CD1 PHE A  69    17330   8261  13240   -476   1674   1761
ATOM   1033  CD2 PHE A  69     -46.731  45.722-103.055  1.00 90.93           C  
ANISOU 1033  CD2 PHE A  69    16203   6803  11542   -774   1698   1634
ATOM   1034  CE1 PHE A  69     -44.303  44.427-103.579  1.00 98.75           C  
ANISOU 1034  CE1 PHE A  69    17015   7595  12911   -431   1744   1571
ATOM   1035  CE2 PHE A  69     -45.853  45.422-102.032  1.00 93.98           C  
ANISOU 1035  CE2 PHE A  69    16688   6951  12071   -703   1776   1467
ATOM   1036  CZ  PHE A  69     -44.651  44.792-102.294  1.00 96.52           C  
ANISOU 1036  CZ  PHE A  69    16917   7187  12570   -542   1783   1440
ATOM   1037  H   PHE A  69     -48.347  46.799-107.959  1.00  0.00           H  
ATOM   1038  HA  PHE A  69     -46.679  47.804-105.702  1.00  0.00           H  
ATOM   1039  HB3 PHE A  69     -47.373  44.915-106.188  1.00  0.00           H  
ATOM   1040  HB2 PHE A  69     -48.308  45.909-105.121  1.00  0.00           H  
ATOM   1041  HD1 PHE A  69     -44.893  44.426-105.618  1.00  0.00           H  
ATOM   1042  HD2 PHE A  69     -47.668  46.211-102.829  1.00  0.00           H  
ATOM   1043  HE1 PHE A  69     -43.373  43.911-103.772  1.00  0.00           H  
ATOM   1044  HE2 PHE A  69     -46.109  45.682-101.013  1.00  0.00           H  
ATOM   1045  HZ  PHE A  69     -43.979  44.577-101.478  1.00  0.00           H  
ATOM   1046  N   LYS A  70     -44.648  47.495-107.051  1.00 91.24           N  
ANISOU 1046  N   LYS A  70    16093   6862  11713   -514   1711   2120
ATOM   1047  CA  LYS A  70     -43.361  47.265-107.700  1.00 96.89           C  
ANISOU 1047  CA  LYS A  70    16987   7425  12401   -569   1810   2041
ATOM   1048  C   LYS A  70     -42.269  48.087-107.016  1.00 89.85           C  
ANISOU 1048  C   LYS A  70    16101   6231  11808   -386   1909   1989
ATOM   1049  O   LYS A  70     -42.222  49.308-107.164  1.00 87.54           O  
ANISOU 1049  O   LYS A  70    15715   5870  11678   -240   1924   2144
ATOM   1050  CB  LYS A  70     -43.432  47.613-109.198  1.00  0.00           C  
ATOM   1051  CG  LYS A  70     -42.193  47.229-110.038  1.00  0.00           C  
ATOM   1052  CD  LYS A  70     -41.824  45.731-110.035  1.00  0.00           C  
ATOM   1053  CE  LYS A  70     -42.964  44.796-110.478  1.00  0.00           C  
ATOM   1054  NZ  LYS A  70     -42.514  43.396-110.543  1.00  0.00           N1+
ATOM   1055  HB2 LYS A  70     -44.300  47.136-109.653  1.00  0.00           H  
ATOM   1056  HB3 LYS A  70     -43.618  48.683-109.314  1.00  0.00           H  
ATOM   1057  HG2 LYS A  70     -42.365  47.545-111.068  1.00  0.00           H  
ATOM   1058  HG3 LYS A  70     -41.331  47.808-109.705  1.00  0.00           H  
ATOM   1059  HD2 LYS A  70     -40.974  45.589-110.703  1.00  0.00           H  
ATOM   1060  HD3 LYS A  70     -41.464  45.438-109.049  1.00  0.00           H  
ATOM   1061  HE2 LYS A  70     -43.804  44.850-109.786  1.00  0.00           H  
ATOM   1062  HE3 LYS A  70     -43.334  45.089-111.460  1.00  0.00           H  
ATOM   1063  HZ1 LYS A  70     -42.191  43.100-109.634  1.00  0.00           H  
ATOM   1064  HZ2 LYS A  70     -43.282  42.808-110.833  1.00  0.00           H  
ATOM   1065  HZ3 LYS A  70     -41.760  43.312-111.210  1.00  0.00           H  
ATOM   1066  H   LYS A  70     -44.741  48.313-106.466  1.00  0.00           H  
ATOM   1067  HA  LYS A  70     -43.110  46.209-107.603  1.00  0.00           H  
ATOM   1068  N   PRO A  71     -41.383  47.412-106.267  1.00 83.88           N  
ANISOU 1068  N   PRO A  71    15450   5290  11129   -402   1974   1781
ATOM   1069  CA  PRO A  71     -40.347  48.056-105.448  1.00 69.61           C  
ANISOU 1069  CA  PRO A  71    13558   3361   9528   -250   2035   1648
ATOM   1070  C   PRO A  71     -39.390  48.930-106.254  1.00 74.94           C  
ANISOU 1070  C   PRO A  71    14220   3954  10300   -193   2116   1737
ATOM   1071  O   PRO A  71     -38.855  48.494-107.272  1.00 88.47           O  
ANISOU 1071  O   PRO A  71    16048   5664  11905   -288   2181   1776
ATOM   1072  CB  PRO A  71     -39.584  46.870-104.847  1.00 65.19           C  
ANISOU 1072  CB  PRO A  71    13059   2807   8902   -311   2074   1415
ATOM   1073  CG  PRO A  71     -40.655  45.835-104.611  1.00 70.28           C  
ANISOU 1073  CG  PRO A  71    13810   3525   9367   -462   2023   1403
ATOM   1074  CD  PRO A  71     -41.506  45.997-105.857  1.00 78.12           C  
ANISOU 1074  CD  PRO A  71    14851   4600  10230   -564   1984   1614
ATOM   1075  HA  PRO A  71     -40.810  48.643-104.654  1.00  0.00           H  
ATOM   1076  HB3 PRO A  71     -39.060  47.126-103.928  1.00  0.00           H  
ATOM   1077  HB2 PRO A  71     -38.844  46.475-105.547  1.00  0.00           H  
ATOM   1078  HG3 PRO A  71     -41.235  46.102-103.725  1.00  0.00           H  
ATOM   1079  HG2 PRO A  71     -40.276  44.823-104.469  1.00  0.00           H  
ATOM   1080  HD2 PRO A  71     -41.125  45.360-106.657  1.00  0.00           H  
ATOM   1081  HD3 PRO A  71     -42.527  45.694-105.623  1.00  0.00           H  
ATOM   1082  N   VAL A  72     -39.181  50.156-105.785  1.00 81.56           N  
ANISOU 1082  N   VAL A  72    14936   4708  11346    -50   2129   1769
ATOM   1083  CA  VAL A  72     -38.226  51.070-106.396  1.00 87.01           C  
ANISOU 1083  CA  VAL A  72    15597   5295  12167      1   2212   1850
ATOM   1084  C   VAL A  72     -36.959  51.133-105.549  1.00 91.41           C  
ANISOU 1084  C   VAL A  72    16092   5781  12860     26   2261   1652
ATOM   1085  O   VAL A  72     -37.003  50.880-104.347  1.00 94.85           O  
ANISOU 1085  O   VAL A  72    16482   6233  13321     45   2213   1491
ATOM   1086  CB  VAL A  72     -38.815  52.487-106.524  1.00  0.00           C  
ATOM   1087  CG1 VAL A  72     -37.872  53.524-107.199  1.00  0.00           C  
ATOM   1088  CG2 VAL A  72     -40.110  52.368-107.369  1.00  0.00           C  
ATOM   1089  HB  VAL A  72     -39.085  52.824-105.527  1.00  0.00           H  
ATOM   1090 HG11 VAL A  72     -38.247  54.528-107.296  1.00  0.00           H  
ATOM   1091 HG12 VAL A  72     -36.940  53.674-106.658  1.00  0.00           H  
ATOM   1092 HG13 VAL A  72     -37.670  53.230-108.227  1.00  0.00           H  
ATOM   1093 HG21 VAL A  72     -40.467  53.314-107.766  1.00  0.00           H  
ATOM   1094 HG22 VAL A  72     -39.955  51.726-108.237  1.00  0.00           H  
ATOM   1095 HG23 VAL A  72     -40.926  51.931-106.793  1.00  0.00           H  
ATOM   1096  H   VAL A  72     -39.693  50.482-104.978  1.00  0.00           H  
ATOM   1097  HA  VAL A  72     -37.970  50.702-107.389  1.00  0.00           H  
ATOM   1098  N   PRO A  73     -35.821  51.466-106.176  1.00 95.11           N  
ANISOU 1098  N   PRO A  73    16554   6171  13411     14   2355   1691
ATOM   1099  CA  PRO A  73     -34.539  51.549-105.467  1.00 93.15           C  
ANISOU 1099  CA  PRO A  73    16228   5852  13312     18   2391   1553
ATOM   1100  C   PRO A  73     -34.540  52.626-104.386  1.00 92.36           C  
ANISOU 1100  C   PRO A  73    16030   5656  13405     84   2344   1497
ATOM   1101  O   PRO A  73     -34.978  53.748-104.633  1.00102.80           O  
ANISOU 1101  O   PRO A  73    17332   6884  14842    148   2361   1618
ATOM   1102  CB  PRO A  73     -33.550  51.924-106.576  1.00 93.33           C  
ANISOU 1102  CB  PRO A  73    16261   5790  13409     -5   2515   1676
ATOM   1103  CG  PRO A  73     -34.065  51.255-107.812  1.00103.58           C  
ANISOU 1103  CG  PRO A  73    17696   7154  14504    -55   2548   1819
ATOM   1104  CD  PRO A  73     -35.561  51.407-107.637  1.00102.20           C  
ANISOU 1104  CD  PRO A  73    17530   7049  14253    -23   2432   1888
ATOM   1105  HA  PRO A  73     -34.279  50.581-105.038  1.00  0.00           H  
ATOM   1106  HB3 PRO A  73     -32.551  51.577-106.350  1.00  0.00           H  
ATOM   1107  HB2 PRO A  73     -33.511  52.999-106.740  1.00  0.00           H  
ATOM   1108  HG3 PRO A  73     -33.765  50.213-107.791  1.00  0.00           H  
ATOM   1109  HG2 PRO A  73     -33.685  51.691-108.738  1.00  0.00           H  
ATOM   1110  HD2 PRO A  73     -35.812  52.342-108.122  1.00  0.00           H  
ATOM   1111  HD3 PRO A  73     -36.059  50.597-108.170  1.00  0.00           H  
ATOM   1112  N   ILE A  74     -34.051  52.277-103.201  1.00 89.63           N  
ANISOU 1112  N   ILE A  74    15643   5318  13095     63   2290   1325
ATOM   1113  CA  ILE A  74     -33.954  53.221-102.094  1.00 95.95           C  
ANISOU 1113  CA  ILE A  74    16394   6007  14057     90   2247   1242
ATOM   1114  C   ILE A  74     -32.503  53.391-101.651  1.00 97.10           C  
ANISOU 1114  C   ILE A  74    16474   6061  14358     26   2244   1174
ATOM   1115  O   ILE A  74     -31.794  52.410-101.427  1.00105.25           O  
ANISOU 1115  O   ILE A  74    17486   7163  15342    -21   2223   1115
ATOM   1116  CB  ILE A  74     -34.810  52.775-100.887  1.00104.72           C  
ANISOU 1116  CB  ILE A  74    17535   7190  15065    106   2160   1111
ATOM   1117  CG1 ILE A  74     -36.248  52.338-101.267  1.00116.76           C  
ANISOU 1117  CG1 ILE A  74    19086   8696  16583    196   2171   1190
ATOM   1118  CG2 ILE A  74     -34.894  53.876 -99.802  1.00105.51           C  
ANISOU 1118  CG2 ILE A  74    17617   7194  15278     73   2104    966
ATOM   1119  CD1 ILE A  74     -37.139  53.424-101.903  1.00127.23           C  
ANISOU 1119  CD1 ILE A  74    20442  10125  17776    206   2183   1350
ATOM   1120  H   ILE A  74     -33.732  51.332-103.045  1.00  0.00           H  
ATOM   1121  HA  ILE A  74     -34.323  54.188-102.436  1.00  0.00           H  
ATOM   1122  HB  ILE A  74     -34.329  51.905-100.434  1.00  0.00           H  
ATOM   1123 HG13 ILE A  74     -36.746  51.946-100.379  1.00  0.00           H  
ATOM   1124 HG12 ILE A  74     -36.195  51.493-101.949  1.00  0.00           H  
ATOM   1125 HG21 ILE A  74     -35.493  53.546 -98.954  1.00  0.00           H  
ATOM   1126 HG22 ILE A  74     -33.914  54.156 -99.417  1.00  0.00           H  
ATOM   1127 HG23 ILE A  74     -35.348  54.787-100.189  1.00  0.00           H  
ATOM   1128 HD11 ILE A  74     -38.013  53.630-101.283  1.00  0.00           H  
ATOM   1129 HD12 ILE A  74     -36.613  54.364-102.054  1.00  0.00           H  
ATOM   1130 HD13 ILE A  74     -37.500  53.105-102.881  1.00  0.00           H  
ATOM   1131  N   ARG A  75     -32.068  54.642-101.533  1.00 93.59           N  
ANISOU 1131  N   ARG A  75    15997   5439  14122     21   2269   1196
ATOM   1132  CA  ARG A  75     -30.718  54.950-101.078  1.00 92.36           C  
ANISOU 1132  CA  ARG A  75    15776   5167  14150    -66   2249   1144
ATOM   1133  C   ARG A  75     -30.757  55.467 -99.644  1.00 91.58           C  
ANISOU 1133  C   ARG A  75    15706   4970  14121   -107   2149    984
ATOM   1134  O   ARG A  75     -31.711  56.133 -99.247  1.00 90.03           O  
ANISOU 1134  O   ARG A  75    15578   4709  13919    -51   2157    944
ATOM   1135  CB  ARG A  75     -30.077  56.013-101.989  1.00  0.00           C  
ATOM   1136  CG  ARG A  75     -29.934  55.656-103.487  1.00  0.00           C  
ATOM   1137  CD  ARG A  75     -31.241  55.552-104.302  1.00  0.00           C  
ATOM   1138  NE  ARG A  75     -30.979  55.572-105.749  1.00  0.00           N  
ATOM   1139  CZ  ARG A  75     -31.895  55.581-106.731  1.00  0.00           C  
ATOM   1140  NH1 ARG A  75     -33.209  55.542-106.477  1.00  0.00           N  
ATOM   1141  NH2 ARG A  75     -31.485  55.633-108.001  1.00  0.00           N1+
ATOM   1142  HB2 ARG A  75     -30.600  56.959-101.870  1.00  0.00           H  
ATOM   1143  HB3 ARG A  75     -29.065  56.174-101.620  1.00  0.00           H  
ATOM   1144  HG2 ARG A  75     -29.246  56.347-103.977  1.00  0.00           H  
ATOM   1145  HG3 ARG A  75     -29.438  54.687-103.511  1.00  0.00           H  
ATOM   1146  HD2 ARG A  75     -31.682  54.569-104.151  1.00  0.00           H  
ATOM   1147  HD3 ARG A  75     -31.987  56.275-103.988  1.00  0.00           H  
ATOM   1148  HE  ARG A  75     -30.001  55.595-106.005  1.00  0.00           H  
ATOM   1149 HH12 ARG A  75     -33.875  55.566-107.239  1.00  0.00           H  
ATOM   1150 HH11 ARG A  75     -33.553  55.365-105.541  1.00  0.00           H  
ATOM   1151 HH22 ARG A  75     -32.147  55.642-108.763  1.00  0.00           H  
ATOM   1152 HH21 ARG A  75     -30.502  55.661-108.229  1.00  0.00           H  
ATOM   1153  H   ARG A  75     -32.679  55.413-101.762  1.00  0.00           H  
ATOM   1154  HA  ARG A  75     -30.116  54.042-101.112  1.00  0.00           H  
ATOM   1155  N   TYR A  76     -29.722  55.159 -98.869  1.00 92.40           N  
ANISOU 1155  N   TYR A  76    15767   5044  14296   -205   2059    900
ATOM   1156  CA  TYR A  76     -29.632  55.642 -97.494  1.00102.80           C  
ANISOU 1156  CA  TYR A  76    17143   6247  15669   -281   1949    740
ATOM   1157  C   TYR A  76     -28.453  56.593 -97.300  1.00115.65           C  
ANISOU 1157  C   TYR A  76    18733   7653  17557   -415   1924    725
ATOM   1158  O   TYR A  76     -27.304  56.236 -97.558  1.00125.32           O  
ANISOU 1158  O   TYR A  76    19849   8873  18893   -489   1899    794
ATOM   1159  CB  TYR A  76     -29.559  54.471 -96.509  1.00102.09           C  
ANISOU 1159  CB  TYR A  76    17068   6295  15428   -309   1822    649
ATOM   1160  CG  TYR A  76     -30.451  53.326 -96.977  1.00 99.63           C  
ANISOU 1160  CG  TYR A  76    16837   6134  14883   -215   1828    607
ATOM   1161  CD1 TYR A  76     -31.845  53.517 -97.064  1.00100.58           C  
ANISOU 1161  CD1 TYR A  76    17072   6194  14950   -209   1795    477
ATOM   1162  CD2 TYR A  76     -29.886  52.130 -97.470  1.00 95.33           C  
ANISOU 1162  CD2 TYR A  76    16268   5771  14181   -144   1879    694
ATOM   1163  CE1 TYR A  76     -32.665  52.521 -97.621  1.00 98.21           C  
ANISOU 1163  CE1 TYR A  76    16833   6020  14462   -126   1813    456
ATOM   1164  CE2 TYR A  76     -30.708  51.136 -98.035  1.00 99.08           C  
ANISOU 1164  CE2 TYR A  76    16813   6369  14465    -83   1879    665
ATOM   1165  CZ  TYR A  76     -32.100  51.332 -98.112  1.00107.73           C  
ANISOU 1165  CZ  TYR A  76    17995   7411  15528    -70   1845    557
ATOM   1166  OH  TYR A  76     -32.920  50.364 -98.609  1.00120.33           O  
ANISOU 1166  OH  TYR A  76    19646   9116  16956    -12   1856    544
ATOM   1167  H   TYR A  76     -28.977  54.580 -99.228  1.00  0.00           H  
ATOM   1168  HA  TYR A  76     -30.544  56.198 -97.279  1.00  0.00           H  
ATOM   1169  HB3 TYR A  76     -29.833  54.786 -95.501  1.00  0.00           H  
ATOM   1170  HB2 TYR A  76     -28.537  54.092 -96.446  1.00  0.00           H  
ATOM   1171  HD1 TYR A  76     -32.285  54.439 -96.718  1.00  0.00           H  
ATOM   1172  HD2 TYR A  76     -28.817  51.987 -97.452  1.00  0.00           H  
ATOM   1173  HE1 TYR A  76     -33.734  52.657 -97.657  1.00  0.00           H  
ATOM   1174  HE2 TYR A  76     -30.258  50.225 -98.394  1.00  0.00           H  
ATOM   1175  HH  TYR A  76     -32.449  49.694 -99.109  1.00  0.00           H  
ATOM   1176  N   CYS A  77     -28.751  57.805 -96.843  1.00112.14           N  
ANISOU 1176  N   CYS A  77    18383   7001  17224   -449   1944    638
ATOM   1177  CA  CYS A  77     -27.739  58.845 -96.701  1.00104.07           C  
ANISOU 1177  CA  CYS A  77    17352   5726  16463   -602   1933    614
ATOM   1178  C   CYS A  77     -27.530  59.246 -95.244  1.00115.79           C  
ANISOU 1178  C   CYS A  77    18959   7061  17977   -754   1800    393
ATOM   1179  O   CYS A  77     -28.341  58.917 -94.379  1.00127.61           O  
ANISOU 1179  O   CYS A  77    20569   8626  19292   -710   1753    261
ATOM   1180  CB  CYS A  77     -28.129  60.069 -97.529  1.00 97.48           C  
ANISOU 1180  CB  CYS A  77    16551   4705  15782   -543   2095    705
ATOM   1181  SG  CYS A  77     -28.501  60.002 -99.329  1.00131.18           S  
ANISOU 1181  SG  CYS A  77    20727   9137  19979   -376   2244    966
ATOM   1182  H   CYS A  77     -29.701  58.027 -96.583  1.00  0.00           H  
ATOM   1183  HA  CYS A  77     -26.796  58.458 -97.087  1.00  0.00           H  
ATOM   1184  HB3 CYS A  77     -27.342  60.818 -97.428  1.00  0.00           H  
ATOM   1185  HB2 CYS A  77     -29.012  60.520 -97.075  1.00  0.00           H  
ATOM   1186  N   ALA A  78     -26.440  59.962 -94.981  1.00116.62           N  
ANISOU 1186  N   ALA A  78    19052   6951  18309   -954   1742    353
ATOM   1187  CA  ALA A  78     -26.102  60.386 -93.625  1.00114.92           C  
ANISOU 1187  CA  ALA A  78    18973   6567  18125  -1157   1597    128
ATOM   1188  C   ALA A  78     -26.276  61.886 -93.429  1.00117.24           C  
ANISOU 1188  C   ALA A  78    19423   6532  18591  -1246   1693     -2
ATOM   1189  O   ALA A  78     -26.086  62.665 -94.364  1.00115.86           O  
ANISOU 1189  O   ALA A  78    19196   6213  18612  -1225   1830    125
ATOM   1190  CB  ALA A  78     -24.654  60.014 -93.257  1.00  0.00           C  
ATOM   1191  HB1 ALA A  78     -23.930  60.544 -93.879  1.00  0.00           H  
ATOM   1192  HB2 ALA A  78     -24.436  60.255 -92.219  1.00  0.00           H  
ATOM   1193  HB3 ALA A  78     -24.481  58.945 -93.383  1.00  0.00           H  
ATOM   1194  H   ALA A  78     -25.818  60.228 -95.731  1.00  0.00           H  
ATOM   1195  HA  ALA A  78     -26.770  59.874 -92.933  1.00  0.00           H  
ATOM   1196  N   PRO A  79     -26.639  62.292 -92.204  1.00123.61           N  
ANISOU 1196  N   PRO A  79    20441   7200  19326  -1349   1636   -260
ATOM   1197  CA  PRO A  79     -26.787  63.703 -91.832  1.00128.58           C  
ANISOU 1197  CA  PRO A  79    21266   7472  20115  -1457   1737   -439
ATOM   1198  C   PRO A  79     -25.436  64.407 -91.779  1.00136.39           C  
ANISOU 1198  C   PRO A  79    22228   8227  21366  -1768   1646   -475
ATOM   1199  O   PRO A  79     -24.416  63.814 -92.129  1.00136.23           O  
ANISOU 1199  O   PRO A  79    22008   8332  21422  -1872   1520   -325
ATOM   1200  CB  PRO A  79     -27.386  63.634 -90.421  1.00126.88           C  
ANISOU 1200  CB  PRO A  79    21286   7222  19699  -1517   1670   -729
ATOM   1201  CG  PRO A  79     -28.008  62.284 -90.263  1.00121.77           C  
ANISOU 1201  CG  PRO A  79    20557   6929  18783  -1347   1598   -644
ATOM   1202  CD  PRO A  79     -27.083  61.429 -91.088  1.00126.94           C  
ANISOU 1202  CD  PRO A  79    20952   7790  19490  -1353   1499   -401
ATOM   1203  HA  PRO A  79     -27.464  64.215 -92.516  1.00  0.00           H  
ATOM   1204  HB3 PRO A  79     -28.117  64.423 -90.244  1.00  0.00           H  
ATOM   1205  HB2 PRO A  79     -26.616  63.743 -89.653  1.00  0.00           H  
ATOM   1206  HG3 PRO A  79     -29.006  62.284 -90.708  1.00  0.00           H  
ATOM   1207  HG2 PRO A  79     -28.095  61.961 -89.225  1.00  0.00           H  
ATOM   1208  HD2 PRO A  79     -26.221  61.097 -90.508  1.00  0.00           H  
ATOM   1209  HD3 PRO A  79     -27.690  60.568 -91.351  1.00  0.00           H  
ATOM   1210  N   PRO A  80     -25.435  65.662 -91.342  1.00140.20           N  
ANISOU 1210  N   PRO A  80    22912   8356  22001  -1924   1721   -672
ATOM   1211  CA  PRO A  80     -24.198  66.418 -91.202  1.00140.10           C  
ANISOU 1211  CA  PRO A  80    22899   8090  22244  -2273   1631   -739
ATOM   1212  C   PRO A  80     -23.468  66.018 -89.924  1.00141.03           C  
ANISOU 1212  C   PRO A  80    23084   8241  22260  -2604   1349   -966
ATOM   1213  O   PRO A  80     -24.058  65.989 -88.844  1.00139.03           O  
ANISOU 1213  O   PRO A  80    23054   7977  21795  -2641   1303  -1231
ATOM   1214  CD  PRO A  80     -26.545  66.607 -91.205  1.00  0.00           C  
ATOM   1215  CB  PRO A  80     -24.488  67.930 -91.210  1.00  0.00           C  
ATOM   1216  CG  PRO A  80     -25.957  67.962 -91.643  1.00  0.00           C  
ATOM   1217  HD3 PRO A  80     -27.424  66.357 -91.800  1.00  0.00           H  
ATOM   1218  HD2 PRO A  80     -26.843  66.640 -90.156  1.00  0.00           H  
ATOM   1219  HB2 PRO A  80     -24.390  68.369 -90.215  1.00  0.00           H  
ATOM   1220  HB3 PRO A  80     -23.840  68.488 -91.887  1.00  0.00           H  
ATOM   1221  HG3 PRO A  80     -26.001  68.026 -92.732  1.00  0.00           H  
ATOM   1222  HG2 PRO A  80     -26.504  68.817 -91.245  1.00  0.00           H  
ATOM   1223  HA  PRO A  80     -23.556  66.186 -92.052  1.00  0.00           H  
ATOM   1224  N   GLY A  81     -22.182  65.708 -90.055  1.00139.75           N  
ANISOU 1224  N   GLY A  81    22690   8193  22215  -2832   1164   -845
ATOM   1225  CA  GLY A  81     -21.378  65.284 -88.924  1.00138.71           C  
ANISOU 1225  CA  GLY A  81    22482   8312  21911  -3117    865   -989
ATOM   1226  C   GLY A  81     -21.012  63.816 -89.013  1.00145.73           C  
ANISOU 1226  C   GLY A  81    23100   9616  22654  -2991    706   -764
ATOM   1227  O   GLY A  81     -20.081  63.356 -88.352  1.00150.20           O  
ANISOU 1227  O   GLY A  81    23494  10427  23147  -3209    446   -761
ATOM   1228  H   GLY A  81     -21.739  65.764 -90.961  1.00  0.00           H  
ATOM   1229  HA3 GLY A  81     -21.927  65.465 -88.000  1.00  0.00           H  
ATOM   1230  HA2 GLY A  81     -20.468  65.883 -88.881  1.00  0.00           H  
ATOM   1231  N   TYR A  82     -21.753  63.081 -89.836  1.00139.82           N  
ANISOU 1231  N   TYR A  82    22315   8942  21867  -2642    863   -568
ATOM   1232  CA  TYR A  82     -21.507  61.658 -90.040  1.00124.92           C  
ANISOU 1232  CA  TYR A  82    20205   7399  19861  -2488    766   -352
ATOM   1233  C   TYR A  82     -21.147  61.380 -91.497  1.00126.77           C  
ANISOU 1233  C   TYR A  82    20235   7617  20315  -2325    925    -43
ATOM   1234  O   TYR A  82     -21.222  62.269 -92.343  1.00129.48           O  
ANISOU 1234  O   TYR A  82    20622   7701  20872  -2309   1109     15
ATOM   1235  CB  TYR A  82     -22.737  60.840 -89.644  1.00111.45           C  
ANISOU 1235  CB  TYR A  82    18653   5834  17860  -2240    804   -413
ATOM   1236  CG  TYR A  82     -23.320  61.040 -88.260  1.00121.69           C  
ANISOU 1236  CG  TYR A  82    20164   7173  18900  -2377    676   -711
ATOM   1237  CD1 TYR A  82     -24.193  62.122 -88.018  1.00126.73           C  
ANISOU 1237  CD1 TYR A  82    20717   8113  19322  -2504    420   -739
ATOM   1238  CD2 TYR A  82     -23.060  60.104 -87.237  1.00131.25           C  
ANISOU 1238  CD2 TYR A  82    21666   8123  20082  -2371    826   -955
ATOM   1239  CE1 TYR A  82     -24.807  62.267 -86.763  1.00135.22           C  
ANISOU 1239  CE1 TYR A  82    22004   9248  20125  -2642    306  -1010
ATOM   1240  CE2 TYR A  82     -23.683  60.245 -85.982  1.00134.48           C  
ANISOU 1240  CE2 TYR A  82    22292   8570  20236  -2498    738  -1245
ATOM   1241  CZ  TYR A  82     -24.558  61.323 -85.749  1.00135.63           C  
ANISOU 1241  CZ  TYR A  82    22360   9037  20135  -2644    473  -1275
ATOM   1242  OH  TYR A  82     -25.171  61.450 -84.540  1.00133.87           O  
ANISOU 1242  OH  TYR A  82    22367   8874  19624  -2783    388  -1561
ATOM   1243  H   TYR A  82     -22.515  63.506 -90.345  1.00  0.00           H  
ATOM   1244  HA  TYR A  82     -20.670  61.355 -89.411  1.00  0.00           H  
ATOM   1245  HB3 TYR A  82     -22.528  59.776 -89.767  1.00  0.00           H  
ATOM   1246  HB2 TYR A  82     -23.541  61.060 -90.346  1.00  0.00           H  
ATOM   1247  HD1 TYR A  82     -24.405  62.840 -88.797  1.00  0.00           H  
ATOM   1248  HD2 TYR A  82     -22.406  59.263 -87.418  1.00  0.00           H  
ATOM   1249  HE1 TYR A  82     -25.476  63.099 -86.595  1.00  0.00           H  
ATOM   1250  HE2 TYR A  82     -23.502  59.514 -85.207  1.00  0.00           H  
ATOM   1251  HH  TYR A  82     -25.797  62.184 -84.518  1.00  0.00           H  
ATOM   1252  N   ALA A  83     -20.760  60.142 -91.784  1.00126.91           N  
ANISOU 1252  N   ALA A  83    20042   7904  20274  -2202    868    158
ATOM   1253  CA  ALA A  83     -20.399  59.753 -93.142  1.00118.15           C  
ANISOU 1253  CA  ALA A  83    18753   6805  19334  -2045   1033    436
ATOM   1254  C   ALA A  83     -20.401  58.234 -93.286  1.00114.80           C  
ANISOU 1254  C   ALA A  83    18199   6658  18763  -1847   1008    590
ATOM   1255  O   ALA A  83     -20.270  57.508 -92.301  1.00125.01           O  
ANISOU 1255  O   ALA A  83    19455   8153  19889  -1886    816    532
ATOM   1256  CB  ALA A  83     -19.014  60.300 -93.533  1.00  0.00           C  
ATOM   1257  HB1 ALA A  83     -18.729  59.981 -94.537  1.00  0.00           H  
ATOM   1258  HB2 ALA A  83     -18.993  61.390 -93.528  1.00  0.00           H  
ATOM   1259  HB3 ALA A  83     -18.242  59.951 -92.846  1.00  0.00           H  
ATOM   1260  H   ALA A  83     -20.711  59.446 -91.054  1.00  0.00           H  
ATOM   1261  HA  ALA A  83     -21.139  60.166 -93.828  1.00  0.00           H  
ATOM   1262  N   ILE A  84     -20.552  57.759 -94.518  1.00107.83           N  
ANISOU 1262  N   ILE A  84    17229   5839  17900  -1627   1206    779
ATOM   1263  CA  ILE A  84     -20.582  56.327 -94.791  1.00104.18           C  
ANISOU 1263  CA  ILE A  84    16667   5607  17309  -1433   1229    913
ATOM   1264  C   ILE A  84     -19.263  55.830 -95.377  1.00113.90           C  
ANISOU 1264  C   ILE A  84    17642   6852  18783  -1468   1259   1148
ATOM   1265  O   ILE A  84     -18.796  56.337 -96.396  1.00132.78           O  
ANISOU 1265  O   ILE A  84    19946   9136  21369  -1477   1421   1278
ATOM   1266  CB  ILE A  84     -21.716  55.965 -95.766  1.00101.00           C  
ANISOU 1266  CB  ILE A  84    16320   5376  16679  -1157   1438    935
ATOM   1267  CG1 ILE A  84     -23.061  56.651 -95.404  1.00 98.70           C  
ANISOU 1267  CG1 ILE A  84    16241   5115  16147  -1096   1420    738
ATOM   1268  CG2 ILE A  84     -21.931  54.436 -95.831  1.00 99.98           C  
ANISOU 1268  CG2 ILE A  84    16103   5451  16434   -988   1484   1055
ATOM   1269  CD1 ILE A  84     -24.206  56.360 -96.386  1.00107.76           C  
ANISOU 1269  CD1 ILE A  84    17433   6422  17087   -868   1598    775
ATOM   1270  H   ILE A  84     -20.650  58.395 -95.296  1.00  0.00           H  
ATOM   1271  HA  ILE A  84     -20.758  55.803 -93.852  1.00  0.00           H  
ATOM   1272  HB  ILE A  84     -21.437  56.302 -96.763  1.00  0.00           H  
ATOM   1273 HG13 ILE A  84     -22.942  57.734 -95.367  1.00  0.00           H  
ATOM   1274 HG12 ILE A  84     -23.364  56.349 -94.400  1.00  0.00           H  
ATOM   1275 HG21 ILE A  84     -22.696  54.170 -96.559  1.00  0.00           H  
ATOM   1276 HG22 ILE A  84     -21.024  53.903 -96.112  1.00  0.00           H  
ATOM   1277 HG23 ILE A  84     -22.252  54.046 -94.863  1.00  0.00           H  
ATOM   1278 HD11 ILE A  84     -24.927  57.177 -96.389  1.00  0.00           H  
ATOM   1279 HD12 ILE A  84     -23.843  56.241 -97.407  1.00  0.00           H  
ATOM   1280 HD13 ILE A  84     -24.747  55.454 -96.113  1.00  0.00           H  
ATOM   1281  N   LEU A  85     -18.671  54.833 -94.727  1.00102.56           N  
ANISOU 1281  N   LEU A  85    16042   5622  17303  -1461   1112   1210
ATOM   1282  CA  LEU A  85     -17.457  54.204 -95.234  1.00101.77           C  
ANISOU 1282  CA  LEU A  85    15641   5627  17401  -1432   1158   1443
ATOM   1283  C   LEU A  85     -17.815  52.984 -96.077  1.00105.87           C  
ANISOU 1283  C   LEU A  85    16186   6203  17835  -1159   1364   1569
ATOM   1284  O   LEU A  85     -18.401  52.024 -95.579  1.00105.09           O  
ANISOU 1284  O   LEU A  85    16184   6209  17538  -1038   1310   1529
ATOM   1285  CB  LEU A  85     -16.537  53.795 -94.082  1.00101.67           C  
ANISOU 1285  CB  LEU A  85    15403   5809  17416  -1567    887   1481
ATOM   1286  CG  LEU A  85     -16.051  54.939 -93.177  1.00101.63           C  
ANISOU 1286  CG  LEU A  85    15381   5786  17446  -1883    640   1330
ATOM   1287  CD1 LEU A  85     -15.205  54.345 -92.041  1.00 97.22           C  
ANISOU 1287  CD1 LEU A  85    14570   5479  16892  -2009    357   1415
ATOM   1288  CD2 LEU A  85     -15.282  56.020 -93.961  1.00106.81           C  
ANISOU 1288  CD2 LEU A  85    15945   6263  18375  -2053    740   1366
ATOM   1289  H   LEU A  85     -19.061  54.493 -93.860  1.00  0.00           H  
ATOM   1290  HA  LEU A  85     -16.930  54.921 -95.864  1.00  0.00           H  
ATOM   1291  HB3 LEU A  85     -15.672  53.280 -94.500  1.00  0.00           H  
ATOM   1292  HB2 LEU A  85     -17.048  53.053 -93.466  1.00  0.00           H  
ATOM   1293  HG  LEU A  85     -16.920  55.414 -92.723  1.00  0.00           H  
ATOM   1294 HD11 LEU A  85     -14.403  55.005 -91.707  1.00  0.00           H  
ATOM   1295 HD12 LEU A  85     -15.827  54.122 -91.179  1.00  0.00           H  
ATOM   1296 HD13 LEU A  85     -14.754  53.404 -92.348  1.00  0.00           H  
ATOM   1297 HD21 LEU A  85     -14.414  56.400 -93.422  1.00  0.00           H  
ATOM   1298 HD22 LEU A  85     -14.919  55.639 -94.916  1.00  0.00           H  
ATOM   1299 HD23 LEU A  85     -15.926  56.875 -94.171  1.00  0.00           H  
ATOM   1300  N   LYS A  86     -17.460  53.029 -97.356  1.00106.75           N  
ANISOU 1300  N   LYS A  86    16229   6241  18091  -1078   1608   1715
ATOM   1301  CA  LYS A  86     -17.780  51.947 -98.278  1.00 95.21           C  
ANISOU 1301  CA  LYS A  86    14824   4811  16540   -846   1834   1810
ATOM   1302  C   LYS A  86     -16.573  51.044 -98.499  1.00102.52           C  
ANISOU 1302  C   LYS A  86    15468   5839  17647   -767   1909   2013
ATOM   1303  O   LYS A  86     -15.490  51.516 -98.841  1.00120.59           O  
ANISOU 1303  O   LYS A  86    17514   8117  20187   -855   1956   2148
ATOM   1304  CB  LYS A  86     -18.260  52.522 -99.612  1.00101.29           C  
ANISOU 1304  CB  LYS A  86    15664   5583  17239   -773   2077   1805
ATOM   1305  CG  LYS A  86     -18.846  51.467-100.575  1.00 96.40           C  
ANISOU 1305  CG  LYS A  86    15086   5080  16460   -562   2321   1860
ATOM   1306  CD  LYS A  86     -19.473  52.078-101.840  1.00101.02           C  
ANISOU 1306  CD  LYS A  86    15754   5659  16968   -530   2531   1876
ATOM   1307  CE  LYS A  86     -20.182  51.024-102.707  1.00115.42           C  
ANISOU 1307  CE  LYS A  86    17660   7576  18618   -365   2773   1918
ATOM   1308  NZ  LYS A  86     -20.857  51.629-103.869  1.00131.67           N1+
ANISOU 1308  NZ  LYS A  86    19575   9554  20900   -310   2929   2088
ATOM   1309  H   LYS A  86     -16.955  53.828 -97.712  1.00  0.00           H  
ATOM   1310  HA  LYS A  86     -18.585  51.351 -97.848  1.00  0.00           H  
ATOM   1311  HB3 LYS A  86     -17.456  53.073-100.103  1.00  0.00           H  
ATOM   1312  HB2 LYS A  86     -19.043  53.252 -99.403  1.00  0.00           H  
ATOM   1313  HG3 LYS A  86     -19.598  50.880-100.043  1.00  0.00           H  
ATOM   1314  HG2 LYS A  86     -18.069  50.760-100.873  1.00  0.00           H  
ATOM   1315  HD3 LYS A  86     -18.692  52.563-102.428  1.00  0.00           H  
ATOM   1316  HD2 LYS A  86     -20.175  52.865-101.564  1.00  0.00           H  
ATOM   1317  HE3 LYS A  86     -20.930  50.497-102.115  1.00  0.00           H  
ATOM   1318  HE2 LYS A  86     -19.469  50.278-103.059  1.00  0.00           H  
ATOM   1319  HZ1 LYS A  86     -20.182  52.088-104.462  1.00  0.00           H  
ATOM   1320  HZ2 LYS A  86     -21.343  50.918-104.399  1.00  0.00           H  
ATOM   1321  HZ3 LYS A  86     -21.552  52.297-103.569  1.00  0.00           H  
ATOM   1322  N   CYS A  87     -16.764  49.744 -98.300  1.00110.14           N  
ANISOU 1322  N   CYS A  87    16458   6892  18498   -598   1935   2043
ATOM   1323  CA  CYS A  87     -15.696  48.774 -98.516  1.00113.54           C  
ANISOU 1323  CA  CYS A  87    16635   7396  19108   -475   2043   2246
ATOM   1324  C   CYS A  87     -15.623  48.378 -99.988  1.00123.32           C  
ANISOU 1324  C   CYS A  87    17924   8551  20381   -321   2406   2331
ATOM   1325  O   CYS A  87     -16.635  48.031-100.598  1.00125.07           O  
ANISOU 1325  O   CYS A  87    18422   8716  20382   -228   2547   2232
ATOM   1326  CB  CYS A  87     -15.903  47.538 -97.639  1.00100.76           C  
ANISOU 1326  CB  CYS A  87    15032   5881  17372   -353   1929   2256
ATOM   1327  SG  CYS A  87     -14.556  46.293 -97.696  1.00146.18           S  
ANISOU 1327  SG  CYS A  87    20434  11717  23389   -186   2031   2537
ATOM   1328  H   CYS A  87     -17.665  49.407 -97.992  1.00  0.00           H  
ATOM   1329  HA  CYS A  87     -14.750  49.238 -98.238  1.00  0.00           H  
ATOM   1330  HB3 CYS A  87     -16.835  47.037 -97.903  1.00  0.00           H  
ATOM   1331  HB2 CYS A  87     -16.008  47.840 -96.598  1.00  0.00           H  
ATOM   1332  N   ASN A  88     -14.422  48.432-100.554  1.00127.84           N  
ANISOU 1332  N   ASN A  88    18223   9130  21221   -307   2558   2517
ATOM   1333  CA  ASN A  88     -14.238  48.191-101.981  1.00125.43           C  
ANISOU 1333  CA  ASN A  88    17958   8749  20949   -186   2925   2598
ATOM   1334  C   ASN A  88     -13.548  46.869-102.301  1.00119.20           C  
ANISOU 1334  C   ASN A  88    17038   7985  20269     31   3150   2740
ATOM   1335  O   ASN A  88     -13.342  46.541-103.469  1.00126.94           O  
ANISOU 1335  O   ASN A  88    18065   8904  21265    143   3486   2796
ATOM   1336  CB  ASN A  88     -13.464  49.347-102.618  1.00136.16           C  
ANISOU 1336  CB  ASN A  88    19141  10067  22526   -326   3012   2703
ATOM   1337  CG  ASN A  88     -14.064  50.701-102.286  1.00138.43           C  
ANISOU 1337  CG  ASN A  88    19597  10276  22723   -517   2857   2569
ATOM   1338  OD1 ASN A  88     -15.121  51.070-102.777  1.00137.79           O  
ANISOU 1338  OD1 ASN A  88    19815  10155  22384   -497   2801   2407
ATOM   1339  ND2 ASN A  88     -13.422  51.420-101.384  1.00141.37           N  
ANISOU 1339  ND2 ASN A  88    19772  10616  23325   -704   2797   2644
ATOM   1340  H   ASN A  88     -13.609  48.644 -99.994  1.00  0.00           H  
ATOM   1341  HA  ASN A  88     -15.226  48.165-102.440  1.00  0.00           H  
ATOM   1342  HB3 ASN A  88     -13.458  49.236-103.703  1.00  0.00           H  
ATOM   1343  HB2 ASN A  88     -12.419  49.322-102.310  1.00  0.00           H  
ATOM   1344 HD22 ASN A  88     -13.832  52.275-101.056  1.00  0.00           H  
ATOM   1345 HD21 ASN A  88     -12.674  50.979-100.859  1.00  0.00           H  
ATOM   1346  N   ASN A  89     -13.186  46.117-101.265  1.00105.13           N  
ANISOU 1346  N   ASN A  89    15099   6288  18558     94   2977   2805
ATOM   1347  CA  ASN A  89     -12.565  44.810-101.457  1.00114.13           C  
ANISOU 1347  CA  ASN A  89    16116   7425  19824    327   3191   2953
ATOM   1348  C   ASN A  89     -13.481  43.906-102.273  1.00116.52           C  
ANISOU 1348  C   ASN A  89    16777   7611  19886    481   3462   2825
ATOM   1349  O   ASN A  89     -14.695  43.892-102.071  1.00130.05           O  
ANISOU 1349  O   ASN A  89    18796   9303  21313    431   3348   2636
ATOM   1350  CB  ASN A  89     -12.229  44.155-100.104  1.00  0.00           C  
ATOM   1351  CG  ASN A  89     -10.891  44.625 -99.511  1.00  0.00           C  
ATOM   1352  OD1 ASN A  89     -10.577  45.811 -99.494  1.00  0.00           O  
ATOM   1353  ND2 ASN A  89     -10.053  43.713 -99.036  1.00  0.00           N  
ATOM   1354  HB2 ASN A  89     -13.014  44.367 -99.382  1.00  0.00           H  
ATOM   1355  HB3 ASN A  89     -12.178  43.070-100.212  1.00  0.00           H  
ATOM   1356 HD22 ASN A  89      -9.149  44.001 -98.685  1.00  0.00           H  
ATOM   1357 HD21 ASN A  89     -10.284  42.731 -99.032  1.00  0.00           H  
ATOM   1358  H   ASN A  89     -13.339  46.448-100.323  1.00  0.00           H  
ATOM   1359  HA  ASN A  89     -11.637  44.949-102.011  1.00  0.00           H  
ATOM   1360  N   ARG A  90     -12.894  43.154-103.196  1.00113.35           N  
ANISOU 1360  N   ARG A  90    16334   7135  19599    660   3829   2924
ATOM   1361  CA  ARG A  90     -13.672  42.346-104.128  1.00129.63           C  
ANISOU 1361  CA  ARG A  90    18750   9078  21427    773   4122   2787
ATOM   1362  C   ARG A  90     -14.304  41.122-103.465  1.00134.48           C  
ANISOU 1362  C   ARG A  90    19539   9647  21909    889   4066   2716
ATOM   1363  O   ARG A  90     -15.468  40.807-103.712  1.00136.56           O  
ANISOU 1363  O   ARG A  90    20151   9861  21875    858   4082   2527
ATOM   1364  CB  ARG A  90     -12.800  41.921-105.324  1.00  0.00           C  
ATOM   1365  CG  ARG A  90     -12.168  43.059-106.157  1.00  0.00           C  
ATOM   1366  CD  ARG A  90     -13.116  43.737-107.164  1.00  0.00           C  
ATOM   1367  NE  ARG A  90     -14.095  44.645-106.550  1.00  0.00           N  
ATOM   1368  CZ  ARG A  90     -14.012  45.978-106.451  1.00  0.00           C  
ATOM   1369  NH1 ARG A  90     -12.936  46.646-106.879  1.00  0.00           N  
ATOM   1370  NH2 ARG A  90     -15.047  46.638-105.929  1.00  0.00           N1+
ATOM   1371  HB2 ARG A  90     -11.991  41.291-104.948  1.00  0.00           H  
ATOM   1372  HB3 ARG A  90     -13.383  41.279-105.978  1.00  0.00           H  
ATOM   1373  HG2 ARG A  90     -11.770  43.810-105.474  1.00  0.00           H  
ATOM   1374  HG3 ARG A  90     -11.305  42.688-106.712  1.00  0.00           H  
ATOM   1375  HD2 ARG A  90     -12.605  44.154-108.032  1.00  0.00           H  
ATOM   1376  HD3 ARG A  90     -13.746  42.946-107.571  1.00  0.00           H  
ATOM   1377  HE  ARG A  90     -14.927  44.222-106.140  1.00  0.00           H  
ATOM   1378 HH12 ARG A  90     -12.878  47.650-106.793  1.00  0.00           H  
ATOM   1379 HH11 ARG A  90     -12.148  46.151-107.268  1.00  0.00           H  
ATOM   1380 HH22 ARG A  90     -15.037  47.639-105.803  1.00  0.00           H  
ATOM   1381 HH21 ARG A  90     -15.845  46.101-105.592  1.00  0.00           H  
ATOM   1382  H   ARG A  90     -11.887  43.133-103.264  1.00  0.00           H  
ATOM   1383  HA  ARG A  90     -14.480  42.969-104.512  1.00  0.00           H  
ATOM   1384  N   ASP A  91     -13.536  40.437-102.624  1.00133.38           N  
ANISOU 1384  N   ASP A  91    19146   9535  21999   1017   3997   2888
ATOM   1385  CA  ASP A  91     -14.018  39.226-101.968  1.00129.63           C  
ANISOU 1385  CA  ASP A  91    18814   9001  21439   1143   3963   2866
ATOM   1386  C   ASP A  91     -14.200  39.391-100.462  1.00126.76           C  
ANISOU 1386  C   ASP A  91    18332   8775  21055   1056   3532   2907
ATOM   1387  O   ASP A  91     -13.851  38.503 -99.684  1.00126.36           O  
ANISOU 1387  O   ASP A  91    18160   8732  21118   1191   3471   3053
ATOM   1388  CB  ASP A  91     -13.079  38.042-102.265  1.00  0.00           C  
ATOM   1389  CG  ASP A  91     -11.565  38.231-102.055  1.00  0.00           C  
ATOM   1390  OD1 ASP A  91     -11.134  39.326-101.631  1.00  0.00           O  
ATOM   1391  OD2 ASP A  91     -10.845  37.250-102.342  1.00  0.00           O1-
ATOM   1392  HB2 ASP A  91     -13.399  37.157-101.710  1.00  0.00           H  
ATOM   1393  HB3 ASP A  91     -13.227  37.815-103.318  1.00  0.00           H  
ATOM   1394  H   ASP A  91     -12.597  40.752-102.427  1.00  0.00           H  
ATOM   1395  HA  ASP A  91     -14.993  38.987-102.393  1.00  0.00           H  
ATOM   1396  N   PHE A  92     -14.752  40.532-100.060  1.00121.46           N  
ANISOU 1396  N   PHE A  92    17708   8209  20234    834   3246   2784
ATOM   1397  CA  PHE A  92     -15.002  40.815 -98.652  1.00112.51           C  
ANISOU 1397  CA  PHE A  92    16506   7213  19029    718   2844   2781
ATOM   1398  C   PHE A  92     -16.213  40.038 -98.143  1.00118.62           C  
ANISOU 1398  C   PHE A  92    17593   7952  19525    744   2773   2641
ATOM   1399  O   PHE A  92     -17.312  40.158 -98.687  1.00130.12           O  
ANISOU 1399  O   PHE A  92    19356   9353  20733    685   2850   2436
ATOM   1400  CB  PHE A  92     -15.208  42.313 -98.442  1.00107.94           C  
ANISOU 1400  CB  PHE A  92    15906   6721  18387    474   2609   2670
ATOM   1401  CG  PHE A  92     -15.376  42.732 -96.997  1.00114.09           C  
ANISOU 1401  CG  PHE A  92    16656   7637  19056    330   2215   2625
ATOM   1402  CD1 PHE A  92     -14.328  42.485 -96.089  1.00123.18           C  
ANISOU 1402  CD1 PHE A  92    17508   8926  20369    337   2004   2817
ATOM   1403  CD2 PHE A  92     -16.586  43.291 -96.533  1.00103.61           C  
ANISOU 1403  CD2 PHE A  92    15596   6312  17457    188   2062   2398
ATOM   1404  CE1 PHE A  92     -14.514  42.737 -94.743  1.00126.50           C  
ANISOU 1404  CE1 PHE A  92    17924   9492  20650    184   1641   2767
ATOM   1405  CE2 PHE A  92     -16.736  43.570 -95.182  1.00110.26           C  
ANISOU 1405  CE2 PHE A  92    16435   7278  18181     54   1730   2339
ATOM   1406  CZ  PHE A  92     -15.714  43.260 -94.291  1.00125.16           C  
ANISOU 1406  CZ  PHE A  92    18049   9308  20197     41   1516   2514
ATOM   1407  H   PHE A  92     -15.012  41.234-100.738  1.00  0.00           H  
ATOM   1408  HA  PHE A  92     -14.129  40.504 -98.079  1.00  0.00           H  
ATOM   1409  HB3 PHE A  92     -16.049  42.678 -99.035  1.00  0.00           H  
ATOM   1410  HB2 PHE A  92     -14.333  42.829 -98.819  1.00  0.00           H  
ATOM   1411  HD1 PHE A  92     -13.386  42.073 -96.421  1.00  0.00           H  
ATOM   1412  HD2 PHE A  92     -17.396  43.500 -97.218  1.00  0.00           H  
ATOM   1413  HE1 PHE A  92     -13.722  42.512 -94.046  1.00  0.00           H  
ATOM   1414  HE2 PHE A  92     -17.659  43.996 -94.814  1.00  0.00           H  
ATOM   1415  HZ  PHE A  92     -15.840  43.408 -93.230  1.00  0.00           H  
ATOM   1416  N   ASN A  93     -16.007  39.247 -97.094  1.00 99.42           N  
ANISOU 1416  N   ASN A  93    15063   5578  17135    824   2621   2769
ATOM   1417  CA  ASN A  93     -17.045  38.350 -96.596  1.00 75.42           C  
ANISOU 1417  CA  ASN A  93    12296   2492  13867    866   2587   2678
ATOM   1418  C   ASN A  93     -17.971  38.977 -95.557  1.00 69.18           C  
ANISOU 1418  C   ASN A  93    11629   1836  12819    679   2248   2534
ATOM   1419  O   ASN A  93     -18.589  38.271 -94.762  1.00 86.48           O  
ANISOU 1419  O   ASN A  93    13948   4049  14861    702   2142   2527
ATOM   1420  CB  ASN A  93     -16.425  37.061 -96.046  1.00 82.08           C  
ANISOU 1420  CB  ASN A  93    13006   3299  14880   1072   2639   2910
ATOM   1421  CG  ASN A  93     -15.835  36.106 -97.082  1.00 98.05           C  
ANISOU 1421  CG  ASN A  93    14699   5526  17031   1038   2306   3123
ATOM   1422  OD1 ASN A  93     -14.744  36.335 -97.586  1.00 94.02           O  
ANISOU 1422  OD1 ASN A  93    14134   5180  16410    831   2003   3045
ATOM   1423  ND2 ASN A  93     -16.498  34.990 -97.373  1.00128.77           N  
ANISOU 1423  ND2 ASN A  93    18367   9404  21156   1240   2365   3400
ATOM   1424  H   ASN A  93     -15.115  39.258 -96.621  1.00  0.00           H  
ATOM   1425  HA  ASN A  93     -17.663  38.070 -97.449  1.00  0.00           H  
ATOM   1426  HB3 ASN A  93     -17.172  36.471 -95.513  1.00  0.00           H  
ATOM   1427  HB2 ASN A  93     -15.663  37.295 -95.301  1.00  0.00           H  
ATOM   1428 HD22 ASN A  93     -16.068  34.335 -98.003  1.00  0.00           H  
ATOM   1429 HD21 ASN A  93     -17.394  34.746 -96.953  1.00  0.00           H  
ATOM   1430  N   GLY A  94     -18.059  40.302 -95.559  1.00 71.51           N  
ANISOU 1430  N   GLY A  94    11890   2209  13071    498   2098   2423
ATOM   1431  CA  GLY A  94     -18.980  41.002 -94.681  1.00 82.25           C  
ANISOU 1431  CA  GLY A  94    13393   3668  14188    327   1828   2255
ATOM   1432  C   GLY A  94     -18.441  41.348 -93.304  1.00 84.06           C  
ANISOU 1432  C   GLY A  94    13424   4077  14439    221   1489   2340
ATOM   1433  O   GLY A  94     -18.878  42.322 -92.693  1.00 84.84           O  
ANISOU 1433  O   GLY A  94    13585   4255  14395     40   1277   2192
ATOM   1434  H   GLY A  94     -17.478  40.846 -96.181  1.00  0.00           H  
ATOM   1435  HA3 GLY A  94     -19.892  40.414 -94.573  1.00  0.00           H  
ATOM   1436  HA2 GLY A  94     -19.324  41.912 -95.172  1.00  0.00           H  
ATOM   1437  N   THR A  95     -17.500  40.553 -92.807  1.00 89.36           N  
ANISOU 1437  N   THR A  95    13858   4814  15279    331   1441   2582
ATOM   1438  CA  THR A  95     -16.908  40.809 -91.496  1.00 97.19           C  
ANISOU 1438  CA  THR A  95    14638   6014  16276    219   1097   2696
ATOM   1439  C   THR A  95     -15.386  40.785 -91.551  1.00110.77           C  
ANISOU 1439  C   THR A  95    15949   7814  18326    266   1070   2968
ATOM   1440  O   THR A  95     -14.793  39.952 -92.236  1.00121.12           O  
ANISOU 1440  O   THR A  95    17136   9024  19859    481   1321   3149
ATOM   1441  CB  THR A  95     -17.394  39.796 -90.438  1.00103.71           C  
ANISOU 1441  CB  THR A  95    15564   6918  16924    287    965   2770
ATOM   1442  OG1 THR A  95     -16.862  40.033 -89.143  1.00112.67           O  
ANISOU 1442  OG1 THR A  95    16662   7932  18215    538   1201   2967
ATOM   1443  CG2 THR A  95     -17.147  38.312 -90.768  1.00105.26           C  
ANISOU 1443  CG2 THR A  95    16127   7077  16790    207    956   2508
ATOM   1444  H   THR A  95     -17.181  39.755 -93.337  1.00  0.00           H  
ATOM   1445  HA  THR A  95     -17.217  41.804 -91.176  1.00  0.00           H  
ATOM   1446  HB  THR A  95     -18.471  39.928 -90.339  1.00  0.00           H  
ATOM   1447  HG1 THR A  95     -17.117  40.917 -88.844  1.00  0.00           H  
ATOM   1448 HG21 THR A  95     -17.582  37.667 -90.004  1.00  0.00           H  
ATOM   1449 HG22 THR A  95     -17.604  38.033 -91.718  1.00  0.00           H  
ATOM   1450 HG23 THR A  95     -16.085  38.074 -90.826  1.00  0.00           H  
ATOM   1451  N   GLY A  96     -14.758  41.705 -90.825  1.00109.23           N  
ANISOU 1451  N   GLY A  96    15541   7797  18165     58    775   2993
ATOM   1452  CA  GLY A  96     -13.310  41.774 -90.772  1.00113.28           C  
ANISOU 1452  CA  GLY A  96    15624   8430  18988     61    700   3263
ATOM   1453  C   GLY A  96     -12.761  43.047 -91.383  1.00123.58           C  
ANISOU 1453  C   GLY A  96    16789   9716  20448   -123    711   3187
ATOM   1454  O   GLY A  96     -13.522  43.881 -91.871  1.00133.32           O  
ANISOU 1454  O   GLY A  96    18277  10828  21552   -237    787   2929
ATOM   1455  H   GLY A  96     -15.290  42.378 -90.293  1.00  0.00           H  
ATOM   1456  HA3 GLY A  96     -12.887  40.913 -91.289  1.00  0.00           H  
ATOM   1457  HA2 GLY A  96     -12.982  41.699 -89.735  1.00  0.00           H  
ATOM   1458  N   PRO A  97     -11.429  43.202 -91.357  1.00126.24           N  
ANISOU 1458  N   PRO A  97    16706  10177  21082   -152    639   3434
ATOM   1459  CA  PRO A  97     -10.737  44.386 -91.880  1.00121.98           C  
ANISOU 1459  CA  PRO A  97    15977   9635  20733   -347    639   3408
ATOM   1460  C   PRO A  97     -10.993  44.615 -93.368  1.00119.87           C  
ANISOU 1460  C   PRO A  97    15857   9129  20558   -241   1039   3312
ATOM   1461  O   PRO A  97     -11.337  43.679 -94.091  1.00120.75           O  
ANISOU 1461  O   PRO A  97    16108   9101  20669     15   1343   3340
ATOM   1462  CB  PRO A  97      -9.258  44.055 -91.651  1.00114.36           C  
ANISOU 1462  CB  PRO A  97    14498   8854  20099   -307    550   3769
ATOM   1463  CG  PRO A  97      -9.235  43.094 -90.482  1.00121.60           C  
ANISOU 1463  CG  PRO A  97    15352   9938  20912   -203    332   3940
ATOM   1464  CD  PRO A  97     -10.482  42.267 -90.735  1.00122.13           C  
ANISOU 1464  CD  PRO A  97    15843   9822  20739     -4    534   3782
ATOM   1465  HA  PRO A  97     -11.018  45.270 -91.308  1.00  0.00           H  
ATOM   1466  HB3 PRO A  97      -8.659  44.946 -91.461  1.00  0.00           H  
ATOM   1467  HB2 PRO A  97      -8.829  43.559 -92.525  1.00  0.00           H  
ATOM   1468  HG3 PRO A  97      -9.343  43.649 -89.548  1.00  0.00           H  
ATOM   1469  HG2 PRO A  97      -8.322  42.500 -90.420  1.00  0.00           H  
ATOM   1470  HD2 PRO A  97     -10.275  41.460 -91.441  1.00  0.00           H  
ATOM   1471  HD3 PRO A  97     -10.822  41.823 -89.800  1.00  0.00           H  
ATOM   1472  N   CYS A  98     -10.821  45.856 -93.811  1.00114.33           N  
ANISOU 1472  N   CYS A  98    15135   8380  19926   -453   1038   3200
ATOM   1473  CA  CYS A  98     -10.974  46.208 -95.218  1.00115.85           C  
ANISOU 1473  CA  CYS A  98    15442   8374  20202   -384   1395   3138
ATOM   1474  C   CYS A  98      -9.903  47.216 -95.619  1.00124.95           C  
ANISOU 1474  C   CYS A  98    16283   9554  21638   -564   1396   3244
ATOM   1475  O   CYS A  98      -9.940  48.371 -95.198  1.00125.33           O  
ANISOU 1475  O   CYS A  98    16349   9619  21652   -847   1178   3112
ATOM   1476  CB  CYS A  98     -12.368  46.781 -95.476  1.00115.81           C  
ANISOU 1476  CB  CYS A  98    15881   8221  19901   -452   1434   2830
ATOM   1477  SG  CYS A  98     -12.779  47.217 -97.207  1.00191.82           S  
ANISOU 1477  SG  CYS A  98    25689  17632  29562   -370   1849   2765
ATOM   1478  H   CYS A  98     -10.576  46.593 -93.166  1.00  0.00           H  
ATOM   1479  HA  CYS A  98     -10.849  45.307 -95.819  1.00  0.00           H  
ATOM   1480  HB3 CYS A  98     -12.534  47.662 -94.856  1.00  0.00           H  
ATOM   1481  HB2 CYS A  98     -13.107  46.049 -95.147  1.00  0.00           H  
ATOM   1482  N   THR A  99      -8.948  46.773 -96.432  1.00131.21           N  
ANISOU 1482  N   THR A  99    16794  10340  22718   -404   1659   3482
ATOM   1483  CA  THR A  99      -7.814  47.611 -96.816  1.00138.87           C  
ANISOU 1483  CA  THR A  99    17411  11359  23996   -564   1681   3633
ATOM   1484  C   THR A  99      -8.184  48.682 -97.841  1.00136.55           C  
ANISOU 1484  C   THR A  99    17316  10883  23684   -685   1881   3479
ATOM   1485  O   THR A  99      -7.544  49.731 -97.910  1.00136.86           O  
ANISOU 1485  O   THR A  99    17161  10938  23901   -925   1804   3516
ATOM   1486  CB  THR A  99      -6.659  46.745 -97.353  1.00  0.00           C  
ATOM   1487  OG1 THR A  99      -7.141  45.872 -98.373  1.00  0.00           O  
ATOM   1488  CG2 THR A  99      -6.049  45.852 -96.263  1.00  0.00           C  
ATOM   1489  HB  THR A  99      -5.876  47.381 -97.772  1.00  0.00           H  
ATOM   1490  HG1 THR A  99      -7.370  46.404 -99.147  1.00  0.00           H  
ATOM   1491 HG21 THR A  99      -5.221  45.263 -96.656  1.00  0.00           H  
ATOM   1492 HG22 THR A  99      -5.661  46.454 -95.440  1.00  0.00           H  
ATOM   1493 HG23 THR A  99      -6.780  45.159 -95.846  1.00  0.00           H  
ATOM   1494  H   THR A  99      -8.995  45.834 -96.802  1.00  0.00           H  
ATOM   1495  HA  THR A  99      -7.458  48.119 -95.919  1.00  0.00           H  
ATOM   1496  N   ASN A 100      -9.214  48.414 -98.636  1.00135.09           N  
ANISOU 1496  N   ASN A 100    17514  10530  23285   -531   2133   3321
ATOM   1497  CA  ASN A 100      -9.649  49.351 -99.665  1.00136.05           C  
ANISOU 1497  CA  ASN A 100    17842  10488  23363   -615   2333   3205
ATOM   1498  C   ASN A 100     -10.958  50.038 -99.282  1.00125.78           C  
ANISOU 1498  C   ASN A 100    16932   9096  21763   -746   2162   2924
ATOM   1499  O   ASN A 100     -12.040  49.588 -99.658  1.00120.53           O  
ANISOU 1499  O   ASN A 100    16598   8348  20848   -603   2286   2789
ATOM   1500  CB  ASN A 100      -9.791  48.632-101.009  1.00146.04           C  
ANISOU 1500  CB  ASN A 100    19233  11647  24608   -360   2770   3259
ATOM   1501  CG  ASN A 100      -8.520  47.885-101.401  1.00167.91           C  
ANISOU 1501  CG  ASN A 100    22124  14288  27385   -446   2999   3227
ATOM   1502  OD1 ASN A 100      -7.495  48.502-101.656  1.00169.37           O  
ANISOU 1502  OD1 ASN A 100    22444  14408  27501   -654   2846   3100
ATOM   1503  ND2 ASN A 100      -8.548  46.559-101.387  1.00192.68           N  
ANISOU 1503  ND2 ASN A 100    25223  17382  30605   -279   3385   3350
ATOM   1504  H   ASN A 100      -9.716  47.544 -98.536  1.00  0.00           H  
ATOM   1505  HA  ASN A 100      -8.882  50.118 -99.771  1.00  0.00           H  
ATOM   1506  HB3 ASN A 100     -10.016  49.355-101.794  1.00  0.00           H  
ATOM   1507  HB2 ASN A 100     -10.626  47.931-100.994  1.00  0.00           H  
ATOM   1508 HD22 ASN A 100      -7.744  46.019-101.670  1.00  0.00           H  
ATOM   1509 HD21 ASN A 100      -9.363  46.091-101.000  1.00  0.00           H  
ATOM   1510  N   VAL A 101     -10.851  51.131 -98.533  1.00117.71           N  
ANISOU 1510  N   VAL A 101    15865   8088  20773  -1024   1884   2835
ATOM   1511  CA  VAL A 101     -12.025  51.838 -98.032  1.00115.60           C  
ANISOU 1511  CA  VAL A 101    15943   7727  20251  -1147   1721   2570
ATOM   1512  C   VAL A 101     -12.202  53.207 -98.685  1.00130.25           C  
ANISOU 1512  C   VAL A 101    17910   9404  22175  -1317   1811   2495
ATOM   1513  O   VAL A 101     -11.265  54.004 -98.745  1.00138.91           O  
ANISOU 1513  O   VAL A 101    18769  10491  23520  -1516   1775   2589
ATOM   1514  CB  VAL A 101     -11.955  52.028 -96.503  1.00112.13           C  
ANISOU 1514  CB  VAL A 101    15450   7418  19738  -1340   1325   2472
ATOM   1515  CG1 VAL A 101     -13.273  52.549 -95.890  1.00110.24           C  
ANISOU 1515  CG1 VAL A 101    15560   7056  19268  -1479   1198   2189
ATOM   1516  CG2 VAL A 101     -11.514  50.774 -95.751  1.00125.32           C  
ANISOU 1516  CG2 VAL A 101    17063   9255  21297  -1161   1224   2547
ATOM   1517  H   VAL A 101      -9.939  51.494 -98.296  1.00  0.00           H  
ATOM   1518  HA  VAL A 101     -12.906  51.237 -98.259  1.00  0.00           H  
ATOM   1519  HB  VAL A 101     -11.198  52.786 -96.286  1.00  0.00           H  
ATOM   1520 HG11 VAL A 101     -13.213  52.605 -94.803  1.00  0.00           H  
ATOM   1521 HG12 VAL A 101     -13.519  53.552 -96.237  1.00  0.00           H  
ATOM   1522 HG13 VAL A 101     -14.111  51.898 -96.143  1.00  0.00           H  
ATOM   1523 HG21 VAL A 101     -11.571  50.903 -94.671  1.00  0.00           H  
ATOM   1524 HG22 VAL A 101     -12.115  49.907 -96.024  1.00  0.00           H  
ATOM   1525 HG23 VAL A 101     -10.472  50.568 -95.989  1.00  0.00           H  
ATOM   1526  N   SER A 102     -13.411  53.472 -99.169  1.00122.95           N  
ANISOU 1526  N   SER A 102    17338   8341  21037  -1241   1926   2344
ATOM   1527  CA  SER A 102     -13.743  54.772 -99.736  1.00124.86           C  
ANISOU 1527  CA  SER A 102    17723   8395  21326  -1375   2008   2282
ATOM   1528  C   SER A 102     -14.758  55.491 -98.854  1.00120.63           C  
ANISOU 1528  C   SER A 102    17456   7769  20610  -1492   1801   2033
ATOM   1529  O   SER A 102     -15.157  54.975 -97.809  1.00111.46           O  
ANISOU 1529  O   SER A 102    16360   6711  19277  -1481   1596   1910
ATOM   1530  CB  SER A 102     -14.286  54.621-101.159  1.00126.06           C  
ANISOU 1530  CB  SER A 102    18043   8457  21396  -1190   2337   2351
ATOM   1531  OG  SER A 102     -14.392  55.844-101.871  1.00129.86           O  
ANISOU 1531  OG  SER A 102    18789   8969  21584  -1000   2366   2240
ATOM   1532  H   SER A 102     -14.129  52.762 -99.150  1.00  0.00           H  
ATOM   1533  HA  SER A 102     -12.834  55.373 -99.776  1.00  0.00           H  
ATOM   1534  HB3 SER A 102     -15.254  54.115-101.160  1.00  0.00           H  
ATOM   1535  HB2 SER A 102     -13.606  54.005-101.745  1.00  0.00           H  
ATOM   1536  HG  SER A 102     -14.691  55.649-102.768  1.00  0.00           H  
ATOM   1537  N   VAL A 103     -15.174  56.680 -99.278  1.00118.56           N  
ANISOU 1537  N   VAL A 103    17350   7306  20391  -1593   1875   1970
ATOM   1538  CA  VAL A 103     -16.108  57.487 -98.501  1.00123.23           C  
ANISOU 1538  CA  VAL A 103    18199   7771  20852  -1695   1727   1736
ATOM   1539  C   VAL A 103     -17.240  58.036 -99.365  1.00128.24           C  
ANISOU 1539  C   VAL A 103    19089   8266  21369  -1560   1923   1700
ATOM   1540  O   VAL A 103     -17.011  58.846-100.263  1.00141.66           O  
ANISOU 1540  O   VAL A 103    20763   9846  23215  -1597   2089   1805
ATOM   1541  CB  VAL A 103     -15.365  58.643 -97.806  1.00  0.00           C  
ATOM   1542  CG1 VAL A 103     -16.289  59.475 -96.885  1.00  0.00           C  
ATOM   1543  CG2 VAL A 103     -14.137  58.186 -96.991  1.00  0.00           C  
ATOM   1544  HB  VAL A 103     -14.992  59.323 -98.574  1.00  0.00           H  
ATOM   1545 HG11 VAL A 103     -15.732  60.250 -96.360  1.00  0.00           H  
ATOM   1546 HG12 VAL A 103     -17.080  59.981 -97.439  1.00  0.00           H  
ATOM   1547 HG13 VAL A 103     -16.766  58.844 -96.133  1.00  0.00           H  
ATOM   1548 HG21 VAL A 103     -13.686  59.018 -96.450  1.00  0.00           H  
ATOM   1549 HG22 VAL A 103     -14.409  57.426 -96.262  1.00  0.00           H  
ATOM   1550 HG23 VAL A 103     -13.358  57.770 -97.630  1.00  0.00           H  
ATOM   1551  H   VAL A 103     -14.843  57.046-100.159  1.00  0.00           H  
ATOM   1552  HA  VAL A 103     -16.546  56.852 -97.731  1.00  0.00           H  
ATOM   1553  N   VAL A 104     -18.463  57.593 -99.086  1.00116.13           N  
ANISOU 1553  N   VAL A 104    17725   6888  19510  -1380   1895   1545
ATOM   1554  CA  VAL A 104     -19.633  58.046 -99.831  1.00110.99           C  
ANISOU 1554  CA  VAL A 104    17228   6279  18664  -1218   2049   1500
ATOM   1555  C   VAL A 104     -20.634  58.739 -98.912  1.00113.96           C  
ANISOU 1555  C   VAL A 104    17797   6600  18905  -1248   1931   1276
ATOM   1556  O   VAL A 104     -20.613  58.542 -97.697  1.00124.47           O  
ANISOU 1556  O   VAL A 104    19175   7926  20191  -1348   1734   1129
ATOM   1557  CB  VAL A 104     -20.338  56.876-100.538  1.00102.67           C  
ANISOU 1557  CB  VAL A 104    16203   5467  17338   -971   2172   1544
ATOM   1558  CG1 VAL A 104     -19.413  56.195-101.565  1.00100.18           C  
ANISOU 1558  CG1 VAL A 104    15737   5177  17150   -925   2344   1752
ATOM   1559  CG2 VAL A 104     -20.953  55.817 -99.596  1.00108.65           C  
ANISOU 1559  CG2 VAL A 104    17015   6384  17885   -911   2010   1410
ATOM   1560  H   VAL A 104     -18.600  56.925 -98.341  1.00  0.00           H  
ATOM   1561  HA  VAL A 104     -19.306  58.760-100.587  1.00  0.00           H  
ATOM   1562  HB  VAL A 104     -21.165  57.289-101.119  1.00  0.00           H  
ATOM   1563 HG11 VAL A 104     -19.953  55.448-102.147  1.00  0.00           H  
ATOM   1564 HG12 VAL A 104     -19.003  56.921-102.268  1.00  0.00           H  
ATOM   1565 HG13 VAL A 104     -18.575  55.693-101.082  1.00  0.00           H  
ATOM   1566 HG21 VAL A 104     -21.351  54.980-100.168  1.00  0.00           H  
ATOM   1567 HG22 VAL A 104     -20.220  55.421 -98.892  1.00  0.00           H  
ATOM   1568 HG23 VAL A 104     -21.788  56.218 -99.023  1.00  0.00           H  
ATOM   1569  N   THR A 105     -21.508  59.553 -99.496  1.00 97.50           N  
ANISOU 1569  N   THR A 105    15830   4456  16761  -1159   2062   1267
ATOM   1570  CA  THR A 105     -22.548  60.227 -98.726  1.00115.49           C  
ANISOU 1570  CA  THR A 105    18295   6660  18926  -1148   2005   1075
ATOM   1571  C   THR A 105     -23.855  59.437 -98.750  1.00123.25           C  
ANISOU 1571  C   THR A 105    19366   7880  19585   -928   2026   1027
ATOM   1572  O   THR A 105     -24.729  59.644 -97.909  1.00133.35           O  
ANISOU 1572  O   THR A 105    20783   9148  20734   -903   1962    862
ATOM   1573  CB  THR A 105     -22.781  61.660 -99.241  1.00  0.00           C  
ATOM   1574  OG1 THR A 105     -23.708  62.375 -98.443  1.00  0.00           O  
ATOM   1575  CG2 THR A 105     -23.268  61.766-100.699  1.00  0.00           C  
ATOM   1576  HB  THR A 105     -21.834  62.196 -99.164  1.00  0.00           H  
ATOM   1577  HG1 THR A 105     -24.457  61.795 -98.251  1.00  0.00           H  
ATOM   1578 HG21 THR A 105     -23.351  62.810-101.002  1.00  0.00           H  
ATOM   1579 HG22 THR A 105     -22.572  61.290-101.389  1.00  0.00           H  
ATOM   1580 HG23 THR A 105     -24.248  61.310-100.845  1.00  0.00           H  
ATOM   1581  H   THR A 105     -21.460  59.715-100.492  1.00  0.00           H  
ATOM   1582  HA  THR A 105     -22.212  60.292 -97.691  1.00  0.00           H  
ATOM   1583  N   CYS A 106     -23.981  58.531 -99.716  1.00118.25           N  
ANISOU 1583  N   CYS A 106    18661   7444  18825   -784   2127   1167
ATOM   1584  CA  CYS A 106     -25.185  57.716 -99.851  1.00100.62           C  
ANISOU 1584  CA  CYS A 106    16503   5434  16294   -610   2147   1137
ATOM   1585  C   CYS A 106     -24.861  56.318-100.372  1.00100.77           C  
ANISOU 1585  C   CYS A 106    16440   5657  16192   -538   2181   1220
ATOM   1586  O   CYS A 106     -23.838  56.109-101.023  1.00107.47           O  
ANISOU 1586  O   CYS A 106    17175   6470  17187   -573   2260   1349
ATOM   1587  CB  CYS A 106     -26.193  58.397-100.780  1.00 94.96           C  
ANISOU 1587  CB  CYS A 106    15865   4694  15521   -491   2290   1225
ATOM   1588  SG  CYS A 106     -27.918  58.243-100.216  1.00340.68           S  
ANISOU 1588  SG  CYS A 106    47111  35544  46788   -522   2301   1134
ATOM   1589  H   CYS A 106     -23.232  58.393-100.380  1.00  0.00           H  
ATOM   1590  HA  CYS A 106     -25.642  57.616 -98.866  1.00  0.00           H  
ATOM   1591  HB3 CYS A 106     -26.126  58.003-101.796  1.00  0.00           H  
ATOM   1592  HB2 CYS A 106     -25.989  59.464-100.868  1.00  0.00           H  
ATOM   1593  N   THR A 107     -25.740  55.364-100.082  1.00 98.84           N  
ANISOU 1593  N   THR A 107    16260   5602  15691   -441   2140   1149
ATOM   1594  CA  THR A 107     -25.582  54.003-100.578  1.00 99.98           C  
ANISOU 1594  CA  THR A 107    16368   5914  15706   -368   2195   1207
ATOM   1595  C   THR A 107     -26.132  53.902-101.994  1.00 95.05           C  
ANISOU 1595  C   THR A 107    15795   5355  14965   -279   2368   1320
ATOM   1596  O   THR A 107     -26.635  54.883-102.542  1.00 99.37           O  
ANISOU 1596  O   THR A 107    16388   5829  15540   -263   2427   1377
ATOM   1597  CB  THR A 107     -26.325  52.988 -99.694  1.00 99.28           C  
ANISOU 1597  CB  THR A 107    16347   5983  15393   -322   2085   1089
ATOM   1598  OG1 THR A 107     -27.739  53.155 -99.756  1.00 94.52           O  
ANISOU 1598  OG1 THR A 107    15859   5462  14592   -248   2106   1044
ATOM   1599  CG2 THR A 107     -25.910  53.039 -98.216  1.00105.61           C  
ANISOU 1599  CG2 THR A 107    17143   6713  16272   -419   1899    976
ATOM   1600  H   THR A 107     -26.542  55.574 -99.505  1.00  0.00           H  
ATOM   1601  HA  THR A 107     -24.521  53.752-100.591  1.00  0.00           H  
ATOM   1602  HB  THR A 107     -26.106  51.978-100.045  1.00  0.00           H  
ATOM   1603  HG1 THR A 107     -28.055  52.774-100.593  1.00  0.00           H  
ATOM   1604 HG21 THR A 107     -26.379  52.234 -97.650  1.00  0.00           H  
ATOM   1605 HG22 THR A 107     -24.832  52.927 -98.107  1.00  0.00           H  
ATOM   1606 HG23 THR A 107     -26.188  53.977 -97.742  1.00  0.00           H  
ATOM   1607  N   ASP A 108     -26.037  52.715-102.583  1.00 83.82           N  
ANISOU 1607  N   ASP A 108    14382   4049  13416   -225   2452   1359
ATOM   1608  CA  ASP A 108     -26.587  52.489-103.912  1.00 88.40           C  
ANISOU 1608  CA  ASP A 108    15053   4688  13845   -167   2604   1452
ATOM   1609  C   ASP A 108     -28.080  52.194-103.815  1.00104.28           C  
ANISOU 1609  C   ASP A 108    17189   6835  15600   -116   2542   1385
ATOM   1610  O   ASP A 108     -28.633  52.118-102.717  1.00 96.85           O  
ANISOU 1610  O   ASP A 108    16255   5941  14603   -114   2407   1267
ATOM   1611  CB  ASP A 108     -25.854  51.335-104.621  1.00  0.00           C  
ATOM   1612  CG  ASP A 108     -24.314  51.360-104.606  1.00  0.00           C  
ATOM   1613  OD1 ASP A 108     -23.723  52.435-104.358  1.00  0.00           O  
ATOM   1614  OD2 ASP A 108     -23.721  50.289-104.865  1.00  0.00           O1-
ATOM   1615  HB2 ASP A 108     -26.163  50.396-104.156  1.00  0.00           H  
ATOM   1616  HB3 ASP A 108     -26.161  51.295-105.666  1.00  0.00           H  
ATOM   1617  H   ASP A 108     -25.577  51.951-102.108  1.00  0.00           H  
ATOM   1618  HA  ASP A 108     -26.452  53.397-104.500  1.00  0.00           H  
ATOM   1619  N   GLY A 109     -28.727  52.031-104.964  1.00117.31           N  
ANISOU 1619  N   GLY A 109    18942   8535  17097    -87   2640   1474
ATOM   1620  CA  GLY A 109     -30.159  51.797-105.007  1.00111.72           C  
ANISOU 1620  CA  GLY A 109    18339   7939  16169    -55   2579   1450
ATOM   1621  C   GLY A 109     -30.557  50.411-104.541  1.00106.72           C  
ANISOU 1621  C   GLY A 109    17765   7436  15349    -60   2533   1333
ATOM   1622  O   GLY A 109     -30.493  49.449-105.305  1.00118.78           O  
ANISOU 1622  O   GLY A 109    19383   9001  16745    -79   2627   1349
ATOM   1623  H   GLY A 109     -28.222  52.068-105.838  1.00  0.00           H  
ATOM   1624  HA3 GLY A 109     -30.521  51.955-106.023  1.00  0.00           H  
ATOM   1625  HA2 GLY A 109     -30.666  52.544-104.396  1.00  0.00           H  
ATOM   1626  N   ILE A 110     -30.971  50.312-103.280  1.00 92.77           N  
ANISOU 1626  N   ILE A 110    15967   5714  13567    -53   2401   1216
ATOM   1627  CA  ILE A 110     -31.406  49.043-102.708  1.00 78.90           C  
ANISOU 1627  CA  ILE A 110    14265   4068  11645    -61   2351   1117
ATOM   1628  C   ILE A 110     -32.915  48.878-102.839  1.00 83.26           C  
ANISOU 1628  C   ILE A 110    14913   4714  12007    -57   2305   1116
ATOM   1629  O   ILE A 110     -33.677  49.732-102.389  1.00 91.68           O  
ANISOU 1629  O   ILE A 110    15959   5771  13105    -23   2238   1121
ATOM   1630  CB  ILE A 110     -31.029  48.935-101.218  1.00 79.41           C  
ANISOU 1630  CB  ILE A 110    14258   4128  11785    -67   2230   1013
ATOM   1631  CG1 ILE A 110     -29.524  49.214-100.950  1.00 88.03           C  
ANISOU 1631  CG1 ILE A 110    15239   5117  13090    -87   2249   1039
ATOM   1632  CG2 ILE A 110     -31.467  47.617-100.545  1.00 55.89           C  
ANISOU 1632  CG2 ILE A 110    11346   1254   8637    -72   2186    937
ATOM   1633  CD1 ILE A 110     -28.530  48.562-101.923  1.00 87.82           C  
ANISOU 1633  CD1 ILE A 110    15158   5074  13137   -113   2107    962
ATOM   1634  H   ILE A 110     -30.990  51.131-102.689  1.00  0.00           H  
ATOM   1635  HA  ILE A 110     -30.919  48.232-103.250  1.00  0.00           H  
ATOM   1636  HB  ILE A 110     -31.559  49.737-100.706  1.00  0.00           H  
ATOM   1637 HG13 ILE A 110     -29.257  48.932 -99.932  1.00  0.00           H  
ATOM   1638 HG12 ILE A 110     -29.366  50.293-100.989  1.00  0.00           H  
ATOM   1639 HG21 ILE A 110     -31.086  47.534 -99.528  1.00  0.00           H  
ATOM   1640 HG22 ILE A 110     -32.552  47.521-100.484  1.00  0.00           H  
ATOM   1641 HG23 ILE A 110     -31.099  46.767-101.112  1.00  0.00           H  
ATOM   1642 HD11 ILE A 110     -27.557  48.418-101.452  1.00  0.00           H  
ATOM   1643 HD12 ILE A 110     -28.880  47.590-102.268  1.00  0.00           H  
ATOM   1644 HD13 ILE A 110     -28.369  49.185-102.803  1.00  0.00           H  
ATOM   1645  N   HIS A 111     -33.340  47.780-103.456  1.00 81.94           N  
ANISOU 1645  N   HIS A 111    14859   4614  11661    -96   2350   1114
ATOM   1646  CA  HIS A 111     -34.761  47.485-103.595  1.00 79.42           C  
ANISOU 1646  CA  HIS A 111    14629   4379  11170   -124   2293   1126
ATOM   1647  C   HIS A 111     -35.273  46.702-102.392  1.00 81.84           C  
ANISOU 1647  C   HIS A 111    14939   4756  11401   -134   2207   1010
ATOM   1648  O   HIS A 111     -34.743  45.638-102.073  1.00 85.34           O  
ANISOU 1648  O   HIS A 111    15413   5206  11805   -161   2233    939
ATOM   1649  CB  HIS A 111     -35.032  46.697-104.890  1.00  0.00           C  
ATOM   1650  CG  HIS A 111     -34.465  47.080-106.227  1.00  0.00           C  
ATOM   1651  ND1 HIS A 111     -33.406  46.408-106.822  1.00  0.00           N  
ATOM   1652  CD2 HIS A 111     -34.960  47.914-107.200  1.00  0.00           C  
ATOM   1653  CE1 HIS A 111     -33.278  46.879-108.062  1.00  0.00           C  
ATOM   1654  NE2 HIS A 111     -34.198  47.787-108.363  1.00  0.00           N  
ATOM   1655  HB2 HIS A 111     -34.731  45.658-104.735  1.00  0.00           H  
ATOM   1656  HB3 HIS A 111     -36.113  46.655-105.030  1.00  0.00           H  
ATOM   1657  HD1 HIS A 111     -32.892  45.590-106.478  1.00  0.00           H  
ATOM   1658  HD2 HIS A 111     -35.835  48.547-107.167  1.00  0.00           H  
ATOM   1659  HE1 HIS A 111     -32.542  46.514-108.766  1.00  0.00           H  
ATOM   1660  H   HIS A 111     -32.673  47.127-103.842  1.00  0.00           H  
ATOM   1661  HA  HIS A 111     -35.304  48.429-103.647  1.00  0.00           H  
ATOM   1662  N   PRO A 112     -36.306  47.234-101.719  1.00 76.63           N  
ANISOU 1662  N   PRO A 112    14251   4129  10735   -104   2120   1009
ATOM   1663  CA  PRO A 112     -36.916  46.632-100.528  1.00 65.53           C  
ANISOU 1663  CA  PRO A 112    12856   2782   9260   -114   2047    917
ATOM   1664  C   PRO A 112     -37.724  45.391-100.889  1.00 78.20           C  
ANISOU 1664  C   PRO A 112    14572   4457  10683   -203   2049    914
ATOM   1665  O   PRO A 112     -38.934  45.357-100.662  1.00 89.34           O  
ANISOU 1665  O   PRO A 112    16001   5914  12029   -224   1998    941
ATOM   1666  CB  PRO A 112     -37.864  47.729-100.023  1.00 56.34           C  
ANISOU 1666  CB  PRO A 112    11647   1598   8163    -46   2001    948
ATOM   1667  CG  PRO A 112     -38.311  48.489-101.247  1.00 72.90           C  
ANISOU 1667  CG  PRO A 112    13690   3603  10404     10   2045   1040
ATOM   1668  CD  PRO A 112     -37.055  48.452-102.094  1.00 81.28           C  
ANISOU 1668  CD  PRO A 112    14798   4675  11409    -45   2109   1115
ATOM   1669  HA  PRO A 112     -36.159  46.398 -99.780  1.00  0.00           H  
ATOM   1670  HB3 PRO A 112     -37.294  48.407 -99.388  1.00  0.00           H  
ATOM   1671  HB2 PRO A 112     -38.710  47.386 -99.429  1.00  0.00           H  
ATOM   1672  HG3 PRO A 112     -38.659  49.500-101.032  1.00  0.00           H  
ATOM   1673  HG2 PRO A 112     -39.122  47.949-101.737  1.00  0.00           H  
ATOM   1674  HD2 PRO A 112     -37.338  48.492-103.146  1.00  0.00           H  
ATOM   1675  HD3 PRO A 112     -36.429  49.315-101.868  1.00  0.00           H  
ATOM   1676  N   VAL A 113     -37.056  44.387-101.445  1.00 80.02           N  
ANISOU 1676  N   VAL A 113    14706   5133  10567    787   4406    620
ATOM   1677  CA  VAL A 113     -37.729  43.185-101.918  1.00 81.25           C  
ANISOU 1677  CA  VAL A 113    14880   5535  10456    769   4233    670
ATOM   1678  C   VAL A 113     -37.752  42.098-100.853  1.00 89.93           C  
ANISOU 1678  C   VAL A 113    15925   6723  11522    651   4030    504
ATOM   1679  O   VAL A 113     -36.732  41.463-100.580  1.00 95.42           O  
ANISOU 1679  O   VAL A 113    16606   7348  12300    547   3998    367
ATOM   1680  CB  VAL A 113     -37.048  42.620-103.180  1.00 76.24           C  
ANISOU 1680  CB  VAL A 113    14315   4914   9737    757   4285    716
ATOM   1681  CG1 VAL A 113     -37.598  41.264-103.683  1.00 67.90           C  
ANISOU 1681  CG1 VAL A 113    13283   4098   8419    719   4093    720
ATOM   1682  CG2 VAL A 113     -37.148  43.638-104.331  1.00 80.52           C  
ANISOU 1682  CG2 VAL A 113    14916   5393  10283    901   4501    917
ATOM   1683  H   VAL A 113     -36.053  44.444-101.549  1.00  0.00           H  
ATOM   1684  HA  VAL A 113     -38.758  43.443-102.169  1.00  0.00           H  
ATOM   1685  HB  VAL A 113     -35.986  42.477-102.968  1.00  0.00           H  
ATOM   1686 HG11 VAL A 113     -37.169  41.008-104.652  1.00  0.00           H  
ATOM   1687 HG12 VAL A 113     -37.354  40.440-103.010  1.00  0.00           H  
ATOM   1688 HG13 VAL A 113     -38.682  41.289-103.798  1.00  0.00           H  
ATOM   1689 HG21 VAL A 113     -36.601  43.296-105.206  1.00  0.00           H  
ATOM   1690 HG22 VAL A 113     -38.183  43.798-104.630  1.00  0.00           H  
ATOM   1691 HG23 VAL A 113     -36.735  44.602-104.049  1.00  0.00           H  
ATOM   1692  N   VAL A 114     -38.918  41.884-100.251  1.00 77.71           N  
ANISOU 1692  N   VAL A 114    14335   5329   9861    678   3907    539
ATOM   1693  CA  VAL A 114     -39.068  40.805 -99.288  1.00 70.29           C  
ANISOU 1693  CA  VAL A 114    13341   4490   8876    587   3732    426
ATOM   1694  C   VAL A 114     -39.210  39.484-100.030  1.00 79.87           C  
ANISOU 1694  C   VAL A 114    14569   5838   9940    516   3613    442
ATOM   1695  O   VAL A 114     -39.923  39.390-101.031  1.00 82.24           O  
ANISOU 1695  O   VAL A 114    14897   6256  10093    560   3593    562
ATOM   1696  CB  VAL A 114     -40.287  41.003 -98.363  1.00 87.23           C  
ANISOU 1696  CB  VAL A 114    15429   6750  10965    649   3665    474
ATOM   1697  CG1 VAL A 114     -40.172  42.298 -97.536  1.00 77.16           C  
ANISOU 1697  CG1 VAL A 114    14160   5335   9821    741   3807    464
ATOM   1698  CG2 VAL A 114     -41.669  40.903 -99.033  1.00106.43           C  
ANISOU 1698  CG2 VAL A 114    17839   9372  13226    702   3595    649
ATOM   1699  H   VAL A 114     -39.711  42.474-100.461  1.00  0.00           H  
ATOM   1700  HA  VAL A 114     -38.169  40.762 -98.673  1.00  0.00           H  
ATOM   1701  HB  VAL A 114     -40.257  40.192 -97.635  1.00  0.00           H  
ATOM   1702 HG11 VAL A 114     -41.001  42.395 -96.835  1.00  0.00           H  
ATOM   1703 HG12 VAL A 114     -39.252  42.305 -96.950  1.00  0.00           H  
ATOM   1704 HG13 VAL A 114     -40.173  43.187 -98.168  1.00  0.00           H  
ATOM   1705 HG21 VAL A 114     -42.455  41.132 -98.315  1.00  0.00           H  
ATOM   1706 HG22 VAL A 114     -41.748  41.589 -99.874  1.00  0.00           H  
ATOM   1707 HG23 VAL A 114     -41.881  39.900 -99.404  1.00  0.00           H  
ATOM   1708  N   SER A 115     -38.513  38.468 -99.536  1.00 80.31           N  
ANISOU 1708  N   SER A 115    14603   5874  10038    411   3534    315
ATOM   1709  CA  SER A 115     -38.580  37.134-100.108  1.00 60.90           C  
ANISOU 1709  CA  SER A 115    12158   3505   7475    331   3432    299
ATOM   1710  C   SER A 115     -37.900  36.146 -99.171  1.00 79.36           C  
ANISOU 1710  C   SER A 115    14445   5806   9900    240   3361    179
ATOM   1711  O   SER A 115     -37.226  36.544 -98.220  1.00 92.64           O  
ANISOU 1711  O   SER A 115    16088   7405  11706    241   3387    104
ATOM   1712  CB  SER A 115     -37.927  37.101-101.492  1.00 77.60           C  
ANISOU 1712  CB  SER A 115    14369   5570   9544    335   3526    314
ATOM   1713  OG  SER A 115     -36.557  37.491-101.481  1.00 88.52           O  
ANISOU 1713  OG  SER A 115    15769   6770  11095    322   3657    244
ATOM   1714  H   SER A 115     -37.912  38.609 -98.737  1.00  0.00           H  
ATOM   1715  HA  SER A 115     -39.628  36.852-100.211  1.00  0.00           H  
ATOM   1716  HB3 SER A 115     -38.459  37.734-102.201  1.00  0.00           H  
ATOM   1717  HB2 SER A 115     -37.995  36.097-101.911  1.00  0.00           H  
ATOM   1718  HG  SER A 115     -36.017  36.725-101.752  1.00  0.00           H  
ATOM   1719  N   SER A 116     -38.083  34.859 -99.438  1.00 66.41           N  
ANISOU 1719  N   SER A 116    12802   4231   8200    164   3269    159
ATOM   1720  CA  SER A 116     -37.471  33.828 -98.614  1.00 73.50           C  
ANISOU 1720  CA  SER A 116    13648   5094   9186     93   3217     79
ATOM   1721  C   SER A 116     -36.751  32.804 -99.478  1.00 81.09           C  
ANISOU 1721  C   SER A 116    14666   5991  10155     21   3239     20
ATOM   1722  O   SER A 116     -37.142  32.563-100.619  1.00 94.50           O  
ANISOU 1722  O   SER A 116    16437   7729  11740      9   3238     33
ATOM   1723  CB  SER A 116     -38.515  33.123 -97.728  1.00  0.00           C  
ATOM   1724  OG  SER A 116     -37.950  32.451 -96.621  1.00  0.00           O  
ATOM   1725  HB2 SER A 116     -39.217  33.857 -97.330  1.00  0.00           H  
ATOM   1726  HB3 SER A 116     -39.115  32.417 -98.309  1.00  0.00           H  
ATOM   1727  HG  SER A 116     -38.645  31.901 -96.244  1.00  0.00           H  
ATOM   1728  H   SER A 116     -38.655  34.582-100.224  1.00  0.00           H  
ATOM   1729  HA  SER A 116     -36.736  34.303 -97.963  1.00  0.00           H  
ATOM   1730  N   GLN A 117     -35.697  32.211 -98.924  1.00 79.15           N  
ANISOU 1730  N   GLN A 117    14385   5654  10036    -16   3260    -47
ATOM   1731  CA  GLN A 117     -34.873  31.241 -99.642  1.00 73.78           C  
ANISOU 1731  CA  GLN A 117    13754   4885   9395    -71   3311   -104
ATOM   1732  C   GLN A 117     -34.007  31.919-100.697  1.00 81.24           C  
ANISOU 1732  C   GLN A 117    14786   5731  10353    -39   3454   -118
ATOM   1733  O   GLN A 117     -32.782  31.796-100.683  1.00 82.62           O  
ANISOU 1733  O   GLN A 117    14945   5784  10661    -47   3545   -159
ATOM   1734  CB  GLN A 117     -35.741  30.162-100.294  1.00 50.87           C  
ANISOU 1734  CB  GLN A 117    10892   2046   6389   -131   3238   -112
ATOM   1735  CG  GLN A 117     -36.595  29.406 -99.232  1.00 71.80           C  
ANISOU 1735  CG  GLN A 117    13443   4776   9061   -168   3121    -75
ATOM   1736  CD  GLN A 117     -37.125  28.029 -99.636  1.00 80.20           C  
ANISOU 1736  CD  GLN A 117    14530   5865  10079   -254   3055   -108
ATOM   1737  OE1 GLN A 117     -36.645  27.377-100.556  1.00 75.80           O  
ANISOU 1737  OE1 GLN A 117    14075   5263   9461   -288   3091   -186
ATOM   1738  NE2 GLN A 117     -38.102  27.512 -98.920  1.00 76.58           N  
ANISOU 1738  NE2 GLN A 117    13972   5472   9654   -290   2963    -56
ATOM   1739  H   GLN A 117     -35.440  32.426 -97.971  1.00  0.00           H  
ATOM   1740  HA  GLN A 117     -34.214  30.757 -98.922  1.00  0.00           H  
ATOM   1741  HB3 GLN A 117     -35.061  29.453-100.767  1.00  0.00           H  
ATOM   1742  HB2 GLN A 117     -36.344  30.507-101.119  1.00  0.00           H  
ATOM   1743  HG3 GLN A 117     -37.436  30.026 -98.920  1.00  0.00           H  
ATOM   1744  HG2 GLN A 117     -35.995  29.242 -98.336  1.00  0.00           H  
ATOM   1745 HE22 GLN A 117     -38.491  26.613 -99.166  1.00  0.00           H  
ATOM   1746 HE21 GLN A 117     -38.435  27.987 -98.077  1.00  0.00           H  
ATOM   1747  N   LEU A 118     -34.656  32.637-101.607  1.00 71.59           N  
ANISOU 1747  N   LEU A 118    13641   4567   8994     10   3483    -64
ATOM   1748  CA  LEU A 118     -33.976  33.275-102.724  1.00 65.34           C  
ANISOU 1748  CA  LEU A 118    12942   3698   8186     63   3639    -41
ATOM   1749  C   LEU A 118     -33.951  34.797-102.593  1.00 77.41           C  
ANISOU 1749  C   LEU A 118    14451   5187   9773    142   3727     33
ATOM   1750  O   LEU A 118     -34.970  35.426-102.313  1.00 72.61           O  
ANISOU 1750  O   LEU A 118    13823   4674   9093    184   3665     97
ATOM   1751  CB  LEU A 118     -34.645  32.874-104.039  1.00 58.85           C  
ANISOU 1751  CB  LEU A 118    12240   2979   7141     78   3625    -26
ATOM   1752  CG  LEU A 118     -35.958  33.534-104.541  1.00 69.03           C  
ANISOU 1752  CG  LEU A 118    13611   4223   8394     23   3649   -124
ATOM   1753  CD1 LEU A 118     -36.289  33.082-105.981  1.00 70.95           C  
ANISOU 1753  CD1 LEU A 118    13766   4404   8788    -68   3578   -200
ATOM   1754  CD2 LEU A 118     -37.157  33.335-103.604  1.00 66.76           C  
ANISOU 1754  CD2 LEU A 118    13425   4084   7858     18   3564   -148
ATOM   1755  H   LEU A 118     -35.657  32.755-101.537  1.00  0.00           H  
ATOM   1756  HA  LEU A 118     -32.946  32.918-102.744  1.00  0.00           H  
ATOM   1757  HB3 LEU A 118     -34.769  31.791-104.034  1.00  0.00           H  
ATOM   1758  HB2 LEU A 118     -33.898  33.057-104.813  1.00  0.00           H  
ATOM   1759  HG  LEU A 118     -35.788  34.598-104.601  1.00  0.00           H  
ATOM   1760 HD11 LEU A 118     -36.264  33.921-106.669  1.00  0.00           H  
ATOM   1761 HD12 LEU A 118     -35.582  32.343-106.359  1.00  0.00           H  
ATOM   1762 HD13 LEU A 118     -37.286  32.656-106.072  1.00  0.00           H  
ATOM   1763 HD21 LEU A 118     -38.111  33.364-104.130  1.00  0.00           H  
ATOM   1764 HD22 LEU A 118     -37.088  32.380-103.091  1.00  0.00           H  
ATOM   1765 HD23 LEU A 118     -37.195  34.116-102.847  1.00  0.00           H  
ATOM   1766  N   LEU A 119     -32.776  35.381-102.797  1.00 69.30           N  
ANISOU 1766  N   LEU A 119    13423   4006   8903    162   3884     29
ATOM   1767  CA  LEU A 119     -32.640  36.829-102.805  1.00 73.63           C  
ANISOU 1767  CA  LEU A 119    13956   4470   9551    230   4004     95
ATOM   1768  C   LEU A 119     -32.843  37.345-104.222  1.00 86.20           C  
ANISOU 1768  C   LEU A 119    15664   6079  11010    326   4145    219
ATOM   1769  O   LEU A 119     -32.149  36.927-105.147  1.00 84.80           O  
ANISOU 1769  O   LEU A 119    15561   5857  10803    340   4256    226
ATOM   1770  CB  LEU A 119     -31.272  37.245-102.265  1.00 71.60           C  
ANISOU 1770  CB  LEU A 119    13610   4026   9568    192   4102     27
ATOM   1771  CG  LEU A 119     -31.008  36.785-100.808  1.00 71.42           C  
ANISOU 1771  CG  LEU A 119    13462   4010   9664    125   3959    -87
ATOM   1772  CD1 LEU A 119     -29.533  36.989-100.409  1.00 70.63           C  
ANISOU 1772  CD1 LEU A 119    13258   3745   9833     80   4034   -164
ATOM   1773  CD2 LEU A 119     -31.982  37.446 -99.805  1.00 76.57           C  
ANISOU 1773  CD2 LEU A 119    14094   4729  10269    162   3884    -79
ATOM   1774  H   LEU A 119     -31.952  34.818-102.951  1.00  0.00           H  
ATOM   1775  HA  LEU A 119     -33.412  37.255-102.165  1.00  0.00           H  
ATOM   1776  HB3 LEU A 119     -31.172  38.331-102.321  1.00  0.00           H  
ATOM   1777  HB2 LEU A 119     -30.504  36.853-102.923  1.00  0.00           H  
ATOM   1778  HG  LEU A 119     -31.179  35.709-100.753  1.00  0.00           H  
ATOM   1779 HD11 LEU A 119     -29.413  37.481 -99.444  1.00  0.00           H  
ATOM   1780 HD12 LEU A 119     -29.015  36.032-100.339  1.00  0.00           H  
ATOM   1781 HD13 LEU A 119     -28.994  37.598-101.134  1.00  0.00           H  
ATOM   1782 HD21 LEU A 119     -31.493  37.790 -98.894  1.00  0.00           H  
ATOM   1783 HD22 LEU A 119     -32.491  38.310-100.233  1.00  0.00           H  
ATOM   1784 HD23 LEU A 119     -32.754  36.742 -99.497  1.00  0.00           H  
ATOM   1785  N   LEU A 120     -33.801  38.252-104.387  1.00 88.45           N  
ANISOU 1785  N   LEU A 120    15966   6436  11206    410   4151    329
ATOM   1786  CA  LEU A 120     -34.188  38.718-105.713  1.00 72.21           C  
ANISOU 1786  CA  LEU A 120    14015   4447   8973    527   4260    477
ATOM   1787  C   LEU A 120     -33.850  40.184-105.955  1.00 80.09           C  
ANISOU 1787  C   LEU A 120    15008   5299  10124    630   4477    608
ATOM   1788  O   LEU A 120     -33.901  41.005-105.041  1.00 84.19           O  
ANISOU 1788  O   LEU A 120    15443   5715  10830    622   4492    590
ATOM   1789  CB  LEU A 120     -35.684  38.494-105.937  1.00 71.04           C  
ANISOU 1789  CB  LEU A 120    13887   4533   8570    563   4093    540
ATOM   1790  CG  LEU A 120     -36.087  37.025-106.076  1.00 80.34           C  
ANISOU 1790  CG  LEU A 120    15058   5847   9621    454   3880    419
ATOM   1791  CD1 LEU A 120     -37.621  36.842-106.061  1.00 99.73           C  
ANISOU 1791  CD1 LEU A 120    17505   8530  11859    487   3721    493
ATOM   1792  CD2 LEU A 120     -35.414  36.361-107.293  1.00 70.82           C  
ANISOU 1792  CD2 LEU A 120    13950   4617   8340    418   3926    337
ATOM   1793  H   LEU A 120     -34.279  38.634-103.583  1.00  0.00           H  
ATOM   1794  HA  LEU A 120     -33.646  38.123-106.449  1.00  0.00           H  
ATOM   1795  HB3 LEU A 120     -36.020  39.034-106.824  1.00  0.00           H  
ATOM   1796  HB2 LEU A 120     -36.227  38.938-105.102  1.00  0.00           H  
ATOM   1797  HG  LEU A 120     -35.706  36.554-105.176  1.00  0.00           H  
ATOM   1798 HD11 LEU A 120     -38.019  36.472-107.006  1.00  0.00           H  
ATOM   1799 HD12 LEU A 120     -37.918  36.132-105.288  1.00  0.00           H  
ATOM   1800 HD13 LEU A 120     -38.143  37.776-105.850  1.00  0.00           H  
ATOM   1801 HD21 LEU A 120     -36.133  35.844-107.916  1.00  0.00           H  
ATOM   1802 HD22 LEU A 120     -34.908  37.074-107.940  1.00  0.00           H  
ATOM   1803 HD23 LEU A 120     -34.666  35.636-106.970  1.00  0.00           H  
ATOM   1804  N   ASN A 121     -33.504  40.499-107.199  1.00 85.67           N  
ANISOU 1804  N   ASN A 121    15808   5990  10751    734   4658    737
ATOM   1805  CA  ASN A 121     -33.276  41.877-107.618  1.00 89.14           C  
ANISOU 1805  CA  ASN A 121    16250   6293  11325    856   4896    908
ATOM   1806  C   ASN A 121     -32.209  42.609-106.809  1.00 87.53           C  
ANISOU 1806  C   ASN A 121    15938   5807  11512    788   5031    837
ATOM   1807  O   ASN A 121     -32.303  43.818-106.593  1.00 80.17           O  
ANISOU 1807  O   ASN A 121    14964   4738  10759    846   5164    920
ATOM   1808  CB  ASN A 121     -34.590  42.661-107.595  1.00 91.16           C  
ANISOU 1808  CB  ASN A 121    16502   6671  11463    963   4852   1050
ATOM   1809  CG  ASN A 121     -35.649  42.024-108.513  1.00 99.41           C  
ANISOU 1809  CG  ASN A 121    17644   7993  12134   1065   4765   1170
ATOM   1810  OD1 ASN A 121     -35.328  41.461-109.562  1.00 91.34           O  
ANISOU 1810  OD1 ASN A 121    16713   7066  10926   1055   4743   1130
ATOM   1811  ND2 ASN A 121     -36.919  42.058-108.127  1.00116.97           N  
ANISOU 1811  ND2 ASN A 121    19846  10352  14245   1166   4713   1313
ATOM   1812  H   ASN A 121     -33.391  39.772-107.891  1.00  0.00           H  
ATOM   1813  HA  ASN A 121     -32.934  41.848-108.653  1.00  0.00           H  
ATOM   1814  HB3 ASN A 121     -34.433  43.676-107.963  1.00  0.00           H  
ATOM   1815  HB2 ASN A 121     -34.969  42.761-106.581  1.00  0.00           H  
ATOM   1816 HD22 ASN A 121     -37.613  41.587-108.691  1.00  0.00           H  
ATOM   1817 HD21 ASN A 121     -37.195  42.491-107.261  1.00  0.00           H  
ATOM   1818  N   GLY A 122     -31.190  41.874-106.374  1.00 90.88           N  
ANISOU 1818  N   GLY A 122    16309   6142  12078    666   4997    680
ATOM   1819  CA  GLY A 122     -30.099  42.460-105.618  1.00 95.21           C  
ANISOU 1819  CA  GLY A 122    16732   6444  12997    584   5092    589
ATOM   1820  C   GLY A 122     -28.862  42.739-106.453  1.00101.53           C  
ANISOU 1820  C   GLY A 122    17530   7060  13988    615   5355    673
ATOM   1821  O   GLY A 122     -28.905  42.717-107.685  1.00 93.11           O  
ANISOU 1821  O   GLY A 122    16578   6045  12755    736   5510    837
ATOM   1822  H   GLY A 122     -31.163  40.883-106.568  1.00  0.00           H  
ATOM   1823  HA3 GLY A 122     -29.836  41.800-104.791  1.00  0.00           H  
ATOM   1824  HA2 GLY A 122     -30.438  43.386-105.153  1.00  0.00           H  
ATOM   1825  N   THR A 123     -27.753  43.011-105.774  1.00100.43           N  
ANISOU 1825  N   THR A 123    17249   6713  14195    511   5407    563
ATOM   1826  CA  THR A 123     -26.484  43.258-106.444  1.00100.29           C  
ANISOU 1826  CA  THR A 123    17188   6498  14421    523   5662    640
ATOM   1827  C   THR A 123     -25.668  41.976-106.493  1.00111.36           C  
ANISOU 1827  C   THR A 123    18570   7943  15796    456   5601    549
ATOM   1828  O   THR A 123     -25.774  41.131-105.605  1.00119.24           O  
ANISOU 1828  O   THR A 123    19521   9045  16740    356   5361    386
ATOM   1829  CB  THR A 123     -25.692  44.355-105.708  1.00  0.00           C  
ATOM   1830  OG1 THR A 123     -24.531  44.739-106.433  1.00  0.00           O  
ATOM   1831  CG2 THR A 123     -25.194  43.990-104.291  1.00  0.00           C  
ATOM   1832  HB  THR A 123     -26.330  45.236-105.627  1.00  0.00           H  
ATOM   1833  HG1 THR A 123     -23.852  44.058-106.328  1.00  0.00           H  
ATOM   1834 HG21 THR A 123     -24.807  44.870-103.776  1.00  0.00           H  
ATOM   1835 HG22 THR A 123     -25.996  43.586-103.675  1.00  0.00           H  
ATOM   1836 HG23 THR A 123     -24.397  43.246-104.305  1.00  0.00           H  
ATOM   1837  H   THR A 123     -27.776  43.051-104.765  1.00  0.00           H  
ATOM   1838  HA  THR A 123     -26.682  43.589-107.463  1.00  0.00           H  
ATOM   1839  N   LEU A 124     -24.851  41.833-107.530  1.00115.34           N  
ANISOU 1839  N   LEU A 124    19114   8366  16345    525   5838    671
ATOM   1840  CA  LEU A 124     -24.021  40.644-107.683  1.00102.71           C  
ANISOU 1840  CA  LEU A 124    17503   6784  14738    483   5829    604
ATOM   1841  C   LEU A 124     -22.664  40.825-107.015  1.00 98.04           C  
ANISOU 1841  C   LEU A 124    16692   5981  14577    372   5888    529
ATOM   1842  O   LEU A 124     -22.221  41.950-106.782  1.00100.03           O  
ANISOU 1842  O   LEU A 124    16820   6040  15146    345   6012    558
ATOM   1843  CB  LEU A 124     -23.833  40.308-109.163  1.00101.69           C  
ANISOU 1843  CB  LEU A 124    17541   6692  14407    629   6060    765
ATOM   1844  CG  LEU A 124     -25.087  39.700-109.827  1.00101.07           C  
ANISOU 1844  CG  LEU A 124    17677   6860  13864    736   5973    818
ATOM   1845  CD1 LEU A 124     -24.912  39.667-111.357  1.00118.59           C  
ANISOU 1845  CD1 LEU A 124    20063   9118  15878    888   6210    956
ATOM   1846  CD2 LEU A 124     -25.441  38.309-109.251  1.00 88.94           C  
ANISOU 1846  CD2 LEU A 124    16166   5503  12122    636   5660    632
ATOM   1847  H   LEU A 124     -24.796  42.556-108.233  1.00  0.00           H  
ATOM   1848  HA  LEU A 124     -24.530  39.807-107.204  1.00  0.00           H  
ATOM   1849  HB3 LEU A 124     -23.011  39.601-109.291  1.00  0.00           H  
ATOM   1850  HB2 LEU A 124     -23.520  41.213-109.687  1.00  0.00           H  
ATOM   1851  HG  LEU A 124     -25.926  40.365-109.615  1.00  0.00           H  
ATOM   1852 HD11 LEU A 124     -25.816  40.002-111.865  1.00  0.00           H  
ATOM   1853 HD12 LEU A 124     -24.104  40.317-111.695  1.00  0.00           H  
ATOM   1854 HD13 LEU A 124     -24.667  38.672-111.717  1.00  0.00           H  
ATOM   1855 HD21 LEU A 124     -26.408  37.955-109.584  1.00  0.00           H  
ATOM   1856 HD22 LEU A 124     -24.700  37.563-109.528  1.00  0.00           H  
ATOM   1857 HD23 LEU A 124     -25.522  38.291-108.168  1.00  0.00           H  
ATOM   1858  N   ALA A 125     -22.013  39.710-106.704  1.00 98.27           N  
ANISOU 1858  N   ALA A 125    16663   6043  14630    308   5799    432
ATOM   1859  CA  ALA A 125     -20.676  39.740-106.126  1.00103.25           C  
ANISOU 1859  CA  ALA A 125    17067   6506  15656    212   5841    373
ATOM   1860  C   ALA A 125     -19.669  40.206-107.168  1.00109.98           C  
ANISOU 1860  C   ALA A 125    17890   7164  16734    288   6195    546
ATOM   1861  O   ALA A 125     -19.712  39.776-108.321  1.00109.24           O  
ANISOU 1861  O   ALA A 125    17966   7114  16428    416   6379    676
ATOM   1862  CB  ALA A 125     -20.297  38.367-105.596  1.00 98.79           C  
ANISOU 1862  CB  ALA A 125    16454   6042  15039    154   5672    263
ATOM   1863  H   ALA A 125     -22.444  38.811-106.867  1.00  0.00           H  
ATOM   1864  HA  ALA A 125     -20.671  40.447-105.296  1.00  0.00           H  
ATOM   1865  HB1 ALA A 125     -19.312  38.398-105.132  1.00  0.00           H  
ATOM   1866  HB2 ALA A 125     -20.996  38.022-104.836  1.00  0.00           H  
ATOM   1867  HB3 ALA A 125     -20.273  37.614-106.379  1.00  0.00           H  
ATOM   1868  N   ASP A 126     -18.764  41.087-106.756  1.00123.76           N  
ANISOU 1868  N   ASP A 126    19416   8694  18912    209   6293    541
ATOM   1869  CA  ASP A 126     -17.782  41.660-107.669  1.00146.36           C  
ANISOU 1869  CA  ASP A 126    22212  11339  22058    274   6653    724
ATOM   1870  C   ASP A 126     -16.975  40.591-108.401  1.00142.55           C  
ANISOU 1870  C   ASP A 126    21760  10871  21530    346   6808    805
ATOM   1871  O   ASP A 126     -17.229  40.298-109.570  1.00131.47           O  
ANISOU 1871  O   ASP A 126    20568   9527  19857    502   7006    952
ATOM   1872  CB  ASP A 126     -16.834  42.609-106.912  1.00  0.00           C  
ATOM   1873  CG  ASP A 126     -17.481  43.746-106.116  1.00  0.00           C  
ATOM   1874  OD1 ASP A 126     -18.684  44.019-106.303  1.00  0.00           O  
ATOM   1875  OD2 ASP A 126     -16.713  44.390-105.370  1.00  0.00           O1-
ATOM   1876  HB2 ASP A 126     -16.237  42.047-106.193  1.00  0.00           H  
ATOM   1877  HB3 ASP A 126     -16.160  43.063-107.638  1.00  0.00           H  
ATOM   1878  H   ASP A 126     -18.744  41.376-105.788  1.00  0.00           H  
ATOM   1879  HA  ASP A 126     -18.319  42.246-108.415  1.00  0.00           H  
ATOM   1880  N   GLU A 127     -16.005  40.008-107.705  1.00141.40           N  
ANISOU 1880  N   GLU A 127    21405  10682  21641    242   6718    707
ATOM   1881  CA  GLU A 127     -15.072  39.077-108.330  1.00133.20           C  
ANISOU 1881  CA  GLU A 127    20351   9611  20646    310   6901    794
ATOM   1882  C   GLU A 127     -15.599  37.643-108.377  1.00133.81           C  
ANISOU 1882  C   GLU A 127    20611   9897  20334    353   6741    712
ATOM   1883  O   GLU A 127     -15.727  37.061-109.454  1.00149.35           O  
ANISOU 1883  O   GLU A 127    22792  11911  22045    489   6924    804
ATOM   1884  CB  GLU A 127     -13.714  39.131-107.624  1.00134.82           C  
ANISOU 1884  CB  GLU A 127    20218   9663  21346    193   6904    758
ATOM   1885  CG  GLU A 127     -12.649  38.071-107.999  1.00149.54           C  
ANISOU 1885  CG  GLU A 127    22031  11455  23331    276   7147    882
ATOM   1886  CD  GLU A 127     -11.388  38.176-107.139  1.00154.63           C  
ANISOU 1886  CD  GLU A 127    22306  11920  24525    171   7205    896
ATOM   1887  OE1 GLU A 127     -11.015  39.315-106.783  1.00144.93           O  
ANISOU 1887  OE1 GLU A 127    20886  10564  23618     54   7164    850
ATOM   1888  OE2 GLU A 127     -10.816  37.106-106.837  1.00159.52           O1-
ANISOU 1888  OE2 GLU A 127    22819  12521  25270    206   7295    950
ATOM   1889  H   GLU A 127     -15.901  40.206-106.720  1.00  0.00           H  
ATOM   1890  HA  GLU A 127     -14.921  39.405-109.358  1.00  0.00           H  
ATOM   1891  HB3 GLU A 127     -13.870  39.093-106.544  1.00  0.00           H  
ATOM   1892  HB2 GLU A 127     -13.284  40.109-107.840  1.00  0.00           H  
ATOM   1893  HG3 GLU A 127     -12.366  38.176-109.046  1.00  0.00           H  
ATOM   1894  HG2 GLU A 127     -13.035  37.059-107.880  1.00  0.00           H  
ATOM   1895  N   LYS A 128     -15.906  37.077-107.214  1.00113.47           N  
ANISOU 1895  N   LYS A 128    17955   7444  17715    240   6409    537
ATOM   1896  CA  LYS A 128     -16.345  35.686-107.150  1.00108.07           C  
ANISOU 1896  CA  LYS A 128    17410   6925  16729    265   6264    462
ATOM   1897  C   LYS A 128     -17.446  35.455-106.118  1.00105.74           C  
ANISOU 1897  C   LYS A 128    17148   6809  16218    182   5908    307
ATOM   1898  O   LYS A 128     -17.768  36.342-105.328  1.00123.21           O  
ANISOU 1898  O   LYS A 128    19261   9025  18528    102   5759    240
ATOM   1899  CB  LYS A 128     -15.148  34.762-106.860  1.00  0.00           C  
ATOM   1900  CG  LYS A 128     -14.386  35.092-105.555  1.00  0.00           C  
ATOM   1901  CD  LYS A 128     -12.934  34.585-105.547  1.00  0.00           C  
ATOM   1902  CE  LYS A 128     -12.111  35.257-104.439  1.00  0.00           C  
ATOM   1903  NZ  LYS A 128     -10.679  34.945-104.534  1.00  0.00           N1+
ATOM   1904  HB2 LYS A 128     -15.448  33.713-106.854  1.00  0.00           H  
ATOM   1905  HB3 LYS A 128     -14.462  34.855-107.703  1.00  0.00           H  
ATOM   1906  HG2 LYS A 128     -14.373  36.170-105.391  1.00  0.00           H  
ATOM   1907  HG3 LYS A 128     -14.926  34.676-104.702  1.00  0.00           H  
ATOM   1908  HD2 LYS A 128     -12.925  33.503-105.406  1.00  0.00           H  
ATOM   1909  HD3 LYS A 128     -12.465  34.776-106.513  1.00  0.00           H  
ATOM   1910  HE2 LYS A 128     -12.189  36.338-104.538  1.00  0.00           H  
ATOM   1911  HE3 LYS A 128     -12.483  34.987-103.451  1.00  0.00           H  
ATOM   1912  HZ1 LYS A 128     -10.335  35.289-105.420  1.00  0.00           H  
ATOM   1913  HZ2 LYS A 128     -10.205  35.430-103.785  1.00  0.00           H  
ATOM   1914  HZ3 LYS A 128     -10.525  33.951-104.457  1.00  0.00           H  
ATOM   1915  H   LYS A 128     -15.837  37.610-106.359  1.00  0.00           H  
ATOM   1916  HA  LYS A 128     -16.744  35.417-108.128  1.00  0.00           H  
ATOM   1917  N   VAL A 129     -18.019  34.255-106.137  1.00 95.54           N  
ANISOU 1917  N   VAL A 129    15999   5654  14647    204   5791    249
ATOM   1918  CA  VAL A 129     -19.064  33.874-105.191  1.00 88.79           C  
ANISOU 1918  CA  VAL A 129    15175   4970  13591    138   5479    127
ATOM   1919  C   VAL A 129     -18.560  33.970-103.757  1.00 87.99           C  
ANISOU 1919  C   VAL A 129    14817   4881  13733     34   5269     41
ATOM   1920  O   VAL A 129     -17.495  33.447-103.428  1.00 92.84           O  
ANISOU 1920  O   VAL A 129    15259   5438  14576     19   5296     53
ATOM   1921  CB  VAL A 129     -19.564  32.441-105.452  1.00  0.00           C  
ATOM   1922  CG1 VAL A 129     -20.609  31.916-104.449  1.00  0.00           C  
ATOM   1923  CG2 VAL A 129     -20.130  32.295-106.880  1.00  0.00           C  
ATOM   1924  HB  VAL A 129     -18.706  31.770-105.380  1.00  0.00           H  
ATOM   1925 HG11 VAL A 129     -20.934  30.921-104.747  1.00  0.00           H  
ATOM   1926 HG12 VAL A 129     -20.215  31.824-103.436  1.00  0.00           H  
ATOM   1927 HG13 VAL A 129     -21.487  32.562-104.413  1.00  0.00           H  
ATOM   1928 HG21 VAL A 129     -20.486  31.281-107.066  1.00  0.00           H  
ATOM   1929 HG22 VAL A 129     -20.967  32.972-107.045  1.00  0.00           H  
ATOM   1930 HG23 VAL A 129     -19.381  32.508-107.643  1.00  0.00           H  
ATOM   1931  H   VAL A 129     -17.734  33.570-106.823  1.00  0.00           H  
ATOM   1932  HA  VAL A 129     -19.903  34.560-105.309  1.00  0.00           H  
ATOM   1933  N   VAL A 130     -19.334  34.632-102.903  1.00 84.68           N  
ANISOU 1933  N   VAL A 130    14373   4550  13253    -26   5061    -43
ATOM   1934  CA  VAL A 130     -18.918  34.865-101.525  1.00 91.11           C  
ANISOU 1934  CA  VAL A 130    14959   5399  14259   -116   4848   -146
ATOM   1935  C   VAL A 130     -19.890  34.270-100.508  1.00 99.79           C  
ANISOU 1935  C   VAL A 130    16097   6697  15120   -136   4571   -233
ATOM   1936  O   VAL A 130     -21.073  34.611-100.490  1.00107.38           O  
ANISOU 1936  O   VAL A 130    17201   7744  15856   -126   4494   -256
ATOM   1937  CB  VAL A 130     -18.750  36.369-101.242  1.00  0.00           C  
ATOM   1938  CG1 VAL A 130     -18.143  36.671 -99.859  1.00  0.00           C  
ATOM   1939  CG2 VAL A 130     -17.940  37.126-102.306  1.00  0.00           C  
ATOM   1940  HB  VAL A 130     -19.740  36.829-101.236  1.00  0.00           H  
ATOM   1941 HG11 VAL A 130     -18.064  37.746 -99.702  1.00  0.00           H  
ATOM   1942 HG12 VAL A 130     -18.739  36.275 -99.038  1.00  0.00           H  
ATOM   1943 HG13 VAL A 130     -17.136  36.260 -99.780  1.00  0.00           H  
ATOM   1944 HG21 VAL A 130     -17.673  38.131-101.978  1.00  0.00           H  
ATOM   1945 HG22 VAL A 130     -17.022  36.602-102.571  1.00  0.00           H  
ATOM   1946 HG23 VAL A 130     -18.540  37.252-103.204  1.00  0.00           H  
ATOM   1947  H   VAL A 130     -20.231  34.985-103.204  1.00  0.00           H  
ATOM   1948  HA  VAL A 130     -17.949  34.387-101.382  1.00  0.00           H  
ATOM   1949  N   ILE A 131     -19.377  33.379 -99.664  1.00 90.54           N  
ANISOU 1949  N   ILE A 131    14788   5602  14012   -153   4437   -258
ATOM   1950  CA  ILE A 131     -20.168  32.775 -98.599  1.00 80.45           C  
ANISOU 1950  CA  ILE A 131    13518   4511  12540   -159   4192   -314
ATOM   1951  C   ILE A 131     -20.134  33.658 -97.355  1.00 96.17           C  
ANISOU 1951  C   ILE A 131    15357   6578  14606   -216   3990   -432
ATOM   1952  O   ILE A 131     -19.084  33.825 -96.733  1.00 97.85           O  
ANISOU 1952  O   ILE A 131    15353   6777  15049   -255   3928   -475
ATOM   1953  CB  ILE A 131     -19.646  31.373 -98.236  1.00 87.28           C  
ANISOU 1953  CB  ILE A 131    14304   5427  13430   -127   4154   -262
ATOM   1954  CG1 ILE A 131     -18.097  31.302 -98.228  1.00 89.71           C  
ANISOU 1954  CG1 ILE A 131    14772   5639  13677    -72   4367   -178
ATOM   1955  CG2 ILE A 131     -20.221  30.333 -99.221  1.00 91.37           C  
ANISOU 1955  CG2 ILE A 131    14830   6134  13750   -117   3929   -288
ATOM   1956  CD1 ILE A 131     -17.531  30.000 -97.685  1.00 91.08           C  
ANISOU 1956  CD1 ILE A 131    15194   5863  13551    -57   4370   -188
ATOM   1957  H   ILE A 131     -18.410  33.101 -99.750  1.00  0.00           H  
ATOM   1958  HA  ILE A 131     -21.200  32.687 -98.937  1.00  0.00           H  
ATOM   1959  HB  ILE A 131     -20.006  31.101 -97.243  1.00  0.00           H  
ATOM   1960 HG13 ILE A 131     -17.662  32.108 -97.641  1.00  0.00           H  
ATOM   1961 HG12 ILE A 131     -17.714  31.440 -99.236  1.00  0.00           H  
ATOM   1962 HG21 ILE A 131     -19.858  29.327 -99.009  1.00  0.00           H  
ATOM   1963 HG22 ILE A 131     -21.310  30.302 -99.172  1.00  0.00           H  
ATOM   1964 HG23 ILE A 131     -19.948  30.565-100.251  1.00  0.00           H  
ATOM   1965 HD11 ILE A 131     -16.752  30.222 -96.960  1.00  0.00           H  
ATOM   1966 HD12 ILE A 131     -18.286  29.377 -97.206  1.00  0.00           H  
ATOM   1967 HD13 ILE A 131     -17.065  29.418 -98.476  1.00  0.00           H  
ATOM   1968  N   ARG A 132     -21.284  34.222 -96.998  1.00 95.02           N  
ANISOU 1968  N   ARG A 132    15321   6517  14265   -218   3886   -490
ATOM   1969  CA  ARG A 132     -21.369  35.136 -95.863  1.00 76.93           C  
ANISOU 1969  CA  ARG A 132    12925   4290  12013   -263   3712   -626
ATOM   1970  C   ARG A 132     -22.054  34.506 -94.657  1.00 76.19           C  
ANISOU 1970  C   ARG A 132    12827   4419  11701   -232   3483   -663
ATOM   1971  O   ARG A 132     -23.099  33.873 -94.786  1.00 87.65           O  
ANISOU 1971  O   ARG A 132    14425   5959  12919   -185   3468   -595
ATOM   1972  CB  ARG A 132     -22.089  36.426 -96.263  1.00 77.96           C  
ANISOU 1972  CB  ARG A 132    13167   4332  12122   -273   3791   -665
ATOM   1973  CG  ARG A 132     -21.620  37.024 -97.604  1.00 90.25           C  
ANISOU 1973  CG  ARG A 132    14692   5661  13939   -299   4021   -627
ATOM   1974  CD  ARG A 132     -22.412  38.258 -98.067  1.00 78.03           C  
ANISOU 1974  CD  ARG A 132    13220   4012  12417   -304   4097   -664
ATOM   1975  NE  ARG A 132     -21.710  38.909 -99.182  1.00 86.45           N  
ANISOU 1975  NE  ARG A 132    14197   4843  13809   -342   4307   -638
ATOM   1976  CZ  ARG A 132     -20.572  39.603 -99.049  1.00105.40           C  
ANISOU 1976  CZ  ARG A 132    16691   7117  16240   -284   4564   -477
ATOM   1977  NH1 ARG A 132     -20.095  39.906 -97.843  1.00110.16           N  
ANISOU 1977  NH1 ARG A 132    17487   7819  16551   -196   4617   -357
ATOM   1978  NH2 ARG A 132     -19.881  39.982-100.123  1.00114.41           N1+
ANISOU 1978  NH2 ARG A 132    17732   8036  17705   -313   4770   -438
ATOM   1979  H   ARG A 132     -22.127  34.022 -97.517  1.00  0.00           H  
ATOM   1980  HA  ARG A 132     -20.353  35.399 -95.570  1.00  0.00           H  
ATOM   1981  HB3 ARG A 132     -21.956  37.167 -95.474  1.00  0.00           H  
ATOM   1982  HB2 ARG A 132     -23.151  36.237 -96.329  1.00  0.00           H  
ATOM   1983  HG3 ARG A 132     -21.798  36.270 -98.372  1.00  0.00           H  
ATOM   1984  HG2 ARG A 132     -20.545  37.203 -97.613  1.00  0.00           H  
ATOM   1985  HD3 ARG A 132     -22.697  38.930 -97.256  1.00  0.00           H  
ATOM   1986  HD2 ARG A 132     -23.342  37.907 -98.517  1.00  0.00           H  
ATOM   1987  HE  ARG A 132     -22.050  38.709-100.115  1.00  0.00           H  
ATOM   1988 HH12 ARG A 132     -19.186  40.343 -97.767  1.00  0.00           H  
ATOM   1989 HH11 ARG A 132     -20.593  39.638 -97.007  1.00  0.00           H  
ATOM   1990 HH22 ARG A 132     -18.963  40.394-100.023  1.00  0.00           H  
ATOM   1991 HH21 ARG A 132     -20.244  39.808-101.060  1.00  0.00           H  
ATOM   1992  N   SER A 133     -21.452  34.691 -93.486  1.00 78.55           N  
ANISOU 1992  N   SER A 133    12951   4815  12080   -257   3305   -769
ATOM   1993  CA  SER A 133     -22.009  34.192 -92.233  1.00 83.75           C  
ANISOU 1993  CA  SER A 133    13592   5704  12526   -208   3091   -799
ATOM   1994  C   SER A 133     -21.238  34.762 -91.051  1.00 87.44           C  
ANISOU 1994  C   SER A 133    13866   6266  13092   -242   2899   -959
ATOM   1995  O   SER A 133     -20.033  34.995 -91.142  1.00107.53           O  
ANISOU 1995  O   SER A 133    16233   8727  15897   -301   2908  -1002
ATOM   1996  CB  SER A 133     -21.969  32.664 -92.188  1.00103.66           C  
ANISOU 1996  CB  SER A 133    16108   8316  14963   -142   3085   -647
ATOM   1997  OG  SER A 133     -22.768  32.141 -91.132  1.00104.10           O  
ANISOU 1997  OG  SER A 133    16124   8597  14834    -79   2895   -647
ATOM   1998  H   SER A 133     -20.577  35.193 -93.442  1.00  0.00           H  
ATOM   1999  HA  SER A 133     -23.047  34.516 -92.160  1.00  0.00           H  
ATOM   2000  HB3 SER A 133     -20.945  32.315 -92.051  1.00  0.00           H  
ATOM   2001  HB2 SER A 133     -22.327  32.206 -93.108  1.00  0.00           H  
ATOM   2002  HG  SER A 133     -23.704  32.217 -91.377  1.00  0.00           H  
ATOM   2003  N   CYS A 134     -21.934  34.985 -89.942  1.00 83.62           N  
ANISOU 2003  N   CYS A 134    13410   5966  12397   -203   2723  -1051
ATOM   2004  CA  CYS A 134     -21.295  35.530 -88.751  1.00 84.33           C  
ANISOU 2004  CA  CYS A 134    13336   6183  12524   -228   2512  -1235
ATOM   2005  C   CYS A 134     -20.380  34.490 -88.113  1.00 89.10           C  
ANISOU 2005  C   CYS A 134    13752   6953  13148   -181   2381  -1160
ATOM   2006  O   CYS A 134     -19.462  34.830 -87.368  1.00 87.80           O  
ANISOU 2006  O   CYS A 134    13392   6877  13091   -217   2214  -1294
ATOM   2007  CB  CYS A 134     -22.351  36.012 -87.739  1.00  0.00           C  
ATOM   2008  SG  CYS A 134     -23.856  36.865 -88.410  1.00  0.00           S  
ATOM   2009  HB2 CYS A 134     -22.718  35.162 -87.163  1.00  0.00           H  
ATOM   2010  HB3 CYS A 134     -21.875  36.675 -87.016  1.00  0.00           H  
ATOM   2011  H   CYS A 134     -22.922  34.776 -89.915  1.00  0.00           H  
ATOM   2012  HA  CYS A 134     -20.688  36.385 -89.048  1.00  0.00           H  
ATOM   2013  N   ASN A 135     -20.638  33.223 -88.425  1.00 88.47           N  
ANISOU 2013  N   ASN A 135    13724   6913  12976   -101   2458   -945
ATOM   2014  CA  ASN A 135     -19.857  32.109 -87.901  1.00 81.57           C  
ANISOU 2014  CA  ASN A 135    12686   6181  12125    -30   2375   -821
ATOM   2015  C   ASN A 135     -20.329  30.799 -88.519  1.00 87.22           C  
ANISOU 2015  C   ASN A 135    13511   6852  12775     42   2530   -591
ATOM   2016  O   ASN A 135     -21.354  30.249 -88.118  1.00 95.84           O  
ANISOU 2016  O   ASN A 135    14722   8059  13636    118   2507   -510
ATOM   2017  CB  ASN A 135     -19.969  32.040 -86.376  1.00 97.30           C  
ANISOU 2017  CB  ASN A 135    14597   8476  13895     54   2120   -884
ATOM   2018  CG  ASN A 135     -18.699  32.223 -85.663  1.00113.31           C  
ANISOU 2018  CG  ASN A 135    16374  10607  16073     11   1927  -1033
ATOM   2019  OD1 ASN A 135     -17.762  31.456 -85.905  1.00101.88           O  
ANISOU 2019  OD1 ASN A 135    14747   9086  14879    -20   1964   -966
ATOM   2020  ND2 ASN A 135     -18.721  33.237 -84.786  1.00148.35           N  
ANISOU 2020  ND2 ASN A 135    20792  15220  20355     11   1718  -1243
ATOM   2021  H   ASN A 135     -21.401  33.002 -89.048  1.00  0.00           H  
ATOM   2022  HA  ASN A 135     -18.811  32.262 -88.167  1.00  0.00           H  
ATOM   2023  HB3 ASN A 135     -20.311  31.062 -86.037  1.00  0.00           H  
ATOM   2024  HB2 ASN A 135     -20.738  32.715 -85.998  1.00  0.00           H  
ATOM   2025 HD21 ASN A 135     -19.533  33.833 -84.737  1.00  0.00           H  
ATOM   2026  N   PHE A 136     -19.583  30.305 -89.501  1.00 90.85           N  
ANISOU 2026  N   PHE A 136    13929   7134  13454     17   2700   -493
ATOM   2027  CA  PHE A 136     -19.969  29.093 -90.216  1.00 94.82           C  
ANISOU 2027  CA  PHE A 136    14548   7554  13925     70   2867   -312
ATOM   2028  C   PHE A 136     -20.066  27.877 -89.299  1.00 97.91           C  
ANISOU 2028  C   PHE A 136    14873   8126  14203    188   2781   -160
ATOM   2029  O   PHE A 136     -20.856  26.966 -89.546  1.00 98.00           O  
ANISOU 2029  O   PHE A 136    15013   8109  14114    233   2873    -38
ATOM   2030  CB  PHE A 136     -18.993  28.813 -91.374  1.00  0.00           C  
ATOM   2031  CG  PHE A 136     -18.724  29.995 -92.295  1.00  0.00           C  
ATOM   2032  CD1 PHE A 136     -17.770  30.971 -91.930  1.00  0.00           C  
ATOM   2033  CD2 PHE A 136     -19.536  30.231 -93.426  1.00  0.00           C  
ATOM   2034  CE1 PHE A 136     -17.609  32.113 -92.701  1.00  0.00           C  
ATOM   2035  CE2 PHE A 136     -19.356  31.379 -94.186  1.00  0.00           C  
ATOM   2036  CZ  PHE A 136     -18.395  32.313 -93.826  1.00  0.00           C  
ATOM   2037  HB2 PHE A 136     -18.035  28.481 -90.971  1.00  0.00           H  
ATOM   2038  HB3 PHE A 136     -19.365  27.979 -91.969  1.00  0.00           H  
ATOM   2039  HD1 PHE A 136     -17.158  30.843 -91.049  1.00  0.00           H  
ATOM   2040  HD2 PHE A 136     -20.301  29.531 -93.714  1.00  0.00           H  
ATOM   2041  HE1 PHE A 136     -16.874  32.855 -92.423  1.00  0.00           H  
ATOM   2042  HE2 PHE A 136     -19.978  31.561 -95.048  1.00  0.00           H  
ATOM   2043  HZ  PHE A 136     -18.263  33.208 -94.417  1.00  0.00           H  
ATOM   2044  H   PHE A 136     -18.727  30.770 -89.768  1.00  0.00           H  
ATOM   2045  HA  PHE A 136     -20.956  29.263 -90.647  1.00  0.00           H  
ATOM   2046  N   SER A 137     -19.261  27.866 -88.241  1.00 96.00           N  
ANISOU 2046  N   SER A 137    14421   8069  13986    240   2605   -163
ATOM   2047  CA  SER A 137     -19.268  26.762 -87.289  1.00 83.69           C  
ANISOU 2047  CA  SER A 137    12777   6705  12315    379   2523     10
ATOM   2048  C   SER A 137     -20.538  26.768 -86.442  1.00 86.37           C  
ANISOU 2048  C   SER A 137    13242   7225  12350    445   2423     15
ATOM   2049  O   SER A 137     -20.921  25.744 -85.874  1.00 98.16           O  
ANISOU 2049  O   SER A 137    14733   8830  13734    564   2427    198
ATOM   2050  CB  SER A 137     -18.036  26.801 -86.366  1.00  0.00           C  
ATOM   2051  OG  SER A 137     -17.862  25.575 -85.672  1.00  0.00           O  
ATOM   2052  HB2 SER A 137     -17.136  26.983 -86.954  1.00  0.00           H  
ATOM   2053  HB3 SER A 137     -18.110  27.626 -85.656  1.00  0.00           H  
ATOM   2054  HG  SER A 137     -18.677  25.414 -85.171  1.00  0.00           H  
ATOM   2055  H   SER A 137     -18.625  28.635 -88.082  1.00  0.00           H  
ATOM   2056  HA  SER A 137     -19.240  25.829 -87.852  1.00  0.00           H  
ATOM   2057  N   ASP A 138     -21.186  27.926 -86.360  1.00 75.86           N  
ANISOU 2057  N   ASP A 138    12015   5909  10899    376   2354   -173
ATOM   2058  CA  ASP A 138     -22.436  28.056 -85.617  1.00 78.36           C  
ANISOU 2058  CA  ASP A 138    12458   6381  10933    440   2282   -176
ATOM   2059  C   ASP A 138     -23.653  27.855 -86.517  1.00 80.09           C  
ANISOU 2059  C   ASP A 138    12887   6436  11107    398   2452   -122
ATOM   2060  O   ASP A 138     -23.986  28.718 -87.329  1.00 89.97           O  
ANISOU 2060  O   ASP A 138    14247   7537  12400    297   2520   -247
ATOM   2061  CB  ASP A 138     -22.510  29.426 -84.917  1.00  0.00           C  
ATOM   2062  CG  ASP A 138     -23.671  29.680 -83.954  1.00  0.00           C  
ATOM   2063  OD1 ASP A 138     -24.687  28.959 -84.015  1.00  0.00           O  
ATOM   2064  OD2 ASP A 138     -23.565  30.669 -83.198  1.00  0.00           O1-
ATOM   2065  HB2 ASP A 138     -21.590  29.552 -84.345  1.00  0.00           H  
ATOM   2066  HB3 ASP A 138     -22.534  30.212 -85.671  1.00  0.00           H  
ATOM   2067  H   ASP A 138     -20.815  28.746 -86.819  1.00  0.00           H  
ATOM   2068  HA  ASP A 138     -22.454  27.283 -84.849  1.00  0.00           H  
ATOM   2069  N   ASN A 139     -24.316  26.714 -86.359  1.00 75.78           N  
ANISOU 2069  N   ASN A 139    12386   5923  10486    477   2519     70
ATOM   2070  CA  ASN A 139     -25.423  26.340 -87.235  1.00 77.49           C  
ANISOU 2070  CA  ASN A 139    12771   5986  10685    428   2667    127
ATOM   2071  C   ASN A 139     -26.665  27.208 -87.065  1.00 79.43           C  
ANISOU 2071  C   ASN A 139    13146   6291  10742    412   2627     40
ATOM   2072  O   ASN A 139     -27.603  27.124 -87.859  1.00 90.24           O  
ANISOU 2072  O   ASN A 139    14644   7546  12097    357   2726     60
ATOM   2073  CB  ASN A 139     -25.781  24.862 -87.049  1.00 70.57           C  
ANISOU 2073  CB  ASN A 139    11884   5110   9820    508   2752    350
ATOM   2074  CG  ASN A 139     -26.346  24.489 -85.671  1.00 74.88           C  
ANISOU 2074  CG  ASN A 139    12366   5905  10179    653   2648    473
ATOM   2075  OD1 ASN A 139     -27.340  25.053 -85.235  1.00 76.82           O  
ANISOU 2075  OD1 ASN A 139    12673   6286  10229    680   2568    413
ATOM   2076  ND2 ASN A 139     -25.738  23.554 -84.955  1.00 78.52           N  
ANISOU 2076  ND2 ASN A 139    12707   6432  10697    765   2666    663
ATOM   2077  H   ASN A 139     -24.058  26.079 -85.617  1.00  0.00           H  
ATOM   2078  HA  ASN A 139     -25.079  26.463 -88.262  1.00  0.00           H  
ATOM   2079  HB3 ASN A 139     -24.922  24.233 -87.283  1.00  0.00           H  
ATOM   2080  HB2 ASN A 139     -26.555  24.594 -87.757  1.00  0.00           H  
ATOM   2081 HD22 ASN A 139     -26.113  23.316 -84.049  1.00  0.00           H  
ATOM   2082 HD21 ASN A 139     -24.901  23.068 -85.250  1.00  0.00           H  
ATOM   2083  N   ALA A 140     -26.670  28.040 -86.031  1.00 74.68           N  
ANISOU 2083  N   ALA A 140    12506   5874   9996    465   2480    -61
ATOM   2084  CA  ALA A 140     -27.807  28.915 -85.771  1.00 76.30           C  
ANISOU 2084  CA  ALA A 140    12827   6137  10025    470   2454   -143
ATOM   2085  C   ALA A 140     -27.668  30.241 -86.511  1.00 78.67           C  
ANISOU 2085  C   ALA A 140    13189   6292  10409    359   2475   -342
ATOM   2086  O   ALA A 140     -28.615  31.022 -86.582  1.00 83.04           O  
ANISOU 2086  O   ALA A 140    13851   6837  10862    352   2494   -403
ATOM   2087  CB  ALA A 140     -27.971  29.147 -84.279  1.00 76.79           C  
ANISOU 2087  CB  ALA A 140    12843   6466   9867    599   2308   -160
ATOM   2088  H   ALA A 140     -25.876  28.075 -85.407  1.00  0.00           H  
ATOM   2089  HA  ALA A 140     -28.706  28.418 -86.136  1.00  0.00           H  
ATOM   2090  HB1 ALA A 140     -28.891  29.696 -84.074  1.00  0.00           H  
ATOM   2091  HB2 ALA A 140     -28.038  28.204 -83.737  1.00  0.00           H  
ATOM   2092  HB3 ALA A 140     -27.148  29.723 -83.858  1.00  0.00           H  
ATOM   2093  N   LYS A 141     -26.482  30.487 -87.059  1.00 79.65           N  
ANISOU 2093  N   LYS A 141    13234   6295  10735    283   2488   -423
ATOM   2094  CA  LYS A 141     -26.230  31.693 -87.840  1.00 79.94           C  
ANISOU 2094  CA  LYS A 141    13312   6162  10898    179   2542   -582
ATOM   2095  C   LYS A 141     -26.526  31.431 -89.312  1.00 86.31           C  
ANISOU 2095  C   LYS A 141    14227   6763  11803    114   2724   -503
ATOM   2096  O   LYS A 141     -25.872  30.602 -89.942  1.00 83.88           O  
ANISOU 2096  O   LYS A 141    13882   6363  11626     95   2805   -418
ATOM   2097  CB  LYS A 141     -24.776  32.137 -87.683  1.00 74.28           C  
ANISOU 2097  CB  LYS A 141    12434   5413  10375    127   2475   -704
ATOM   2098  CG  LYS A 141     -24.390  32.521 -86.236  1.00 64.16           C  
ANISOU 2098  CG  LYS A 141    11027   4361   8989    188   2264   -807
ATOM   2099  CD  LYS A 141     -25.149  33.732 -85.654  1.00 71.52           C  
ANISOU 2099  CD  LYS A 141    12047   5360   9766    197   2190   -983
ATOM   2100  CE  LYS A 141     -24.788  34.064 -84.194  1.00 81.28           C  
ANISOU 2100  CE  LYS A 141    13165   6830  10887    251   1967  -1133
ATOM   2101  NZ  LYS A 141     -25.247  33.027 -83.254  1.00 75.66           N1+
ANISOU 2101  NZ  LYS A 141    12558   6182  10009    272   1906  -1326
ATOM   2102  H   LYS A 141     -25.725  29.830 -86.940  1.00  0.00           H  
ATOM   2103  HA  LYS A 141     -26.884  32.489 -87.483  1.00  0.00           H  
ATOM   2104  HB3 LYS A 141     -24.580  32.987 -88.338  1.00  0.00           H  
ATOM   2105  HB2 LYS A 141     -24.109  31.343 -88.027  1.00  0.00           H  
ATOM   2106  HG3 LYS A 141     -23.317  32.706 -86.196  1.00  0.00           H  
ATOM   2107  HG2 LYS A 141     -24.564  31.658 -85.599  1.00  0.00           H  
ATOM   2108  HD3 LYS A 141     -26.225  33.563 -85.699  1.00  0.00           H  
ATOM   2109  HD2 LYS A 141     -24.962  34.608 -86.276  1.00  0.00           H  
ATOM   2110  HE3 LYS A 141     -25.266  35.001 -83.906  1.00  0.00           H  
ATOM   2111  HE2 LYS A 141     -23.713  34.207 -84.078  1.00  0.00           H  
ATOM   2112  HZ1 LYS A 141     -24.732  32.165 -83.402  1.00  0.00           H  
ATOM   2113  HZ2 LYS A 141     -25.090  33.348 -82.310  1.00  0.00           H  
ATOM   2114  HZ3 LYS A 141     -26.232  32.858 -83.387  1.00  0.00           H  
ATOM   2115  N   THR A 142     -27.510  32.139 -89.857  1.00 94.51           N  
ANISOU 2115  N   THR A 142    15401   7740  12769     92   2789   -530
ATOM   2116  CA  THR A 142     -27.920  31.931 -91.242  1.00 88.18           C  
ANISOU 2116  CA  THR A 142    14713   6785  12006     45   2940   -459
ATOM   2117  C   THR A 142     -26.771  32.210 -92.202  1.00 84.28           C  
ANISOU 2117  C   THR A 142    14186   6111  11726    -20   3050   -498
ATOM   2118  O   THR A 142     -25.848  32.956 -91.879  1.00 91.58           O  
ANISOU 2118  O   THR A 142    15007   6999  12789    -48   3019   -604
ATOM   2119  CB  THR A 142     -29.116  32.823 -91.624  1.00 88.61           C  
ANISOU 2119  CB  THR A 142    14895   6825  11948     47   2978   -476
ATOM   2120  OG1 THR A 142     -29.684  32.519 -92.887  1.00 86.24           O  
ANISOU 2120  OG1 THR A 142    14591   6423  11754     14   3014   -601
ATOM   2121  CG2 THR A 142     -28.803  34.330 -91.623  1.00 94.99           C  
ANISOU 2121  CG2 THR A 142    15716   7811  12564    121   2879   -449
ATOM   2122  H   THR A 142     -27.991  32.839 -89.310  1.00  0.00           H  
ATOM   2123  HA  THR A 142     -28.219  30.889 -91.358  1.00  0.00           H  
ATOM   2124  HB  THR A 142     -29.904  32.646 -90.890  1.00  0.00           H  
ATOM   2125  HG1 THR A 142     -30.288  33.230 -93.123  1.00  0.00           H  
ATOM   2126 HG21 THR A 142     -29.707  34.900 -91.790  1.00  0.00           H  
ATOM   2127 HG22 THR A 142     -28.389  34.656 -90.669  1.00  0.00           H  
ATOM   2128 HG23 THR A 142     -28.097  34.615 -92.405  1.00  0.00           H  
ATOM   2129  N   ILE A 143     -26.833  31.605 -93.383  1.00 86.59           N  
ANISOU 2129  N   ILE A 143    14563   6291  12046    -42   3184   -418
ATOM   2130  CA  ILE A 143     -25.795  31.784 -94.392  1.00 87.53           C  
ANISOU 2130  CA  ILE A 143    14669   6239  12352    -82   3327   -427
ATOM   2131  C   ILE A 143     -26.333  32.493 -95.632  1.00 89.12           C  
ANISOU 2131  C   ILE A 143    15017   6331  12514    -97   3464   -419
ATOM   2132  O   ILE A 143     -27.375  32.123 -96.170  1.00 87.55           O  
ANISOU 2132  O   ILE A 143    14945   6168  12150    -84   3481   -365
ATOM   2133  CB  ILE A 143     -25.188  30.436 -94.818  1.00 80.76           C  
ANISOU 2133  CB  ILE A 143    13790   5330  11565    -73   3401   -341
ATOM   2134  CG1 ILE A 143     -24.706  29.583 -93.622  1.00 70.08           C  
ANISOU 2134  CG1 ILE A 143    12274   4089  10263    -35   3279   -313
ATOM   2135  CG2 ILE A 143     -24.035  30.570 -95.846  1.00 82.50           C  
ANISOU 2135  CG2 ILE A 143    14006   5372  11969    -97   3577   -339
ATOM   2136  CD1 ILE A 143     -25.707  28.505 -93.176  1.00 53.67           C  
ANISOU 2136  CD1 ILE A 143    10165   1946   8281    -10   3369   -211
ATOM   2137  H   ILE A 143     -27.614  31.002 -93.601  1.00  0.00           H  
ATOM   2138  HA  ILE A 143     -25.002  32.397 -93.963  1.00  0.00           H  
ATOM   2139  HB  ILE A 143     -25.976  29.880 -95.317  1.00  0.00           H  
ATOM   2140 HG13 ILE A 143     -24.446  30.222 -92.776  1.00  0.00           H  
ATOM   2141 HG12 ILE A 143     -23.787  29.076 -93.895  1.00  0.00           H  
ATOM   2142 HG21 ILE A 143     -23.642  29.593 -96.127  1.00  0.00           H  
ATOM   2143 HG22 ILE A 143     -24.353  31.044 -96.776  1.00  0.00           H  
ATOM   2144 HG23 ILE A 143     -23.210  31.157 -95.441  1.00  0.00           H  
ATOM   2145 HD11 ILE A 143     -25.205  27.675 -92.685  1.00  0.00           H  
ATOM   2146 HD12 ILE A 143     -26.429  28.917 -92.470  1.00  0.00           H  
ATOM   2147 HD13 ILE A 143     -26.251  28.080 -94.018  1.00  0.00           H  
ATOM   2148  N   ILE A 144     -25.612  33.516 -96.079  1.00 88.51           N  
ANISOU 2148  N   ILE A 144    14908   6124  12597   -122   3563   -465
ATOM   2149  CA  ILE A 144     -25.991  34.253 -97.277  1.00 81.93           C  
ANISOU 2149  CA  ILE A 144    14204   5186  11741   -114   3719   -428
ATOM   2150  C   ILE A 144     -24.996  33.998 -98.400  1.00 86.59           C  
ANISOU 2150  C   ILE A 144    14803   5626  12470   -115   3909   -375
ATOM   2151  O   ILE A 144     -23.853  34.451 -98.340  1.00 85.03           O  
ANISOU 2151  O   ILE A 144    14479   5316  12511   -142   3977   -401
ATOM   2152  CB  ILE A 144     -26.056  35.767 -97.013  1.00 80.11           C  
ANISOU 2152  CB  ILE A 144    13947   4894  11599   -123   3734   -495
ATOM   2153  CG1 ILE A 144     -27.276  35.985 -96.065  1.00 71.19           C  
ANISOU 2153  CG1 ILE A 144    12832   3908  10310   -102   3573   -549
ATOM   2154  CG2 ILE A 144     -26.196  36.637 -98.298  1.00 88.00           C  
ANISOU 2154  CG2 ILE A 144    15068   5778  12589    -92   3924   -416
ATOM   2155  CD1 ILE A 144     -27.841  37.404 -95.865  1.00 66.11           C  
ANISOU 2155  CD1 ILE A 144    12163   3189   9766   -110   3588   -643
ATOM   2156  H   ILE A 144     -24.778  33.800 -95.585  1.00  0.00           H  
ATOM   2157  HA  ILE A 144     -26.975  33.913 -97.599  1.00  0.00           H  
ATOM   2158  HB  ILE A 144     -25.171  36.087 -96.483  1.00  0.00           H  
ATOM   2159 HG13 ILE A 144     -27.062  35.553 -95.087  1.00  0.00           H  
ATOM   2160 HG12 ILE A 144     -28.099  35.382 -96.437  1.00  0.00           H  
ATOM   2161 HG21 ILE A 144     -26.176  37.704 -98.089  1.00  0.00           H  
ATOM   2162 HG22 ILE A 144     -25.387  36.499 -99.015  1.00  0.00           H  
ATOM   2163 HG23 ILE A 144     -27.128  36.420 -98.820  1.00  0.00           H  
ATOM   2164 HD11 ILE A 144     -27.802  37.692 -94.814  1.00  0.00           H  
ATOM   2165 HD12 ILE A 144     -27.342  38.180 -96.433  1.00  0.00           H  
ATOM   2166 HD13 ILE A 144     -28.889  37.436 -96.166  1.00  0.00           H  
ATOM   2167  N   VAL A 145     -25.434  33.263 -99.416  1.00 87.92           N  
ANISOU 2167  N   VAL A 145    15115   5796  12494    -86   3996   -306
ATOM   2168  CA  VAL A 145     -24.610  33.008-100.590  1.00 83.24           C  
ANISOU 2168  CA  VAL A 145    14570   5072  11984    -64   4202   -254
ATOM   2169  C   VAL A 145     -24.767  34.151-101.586  1.00 95.70           C  
ANISOU 2169  C   VAL A 145    16242   6570  13551    -26   4365   -202
ATOM   2170  O   VAL A 145     -25.879  34.468-102.007  1.00 98.72           O  
ANISOU 2170  O   VAL A 145    16754   7032  13725      7   4343   -172
ATOM   2171  CB  VAL A 145     -24.998  31.687-101.276  1.00 76.09           C  
ANISOU 2171  CB  VAL A 145    13796   4202  10912    -46   4229   -231
ATOM   2172  CG1 VAL A 145     -25.444  30.552-100.329  1.00 90.01           C  
ANISOU 2172  CG1 VAL A 145    15616   5829  12753     -7   4458   -188
ATOM   2173  CG2 VAL A 145     -25.656  31.638-102.675  1.00 82.54           C  
ANISOU 2173  CG2 VAL A 145    14523   5087  11751    -72   4087   -253
ATOM   2174  H   VAL A 145     -26.361  32.864 -99.388  1.00  0.00           H  
ATOM   2175  HA  VAL A 145     -23.566  32.951-100.282  1.00  0.00           H  
ATOM   2176  HB  VAL A 145     -23.998  31.338-101.521  1.00  0.00           H  
ATOM   2177 HG11 VAL A 145     -25.480  29.600-100.857  1.00  0.00           H  
ATOM   2178 HG12 VAL A 145     -24.741  30.433 -99.503  1.00  0.00           H  
ATOM   2179 HG13 VAL A 145     -26.425  30.715 -99.893  1.00  0.00           H  
ATOM   2180 HG21 VAL A 145     -25.869  30.619-102.995  1.00  0.00           H  
ATOM   2181 HG22 VAL A 145     -26.579  32.185-102.714  1.00  0.00           H  
ATOM   2182 HG23 VAL A 145     -25.019  32.089-103.434  1.00  0.00           H  
ATOM   2183  N   GLN A 146     -23.652  34.771-101.956  1.00100.53           N  
ANISOU 2183  N   GLN A 146    16773   7024  14400    -23   4535   -173
ATOM   2184  CA  GLN A 146     -23.677  35.903-102.874  1.00 99.97           C  
ANISOU 2184  CA  GLN A 146    16770   6851  14361     27   4726    -93
ATOM   2185  C   GLN A 146     -23.144  35.498-104.245  1.00106.00           C  
ANISOU 2185  C   GLN A 146    17644   7539  15092    100   4964      7
ATOM   2186  O   GLN A 146     -21.945  35.275-104.416  1.00109.51           O  
ANISOU 2186  O   GLN A 146    17991   7859  15759     96   5101     30
ATOM   2187  CB  GLN A 146     -22.855  37.071-102.298  1.00  0.00           C  
ATOM   2188  CG  GLN A 146     -23.311  38.385-102.989  1.00  0.00           C  
ATOM   2189  CD  GLN A 146     -22.437  39.600-102.717  1.00  0.00           C  
ATOM   2190  OE1 GLN A 146     -21.250  39.472-102.442  1.00  0.00           O  
ATOM   2191  NE2 GLN A 146     -23.005  40.792-102.836  1.00  0.00           N  
ATOM   2192  HB2 GLN A 146     -23.022  37.158-101.224  1.00  0.00           H  
ATOM   2193  HB3 GLN A 146     -21.785  36.904-102.430  1.00  0.00           H  
ATOM   2194  HG2 GLN A 146     -23.325  38.264-104.074  1.00  0.00           H  
ATOM   2195  HG3 GLN A 146     -24.339  38.608-102.699  1.00  0.00           H  
ATOM   2196 HE22 GLN A 146     -22.466  41.639-102.655  1.00  0.00           H  
ATOM   2197 HE21 GLN A 146     -23.972  40.883-103.112  1.00  0.00           H  
ATOM   2198  H   GLN A 146     -22.759  34.460-101.600  1.00  0.00           H  
ATOM   2199  HA  GLN A 146     -24.710  36.232-102.989  1.00  0.00           H  
ATOM   2200  N   LEU A 147     -24.045  35.402-105.218  1.00 97.44           N  
ANISOU 2200  N   LEU A 147    16760   6543  13721    175   5013     66
ATOM   2201  CA  LEU A 147     -23.685  34.974-106.563  1.00 92.48           C  
ANISOU 2201  CA  LEU A 147    16275   5880  12983    264   5228    144
ATOM   2202  C   LEU A 147     -22.985  36.094-107.319  1.00111.59           C  
ANISOU 2202  C   LEU A 147    18679   8149  15571    339   5501    279
ATOM   2203  O   LEU A 147     -23.331  37.265-107.165  1.00117.47           O  
ANISOU 2203  O   LEU A 147    19390   8859  16385    349   5519    332
ATOM   2204  CB  LEU A 147     -24.935  34.543-107.332  1.00 86.73           C  
ANISOU 2204  CB  LEU A 147    15759   5327  11868    319   5158    146
ATOM   2205  CG  LEU A 147     -25.718  33.373-106.692  1.00 92.05           C  
ANISOU 2205  CG  LEU A 147    16444   6152  12380    241   4885     32
ATOM   2206  CD1 LEU A 147     -27.064  33.156-107.415  1.00 94.33           C  
ANISOU 2206  CD1 LEU A 147    16912   6611  12316    288   4813     38
ATOM   2207  CD2 LEU A 147     -24.875  32.081-106.623  1.00 87.20           C  
ANISOU 2207  CD2 LEU A 147    15789   5494  11850    187   4856    -54
ATOM   2208  H   LEU A 147     -25.012  35.629-105.035  1.00  0.00           H  
ATOM   2209  HA  LEU A 147     -23.007  34.123-106.490  1.00  0.00           H  
ATOM   2210  HB3 LEU A 147     -24.667  34.269-108.354  1.00  0.00           H  
ATOM   2211  HB2 LEU A 147     -25.601  35.404-107.427  1.00  0.00           H  
ATOM   2212  HG  LEU A 147     -25.971  33.647-105.666  1.00  0.00           H  
ATOM   2213 HD11 LEU A 147     -27.197  32.136-107.777  1.00  0.00           H  
ATOM   2214 HD12 LEU A 147     -27.896  33.373-106.742  1.00  0.00           H  
ATOM   2215 HD13 LEU A 147     -27.177  33.813-108.282  1.00  0.00           H  
ATOM   2216 HD21 LEU A 147     -24.404  31.979-105.646  1.00  0.00           H  
ATOM   2217 HD22 LEU A 147     -25.471  31.181-106.778  1.00  0.00           H  
ATOM   2218 HD23 LEU A 147     -24.076  32.074-107.365  1.00  0.00           H  
ATOM   2219  N   ASN A 148     -22.000  35.733-108.135  1.00123.85           N  
ANISOU 2219  N   ASN A 148    20256   9598  17205    399   5734    345
ATOM   2220  CA  ASN A 148     -21.344  36.703-109.006  1.00125.36           C  
ANISOU 2220  CA  ASN A 148    20446   9644  17540    493   6037    508
ATOM   2221  C   ASN A 148     -21.946  36.686-110.407  1.00122.99           C  
ANISOU 2221  C   ASN A 148    20398   9448  16886    648   6191    619
ATOM   2222  O   ASN A 148     -21.552  37.461-111.279  1.00120.04           O  
ANISOU 2222  O   ASN A 148    20062   8986  16562    763   6464    788
ATOM   2223  CB  ASN A 148     -19.828  36.479-109.053  1.00124.10           C  
ANISOU 2223  CB  ASN A 148    20134   9298  17720    483   6237    545
ATOM   2224  CG  ASN A 148     -19.311  35.250-109.818  1.00120.46           C  
ANISOU 2224  CG  ASN A 148    19767   8875  17128    520   6280    503
ATOM   2225  OD1 ASN A 148     -19.976  34.221-109.895  1.00115.15           O  
ANISOU 2225  OD1 ASN A 148    19258   8358  16136    524   6130    411
ATOM   2226  ND2 ASN A 148     -18.096  35.316-110.351  1.00147.12           N  
ANISOU 2226  ND2 ASN A 148    23031  12095  20775    545   6500    569
ATOM   2227  H   ASN A 148     -21.692  34.771-108.160  1.00  0.00           H  
ATOM   2228  HA  ASN A 148     -21.517  37.693-108.585  1.00  0.00           H  
ATOM   2229  HB3 ASN A 148     -19.422  36.443-108.045  1.00  0.00           H  
ATOM   2230  HB2 ASN A 148     -19.376  37.359-109.515  1.00  0.00           H  
ATOM   2231 HD22 ASN A 148     -17.739  34.522-110.860  1.00  0.00           H  
ATOM   2232 HD21 ASN A 148     -17.496  36.128-110.238  1.00  0.00           H  
ATOM   2233  N   THR A 149     -22.914  35.797-110.606  1.00121.74           N  
ANISOU 2233  N   THR A 149    20402   9485  16368    651   6009    524
ATOM   2234  CA  THR A 149     -23.628  35.690-111.871  1.00116.25           C  
ANISOU 2234  CA  THR A 149    19947   8942  15281    787   6084    589
ATOM   2235  C   THR A 149     -25.106  35.437-111.596  1.00107.07           C  
ANISOU 2235  C   THR A 149    18864   7999  13818    744   5786    498
ATOM   2236  O   THR A 149     -25.476  34.390-111.064  1.00104.31           O  
ANISOU 2236  O   THR A 149    18515   7721  13397    643   5574    338
ATOM   2237  CB  THR A 149     -23.037  34.552-112.723  1.00  0.00           C  
ATOM   2238  OG1 THR A 149     -23.791  34.296-113.898  1.00  0.00           O  
ATOM   2239  CG2 THR A 149     -22.838  33.187-112.030  1.00  0.00           C  
ATOM   2240  HB  THR A 149     -22.054  34.887-113.061  1.00  0.00           H  
ATOM   2241  HG1 THR A 149     -24.599  33.838-113.635  1.00  0.00           H  
ATOM   2242 HG21 THR A 149     -22.316  32.493-112.690  1.00  0.00           H  
ATOM   2243 HG22 THR A 149     -22.231  33.273-111.129  1.00  0.00           H  
ATOM   2244 HG23 THR A 149     -23.778  32.711-111.757  1.00  0.00           H  
ATOM   2245  H   THR A 149     -23.178  35.164-109.865  1.00  0.00           H  
ATOM   2246  HA  THR A 149     -23.525  36.629-112.415  1.00  0.00           H  
ATOM   2247  N   SER A 150     -25.947  36.402-111.954  1.00102.56           N  
ANISOU 2247  N   SER A 150    18346   7526  13097    826   5784    618
ATOM   2248  CA  SER A 150     -27.376  36.311-111.679  1.00 91.25           C  
ANISOU 2248  CA  SER A 150    16957   6302  11412    794   5512    563
ATOM   2249  C   SER A 150     -28.079  35.306-112.584  1.00103.42           C  
ANISOU 2249  C   SER A 150    18692   8052  12552    832   5413    481
ATOM   2250  O   SER A 150     -27.743  35.168-113.761  1.00123.16           O  
ANISOU 2250  O   SER A 150    21348  10588  14860    957   5594    536
ATOM   2251  CB  SER A 150     -28.040  37.683-111.816  1.00 89.93           C  
ANISOU 2251  CB  SER A 150    16776   6172  11222    889   5560    738
ATOM   2252  OG  SER A 150     -29.391  37.669-111.420  1.00111.06           O  
ANISOU 2252  OG  SER A 150    19599   8907  13693   1071   5782    914
ATOM   2253  H   SER A 150     -25.601  37.223-112.429  1.00  0.00           H  
ATOM   2254  HA  SER A 150     -27.500  35.979-110.648  1.00  0.00           H  
ATOM   2255  HB3 SER A 150     -28.008  37.981-112.865  1.00  0.00           H  
ATOM   2256  HB2 SER A 150     -27.534  38.466-111.261  1.00  0.00           H  
ATOM   2257  HG  SER A 150     -29.936  37.949-112.175  1.00  0.00           H  
ATOM   2258  N   VAL A 151     -29.056  34.606-112.021  1.00 94.45           N  
ANISOU 2258  N   VAL A 151    17541   7051  11293    725   5127    342
ATOM   2259  CA  VAL A 151     -29.877  33.674-112.780  1.00 86.28           C  
ANISOU 2259  CA  VAL A 151    16664   6217   9900    729   4985    232
ATOM   2260  C   VAL A 151     -31.324  34.147-112.767  1.00 94.51           C  
ANISOU 2260  C   VAL A 151    17701   7480  10728    744   4775    283
ATOM   2261  O   VAL A 151     -31.890  34.414-111.709  1.00 96.87           O  
ANISOU 2261  O   VAL A 151    17859   7779  11170    660   4617    281
ATOM   2262  CB  VAL A 151     -29.800  32.255-112.201  1.00 82.50           C  
ANISOU 2262  CB  VAL A 151    16164   5696   9487    577   4836     19
ATOM   2263  CG1 VAL A 151     -30.669  31.229-112.961  1.00 80.64           C  
ANISOU 2263  CG1 VAL A 151    16075   5655   8911    555   4666   -123
ATOM   2264  CG2 VAL A 151     -28.322  31.788-112.205  1.00 89.60           C  
ANISOU 2264  CG2 VAL A 151    17066   6386  10590    581   5055    -16
ATOM   2265  H   VAL A 151     -29.249  34.711-111.035  1.00  0.00           H  
ATOM   2266  HA  VAL A 151     -29.523  33.653-113.811  1.00  0.00           H  
ATOM   2267  HB  VAL A 151     -30.147  32.267-111.166  1.00  0.00           H  
ATOM   2268 HG11 VAL A 151     -30.545  30.227-112.558  1.00  0.00           H  
ATOM   2269 HG12 VAL A 151     -31.730  31.463-112.883  1.00  0.00           H  
ATOM   2270 HG13 VAL A 151     -30.412  31.192-114.020  1.00  0.00           H  
ATOM   2271 HG21 VAL A 151     -28.200  30.718-112.065  1.00  0.00           H  
ATOM   2272 HG22 VAL A 151     -27.835  32.021-113.150  1.00  0.00           H  
ATOM   2273 HG23 VAL A 151     -27.747  32.284-111.421  1.00  0.00           H  
ATOM   2274  N   GLU A 152     -31.917  34.248-113.950  1.00108.58           N  
ANISOU 2274  N   GLU A 152    19636   9464  12157    865   4777    335
ATOM   2275  CA  GLU A 152     -33.255  34.806-114.094  1.00108.06           C  
ANISOU 2275  CA  GLU A 152    19555   9628  11875    913   4600    425
ATOM   2276  C   GLU A 152     -34.353  33.805-113.742  1.00 92.57           C  
ANISOU 2276  C   GLU A 152    17563   7824   9784    769   4279    243
ATOM   2277  O   GLU A 152     -34.331  32.658-114.191  1.00101.90           O  
ANISOU 2277  O   GLU A 152    18844   9049  10824    702   4203     54
ATOM   2278  CB  GLU A 152     -33.451  35.326-115.520  1.00128.38           C  
ANISOU 2278  CB  GLU A 152    22291  12386  14102   1116   4719    572
ATOM   2279  CG  GLU A 152     -32.368  36.298-116.064  1.00133.89           C  
ANISOU 2279  CG  GLU A 152    22963  13345  14563   1198   4549    702
ATOM   2280  CD  GLU A 152     -31.035  35.675-116.504  1.00139.89           C  
ANISOU 2280  CD  GLU A 152    23877  14299  14975   1430   4686    884
ATOM   2281  OE1 GLU A 152     -30.961  34.433-116.642  1.00131.92           O  
ANISOU 2281  OE1 GLU A 152    22847  13211  14066   1586   4922   1141
ATOM   2282  OE2 GLU A 152     -30.080  36.455-116.692  1.00146.65           O1-
ANISOU 2282  OE2 GLU A 152    24875  15387  15459   1460   4561    768
ATOM   2283  H   GLU A 152     -31.440  33.933-114.783  1.00  0.00           H  
ATOM   2284  HA  GLU A 152     -33.341  35.653-113.413  1.00  0.00           H  
ATOM   2285  HB3 GLU A 152     -34.411  35.845-115.558  1.00  0.00           H  
ATOM   2286  HB2 GLU A 152     -33.563  34.486-116.209  1.00  0.00           H  
ATOM   2287  HG3 GLU A 152     -32.165  37.071-115.320  1.00  0.00           H  
ATOM   2288  HG2 GLU A 152     -32.771  36.818-116.934  1.00  0.00           H  
ATOM   2289  N   ILE A 153     -35.309  34.249-112.932  1.00 93.77           N  
ANISOU 2289  N   ILE A 153    17573   8048  10008    724   4109    303
ATOM   2290  CA  ILE A 153     -36.480  33.444-112.602  1.00 94.34           C  
ANISOU 2290  CA  ILE A 153    17586   8280   9978    600   3814    175
ATOM   2291  C   ILE A 153     -37.750  34.111-113.135  1.00101.24           C  
ANISOU 2291  C   ILE A 153    18445   9425  10596    699   3678    313
ATOM   2292  O   ILE A 153     -38.023  35.282-112.852  1.00 86.24           O  
ANISOU 2292  O   ILE A 153    16469   7530   8769    802   3748    517
ATOM   2293  CB  ILE A 153     -36.592  33.173-111.082  1.00 76.39           C  
ANISOU 2293  CB  ILE A 153    15138   5873   8014    452   3711    119
ATOM   2294  CG1 ILE A 153     -37.813  32.301-110.707  1.00 67.85           C  
ANISOU 2294  CG1 ILE A 153    13986   4944   6851    326   3432      5
ATOM   2295  CG2 ILE A 153     -36.553  34.417-110.189  1.00 78.43           C  
ANISOU 2295  CG2 ILE A 153    15280   6067   8454    521   3787    298
ATOM   2296  CD1 ILE A 153     -37.744  31.683-109.300  1.00 68.20           C  
ANISOU 2296  CD1 ILE A 153    13877   4863   7173    191   3349    -52
ATOM   2297  H   ILE A 153     -35.238  35.170-112.524  1.00  0.00           H  
ATOM   2298  HA  ILE A 153     -36.374  32.482-113.104  1.00  0.00           H  
ATOM   2299  HB  ILE A 153     -35.709  32.585-110.836  1.00  0.00           H  
ATOM   2300 HG13 ILE A 153     -37.950  31.505-111.435  1.00  0.00           H  
ATOM   2301 HG12 ILE A 153     -38.711  32.909-110.775  1.00  0.00           H  
ATOM   2302 HG21 ILE A 153     -36.451  34.114-109.150  1.00  0.00           H  
ATOM   2303 HG22 ILE A 153     -35.711  35.068-110.419  1.00  0.00           H  
ATOM   2304 HG23 ILE A 153     -37.476  34.988-110.278  1.00  0.00           H  
ATOM   2305 HD11 ILE A 153     -38.437  30.847-109.207  1.00  0.00           H  
ATOM   2306 HD12 ILE A 153     -36.744  31.315-109.068  1.00  0.00           H  
ATOM   2307 HD13 ILE A 153     -38.021  32.414-108.540  1.00  0.00           H  
ATOM   2308  N   ASN A 154     -38.518  33.352-113.910  1.00 99.93           N  
ANISOU 2308  N   ASN A 154    18346   9482  10141    668   3484    195
ATOM   2309  CA  ASN A 154     -39.650  33.889-114.657  1.00104.10           C  
ANISOU 2309  CA  ASN A 154    18872  10312  10370    781   3346    321
ATOM   2310  C   ASN A 154     -40.991  33.374-114.137  1.00103.19           C  
ANISOU 2310  C   ASN A 154    18602  10357  10250    646   3035    248
ATOM   2311  O   ASN A 154     -41.593  32.478-114.729  1.00109.16           O  
ANISOU 2311  O   ASN A 154    19392  11287  10797    563   2826     75
ATOM   2312  CB  ASN A 154     -39.477  33.543-116.139  1.00113.87           C  
ANISOU 2312  CB  ASN A 154    20312  11729  11223    882   3364    254
ATOM   2313  CG  ASN A 154     -38.244  34.215-116.739  1.00122.07           C  
ANISOU 2313  CG  ASN A 154    21352  13122  11907   1020   3210    392
ATOM   2314  OD1 ASN A 154     -38.043  35.411-116.552  1.00100.23           O  
ANISOU 2314  OD1 ASN A 154    18428  10456   9199   1053   3109    564
ATOM   2315  ND2 ASN A 154     -37.399  33.467-117.437  1.00155.00           N  
ANISOU 2315  ND2 ASN A 154    25703  17495  15694   1116   3193    319
ATOM   2316  H   ASN A 154     -38.327  32.364-113.998  1.00  0.00           H  
ATOM   2317  HA  ASN A 154     -39.640  34.974-114.557  1.00  0.00           H  
ATOM   2318  HB3 ASN A 154     -40.341  33.892-116.707  1.00  0.00           H  
ATOM   2319  HB2 ASN A 154     -39.426  32.464-116.281  1.00  0.00           H  
ATOM   2320 HD22 ASN A 154     -36.567  33.882-117.826  1.00  0.00           H  
ATOM   2321 HD21 ASN A 154     -37.528  32.470-117.513  1.00  0.00           H  
ATOM   2322  N   CYS A 155     -41.455  33.949-113.030  1.00 99.55           N  
ANISOU 2322  N   CYS A 155    17967   9830  10026    625   3012    373
ATOM   2323  CA  CYS A 155     -42.714  33.537-112.413  1.00 99.05           C  
ANISOU 2323  CA  CYS A 155    17731   9896  10007    508   2753    342
ATOM   2324  C   CYS A 155     -43.913  34.166-113.115  1.00 98.63           C  
ANISOU 2324  C   CYS A 155    17620  10158   9697    630   2606    506
ATOM   2325  O   CYS A 155     -43.930  35.369-113.379  1.00 92.82           O  
ANISOU 2325  O   CYS A 155    16893   9471   8904    821   2745    747
ATOM   2326  CB  CYS A 155     -42.732  33.903-110.927  1.00 92.92           C  
ANISOU 2326  CB  CYS A 155    16800   8937   9568    459   2804    416
ATOM   2327  SG  CYS A 155     -41.321  33.243-110.040  1.00155.40           S  
ANISOU 2327  SG  CYS A 155    24748  16510  17787    340   2964    260
ATOM   2328  H   CYS A 155     -40.933  34.694-112.591  1.00  0.00           H  
ATOM   2329  HA  CYS A 155     -42.798  32.454-112.499  1.00  0.00           H  
ATOM   2330  HB3 CYS A 155     -43.654  33.565-110.450  1.00  0.00           H  
ATOM   2331  HB2 CYS A 155     -42.710  34.989-110.815  1.00  0.00           H  
ATOM   2332  N   THR A 156     -44.919  33.348-113.408  1.00 95.80           N  
ANISOU 2332  N   THR A 156    17188  10008   9203    518   2327    381
ATOM   2333  CA  THR A 156     -46.083  33.813-114.151  1.00 99.34           C  
ANISOU 2333  CA  THR A 156    17563  10795   9385    624   2146    520
ATOM   2334  C   THR A 156     -47.409  33.223-113.585  1.00102.07           C  
ANISOU 2334  C   THR A 156    17705  11290   9788    456   1841    429
ATOM   2335  O   THR A 156     -47.437  32.399-112.658  1.00101.47           O  
ANISOU 2335  O   THR A 156    17594  11082   9877    245   1749    201
ATOM   2336  CB  THR A 156     -45.869  33.668-115.672  1.00106.01           C  
ANISOU 2336  CB  THR A 156    18597  11859   9824    726   2114    454
ATOM   2337  OG1 THR A 156     -46.876  34.316-116.432  1.00116.13           O  
ANISOU 2337  OG1 THR A 156    19791  13499  10834    853   1931    619
ATOM   2338  CG2 THR A 156     -45.790  32.206-116.143  1.00108.30           C  
ANISOU 2338  CG2 THR A 156    18974  12137  10037    526   1958     99
ATOM   2339  H   THR A 156     -44.886  32.382-113.114  1.00  0.00           H  
ATOM   2340  HA  THR A 156     -46.227  34.870-113.928  1.00  0.00           H  
ATOM   2341  HB  THR A 156     -44.927  34.154-115.932  1.00  0.00           H  
ATOM   2342  HG1 THR A 156     -46.768  34.060-117.355  1.00  0.00           H  
ATOM   2343 HG21 THR A 156     -45.588  32.137-117.212  1.00  0.00           H  
ATOM   2344 HG22 THR A 156     -44.987  31.671-115.634  1.00  0.00           H  
ATOM   2345 HG23 THR A 156     -46.714  31.660-115.947  1.00  0.00           H  
ATOM   2346  N   GLY A 157     -48.519  33.678-114.183  1.00 31.02           N  
ATOM   2347  CA  GLY A 157     -49.908  33.275-114.049  1.00 32.28           C  
ATOM   2348  C   GLY A 157     -50.084  31.826-114.493  1.00 31.44           C  
ATOM   2349  O   GLY A 157     -49.340  31.352-115.348  1.00 32.07           O  
ATOM   2350  HA3 GLY A 157     -50.521  33.907-114.695  1.00  0.00           H  
ATOM   2351  H   GLY A 157     -48.288  34.258-114.988  1.00  0.00           H  
ATOM   2352  HA2 GLY A 157     -50.240  33.430-113.023  1.00  0.00           H  
ATOM   2353  N   GLN A 158     -51.035  31.129-113.857  1.00 31.02           N  
ATOM   2354  CA  GLN A 158     -51.179  29.668-113.771  1.00 30.54           C  
ATOM   2355  C   GLN A 158     -50.544  29.151-112.469  1.00 30.29           C  
ATOM   2356  O   GLN A 158     -50.932  28.099-111.973  1.00 30.82           O  
ATOM   2357  CB  GLN A 158     -50.761  28.925-115.065  1.00  0.00           C  
ATOM   2358  CG  GLN A 158     -51.240  27.460-115.148  1.00  0.00           C  
ATOM   2359  CD  GLN A 158     -50.374  26.639-116.098  1.00  0.00           C  
ATOM   2360  OE1 GLN A 158     -49.190  26.436-115.837  1.00  0.00           O  
ATOM   2361  NE2 GLN A 158     -50.942  26.150-117.192  1.00  0.00           N  
ATOM   2362  HB2 GLN A 158     -51.127  29.454-115.946  1.00  0.00           H  
ATOM   2363  HB3 GLN A 158     -49.671  28.938-115.127  1.00  0.00           H  
ATOM   2364  HG2 GLN A 158     -51.169  26.966-114.180  1.00  0.00           H  
ATOM   2365  HG3 GLN A 158     -52.293  27.420-115.430  1.00  0.00           H  
ATOM   2366 HE22 GLN A 158     -50.400  25.597-117.839  1.00  0.00           H  
ATOM   2367 HE21 GLN A 158     -51.916  26.321-117.395  1.00  0.00           H  
ATOM   2368  H   GLN A 158     -51.604  31.650-113.207  1.00  0.00           H  
ATOM   2369  HA  GLN A 158     -52.251  29.503-113.651  1.00  0.00           H  
ATOM   2370  N   GLY A 159     -49.621  29.932-111.886  1.00 27.98           N  
ATOM   2371  CA  GLY A 159     -48.889  29.605-110.678  1.00 27.56           C  
ATOM   2372  C   GLY A 159     -47.658  28.782-111.019  1.00 27.51           C  
ATOM   2373  O   GLY A 159     -47.568  27.628-110.602  1.00 28.08           O  
ATOM   2374  HA3 GLY A 159     -49.511  29.044-109.979  1.00  0.00           H  
ATOM   2375  H   GLY A 159     -49.309  30.749-112.393  1.00  0.00           H  
ATOM   2376  HA2 GLY A 159     -48.586  30.519-110.168  1.00  0.00           H  
ATOM   2377  N   HIS A 160     -46.681  29.340-111.742  1.00 94.83           N  
ANISOU 2377  N   HIS A 160    16705   9782   9544   -211   1690   -276
ATOM   2378  CA  HIS A 160     -45.424  28.628-111.959  1.00 96.90           C  
ANISOU 2378  CA  HIS A 160    17150   9806   9860   -270   1846   -471
ATOM   2379  C   HIS A 160     -44.253  29.539-112.312  1.00 98.49           C  
ANISOU 2379  C   HIS A 160    17529   9924   9969    -82   2111   -355
ATOM   2380  O   HIS A 160     -44.440  30.628-112.853  1.00105.16           O  
ANISOU 2380  O   HIS A 160    18400  10933  10622     97   2152   -165
ATOM   2381  CB  HIS A 160     -45.550  27.497-112.997  1.00  0.00           C  
ATOM   2382  CG  HIS A 160     -45.611  27.915-114.463  1.00  0.00           C  
ATOM   2383  ND1 HIS A 160     -46.699  27.693-115.296  1.00  0.00           N  
ATOM   2384  CD2 HIS A 160     -44.667  28.508-115.279  1.00  0.00           C  
ATOM   2385  CE1 HIS A 160     -46.391  28.165-116.505  1.00  0.00           C  
ATOM   2386  NE2 HIS A 160     -45.166  28.673-116.572  1.00  0.00           N  
ATOM   2387  HB2 HIS A 160     -44.687  26.837-112.900  1.00  0.00           H  
ATOM   2388  HB3 HIS A 160     -46.407  26.862-112.780  1.00  0.00           H  
ATOM   2389  HD1 HIS A 160     -47.581  27.214-115.103  1.00  0.00           H  
ATOM   2390  HD2 HIS A 160     -43.667  28.830-115.029  1.00  0.00           H  
ATOM   2391  HE1 HIS A 160     -47.067  28.117-117.349  1.00  0.00           H  
ATOM   2392  HA  HIS A 160     -45.212  28.171-110.992  1.00  0.00           H  
ATOM   2393  H   HIS A 160     -46.730  30.299-112.077  1.00  0.00           H  
ATOM   2394  N   CYS A 161     -43.045  29.081-111.999  1.00 88.68           N  
ANISOU 2394  N   CYS A 161    16390   8418   8884   -119   2299   -456
ATOM   2395  CA  CYS A 161     -41.837  29.851-112.267  1.00 87.03           C  
ANISOU 2395  CA  CYS A 161    16326   8092   8650     37   2565   -357
ATOM   2396  C   CYS A 161     -40.856  29.046-113.106  1.00 94.37           C  
ANISOU 2396  C   CYS A 161    17460   8924   9473     18   2671   -559
ATOM   2397  O   CYS A 161     -40.577  27.887-112.806  1.00108.77           O  
ANISOU 2397  O   CYS A 161    19291  10593  11443   -133   2647   -759
ATOM   2398  CB  CYS A 161     -41.174  30.281-110.957  1.00 86.92           C  
ANISOU 2398  CB  CYS A 161    16220   7841   8967     38   2727   -245
ATOM   2399  SG  CYS A 161     -41.983  31.370-109.799  1.00143.52           S  
ANISOU 2399  SG  CYS A 161    23186  15095  16249    106   2671      2
ATOM   2400  H   CYS A 161     -42.946  28.176-111.563  1.00  0.00           H  
ATOM   2401  HA  CYS A 161     -42.114  30.746-112.824  1.00  0.00           H  
ATOM   2402  HB3 CYS A 161     -40.217  30.750-111.187  1.00  0.00           H  
ATOM   2403  HB2 CYS A 161     -40.912  29.389-110.391  1.00  0.00           H  
ATOM   2404  N   ASN A 162     -40.330  29.669-114.155  1.00 90.62           N  
ANISOU 2404  N   ASN A 162    17150   8531   8751    187   2812   -492
ATOM   2405  CA  ASN A 162     -39.403  28.994-115.055  1.00 92.23           C  
ANISOU 2405  CA  ASN A 162    17566   8662   8815    205   2941   -668
ATOM   2406  C   ASN A 162     -37.977  29.504-114.879  1.00103.05           C  
ANISOU 2406  C   ASN A 162    19006   9796  10352    311   3263   -556
ATOM   2407  O   ASN A 162     -37.721  30.707-114.945  1.00101.07           O  
ANISOU 2407  O   ASN A 162    18746   9562  10094    467   3412   -323
ATOM   2408  CB  ASN A 162     -39.852  29.169-116.518  1.00  0.00           C  
ATOM   2409  CG  ASN A 162     -41.259  28.602-116.752  1.00  0.00           C  
ATOM   2410  OD1 ASN A 162     -41.592  27.531-116.254  1.00  0.00           O  
ATOM   2411  ND2 ASN A 162     -42.129  29.322-117.449  1.00  0.00           N  
ATOM   2412  HB2 ASN A 162     -39.823  30.220-116.805  1.00  0.00           H  
ATOM   2413  HB3 ASN A 162     -39.167  28.643-117.184  1.00  0.00           H  
ATOM   2414 HD22 ASN A 162     -43.094  29.007-117.496  1.00  0.00           H  
ATOM   2415 HD21 ASN A 162     -41.886  30.217-117.844  1.00  0.00           H  
ATOM   2416  H   ASN A 162     -40.570  30.632-114.343  1.00  0.00           H  
ATOM   2417  HA  ASN A 162     -39.415  27.930-114.820  1.00  0.00           H  
ATOM   2418  N   ILE A 163     -37.054  28.576-114.650  1.00112.61           N  
ANISOU 2418  N   ILE A 163    20274  10777  11737    223   3376   -718
ATOM   2419  CA  ILE A 163     -35.646  28.909-114.483  1.00109.48           C  
ANISOU 2419  CA  ILE A 163    19921  10149  11527    306   3673   -632
ATOM   2420  C   ILE A 163     -34.807  28.077-115.442  1.00107.16           C  
ANISOU 2420  C   ILE A 163    19835   9783  11099    335   3822   -805
ATOM   2421  O   ILE A 163     -35.041  26.880-115.600  1.00106.52           O  
ANISOU 2421  O   ILE A 163    19809   9681  10982    210   3710  -1047
ATOM   2422  CB  ILE A 163     -35.161  28.640-113.042  1.00 95.79           C  
ANISOU 2422  CB  ILE A 163    18017   8176  10204    188   3700   -623
ATOM   2423  CG1 ILE A 163     -36.029  29.350-111.977  1.00101.34           C  
ANISOU 2423  CG1 ILE A 163    18527   8949  11030    160   3555   -477
ATOM   2424  CG2 ILE A 163     -33.687  29.046-112.814  1.00 91.81           C  
ANISOU 2424  CG2 ILE A 163    17530   7451   9903    269   3986   -533
ATOM   2425  CD1 ILE A 163     -37.216  28.522-111.466  1.00109.64           C  
ANISOU 2425  CD1 ILE A 163    19481  10121  12054     18   3279   -581
ATOM   2426  H   ILE A 163     -37.320  27.604-114.587  1.00  0.00           H  
ATOM   2427  HA  ILE A 163     -35.503  29.965-114.713  1.00  0.00           H  
ATOM   2428  HB  ILE A 163     -35.217  27.568-112.852  1.00  0.00           H  
ATOM   2429 HG13 ILE A 163     -36.367  30.304-112.373  1.00  0.00           H  
ATOM   2430 HG12 ILE A 163     -35.425  29.604-111.104  1.00  0.00           H  
ATOM   2431 HG21 ILE A 163     -33.372  28.844-111.789  1.00  0.00           H  
ATOM   2432 HG22 ILE A 163     -32.997  28.501-113.455  1.00  0.00           H  
ATOM   2433 HG23 ILE A 163     -33.551  30.111-112.998  1.00  0.00           H  
ATOM   2434 HD11 ILE A 163     -37.798  29.093-110.744  1.00  0.00           H  
ATOM   2435 HD12 ILE A 163     -37.902  28.218-112.254  1.00  0.00           H  
ATOM   2436 HD13 ILE A 163     -36.872  27.611-110.976  1.00  0.00           H  
ATOM   2437  N   THR A 164     -33.835  28.714-116.087  1.00105.96           N  
ANISOU 2437  N   THR A 164    19795   9579  10885    504   4091   -681
ATOM   2438  CA  THR A 164     -32.918  28.003-116.966  1.00122.63           C  
ANISOU 2438  CA  THR A 164    22105  11602  12886    561   4286   -818
ATOM   2439  C   THR A 164     -32.082  27.011-116.164  1.00120.59           C  
ANISOU 2439  C   THR A 164    21786  11055  12976    432   4369   -945
ATOM   2440  O   THR A 164     -31.021  27.356-115.645  1.00119.50           O  
ANISOU 2440  O   THR A 164    21570  10716  13117    471   4580   -817
ATOM   2441  CB  THR A 164     -32.011  28.997-117.714  1.00  0.00           C  
ATOM   2442  OG1 THR A 164     -32.832  29.967-118.342  1.00  0.00           O  
ATOM   2443  CG2 THR A 164     -31.120  28.364-118.799  1.00  0.00           C  
ATOM   2444  HB  THR A 164     -31.381  29.531-117.000  1.00  0.00           H  
ATOM   2445  HG1 THR A 164     -32.270  30.608-118.790  1.00  0.00           H  
ATOM   2446 HG21 THR A 164     -30.518  29.120-119.305  1.00  0.00           H  
ATOM   2447 HG22 THR A 164     -30.429  27.633-118.384  1.00  0.00           H  
ATOM   2448 HG23 THR A 164     -31.719  27.857-119.556  1.00  0.00           H  
ATOM   2449  H   THR A 164     -33.722  29.711-115.972  1.00  0.00           H  
ATOM   2450  HA  THR A 164     -33.503  27.448-117.700  1.00  0.00           H  
ATOM   2451  N   ARG A 165     -32.573  25.779-116.066  1.00120.48           N  
ANISOU 2451  N   ARG A 165    21796  11022  12958    279   4201  -1192
ATOM   2452  CA  ARG A 165     -31.937  24.752-115.260  1.00119.74           C  
ANISOU 2452  CA  ARG A 165    21632  10664  13199    157   4261  -1302
ATOM   2453  C   ARG A 165     -30.478  24.524-115.597  1.00122.16           C  
ANISOU 2453  C   ARG A 165    22036  10762  13619    259   4584  -1288
ATOM   2454  O   ARG A 165     -29.655  24.295-114.711  1.00122.12           O  
ANISOU 2454  O   ARG A 165    21899  10540  13961    223   4697  -1225
ATOM   2455  CB  ARG A 165     -32.710  23.429-115.416  1.00  0.00           C  
ATOM   2456  CG  ARG A 165     -32.456  22.332-114.355  1.00  0.00           C  
ATOM   2457  CD  ARG A 165     -33.425  21.142-114.486  1.00  0.00           C  
ATOM   2458  NE  ARG A 165     -33.672  20.341-113.288  1.00  0.00           N  
ATOM   2459  CZ  ARG A 165     -34.619  19.381-113.232  1.00  0.00           C  
ATOM   2460  NH1 ARG A 165     -35.364  19.081-114.303  1.00  0.00           N  
ATOM   2461  NH2 ARG A 165     -34.847  18.705-112.103  1.00  0.00           N1+
ATOM   2462  HB2 ARG A 165     -33.758  23.695-115.287  1.00  0.00           H  
ATOM   2463  HB3 ARG A 165     -32.643  23.160-116.451  1.00  0.00           H  
ATOM   2464  HG2 ARG A 165     -31.458  21.981-114.576  1.00  0.00           H  
ATOM   2465  HG3 ARG A 165     -32.452  22.729-113.338  1.00  0.00           H  
ATOM   2466  HD2 ARG A 165     -34.380  21.455-114.879  1.00  0.00           H  
ATOM   2467  HD3 ARG A 165     -32.992  20.420-115.176  1.00  0.00           H  
ATOM   2468  HE  ARG A 165     -33.082  20.517-112.479  1.00  0.00           H  
ATOM   2469 HH12 ARG A 165     -36.028  18.321-114.271  1.00  0.00           H  
ATOM   2470 HH11 ARG A 165     -35.231  19.562-115.179  1.00  0.00           H  
ATOM   2471 HH22 ARG A 165     -35.542  17.972-112.074  1.00  0.00           H  
ATOM   2472 HH21 ARG A 165     -34.285  18.858-111.279  1.00  0.00           H  
ATOM   2473  H   ARG A 165     -33.417  25.531-116.562  1.00  0.00           H  
ATOM   2474  HA  ARG A 165     -31.998  25.057-114.215  1.00  0.00           H  
ATOM   2475  N   ALA A 166     -30.157  24.581-116.884  1.00127.00           N  
ANISOU 2475  N   ALA A 166    22872  11453  13930    397   4736  -1339
ATOM   2476  CA  ALA A 166     -28.784  24.401-117.331  1.00124.99           C  
ANISOU 2476  CA  ALA A 166    22720  11010  13759    518   5073  -1311
ATOM   2477  C   ALA A 166     -27.881  25.452-116.697  1.00121.55           C  
ANISOU 2477  C   ALA A 166    22114  10458  13613    598   5259  -1025
ATOM   2478  O   ALA A 166     -26.838  25.128-116.130  1.00123.16           O  
ANISOU 2478  O   ALA A 166    22221  10430  14142    586   5429   -985
ATOM   2479  CB  ALA A 166     -28.676  24.496-118.864  1.00  0.00           C  
ATOM   2480  HB1 ALA A 166     -29.058  23.587-119.325  1.00  0.00           H  
ATOM   2481  HB2 ALA A 166     -29.259  25.341-119.230  1.00  0.00           H  
ATOM   2482  HB3 ALA A 166     -27.655  24.669-119.212  1.00  0.00           H  
ATOM   2483  H   ALA A 166     -30.873  24.752-117.576  1.00  0.00           H  
ATOM   2484  HA  ALA A 166     -28.443  23.414-117.018  1.00  0.00           H  
ATOM   2485  N   LYS A 167     -28.297  26.710-116.788  1.00116.50           N  
ANISOU 2485  N   LYS A 167    21425   9975  12865    677   5221   -830
ATOM   2486  CA  LYS A 167     -27.520  27.824-116.255  1.00107.18           C  
ANISOU 2486  CA  LYS A 167    20084   8682  11956    746   5391   -574
ATOM   2487  C   LYS A 167     -27.549  27.861-114.728  1.00110.60           C  
ANISOU 2487  C   LYS A 167    20261   8999  12762    594   5242   -541
ATOM   2488  O   LYS A 167     -26.595  28.311-114.094  1.00118.35           O  
ANISOU 2488  O   LYS A 167    21092   9813  14061    605   5386   -413
ATOM   2489  CB  LYS A 167     -28.036  29.148-116.825  1.00 97.24           C  
ANISOU 2489  CB  LYS A 167    18857   7612  10478    880   5405   -378
ATOM   2490  CG  LYS A 167     -27.379  30.445-116.295  1.00 99.80           C  
ANISOU 2490  CG  LYS A 167    19026   7800  11094    951   5604   -123
ATOM   2491  CD  LYS A 167     -27.963  31.725-116.921  1.00120.96           C  
ANISOU 2491  CD  LYS A 167    21733  10655  13571   1083   5613     78
ATOM   2492  CE  LYS A 167     -27.399  33.003-116.274  1.00133.12           C  
ANISOU 2492  CE  LYS A 167    23096  12028  15455   1122   5788    309
ATOM   2493  NZ  LYS A 167     -27.964  34.221-116.875  1.00137.33           N1+
ANISOU 2493  NZ  LYS A 167    23640  12709  15832   1246   5797    516
ATOM   2494  H   LYS A 167     -29.177  26.920-117.237  1.00  0.00           H  
ATOM   2495  HA  LYS A 167     -26.485  27.698-116.572  1.00  0.00           H  
ATOM   2496  HB3 LYS A 167     -29.104  29.216-116.620  1.00  0.00           H  
ATOM   2497  HB2 LYS A 167     -27.937  29.124-117.911  1.00  0.00           H  
ATOM   2498  HG3 LYS A 167     -26.302  30.407-116.471  1.00  0.00           H  
ATOM   2499  HG2 LYS A 167     -27.507  30.521-115.215  1.00  0.00           H  
ATOM   2500  HD3 LYS A 167     -29.050  31.721-116.820  1.00  0.00           H  
ATOM   2501  HD2 LYS A 167     -27.754  31.736-117.991  1.00  0.00           H  
ATOM   2502  HE3 LYS A 167     -26.314  33.038-116.372  1.00  0.00           H  
ATOM   2503  HE2 LYS A 167     -27.622  33.013-115.209  1.00  0.00           H  
ATOM   2504  HZ1 LYS A 167     -28.974  34.233-116.786  1.00  0.00           H  
ATOM   2505  HZ2 LYS A 167     -27.604  35.030-116.390  1.00  0.00           H  
ATOM   2506  HZ3 LYS A 167     -27.717  34.275-117.851  1.00  0.00           H  
ATOM   2507  N   TRP A 168     -28.644  27.386-114.144  1.00104.21           N  
ANISOU 2507  N   TRP A 168    19396   8288  11910    457   4952   -656
ATOM   2508  CA  TRP A 168     -28.797  27.386-112.691  1.00 98.88           C  
ANISOU 2508  CA  TRP A 168    18493   7538  11537    329   4801   -623
ATOM   2509  C   TRP A 168     -27.922  26.329-112.024  1.00 92.39           C  
ANISOU 2509  C   TRP A 168    17598   6503  11004    256   4874   -703
ATOM   2510  O   TRP A 168     -27.145  26.635-111.120  1.00 89.11           O  
ANISOU 2510  O   TRP A 168    17010   5960  10888    246   4937   -599
ATOM   2511  CB  TRP A 168     -30.265  27.186-112.300  1.00 97.34           C  
ANISOU 2511  CB  TRP A 168    18257   7516  11213    220   4494   -697
ATOM   2512  CG  TRP A 168     -30.607  27.162-110.841  1.00 93.19           C  
ANISOU 2512  CG  TRP A 168    17520   6922  10966    100   4348   -676
ATOM   2513  CD1 TRP A 168     -31.199  26.118-110.235  1.00 88.98           C  
ANISOU 2513  CD1 TRP A 168    16929   6308  10571    -22   4247   -797
ATOM   2514  CD2 TRP A 168     -30.408  28.168-109.793  1.00 85.78           C  
ANISOU 2514  CD2 TRP A 168    16409   5990  10195    104   4303   -523
ATOM   2515  NE1 TRP A 168     -31.367  26.398-108.897  1.00 86.30           N  
ANISOU 2515  NE1 TRP A 168    16393   5948  10451    -81   4141   -710
ATOM   2516  CE2 TRP A 168     -30.935  27.658-108.570  1.00 69.58           C  
ANISOU 2516  CE2 TRP A 168    14207   3885   8344     -8   4166   -559
ATOM   2517  CE3 TRP A 168     -29.838  29.458-109.735  1.00101.89           C  
ANISOU 2517  CE3 TRP A 168    18410   8065  12239    197   4377   -361
ATOM   2518  CZ2 TRP A 168     -30.927  28.393-107.372  1.00 64.79           C  
ANISOU 2518  CZ2 TRP A 168    13428   3285   7905    -24   4088   -456
ATOM   2519  CZ3 TRP A 168     -29.792  30.200-108.537  1.00 93.03           C  
ANISOU 2519  CZ3 TRP A 168    17113   6921  11314    164   4302   -277
ATOM   2520  CH2 TRP A 168     -30.340  29.670-107.354  1.00 77.29           C  
ANISOU 2520  CH2 TRP A 168    14986   4898   9482     57   4152   -333
ATOM   2521  H   TRP A 168     -29.395  27.013-114.707  1.00  0.00           H  
ATOM   2522  HA  TRP A 168     -28.483  28.362-112.322  1.00  0.00           H  
ATOM   2523  HB3 TRP A 168     -30.630  26.258-112.740  1.00  0.00           H  
ATOM   2524  HB2 TRP A 168     -30.862  27.975-112.751  1.00  0.00           H  
ATOM   2525  HD1 TRP A 168     -31.467  25.198-110.736  1.00  0.00           H  
ATOM   2526  HE1 TRP A 168     -31.744  25.714-108.235  1.00  0.00           H  
ATOM   2527  HE3 TRP A 168     -29.425  29.877-110.628  1.00  0.00           H  
ATOM   2528  HZ2 TRP A 168     -31.350  27.972-106.471  1.00  0.00           H  
ATOM   2529  HZ3 TRP A 168     -29.347  31.185-108.532  1.00  0.00           H  
ATOM   2530  HH2 TRP A 168     -30.312  30.240-106.436  1.00  0.00           H  
ATOM   2531  N   ASN A 169     -28.053  25.085-112.472  1.00 94.89           N  
ANISOU 2531  N   ASN A 169    18040   6780  11234    208   4863   -892
ATOM   2532  CA  ASN A 169     -27.267  23.988-111.918  1.00 92.23           C  
ANISOU 2532  CA  ASN A 169    17644   6231  11167    154   4952   -960
ATOM   2533  C   ASN A 169     -25.766  24.197-112.096  1.00107.68           C  
ANISOU 2533  C   ASN A 169    19580   8018  13314    267   5249   -851
ATOM   2534  O   ASN A 169     -24.963  23.684-111.318  1.00115.83           O  
ANISOU 2534  O   ASN A 169    20474   8887  14648    241   5320   -816
ATOM   2535  CB  ASN A 169     -27.697  22.655-112.531  1.00 86.74           C  
ANISOU 2535  CB  ASN A 169    17114   5503  10340     90   4918  -1199
ATOM   2536  CG  ASN A 169     -29.220  22.438-112.548  1.00 98.47           C  
ANISOU 2536  CG  ASN A 169    18552   7105  11756    -57   4620  -1306
ATOM   2537  OD1 ASN A 169     -30.056  23.227-112.122  1.00118.64           O  
ANISOU 2537  OD1 ASN A 169    21249   9797  14030    -88   4500  -1460
ATOM   2538  ND2 ASN A 169     -29.667  21.342-113.091  1.00 86.82           N  
ANISOU 2538  ND2 ASN A 169    16868   5586  10535   -144   4500  -1222
ATOM   2539  H   ASN A 169     -28.709  24.881-113.213  1.00  0.00           H  
ATOM   2540  HA  ASN A 169     -27.471  23.942-110.848  1.00  0.00           H  
ATOM   2541  HB3 ASN A 169     -27.244  21.894-111.933  1.00  0.00           H  
ATOM   2542  HB2 ASN A 169     -27.432  22.729-113.560  1.00  0.00           H  
ATOM   2543 HD22 ASN A 169     -30.646  21.149-112.977  1.00  0.00           H  
ATOM   2544 HD21 ASN A 169     -29.089  20.673-113.569  1.00  0.00           H  
ATOM   2545  N   GLN A 170     -25.393  24.952-113.124  1.00110.13           N  
ANISOU 2545  N   GLN A 170    20017   8376  13452    401   5430   -779
ATOM   2546  CA  GLN A 170     -23.995  25.303-113.339  1.00110.63           C  
ANISOU 2546  CA  GLN A 170    20040   8283  13710    515   5729   -645
ATOM   2547  C   GLN A 170     -23.520  26.242-112.237  1.00113.17           C  
ANISOU 2547  C   GLN A 170    20099   8555  14346    486   5700   -466
ATOM   2548  O   GLN A 170     -22.434  26.070-111.686  1.00116.21           O  
ANISOU 2548  O   GLN A 170    20331   8778  15045    489   5826   -397
ATOM   2549  CB  GLN A 170     -23.807  25.966-114.716  1.00  0.00           C  
ATOM   2550  CG  GLN A 170     -22.349  26.058-115.215  1.00  0.00           C  
ATOM   2551  CD  GLN A 170     -21.730  24.687-115.507  1.00  0.00           C  
ATOM   2552  OE1 GLN A 170     -22.235  23.922-116.322  1.00  0.00           O  
ATOM   2553  NE2 GLN A 170     -20.616  24.365-114.862  1.00  0.00           N  
ATOM   2554  HB2 GLN A 170     -24.367  25.395-115.458  1.00  0.00           H  
ATOM   2555  HB3 GLN A 170     -24.253  26.961-114.725  1.00  0.00           H  
ATOM   2556  HG2 GLN A 170     -22.329  26.623-116.147  1.00  0.00           H  
ATOM   2557  HG3 GLN A 170     -21.733  26.617-114.511  1.00  0.00           H  
ATOM   2558 HE22 GLN A 170     -20.166  23.490-115.079  1.00  0.00           H  
ATOM   2559 HE21 GLN A 170     -20.185  25.003-114.213  1.00  0.00           H  
ATOM   2560  H   GLN A 170     -26.084  25.295-113.776  1.00  0.00           H  
ATOM   2561  HA  GLN A 170     -23.397  24.393-113.304  1.00  0.00           H  
ATOM   2562  N   THR A 171     -24.349  27.232-111.921  1.00113.15           N  
ANISOU 2562  N   THR A 171    20040   8694  14257    458   5530   -398
ATOM   2563  CA  THR A 171     -24.029  28.213-110.891  1.00110.03           C  
ANISOU 2563  CA  THR A 171    19416   8261  14131    424   5483   -264
ATOM   2564  C   THR A 171     -24.091  27.601-109.495  1.00107.56           C  
ANISOU 2564  C   THR A 171    18917   7912  14038    300   5288   -316
ATOM   2565  O   THR A 171     -23.266  27.909-108.635  1.00106.34           O  
ANISOU 2565  O   THR A 171    18564   7664  14176    280   5312   -241
ATOM   2566  CB  THR A 171     -24.987  29.418-110.950  1.00  0.00           C  
ATOM   2567  OG1 THR A 171     -25.003  29.942-112.272  1.00  0.00           O  
ATOM   2568  CG2 THR A 171     -24.656  30.572-109.990  1.00  0.00           C  
ATOM   2569  HB  THR A 171     -26.004  29.084-110.731  1.00  0.00           H  
ATOM   2570  HG1 THR A 171     -25.519  29.358-112.851  1.00  0.00           H  
ATOM   2571 HG21 THR A 171     -25.313  31.427-110.159  1.00  0.00           H  
ATOM   2572 HG22 THR A 171     -24.781  30.274-108.950  1.00  0.00           H  
ATOM   2573 HG23 THR A 171     -23.627  30.911-110.116  1.00  0.00           H  
ATOM   2574  H   THR A 171     -25.234  27.322-112.400  1.00  0.00           H  
ATOM   2575  HA  THR A 171     -23.015  28.573-111.063  1.00  0.00           H  
ATOM   2576  N   LEU A 172     -25.072  26.734-109.277  1.00108.20           N  
ANISOU 2576  N   LEU A 172    19056   8076  13977    220   5094   -439
ATOM   2577  CA  LEU A 172     -25.253  26.101-107.977  1.00103.46           C  
ANISOU 2577  CA  LEU A 172    18295   7458  13558    119   4919   -465
ATOM   2578  C   LEU A 172     -24.125  25.113-107.684  1.00102.68           C  
ANISOU 2578  C   LEU A 172    18123   7185  13704    128   5057   -470
ATOM   2579  O   LEU A 172     -23.813  24.842-106.525  1.00 95.44           O  
ANISOU 2579  O   LEU A 172    17021   6236  13004     86   4971   -427
ATOM   2580  CB  LEU A 172     -26.613  25.404-107.906  1.00109.15           C  
ANISOU 2580  CB  LEU A 172    19090   8294  14089     34   4706   -579
ATOM   2581  CG  LEU A 172     -27.351  25.743-106.578  1.00109.11           C  
ANISOU 2581  CG  LEU A 172    18913   8349  14197    -52   4486   -552
ATOM   2582  CD1 LEU A 172     -28.875  25.591-106.689  1.00 97.48           C  
ANISOU 2582  CD1 LEU A 172    17320   6957  12760    -31   4419   -442
ATOM   2583  CD2 LEU A 172     -26.779  25.000-105.355  1.00111.56           C  
ANISOU 2583  CD2 LEU A 172    19290   8763  14334   -136   4302   -651
ATOM   2584  H   LEU A 172     -25.714  26.500-110.021  1.00  0.00           H  
ATOM   2585  HA  LEU A 172     -25.230  26.879-107.214  1.00  0.00           H  
ATOM   2586  HB3 LEU A 172     -26.543  24.326-108.057  1.00  0.00           H  
ATOM   2587  HB2 LEU A 172     -27.237  25.767-108.722  1.00  0.00           H  
ATOM   2588  HG  LEU A 172     -27.214  26.809-106.388  1.00  0.00           H  
ATOM   2589 HD11 LEU A 172     -29.366  26.514-106.392  1.00  0.00           H  
ATOM   2590 HD12 LEU A 172     -29.185  25.371-107.707  1.00  0.00           H  
ATOM   2591 HD13 LEU A 172     -29.288  24.817-106.051  1.00  0.00           H  
ATOM   2592 HD21 LEU A 172     -27.554  24.627-104.686  1.00  0.00           H  
ATOM   2593 HD22 LEU A 172     -26.170  24.142-105.639  1.00  0.00           H  
ATOM   2594 HD23 LEU A 172     -26.146  25.660-104.763  1.00  0.00           H  
ATOM   2595  N   LYS A 173     -23.514  24.580-108.739  1.00105.38           N  
ANISOU 2595  N   LYS A 173    18613   7425  13999    199   5277   -515
ATOM   2596  CA  LYS A 173     -22.377  23.678-108.587  1.00 94.06           C  
ANISOU 2596  CA  LYS A 173    17118   5813  12809    233   5452   -501
ATOM   2597  C   LYS A 173     -21.144  24.440-108.117  1.00 94.63           C  
ANISOU 2597  C   LYS A 173    16984   5809  13162    283   5571   -344
ATOM   2598  O   LYS A 173     -20.307  23.903-107.393  1.00108.83           O  
ANISOU 2598  O   LYS A 173    18613   7510  15227    285   5608   -288
ATOM   2599  CB  LYS A 173     -22.072  22.952-109.898  1.00 88.46           C  
ANISOU 2599  CB  LYS A 173    16640   5010  11960    309   5678   -601
ATOM   2600  CG  LYS A 173     -21.053  21.797-109.787  1.00101.21           C  
ANISOU 2600  CG  LYS A 173    18200   6422  13834    359   5888   -582
ATOM   2601  CD  LYS A 173     -20.826  21.051-111.115  1.00120.68           C  
ANISOU 2601  CD  LYS A 173    20924   8790  16138    434   6111   -718
ATOM   2602  CE  LYS A 173     -20.020  21.833-112.163  1.00143.46           C  
ANISOU 2602  CE  LYS A 173    23933  11692  18886    568   6346   -652
ATOM   2603  NZ  LYS A 173     -18.615  22.010-111.757  1.00155.28           N1+
ANISOU 2603  NZ  LYS A 173    25540  13393  20067    563   6211   -661
ATOM   2604  H   LYS A 173     -23.835  24.797-109.672  1.00  0.00           H  
ATOM   2605  HA  LYS A 173     -22.628  22.933-107.832  1.00  0.00           H  
ATOM   2606  HB3 LYS A 173     -21.759  23.672-110.654  1.00  0.00           H  
ATOM   2607  HB2 LYS A 173     -22.999  22.511-110.263  1.00  0.00           H  
ATOM   2608  HG3 LYS A 173     -21.416  21.083-109.047  1.00  0.00           H  
ATOM   2609  HG2 LYS A 173     -20.098  22.157-109.403  1.00  0.00           H  
ATOM   2610  HD3 LYS A 173     -21.792  20.794-111.551  1.00  0.00           H  
ATOM   2611  HD2 LYS A 173     -20.339  20.095-110.916  1.00  0.00           H  
ATOM   2612  HE3 LYS A 173     -20.468  22.807-112.355  1.00  0.00           H  
ATOM   2613  HE2 LYS A 173     -20.031  21.291-113.110  1.00  0.00           H  
ATOM   2614  HZ1 LYS A 173     -18.179  21.107-111.648  1.00  0.00           H  
ATOM   2615  HZ2 LYS A 173     -18.120  22.532-112.465  1.00  0.00           H  
ATOM   2616  HZ3 LYS A 173     -18.551  22.508-110.877  1.00  0.00           H  
ATOM   2617  N   GLN A 174     -21.033  25.693-108.541  1.00 97.30           N  
ANISOU 2617  N   GLN A 174    17325   6192  13453    326   5632   -266
ATOM   2618  CA  GLN A 174     -19.940  26.548-108.100  1.00 95.50           C  
ANISOU 2618  CA  GLN A 174    16883   5886  13514    350   5730   -132
ATOM   2619  C   GLN A 174     -20.146  26.934-106.641  1.00 96.24           C  
ANISOU 2619  C   GLN A 174    16752   6054  13762    256   5476   -115
ATOM   2620  O   GLN A 174     -19.185  27.185-105.913  1.00100.54           O  
ANISOU 2620  O   GLN A 174    17071   6536  14592    247   5489    -45
ATOM   2621  CB  GLN A 174     -19.844  27.799-108.978  1.00 86.91           C  
ANISOU 2621  CB  GLN A 174    15866   4806  12350    421   5883    -48
ATOM   2622  CG  GLN A 174     -19.423  27.441-110.416  1.00 98.93           C  
ANISOU 2622  CG  GLN A 174    17614   6275  13699    545   6161    -42
ATOM   2623  CD  GLN A 174     -19.706  28.572-111.395  1.00112.69           C  
ANISOU 2623  CD  GLN A 174    19427   8041  15349    636   6321     75
ATOM   2624  OE1 GLN A 174     -19.059  29.611-111.362  1.00124.53           O  
ANISOU 2624  OE1 GLN A 174    20820   9586  16910    596   6217    140
ATOM   2625  NE2 GLN A 174     -20.676  28.375-112.277  1.00115.12           N  
ANISOU 2625  NE2 GLN A 174    19922   8312  15506    771   6593    109
ATOM   2626  H   GLN A 174     -21.715  26.071-109.183  1.00  0.00           H  
ATOM   2627  HA  GLN A 174     -19.007  25.991-108.184  1.00  0.00           H  
ATOM   2628  HB3 GLN A 174     -19.117  28.499-108.562  1.00  0.00           H  
ATOM   2629  HB2 GLN A 174     -20.796  28.330-108.981  1.00  0.00           H  
ATOM   2630  HG3 GLN A 174     -19.933  26.541-110.762  1.00  0.00           H  
ATOM   2631  HG2 GLN A 174     -18.358  27.205-110.442  1.00  0.00           H  
ATOM   2632 HE22 GLN A 174     -20.903  29.097-112.944  1.00  0.00           H  
ATOM   2633 HE21 GLN A 174     -21.238  27.530-112.224  1.00  0.00           H  
ATOM   2634  N   ILE A 175     -21.407  26.975-106.219  1.00 92.58           N  
ANISOU 2634  N   ILE A 175    16345   5730  13100    190   5243   -184
ATOM   2635  CA  ILE A 175     -21.739  27.294-104.836  1.00 96.11           C  
ANISOU 2635  CA  ILE A 175    16611   6267  13640    116   5004   -178
ATOM   2636  C   ILE A 175     -21.289  26.179-103.902  1.00 96.33           C  
ANISOU 2636  C   ILE A 175    16501   6266  13835     98   4939   -173
ATOM   2637  O   ILE A 175     -20.715  26.437-102.846  1.00101.47           O  
ANISOU 2637  O   ILE A 175    16937   6936  14680     81   4847   -127
ATOM   2638  CB  ILE A 175     -23.248  27.533-104.644  1.00  0.00           C  
ATOM   2639  CG1 ILE A 175     -23.545  29.034-104.798  1.00  0.00           C  
ATOM   2640  CG2 ILE A 175     -23.969  26.979-103.384  1.00  0.00           C  
ATOM   2641  CD1 ILE A 175     -23.122  29.834-103.561  1.00  0.00           C  
ATOM   2642  HB  ILE A 175     -23.762  27.067-105.479  1.00  0.00           H  
ATOM   2643 HG12 ILE A 175     -23.049  29.431-105.686  1.00  0.00           H  
ATOM   2644 HG13 ILE A 175     -24.612  29.180-104.970  1.00  0.00           H  
ATOM   2645 HG21 ILE A 175     -25.003  27.323-103.347  1.00  0.00           H  
ATOM   2646 HG22 ILE A 175     -24.008  25.889-103.383  1.00  0.00           H  
ATOM   2647 HG23 ILE A 175     -23.488  27.297-102.459  1.00  0.00           H  
ATOM   2648 HD11 ILE A 175     -23.167  30.903-103.755  1.00  0.00           H  
ATOM   2649 HD12 ILE A 175     -23.784  29.597-102.733  1.00  0.00           H  
ATOM   2650 HD13 ILE A 175     -22.115  29.610-103.216  1.00  0.00           H  
ATOM   2651  H   ILE A 175     -22.161  26.782-106.862  1.00  0.00           H  
ATOM   2652  HA  ILE A 175     -21.211  28.206-104.559  1.00  0.00           H  
ATOM   2653  N   ALA A 176     -21.551  24.937-104.297  1.00 91.52           N  
ANISOU 2653  N   ALA A 176    16013   5609  13149    105   4988   -223
ATOM   2654  CA  ALA A 176     -21.122  23.790-103.508  1.00 91.94           C  
ANISOU 2654  CA  ALA A 176    15948   5610  13375    107   4968   -193
ATOM   2655  C   ALA A 176     -19.601  23.746-103.453  1.00 96.17           C  
ANISOU 2655  C   ALA A 176    16324   6027  14190    173   5141    -98
ATOM   2656  O   ALA A 176     -19.018  23.222-102.505  1.00 95.81           O  
ANISOU 2656  O   ALA A 176    16088   5978  14337    188   5090    -24
ATOM   2657  CB  ALA A 176     -21.650  22.464-104.085  1.00  0.00           C  
ATOM   2658  HB1 ALA A 176     -21.400  22.363-105.142  1.00  0.00           H  
ATOM   2659  HB2 ALA A 176     -21.228  21.603-103.570  1.00  0.00           H  
ATOM   2660  HB3 ALA A 176     -22.735  22.403-103.995  1.00  0.00           H  
ATOM   2661  H   ALA A 176     -22.055  24.776-105.157  1.00  0.00           H  
ATOM   2662  HA  ALA A 176     -21.503  23.904-102.493  1.00  0.00           H  
ATOM   2663  N   GLU A 177     -18.966  24.307-104.476  1.00102.24           N  
ANISOU 2663  N   GLU A 177    17159   6707  14980    224   5351    -82
ATOM   2664  CA  GLU A 177     -17.512  24.357-104.538  1.00105.12           C  
ANISOU 2664  CA  GLU A 177    17359   6950  15630    288   5541     21
ATOM   2665  C   GLU A 177     -16.977  25.391-103.554  1.00107.94           C  
ANISOU 2665  C   GLU A 177    17452   7376  16186    247   5402     83
ATOM   2666  O   GLU A 177     -15.946  25.180-102.917  1.00113.12           O  
ANISOU 2666  O   GLU A 177    17875   7999  17108    268   5414    165
ATOM   2667  CB  GLU A 177     -17.048  24.688-105.956  1.00112.34           C  
ANISOU 2667  CB  GLU A 177    18430   7752  16502    365   5828     33
ATOM   2668  CG  GLU A 177     -17.171  23.488-106.923  1.00124.95           C  
ANISOU 2668  CG  GLU A 177    20004   9180  18292    462   6102     97
ATOM   2669  CD  GLU A 177     -17.032  23.866-108.400  1.00146.26           C  
ANISOU 2669  CD  GLU A 177    22876  11817  20877    483   6146      8
ATOM   2670  OE1 GLU A 177     -16.440  24.928-108.687  1.00147.87           O  
ANISOU 2670  OE1 GLU A 177    23304  12087  20793    438   6054   -125
ATOM   2671  OE2 GLU A 177     -17.536  23.087-109.237  1.00158.84           O1-
ANISOU 2671  OE2 GLU A 177    24373  13291  22688    542   6277     70
ATOM   2672  H   GLU A 177     -19.493  24.713-105.236  1.00  0.00           H  
ATOM   2673  HA  GLU A 177     -17.118  23.379-104.263  1.00  0.00           H  
ATOM   2674  HB3 GLU A 177     -16.000  24.994-105.932  1.00  0.00           H  
ATOM   2675  HB2 GLU A 177     -17.574  25.541-106.362  1.00  0.00           H  
ATOM   2676  HG3 GLU A 177     -18.120  22.974-106.782  1.00  0.00           H  
ATOM   2677  HG2 GLU A 177     -16.402  22.751-106.689  1.00  0.00           H  
ATOM   2678  N   LYS A 178     -17.686  26.510-103.436  1.00106.76           N  
ANISOU 2678  N   LYS A 178    17333   7321  15910    190   5270     38
ATOM   2679  CA  LYS A 178     -17.323  27.552-102.481  1.00111.52           C  
ANISOU 2679  CA  LYS A 178    17708   7983  16681    135   5120     51
ATOM   2680  C   LYS A 178     -17.682  27.140-101.059  1.00111.77           C  
ANISOU 2680  C   LYS A 178    17605   8162  16702     95   4846     27
ATOM   2681  O   LYS A 178     -17.056  27.588-100.100  1.00120.59           O  
ANISOU 2681  O   LYS A 178    18489   9333  17998     68   4719     38
ATOM   2682  CB  LYS A 178     -18.009  28.875-102.827  1.00109.70           C  
ANISOU 2682  CB  LYS A 178    17569   7785  16326     99   5093     10
ATOM   2683  CG  LYS A 178     -17.487  30.110-102.050  1.00131.99           C  
ANISOU 2683  CG  LYS A 178    20444  10469  19238    148   5366     75
ATOM   2684  CD  LYS A 178     -15.992  30.429-102.281  1.00137.98           C  
ANISOU 2684  CD  LYS A 178    20934  11114  20379    141   5465    146
ATOM   2685  CE  LYS A 178     -15.421  31.469-101.309  1.00130.47           C  
ANISOU 2685  CE  LYS A 178    19759  10231  19583     44   5231     86
ATOM   2686  NZ  LYS A 178     -13.961  31.592-101.462  1.00130.72           N1+
ANISOU 2686  NZ  LYS A 178    19503  10158  20007     19   5303    137
ATOM   2687  H   LYS A 178     -18.500  26.656-104.016  1.00  0.00           H  
ATOM   2688  HA  LYS A 178     -16.245  27.702-102.532  1.00  0.00           H  
ATOM   2689  HB3 LYS A 178     -19.087  28.782-102.682  1.00  0.00           H  
ATOM   2690  HB2 LYS A 178     -17.873  29.074-103.891  1.00  0.00           H  
ATOM   2691  HG3 LYS A 178     -17.667  29.963-100.987  1.00  0.00           H  
ATOM   2692  HG2 LYS A 178     -18.082  30.980-102.327  1.00  0.00           H  
ATOM   2693  HD3 LYS A 178     -15.862  30.789-103.303  1.00  0.00           H  
ATOM   2694  HD2 LYS A 178     -15.372  29.539-102.193  1.00  0.00           H  
ATOM   2695  HE3 LYS A 178     -15.618  31.167-100.280  1.00  0.00           H  
ATOM   2696  HE2 LYS A 178     -15.890  32.441-101.463  1.00  0.00           H  
ATOM   2697  HZ1 LYS A 178     -13.741  31.888-102.401  1.00  0.00           H  
ATOM   2698  HZ2 LYS A 178     -13.607  32.273-100.807  1.00  0.00           H  
ATOM   2699  HZ3 LYS A 178     -13.518  30.699-101.282  1.00  0.00           H  
ATOM   2700  N   LEU A 179     -18.698  26.292-100.928  1.00100.86           N  
ANISOU 2700  N   LEU A 179    16366   6849  15107     93   4756     -7
ATOM   2701  CA  LEU A 179     -19.118  25.810 -99.617  1.00112.43           C  
ANISOU 2701  CA  LEU A 179    17721   8455  16541     78   4527     -1
ATOM   2702  C   LEU A 179     -18.085  24.847 -99.042  1.00112.80           C  
ANISOU 2702  C   LEU A 179    17583   8472  16805    136   4560     98
ATOM   2703  O   LEU A 179     -17.868  24.810 -97.832  1.00114.08           O  
ANISOU 2703  O   LEU A 179    17555   8762  17028    143   4381    136
ATOM   2704  CB  LEU A 179     -20.509  25.177 -99.680  1.00113.75           C  
ANISOU 2704  CB  LEU A 179    18077   8685  16457     57   4445    -45
ATOM   2705  CG  LEU A 179     -21.671  26.202 -99.632  1.00 93.93           C  
ANISOU 2705  CG  LEU A 179    15682   6274  13733      6   4329   -119
ATOM   2706  CD1 LEU A 179     -23.006  25.577-100.070  1.00 99.40           C  
ANISOU 2706  CD1 LEU A 179    16546   7017  14206    -19   4267   -156
ATOM   2707  CD2 LEU A 179     -21.822  26.859 -98.243  1.00 79.87           C  
ANISOU 2707  CD2 LEU A 179    13740   4629  11980    -17   4128   -130
ATOM   2708  H   LEU A 179     -19.195  25.969-101.746  1.00  0.00           H  
ATOM   2709  HA  LEU A 179     -19.176  26.671 -98.951  1.00  0.00           H  
ATOM   2710  HB3 LEU A 179     -20.645  24.476 -98.854  1.00  0.00           H  
ATOM   2711  HB2 LEU A 179     -20.578  24.577-100.583  1.00  0.00           H  
ATOM   2712  HG  LEU A 179     -21.445  26.992-100.350  1.00  0.00           H  
ATOM   2713 HD11 LEU A 179     -23.800  26.323-100.086  1.00  0.00           H  
ATOM   2714 HD12 LEU A 179     -22.939  25.162-101.075  1.00  0.00           H  
ATOM   2715 HD13 LEU A 179     -23.318  24.783 -99.391  1.00  0.00           H  
ATOM   2716 HD21 LEU A 179     -22.812  26.691 -97.817  1.00  0.00           H  
ATOM   2717 HD22 LEU A 179     -21.100  26.476 -97.522  1.00  0.00           H  
ATOM   2718 HD23 LEU A 179     -21.683  27.938 -98.303  1.00  0.00           H  
ATOM   2719  N   ARG A 180     -17.447  24.072 -99.913  1.00105.15           N  
ANISOU 2719  N   ARG A 180    16669   7341  15940    192   4796    145
ATOM   2720  CA  ARG A 180     -16.230  23.372 -99.534  1.00 86.84           C  
ANISOU 2720  CA  ARG A 180    14146   4966  13882    263   4878    263
ATOM   2721  C   ARG A 180     -15.196  24.460 -99.296  1.00110.20           C  
ANISOU 2721  C   ARG A 180    16879   7939  17052    244   4858    285
ATOM   2722  O   ARG A 180     -15.489  25.639 -99.488  1.00123.17           O  
ANISOU 2722  O   ARG A 180    18557   9607  18637    178   4809    206
ATOM   2723  CB  ARG A 180     -15.759  22.434-100.661  1.00  0.00           C  
ATOM   2724  CG  ARG A 180     -16.728  21.256-100.829  1.00  0.00           C  
ATOM   2725  CD  ARG A 180     -16.273  20.204-101.843  1.00  0.00           C  
ATOM   2726  NE  ARG A 180     -17.303  19.181-102.085  1.00  0.00           N  
ATOM   2727  CZ  ARG A 180     -18.324  19.264-102.954  1.00  0.00           C  
ATOM   2728  NH1 ARG A 180     -18.550  20.380-103.654  1.00  0.00           N  
ATOM   2729  NH2 ARG A 180     -19.133  18.215-103.128  1.00  0.00           N1+
ATOM   2730  HB2 ARG A 180     -15.658  22.993-101.590  1.00  0.00           H  
ATOM   2731  HB3 ARG A 180     -14.767  22.050-100.426  1.00  0.00           H  
ATOM   2732  HG2 ARG A 180     -16.764  20.771 -99.852  1.00  0.00           H  
ATOM   2733  HG3 ARG A 180     -17.738  21.591-101.038  1.00  0.00           H  
ATOM   2734  HD2 ARG A 180     -15.830  20.621-102.748  1.00  0.00           H  
ATOM   2735  HD3 ARG A 180     -15.481  19.632-101.359  1.00  0.00           H  
ATOM   2736  HE  ARG A 180     -17.248  18.391-101.453  1.00  0.00           H  
ATOM   2737 HH12 ARG A 180     -19.290  20.426-104.338  1.00  0.00           H  
ATOM   2738 HH11 ARG A 180     -18.030  21.223-103.452  1.00  0.00           H  
ATOM   2739 HH22 ARG A 180     -19.902  18.252-103.786  1.00  0.00           H  
ATOM   2740 HH21 ARG A 180     -18.940  17.335-102.675  1.00  0.00           H  
ATOM   2741  H   ARG A 180     -17.806  23.964-100.851  1.00  0.00           H  
ATOM   2742  HA  ARG A 180     -16.394  22.804 -98.618  1.00  0.00           H  
ATOM   2743  N   GLU A 181     -13.992  24.080 -98.884  1.00113.97           N  
ANISOU 2743  N   GLU A 181    17113   8395  17795    301   4901    396
ATOM   2744  CA  GLU A 181     -12.948  25.066 -98.614  1.00129.57           C  
ANISOU 2744  CA  GLU A 181    18833  10382  20016    268   4867    411
ATOM   2745  C   GLU A 181     -13.267  25.831 -97.332  1.00129.78           C  
ANISOU 2745  C   GLU A 181    18711  10619  19981    196   4538    332
ATOM   2746  O   GLU A 181     -12.368  26.319 -96.646  1.00135.48           O  
ANISOU 2746  O   GLU A 181    19155  11409  20911    174   4421    342
ATOM   2747  CB  GLU A 181     -12.797  26.026 -99.800  1.00133.96           C  
ANISOU 2747  CB  GLU A 181    19499  10786  20613    232   5073    368
ATOM   2748  CG  GLU A 181     -11.463  26.800 -99.850  1.00148.38           C  
ANISOU 2748  CG  GLU A 181    21060  12582  22737    180   5068    379
ATOM   2749  CD  GLU A 181     -11.445  27.821-100.991  1.00150.94           C  
ANISOU 2749  CD  GLU A 181    21504  12742  23103    160   5304    367
ATOM   2750  OE1 GLU A 181     -12.215  28.804-100.910  1.00145.10           O  
ANISOU 2750  OE1 GLU A 181    21054  11930  22148    209   5481    363
ATOM   2751  OE2 GLU A 181     -10.657  27.608-101.936  1.00150.74           O1-
ANISOU 2751  OE2 GLU A 181    21281  12666  23329     99   5311    363
ATOM   2752  H   GLU A 181     -13.789  23.099 -98.754  1.00  0.00           H  
ATOM   2753  HA  GLU A 181     -12.004  24.539 -98.475  1.00  0.00           H  
ATOM   2754  HB3 GLU A 181     -13.548  26.816 -99.768  1.00  0.00           H  
ATOM   2755  HB2 GLU A 181     -12.940  25.500-100.746  1.00  0.00           H  
ATOM   2756  HG3 GLU A 181     -10.629  26.107 -99.963  1.00  0.00           H  
ATOM   2757  HG2 GLU A 181     -11.296  27.340 -98.917  1.00  0.00           H  
ATOM   2758  N   GLN A 182     -14.555  25.934 -97.020  1.00124.94           N  
ANISOU 2758  N   GLN A 182    18281  10111  19080    162   4390    245
ATOM   2759  CA  GLN A 182     -15.005  26.468 -95.742  1.00109.91           C  
ANISOU 2759  CA  GLN A 182    16276   8420  17065    121   4089    171
ATOM   2760  C   GLN A 182     -15.319  25.396 -94.637  1.00101.41           C  
ANISOU 2760  C   GLN A 182    15160   7489  15882    203   3965    264
ATOM   2761  O   GLN A 182     -14.488  24.513 -94.453  1.00102.96           O  
ANISOU 2761  O   GLN A 182    15168   7879  16071    224   3743    273
ATOM   2762  CB  GLN A 182     -16.263  27.338 -95.922  1.00  0.00           C  
ATOM   2763  CG  GLN A 182     -16.510  28.428 -94.833  1.00  0.00           C  
ATOM   2764  CD  GLN A 182     -15.328  29.383 -94.626  1.00  0.00           C  
ATOM   2765  OE1 GLN A 182     -14.572  29.668 -95.548  1.00  0.00           O  
ATOM   2766  NE2 GLN A 182     -15.149  29.887 -93.414  1.00  0.00           N  
ATOM   2767  HB2 GLN A 182     -16.140  27.862 -96.870  1.00  0.00           H  
ATOM   2768  HB3 GLN A 182     -17.157  26.732 -96.079  1.00  0.00           H  
ATOM   2769  HG2 GLN A 182     -17.378  29.028 -95.101  1.00  0.00           H  
ATOM   2770  HG3 GLN A 182     -16.769  27.993 -93.870  1.00  0.00           H  
ATOM   2771 HE22 GLN A 182     -14.384  30.523 -93.252  1.00  0.00           H  
ATOM   2772 HE21 GLN A 182     -15.824  29.730 -92.684  1.00  0.00           H  
ATOM   2773  H   GLN A 182     -15.260  25.637 -97.680  1.00  0.00           H  
ATOM   2774  HA  GLN A 182     -14.210  27.076 -95.310  1.00  0.00           H  
ATOM   2775  N   PHE A 183     -16.455  25.497 -93.866  1.00 74.05           N  
ATOM   2776  CA  PHE A 183     -16.897  24.697 -92.672  1.00 62.87           C  
ATOM   2777  C   PHE A 183     -16.443  23.268 -92.703  1.00 59.18           C  
ATOM   2778  O   PHE A 183     -15.883  22.699 -91.769  1.00 59.42           O  
ATOM   2779  CB  PHE A 183     -18.444  24.705 -92.345  1.00  0.00           C  
ATOM   2780  CG  PHE A 183     -18.932  23.927 -91.135  1.00  0.00           C  
ATOM   2781  CD1 PHE A 183     -18.295  24.061 -89.882  1.00  0.00           C  
ATOM   2782  CD2 PHE A 183     -20.108  23.153 -91.225  1.00  0.00           C  
ATOM   2783  CE1 PHE A 183     -18.791  23.387 -88.775  1.00  0.00           C  
ATOM   2784  CE2 PHE A 183     -20.594  22.499 -90.101  1.00  0.00           C  
ATOM   2785  CZ  PHE A 183     -19.939  22.613 -88.882  1.00  0.00           C  
ATOM   2786  HB2 PHE A 183     -18.759  25.734 -92.184  1.00  0.00           H  
ATOM   2787  HB3 PHE A 183     -18.997  24.359 -93.219  1.00  0.00           H  
ATOM   2788  HD1 PHE A 183     -17.412  24.672 -89.770  1.00  0.00           H  
ATOM   2789  HD2 PHE A 183     -20.635  23.045 -92.162  1.00  0.00           H  
ATOM   2790  HE1 PHE A 183     -18.290  23.478 -87.822  1.00  0.00           H  
ATOM   2791  HE2 PHE A 183     -21.485  21.893 -90.177  1.00  0.00           H  
ATOM   2792  HZ  PHE A 183     -20.325  22.099 -88.014  1.00  0.00           H  
ATOM   2793  H   PHE A 183     -17.033  26.290 -94.095  1.00  0.00           H  
ATOM   2794  HA  PHE A 183     -16.347  25.088 -91.839  1.00  0.00           H  
ATOM   2795  N   GLY A 184     -16.778  22.715 -93.846  1.00 61.02           N  
ATOM   2796  CA  GLY A 184     -16.540  21.372 -94.144  1.00 50.85           C  
ATOM   2797  C   GLY A 184     -15.597  21.299 -95.305  1.00 46.91           C  
ATOM   2798  O   GLY A 184     -16.070  20.678 -96.253  1.00 43.18           O  
ATOM   2799  HA3 GLY A 184     -17.517  20.984 -94.431  1.00  0.00           H  
ATOM   2800  H   GLY A 184     -17.083  23.315 -94.597  1.00  0.00           H  
ATOM   2801  HA2 GLY A 184     -16.154  20.793 -93.303  1.00  0.00           H  
ATOM   2802  N   ASN A 185     -14.312  21.774 -95.203  1.00130.57           N  
ANISOU 2802  N   ASN A 185    18748  10973  19890    456   4351    650
ATOM   2803  CA  ASN A 185     -13.069  21.096 -95.733  1.00139.32           C  
ANISOU 2803  CA  ASN A 185    19795  11913  21227    554   4598    792
ATOM   2804  C   ASN A 185     -13.490  20.645 -97.126  1.00142.54           C  
ANISOU 2804  C   ASN A 185    20494  12080  21584    545   4876    733
ATOM   2805  O   ASN A 185     -14.009  21.436 -97.913  1.00155.95           O  
ANISOU 2805  O   ASN A 185    22374  13728  23152    461   4912    595
ATOM   2806  CB  ASN A 185     -12.964  19.889 -94.798  1.00138.36           C  
ANISOU 2806  CB  ASN A 185    19550  11876  21145    676   4551    969
ATOM   2807  CG  ASN A 185     -11.612  19.168 -94.851  1.00149.61           C  
ANISOU 2807  CG  ASN A 185    20674  13570  22601    714   4275   1041
ATOM   2808  OD1 ASN A 185     -11.484  18.175 -95.560  1.00151.31           O  
ANISOU 2808  OD1 ASN A 185    20804  13919  22767    626   4079    915
ATOM   2809  ND2 ASN A 185     -10.609  19.643 -94.125  1.00153.39           N  
ANISOU 2809  ND2 ASN A 185    20990  14131  23159    852   4259   1243
ATOM   2810  HA  ASN A 185     -12.082  21.552 -95.809  1.00  0.00           H  
ATOM   2811  HB3 ASN A 185     -13.771  19.163 -94.922  1.00  0.00           H  
ATOM   2812  HB2 ASN A 185     -13.064  20.229 -93.765  1.00  0.00           H  
ATOM   2813 HD22 ASN A 185      -9.712  19.180 -94.147  1.00  0.00           H  
ATOM   2814 HD21 ASN A 185     -10.717  20.456 -93.537  1.00  0.00           H  
ATOM   2815  H   ASN A 185     -14.147  22.475 -94.479  1.00  0.00           H  
ATOM   2816  N   ASN A 186     -13.266  19.371 -97.425  1.00127.21           N  
ANISOU 2816  N   ASN A 186    18598   9994  19742    638   5075    836
ATOM   2817  CA  ASN A 186     -13.678  18.810 -98.706  1.00139.31           C  
ANISOU 2817  CA  ASN A 186    20418  11304  21211    634   5330    753
ATOM   2818  C   ASN A 186     -14.930  17.951 -98.567  1.00139.07           C  
ANISOU 2818  C   ASN A 186    20585  11260  20996    610   5284    704
ATOM   2819  O   ASN A 186     -15.209  17.101 -99.414  1.00146.18           O  
ANISOU 2819  O   ASN A 186    21688  11969  21886    623   5488    650
ATOM   2820  CB  ASN A 186     -12.542  18.000 -99.334  1.00155.65           C  
ANISOU 2820  CB  ASN A 186    22433  13168  23540    750   5636    867
ATOM   2821  CG  ASN A 186     -11.292  18.836 -99.608  1.00157.85           C  
ANISOU 2821  CG  ASN A 186    22546  13416  24013    764   5738    907
ATOM   2822  OD1 ASN A 186     -11.386  19.964-100.080  1.00145.24           O  
ANISOU 2822  OD1 ASN A 186    20857  11946  22382    680   5571    848
ATOM   2823  ND2 ASN A 186     -10.110  18.303 -99.322  1.00168.55           N  
ANISOU 2823  ND2 ASN A 186    23859  14588  25595    872   6031   1010
ATOM   2824  H   ASN A 186     -12.802  18.770 -96.759  1.00  0.00           H  
ATOM   2825  HA  ASN A 186     -13.911  19.638 -99.376  1.00  0.00           H  
ATOM   2826  HB3 ASN A 186     -12.857  17.588-100.294  1.00  0.00           H  
ATOM   2827  HB2 ASN A 186     -12.292  17.149 -98.698  1.00  0.00           H  
ATOM   2828 HD22 ASN A 186      -9.268  18.832 -99.488  1.00  0.00           H  
ATOM   2829 HD21 ASN A 186     -10.034  17.386 -98.907  1.00  0.00           H  
ATOM   2830  N   LYS A 187     -15.680  18.178 -97.493  1.00125.34           N  
ANISOU 2830  N   LYS A 187    18781   9721  19120    574   5021    714
ATOM   2831  CA  LYS A 187     -16.904  17.427 -97.240  1.00118.49           C  
ANISOU 2831  CA  LYS A 187    18062   8854  18105    546   4965    689
ATOM   2832  C   LYS A 187     -17.883  17.554 -98.403  1.00115.97           C  
ANISOU 2832  C   LYS A 187    18041   8426  17596    444   5037    494
ATOM   2833  O   LYS A 187     -17.905  18.569 -99.098  1.00110.89           O  
ANISOU 2833  O   LYS A 187    17484   7802  16848    386   5033    380
ATOM   2834  CB  LYS A 187     -17.564  17.900 -95.943  1.00109.35           C  
ANISOU 2834  CB  LYS A 187    16791   7954  16802    528   4674    727
ATOM   2835  CG  LYS A 187     -16.981  17.246 -94.676  1.00107.17           C  
ANISOU 2835  CG  LYS A 187    16231   7828  16661    645   4573    924
ATOM   2836  CD  LYS A 187     -17.790  17.584 -93.415  1.00115.66           C  
ANISOU 2836  CD  LYS A 187    17230   9172  17543    639   4293    941
ATOM   2837  CE  LYS A 187     -17.230  16.965 -92.126  1.00129.64           C  
ANISOU 2837  CE  LYS A 187    18729  11126  19404    777   4184   1144
ATOM   2838  NZ  LYS A 187     -18.209  17.053 -91.031  1.00141.35           N1+
ANISOU 2838  NZ  LYS A 187    20182  12486  21040    898   4359   1348
ATOM   2839  H   LYS A 187     -15.407  18.886 -96.827  1.00  0.00           H  
ATOM   2840  HA  LYS A 187     -16.642  16.375 -97.127  1.00  0.00           H  
ATOM   2841  HB3 LYS A 187     -18.634  17.830 -95.970  1.00  0.00           H  
ATOM   2842  HB2 LYS A 187     -17.508  18.972 -95.853  1.00  0.00           H  
ATOM   2843  HG3 LYS A 187     -15.948  17.574 -94.547  1.00  0.00           H  
ATOM   2844  HG2 LYS A 187     -16.940  16.164 -94.802  1.00  0.00           H  
ATOM   2845  HD3 LYS A 187     -18.822  17.266 -93.546  1.00  0.00           H  
ATOM   2846  HD2 LYS A 187     -17.827  18.667 -93.294  1.00  0.00           H  
ATOM   2847  HE3 LYS A 187     -16.313  17.476 -91.832  1.00  0.00           H  
ATOM   2848  HE2 LYS A 187     -16.979  15.914 -92.274  1.00  0.00           H  
ATOM   2849  HZ1 LYS A 187     -18.990  16.449 -91.237  1.00  0.00           H  
ATOM   2850  HZ2 LYS A 187     -17.785  16.766 -90.161  1.00  0.00           H  
ATOM   2851  HZ3 LYS A 187     -18.548  18.004 -90.959  1.00  0.00           H  
ATOM   2852  N   THR A 188     -18.688  16.517 -98.611  1.00112.51           N  
ANISOU 2852  N   THR A 188    17751   7874  17123    424   5102    459
ATOM   2853  CA  THR A 188     -19.672  16.513 -99.687  1.00109.41           C  
ANISOU 2853  CA  THR A 188    17631   7397  16544    324   5143    262
ATOM   2854  C   THR A 188     -20.850  17.431 -99.367  1.00115.69           C  
ANISOU 2854  C   THR A 188    18473   8390  17094    227   4896    182
ATOM   2855  O   THR A 188     -21.645  17.149 -98.473  1.00122.68           O  
ANISOU 2855  O   THR A 188    19303   9374  17937    207   4748    237
ATOM   2856  CB  THR A 188     -20.202  15.093 -99.959  1.00108.08           C  
ANISOU 2856  CB  THR A 188    17586   7034  16444    314   5272    227
ATOM   2857  OG1 THR A 188     -19.162  14.141 -99.801  1.00123.40           O  
ANISOU 2857  OG1 THR A 188    19492   8769  18625    419   5529    303
ATOM   2858  CG2 THR A 188     -20.754  14.940-101.386  1.00103.41           C  
ANISOU 2858  CG2 THR A 188    17267   6375  15648    202   5289     -6
ATOM   2859  H   THR A 188     -18.628  15.703 -98.016  1.00  0.00           H  
ATOM   2860  HA  THR A 188     -19.190  16.878-100.594  1.00  0.00           H  
ATOM   2861  HB  THR A 188     -21.030  14.828 -99.308  1.00  0.00           H  
ATOM   2862  HG1 THR A 188     -19.515  13.263 -99.984  1.00  0.00           H  
ATOM   2863 HG21 THR A 188     -21.137  13.933-101.557  1.00  0.00           H  
ATOM   2864 HG22 THR A 188     -21.578  15.631-101.570  1.00  0.00           H  
ATOM   2865 HG23 THR A 188     -19.987  15.133-102.137  1.00  0.00           H  
ATOM   2866  N   ILE A 189     -20.954  18.534-100.100  1.00104.05           N  
ANISOU 2866  N   ILE A 189    17097   6970  15468    180   4872     72
ATOM   2867  CA  ILE A 189     -22.060  19.465 -99.915  1.00 85.30           C  
ANISOU 2867  CA  ILE A 189    14775   4767  12867     99   4666      0
ATOM   2868  C   ILE A 189     -23.331  18.929-100.561  1.00 88.00           C  
ANISOU 2868  C   ILE A 189    15319   5070  13046     16   4647   -127
ATOM   2869  O   ILE A 189     -23.351  18.629-101.755  1.00101.78           O  
ANISOU 2869  O   ILE A 189    17248   6694  14732     -2   4787   -249
ATOM   2870  CB  ILE A 189     -21.741  20.853-100.500  1.00 81.01           C  
ANISOU 2870  CB  ILE A 189    14261   4281  12239     88   4667    -54
ATOM   2871  CG1 ILE A 189     -20.375  21.383-100.003  1.00 88.98           C  
ANISOU 2871  CG1 ILE A 189    15036   5405  13365    120   4558     39
ATOM   2872  CG2 ILE A 189     -22.849  21.901-100.265  1.00 91.81           C  
ANISOU 2872  CG2 ILE A 189    15776   5757  13349     12   4539   -158
ATOM   2873  CD1 ILE A 189     -20.212  21.526 -98.483  1.00 98.53           C  
ANISOU 2873  CD1 ILE A 189    16059   6545  14835    203   4658    161
ATOM   2874  H   ILE A 189     -20.258  18.741-100.802  1.00  0.00           H  
ATOM   2875  HA  ILE A 189     -22.239  19.576 -98.846  1.00  0.00           H  
ATOM   2876  HB  ILE A 189     -21.649  20.735-101.579  1.00  0.00           H  
ATOM   2877 HG13 ILE A 189     -20.167  22.342-100.467  1.00  0.00           H  
ATOM   2878 HG12 ILE A 189     -19.592  20.717-100.360  1.00  0.00           H  
ATOM   2879 HG21 ILE A 189     -22.558  22.863-100.678  1.00  0.00           H  
ATOM   2880 HG22 ILE A 189     -23.790  21.629-100.742  1.00  0.00           H  
ATOM   2881 HG23 ILE A 189     -23.046  22.045 -99.203  1.00  0.00           H  
ATOM   2882 HD11 ILE A 189     -19.242  21.964 -98.244  1.00  0.00           H  
ATOM   2883 HD12 ILE A 189     -20.974  22.176 -98.060  1.00  0.00           H  
ATOM   2884 HD13 ILE A 189     -20.259  20.561 -97.978  1.00  0.00           H  
ATOM   2885  N   ILE A 190     -24.387  18.804 -99.765  1.00 80.04           N  
ANISOU 2885  N   ILE A 190    14271   4174  11965    -31   4474   -102
ATOM   2886  CA  ILE A 190     -25.677  18.349-100.272  1.00 91.44           C  
ANISOU 2886  CA  ILE A 190    15865   5600  13277   -125   4423   -218
ATOM   2887  C   ILE A 190     -26.816  19.217 -99.752  1.00 89.05           C  
ANISOU 2887  C   ILE A 190    15538   5502  12796   -176   4206   -214
ATOM   2888  O   ILE A 190     -26.841  19.590 -98.580  1.00 92.26           O  
ANISOU 2888  O   ILE A 190    15791   6039  13224   -137   4091    -95
ATOM   2889  CB  ILE A 190     -25.949  16.876 -99.909  1.00 94.81           C  
ANISOU 2889  CB  ILE A 190    16269   5884  13871   -139   4487   -180
ATOM   2890  CG1 ILE A 190     -27.264  16.327-100.518  1.00 97.71           C  
ANISOU 2890  CG1 ILE A 190    16423   6344  14357    -71   4405     24
ATOM   2891  CG2 ILE A 190     -25.856  16.535 -98.409  1.00111.51           C  
ANISOU 2891  CG2 ILE A 190    18450   7764  16153    -93   4728   -216
ATOM   2892  CD1 ILE A 190     -27.300  14.797-100.651  1.00 94.26           C  
ANISOU 2892  CD1 ILE A 190    15940   5747  14126    -56   4509    112
ATOM   2893  H   ILE A 190     -24.308  19.026 -98.783  1.00  0.00           H  
ATOM   2894  HA  ILE A 190     -25.660  18.431-101.359  1.00  0.00           H  
ATOM   2895  HB  ILE A 190     -25.141  16.321-100.389  1.00  0.00           H  
ATOM   2896 HG13 ILE A 190     -27.420  16.755-101.509  1.00  0.00           H  
ATOM   2897 HG12 ILE A 190     -28.115  16.648 -99.917  1.00  0.00           H  
ATOM   2898 HG21 ILE A 190     -26.017  15.473 -98.228  1.00  0.00           H  
ATOM   2899 HG22 ILE A 190     -24.869  16.767 -98.012  1.00  0.00           H  
ATOM   2900 HG23 ILE A 190     -26.595  17.082 -97.826  1.00  0.00           H  
ATOM   2901 HD11 ILE A 190     -28.050  14.489-101.379  1.00  0.00           H  
ATOM   2902 HD12 ILE A 190     -26.340  14.393-100.975  1.00  0.00           H  
ATOM   2903 HD13 ILE A 190     -27.556  14.326 -99.701  1.00  0.00           H  
ATOM   2904  N   PHE A 191     -27.755  19.540-100.635  1.00 90.13           N  
ANISOU 2904  N   PHE A 191    15825   5676  12743   -252   4153   -344
ATOM   2905  CA  PHE A 191     -28.909  20.344-100.260  1.00 85.35           C  
ANISOU 2905  CA  PHE A 191    15200   5255  11972   -294   3966   -336
ATOM   2906  C   PHE A 191     -30.094  19.452 -99.916  1.00 83.64           C  
ANISOU 2906  C   PHE A 191    14969   5038  11774   -370   3882   -338
ATOM   2907  O   PHE A 191     -30.178  18.310-100.363  1.00 92.63           O  
ANISOU 2907  O   PHE A 191    16166   6019  13010   -421   3966   -408
ATOM   2908  CB  PHE A 191     -29.300  21.298-101.392  1.00 85.56           C  
ANISOU 2908  CB  PHE A 191    15375   5352  11783   -317   3946   -443
ATOM   2909  CG  PHE A 191     -28.429  22.549-101.506  1.00 80.72           C  
ANISOU 2909  CG  PHE A 191    14762   4743  11166   -244   4033   -419
ATOM   2910  CD1 PHE A 191     -27.017  22.480-101.596  1.00 86.80           C  
ANISOU 2910  CD1 PHE A 191    15439   5638  11902   -213   3941   -350
ATOM   2911  CD2 PHE A 191     -29.045  23.813-101.612  1.00 75.34           C  
ANISOU 2911  CD2 PHE A 191    14173   3926  10528   -205   4221   -467
ATOM   2912  CE1 PHE A 191     -26.262  23.636-101.736  1.00 84.00           C  
ANISOU 2912  CE1 PHE A 191    15069   5260  11587   -161   4030   -332
ATOM   2913  CE2 PHE A 191     -28.272  24.953-101.770  1.00 73.06           C  
ANISOU 2913  CE2 PHE A 191    13864   3626  10269   -141   4320   -427
ATOM   2914  CZ  PHE A 191     -26.889  24.871-101.818  1.00 76.08           C  
ANISOU 2914  CZ  PHE A 191    14140   4121  10647   -126   4221   -360
ATOM   2915  H   PHE A 191     -27.678  19.226-101.592  1.00  0.00           H  
ATOM   2916  HA  PHE A 191     -28.651  20.934 -99.381  1.00  0.00           H  
ATOM   2917  HB3 PHE A 191     -30.323  21.638-101.225  1.00  0.00           H  
ATOM   2918  HB2 PHE A 191     -29.327  20.779-102.350  1.00  0.00           H  
ATOM   2919  HD1 PHE A 191     -26.496  21.537-101.559  1.00  0.00           H  
ATOM   2920  HD2 PHE A 191     -30.121  23.909-101.570  1.00  0.00           H  
ATOM   2921  HE1 PHE A 191     -25.185  23.576-101.793  1.00  0.00           H  
ATOM   2922  HE2 PHE A 191     -28.755  25.912-101.849  1.00  0.00           H  
ATOM   2923  HZ  PHE A 191     -26.300  25.769-101.931  1.00  0.00           H  
ATOM   2924  N   ARG A 192     -31.004  19.988 -99.112  1.00 79.64           N  
ANISOU 2924  N   ARG A 192    14376   4694  11189   -378   3730   -262
ATOM   2925  CA  ARG A 192     -32.243  19.307 -98.769  1.00 87.45           C  
ANISOU 2925  CA  ARG A 192    15327   5700  12199   -452   3647   -243
ATOM   2926  C   ARG A 192     -33.312  20.364 -98.542  1.00 89.52           C  
ANISOU 2926  C   ARG A 192    15568   6164  12282   -463   3489   -220
ATOM   2927  O   ARG A 192     -32.997  21.493 -98.169  1.00 81.68           O  
ANISOU 2927  O   ARG A 192    14546   5288  11199   -391   3450   -175
ATOM   2928  CB  ARG A 192     -32.065  18.458 -97.497  1.00  0.00           C  
ATOM   2929  CG  ARG A 192     -33.241  17.587 -97.021  1.00  0.00           C  
ATOM   2930  CD  ARG A 192     -32.847  16.492 -96.017  1.00  0.00           C  
ATOM   2931  NE  ARG A 192     -32.157  17.002 -94.820  1.00  0.00           N  
ATOM   2932  CZ  ARG A 192     -31.634  16.222 -93.859  1.00  0.00           C  
ATOM   2933  NH1 ARG A 192     -31.676  14.888 -93.961  1.00  0.00           N  
ATOM   2934  NH2 ARG A 192     -31.059  16.762 -92.781  1.00  0.00           N1+
ATOM   2935  HB2 ARG A 192     -31.217  17.793 -97.669  1.00  0.00           H  
ATOM   2936  HB3 ARG A 192     -31.758  19.111 -96.678  1.00  0.00           H  
ATOM   2937  HG2 ARG A 192     -34.113  18.153 -96.690  1.00  0.00           H  
ATOM   2938  HG3 ARG A 192     -33.547  17.030 -97.905  1.00  0.00           H  
ATOM   2939  HD2 ARG A 192     -33.765  16.059 -95.619  1.00  0.00           H  
ATOM   2940  HD3 ARG A 192     -32.311  15.681 -96.510  1.00  0.00           H  
ATOM   2941  HE  ARG A 192     -32.111  18.007 -94.726  1.00  0.00           H  
ATOM   2942 HH12 ARG A 192     -31.272  14.294 -93.252  1.00  0.00           H  
ATOM   2943 HH11 ARG A 192     -32.099  14.454 -94.766  1.00  0.00           H  
ATOM   2944 HH22 ARG A 192     -30.657  16.179 -92.062  1.00  0.00           H  
ATOM   2945 HH21 ARG A 192     -30.951  17.761 -92.637  1.00  0.00           H  
ATOM   2946  H   ARG A 192     -30.849  20.903 -98.713  1.00  0.00           H  
ATOM   2947  HA  ARG A 192     -32.542  18.662 -99.595  1.00  0.00           H  
ATOM   2948  N   PRO A 193     -34.582  20.006 -98.774  1.00 87.78           N  
ANISOU 2948  N   PRO A 193    15350   5975  12026   -554   3402   -255
ATOM   2949  CA  PRO A 193     -35.692  20.940 -98.559  1.00 87.58           C  
ANISOU 2949  CA  PRO A 193    15287   6139  11848   -557   3262   -213
ATOM   2950  C   PRO A 193     -35.815  21.332 -97.088  1.00 87.82           C  
ANISOU 2950  C   PRO A 193    15177   6283  11908   -466   3226    -39
ATOM   2951  O   PRO A 193     -35.287  20.630 -96.226  1.00 85.67           O  
ANISOU 2951  O   PRO A 193    14822   5950  11780   -419   3289     59
ATOM   2952  CB  PRO A 193     -36.919  20.135 -99.002  1.00 90.49           C  
ANISOU 2952  CB  PRO A 193    15647   6486  12249   -684   3191   -274
ATOM   2953  CG  PRO A 193     -36.409  19.255-100.115  1.00 80.18           C  
ANISOU 2953  CG  PRO A 193    14331   4969  11166   -735   3301   -301
ATOM   2954  CD  PRO A 193     -35.050  18.853 -99.572  1.00 80.33           C  
ANISOU 2954  CD  PRO A 193    14439   4879  11204   -666   3435   -347
ATOM   2955  HA  PRO A 193     -35.571  21.826 -99.182  1.00  0.00           H  
ATOM   2956  HB3 PRO A 193     -37.740  20.775 -99.327  1.00  0.00           H  
ATOM   2957  HB2 PRO A 193     -37.294  19.514 -98.185  1.00  0.00           H  
ATOM   2958  HG3 PRO A 193     -36.289  19.842-101.027  1.00  0.00           H  
ATOM   2959  HG2 PRO A 193     -37.058  18.407-100.337  1.00  0.00           H  
ATOM   2960  HD2 PRO A 193     -35.178  17.985 -98.930  1.00  0.00           H  
ATOM   2961  HD3 PRO A 193     -34.417  18.581-100.416  1.00  0.00           H  
ATOM   2962  N   SER A 194     -36.498  22.451 -96.804  1.00 84.83           N  
ANISOU 2962  N   SER A 194    14776   6071  11384   -427   3134      4
ATOM   2963  CA  SER A 194     -36.683  22.917 -95.426  1.00 75.13           C  
ANISOU 2963  CA  SER A 194    13436   4967  10144   -330   3099    146
ATOM   2964  C   SER A 194     -37.286  21.834 -94.536  1.00 78.43           C  
ANISOU 2964  C   SER A 194    13737   5370  10694   -333   3112    278
ATOM   2965  O   SER A 194     -38.109  21.047 -95.001  1.00 84.90           O  
ANISOU 2965  O   SER A 194    14542   6124  11592   -435   3102    261
ATOM   2966  CB  SER A 194     -37.666  24.092 -95.587  1.00  0.00           C  
ATOM   2967  OG  SER A 194     -37.835  24.729 -94.332  1.00  0.00           O  
ATOM   2968  HB2 SER A 194     -37.286  24.832 -96.295  1.00  0.00           H  
ATOM   2969  HB3 SER A 194     -38.635  23.749 -95.954  1.00  0.00           H  
ATOM   2970  HG  SER A 194     -38.372  25.522 -94.435  1.00  0.00           H  
ATOM   2971  H   SER A 194     -36.902  22.999 -97.550  1.00  0.00           H  
ATOM   2972  HA  SER A 194     -35.737  23.266 -95.012  1.00  0.00           H  
ATOM   2973  N   SER A 195     -36.879  21.805 -93.270  1.00 84.08           N  
ANISOU 2973  N   SER A 195    14364   6149  11435   -221   3134    409
ATOM   2974  CA  SER A 195     -37.308  20.765 -92.340  1.00 79.55           C  
ANISOU 2974  CA  SER A 195    13675   5561  10991   -190   3179    576
ATOM   2975  C   SER A 195     -38.669  21.056 -91.713  1.00 81.54           C  
ANISOU 2975  C   SER A 195    13849   5949  11184   -166   3128    692
ATOM   2976  O   SER A 195     -39.259  20.192 -91.062  1.00 83.65           O  
ANISOU 2976  O   SER A 195    14013   6197  11573   -154   3179    845
ATOM   2977  CB  SER A 195     -36.263  20.573 -91.238  1.00 83.48           C  
ANISOU 2977  CB  SER A 195    14107   6098  11514    -53   3225    689
ATOM   2978  OG  SER A 195     -35.926  19.208 -91.092  1.00 85.73           O  
ANISOU 2978  OG  SER A 195    14432   6241  11900    -69   3292    616
ATOM   2979  H   SER A 195     -36.253  22.518 -92.924  1.00  0.00           H  
ATOM   2980  HA  SER A 195     -37.387  19.830 -92.895  1.00  0.00           H  
ATOM   2981  HB3 SER A 195     -36.613  20.930 -90.270  1.00  0.00           H  
ATOM   2982  HB2 SER A 195     -35.352  21.132 -91.440  1.00  0.00           H  
ATOM   2983  HG  SER A 195     -36.699  18.771 -90.706  1.00  0.00           H  
ATOM   2984  N   GLY A 196     -39.161  22.275 -91.904  1.00 77.46           N  
ANISOU 2984  N   GLY A 196    13374   5561  10497   -151   3049    636
ATOM   2985  CA  GLY A 196     -40.445  22.669 -91.356  1.00 61.78           C  
ANISOU 2985  CA  GLY A 196    11314   3708   8450   -114   3012    749
ATOM   2986  C   GLY A 196     -40.617  24.174 -91.340  1.00 66.95           C  
ANISOU 2986  C   GLY A 196    12025   4501   8912    -46   2953    694
ATOM   2987  O   GLY A 196     -39.772  24.906 -91.856  1.00 66.33           O  
ANISOU 2987  O   GLY A 196    12041   4398   8761    -46   2939    563
ATOM   2988  H   GLY A 196     -38.638  22.952 -92.441  1.00  0.00           H  
ATOM   2989  HA3 GLY A 196     -40.540  22.282 -90.341  1.00  0.00           H  
ATOM   2990  HA2 GLY A 196     -41.244  22.219 -91.945  1.00  0.00           H  
ATOM   2991  N   GLY A 197     -41.715  24.635 -90.748  1.00 71.69           N  
ANISOU 2991  N   GLY A 197    12561   5229   9448     16   2939    805
ATOM   2992  CA  GLY A 197     -41.986  26.057 -90.630  1.00 69.63           C  
ANISOU 2992  CA  GLY A 197    12348   5084   9023     97   2907    770
ATOM   2993  C   GLY A 197     -43.233  26.486 -91.378  1.00 71.39           C  
ANISOU 2993  C   GLY A 197    12549   5353   9223     44   2863    789
ATOM   2994  O   GLY A 197     -43.876  25.675 -92.044  1.00 85.99           O  
ANISOU 2994  O   GLY A 197    14343   7153  11177    -72   2833    805
ATOM   2995  H   GLY A 197     -42.390  23.990 -90.364  1.00  0.00           H  
ATOM   2996  HA3 GLY A 197     -41.130  26.621 -91.000  1.00  0.00           H  
ATOM   2997  HA2 GLY A 197     -42.087  26.320 -89.577  1.00  0.00           H  
ATOM   2998  N   ASP A 198     -43.582  27.763 -91.262  1.00 66.96           N  
ANISOU 2998  N   ASP A 198    12022   4885   8533    132   2857    784
ATOM   2999  CA  ASP A 198     -44.708  28.317 -92.005  1.00 75.66           C  
ANISOU 2999  CA  ASP A 198    13098   6047   9601    107   2816    818
ATOM   3000  C   ASP A 198     -44.463  28.168 -93.501  1.00 77.18           C  
ANISOU 3000  C   ASP A 198    13360   6167   9799    -22   2756    695
ATOM   3001  O   ASP A 198     -43.322  28.022 -93.937  1.00 80.32           O  
ANISOU 3001  O   ASP A 198    13853   6464  10200    -61   2771    573
ATOM   3002  CB  ASP A 198     -44.903  29.796 -91.663  1.00 94.71           C  
ANISOU 3002  CB  ASP A 198    15559   8540  11886    239   2848    823
ATOM   3003  CG  ASP A 198     -45.186  30.068 -90.174  1.00104.54           C  
ANISOU 3003  CG  ASP A 198    16757   9877  13088    383   2912    925
ATOM   3004  OD1 ASP A 198     -45.685  29.153 -89.483  1.00 97.94           O  
ANISOU 3004  OD1 ASP A 198    15823   9070  12320    389   2933   1047
ATOM   3005  OD2 ASP A 198     -44.958  31.211 -89.724  1.00108.63           O1-
ANISOU 3005  OD2 ASP A 198    17338  10431  13504    496   2951    882
ATOM   3006  H   ASP A 198     -43.063  28.375 -90.648  1.00  0.00           H  
ATOM   3007  HA  ASP A 198     -45.612  27.770 -91.738  1.00  0.00           H  
ATOM   3008  HB3 ASP A 198     -45.741  30.202 -92.222  1.00  0.00           H  
ATOM   3009  HB2 ASP A 198     -44.010  30.356 -91.946  1.00  0.00           H  
ATOM   3010  N   PRO A 199     -45.535  28.209 -94.284  1.00 80.77           N  
ANISOU 3010  N   PRO A 199    13760   6685  10244    -78   2687    733
ATOM   3011  CA  PRO A 199     -45.425  28.088 -95.734  1.00 73.62           C  
ANISOU 3011  CA  PRO A 199    12924   5750   9298   -183   2617    616
ATOM   3012  C   PRO A 199     -44.596  29.225 -96.321  1.00 82.31           C  
ANISOU 3012  C   PRO A 199    14169   6832  10273   -116   2657    534
ATOM   3013  O   PRO A 199     -44.068  29.114 -97.427  1.00 95.80           O  
ANISOU 3013  O   PRO A 199    15973   8491  11934   -177   2640    425
ATOM   3014  CD  PRO A 199     -46.964  28.317 -93.960  1.00  0.00           C  
ATOM   3015  CB  PRO A 199     -46.822  28.057 -96.382  1.00  0.00           C  
ATOM   3016  CG  PRO A 199     -47.701  27.729 -95.177  1.00  0.00           C  
ATOM   3017  HD3 PRO A 199     -47.266  27.790 -93.056  1.00  0.00           H  
ATOM   3018  HD2 PRO A 199     -47.219  29.371 -93.839  1.00  0.00           H  
ATOM   3019  HB2 PRO A 199     -47.105  29.030 -96.784  1.00  0.00           H  
ATOM   3020  HB3 PRO A 199     -46.907  27.321 -97.180  1.00  0.00           H  
ATOM   3021  HG3 PRO A 199     -47.752  26.644 -95.065  1.00  0.00           H  
ATOM   3022  HG2 PRO A 199     -48.725  28.091 -95.279  1.00  0.00           H  
ATOM   3023  HA  PRO A 199     -44.923  27.147 -95.961  1.00  0.00           H  
ATOM   3024  N   GLU A 200     -44.484  30.318 -95.573  1.00 77.27           N  
ANISOU 3024  N   GLU A 200    13545   6224   9589     14   2725    585
ATOM   3025  CA  GLU A 200     -43.685  31.459 -96.000  1.00 74.44           C  
ANISOU 3025  CA  GLU A 200    13306   5819   9159     79   2787    517
ATOM   3026  C   GLU A 200     -42.192  31.139 -95.952  1.00 80.82           C  
ANISOU 3026  C   GLU A 200    14195   6492  10021     44   2837    390
ATOM   3027  O   GLU A 200     -41.375  31.850 -96.536  1.00 71.32           O  
ANISOU 3027  O   GLU A 200    13085   5217   8795     63   2894    320
ATOM   3028  CB  GLU A 200     -43.989  32.681 -95.131  1.00 64.62           C  
ANISOU 3028  CB  GLU A 200    12050   4618   7883    219   2853    582
ATOM   3029  CG  GLU A 200     -45.425  33.262 -95.241  1.00 77.63           C  
ANISOU 3029  CG  GLU A 200    13628   6390   9479    284   2835    721
ATOM   3030  CD  GLU A 200     -46.514  32.503 -94.479  1.00 84.27           C  
ANISOU 3030  CD  GLU A 200    14324   7327  10368    278   2790    843
ATOM   3031  OE1 GLU A 200     -46.373  32.374 -93.249  1.00 90.47           O  
ANISOU 3031  OE1 GLU A 200    15076   8088  11209    277   2812    841
ATOM   3032  OE2 GLU A 200     -47.497  32.077 -95.126  1.00 87.50           O1-
ANISOU 3032  OE2 GLU A 200    14639   7843  10764    282   2739    957
ATOM   3033  H   GLU A 200     -44.960  30.372 -94.684  1.00  0.00           H  
ATOM   3034  HA  GLU A 200     -43.951  31.697 -97.030  1.00  0.00           H  
ATOM   3035  HB3 GLU A 200     -43.298  33.481 -95.407  1.00  0.00           H  
ATOM   3036  HB2 GLU A 200     -43.761  32.462 -94.086  1.00  0.00           H  
ATOM   3037  HG3 GLU A 200     -45.694  33.374 -96.291  1.00  0.00           H  
ATOM   3038  HG2 GLU A 200     -45.419  34.276 -94.838  1.00  0.00           H  
ATOM   3039  N   ILE A 201     -41.844  30.064 -95.253  1.00 74.57           N  
ANISOU 3039  N   ILE A 201    13354   5663   9316      0   2827    382
ATOM   3040  CA  ILE A 201     -40.450  29.668 -95.094  1.00 72.12           C  
ANISOU 3040  CA  ILE A 201    13091   5238   9074    -23   2872    287
ATOM   3041  C   ILE A 201     -40.123  28.399 -95.876  1.00 76.49           C  
ANISOU 3041  C   ILE A 201    13665   5702   9696   -137   2862    231
ATOM   3042  O   ILE A 201     -39.065  28.296 -96.499  1.00 74.61           O  
ANISOU 3042  O   ILE A 201    13506   5360   9481   -165   2911    137
ATOM   3043  CB  ILE A 201     -40.107  29.438 -93.614  1.00 74.76           C  
ANISOU 3043  CB  ILE A 201    13356   5599   9451     44   2884    328
ATOM   3044  CG1 ILE A 201     -40.621  30.548 -92.667  1.00 70.99           C  
ANISOU 3044  CG1 ILE A 201    12892   5181   8902    157   2906    320
ATOM   3045  CG2 ILE A 201     -38.603  29.179 -93.360  1.00 88.96           C  
ANISOU 3045  CG2 ILE A 201    15167   7295  11338     15   2913    259
ATOM   3046  CD1 ILE A 201     -40.155  31.967 -93.009  1.00 97.76           C  
ANISOU 3046  CD1 ILE A 201    16238   8615  12293    233   2905    318
ATOM   3047  H   ILE A 201     -42.554  29.496 -94.814  1.00  0.00           H  
ATOM   3048  HA  ILE A 201     -39.820  30.474 -95.470  1.00  0.00           H  
ATOM   3049  HB  ILE A 201     -40.621  28.530 -93.290  1.00  0.00           H  
ATOM   3050 HG13 ILE A 201     -40.321  30.312 -91.646  1.00  0.00           H  
ATOM   3051 HG12 ILE A 201     -41.711  30.535 -92.647  1.00  0.00           H  
ATOM   3052 HG21 ILE A 201     -38.396  29.060 -92.297  1.00  0.00           H  
ATOM   3053 HG22 ILE A 201     -38.251  28.270 -93.847  1.00  0.00           H  
ATOM   3054 HG23 ILE A 201     -37.983  29.999 -93.725  1.00  0.00           H  
ATOM   3055 HD11 ILE A 201     -40.268  32.617 -92.142  1.00  0.00           H  
ATOM   3056 HD12 ILE A 201     -39.109  31.987 -93.316  1.00  0.00           H  
ATOM   3057 HD13 ILE A 201     -40.744  32.404 -93.813  1.00  0.00           H  
ATOM   3058  N   VAL A 202     -41.033  27.433 -95.832  1.00 66.31           N  
ANISOU 3058  N   VAL A 202    12299   4440   8455   -203   2810    286
ATOM   3059  CA  VAL A 202     -40.829  26.164 -96.517  1.00 56.14           C  
ANISOU 3059  CA  VAL A 202    11029   3048   7255   -321   2805    214
ATOM   3060  C   VAL A 202     -40.875  26.331 -98.033  1.00 60.94           C  
ANISOU 3060  C   VAL A 202    11745   3647   7764   -385   2774    101
ATOM   3061  O   VAL A 202     -40.459  25.444 -98.775  1.00 77.81           O  
ANISOU 3061  O   VAL A 202    13941   5682   9942   -471   2788     -6
ATOM   3062  CB  VAL A 202     -41.874  25.118 -96.087  1.00  0.00           C  
ATOM   3063  CG1 VAL A 202     -41.892  23.770 -96.844  1.00  0.00           C  
ATOM   3064  CG2 VAL A 202     -41.744  24.823 -94.582  1.00  0.00           C  
ATOM   3065  HB  VAL A 202     -42.861  25.563 -96.231  1.00  0.00           H  
ATOM   3066 HG11 VAL A 202     -42.558  23.055 -96.361  1.00  0.00           H  
ATOM   3067 HG12 VAL A 202     -42.253  23.877 -97.867  1.00  0.00           H  
ATOM   3068 HG13 VAL A 202     -40.900  23.319 -96.881  1.00  0.00           H  
ATOM   3069 HG21 VAL A 202     -42.535  24.158 -94.233  1.00  0.00           H  
ATOM   3070 HG22 VAL A 202     -40.789  24.345 -94.358  1.00  0.00           H  
ATOM   3071 HG23 VAL A 202     -41.807  25.725 -93.975  1.00  0.00           H  
ATOM   3072  H   VAL A 202     -41.890  27.570 -95.315  1.00  0.00           H  
ATOM   3073  HA  VAL A 202     -39.842  25.788 -96.247  1.00  0.00           H  
ATOM   3074  N   THR A 203     -41.378  27.473 -98.490  1.00 66.69           N  
ANISOU 3074  N   THR A 203    12501   4485   8352   -327   2744    129
ATOM   3075  CA  THR A 203     -41.480  27.742 -99.919  1.00 64.69           C  
ANISOU 3075  CA  THR A 203    12350   4265   7964   -355   2714     52
ATOM   3076  C   THR A 203     -40.894  29.106-100.267  1.00 73.98           C  
ANISOU 3076  C   THR A 203    13617   5452   9042   -244   2795     71
ATOM   3077  O   THR A 203     -40.737  29.962 -99.397  1.00 84.96           O  
ANISOU 3077  O   THR A 203    14971   6847  10465   -158   2843    140
ATOM   3078  CB  THR A 203     -42.950  27.666-100.372  1.00  0.00           C  
ATOM   3079  OG1 THR A 203     -43.764  28.784-100.078  1.00  0.00           O  
ATOM   3080  CG2 THR A 203     -43.690  26.397 -99.922  1.00  0.00           C  
ATOM   3081  HB  THR A 203     -42.946  27.621-101.456  1.00  0.00           H  
ATOM   3082  HG1 THR A 203     -43.736  28.950 -99.117  1.00  0.00           H  
ATOM   3083 HG21 THR A 203     -44.657  26.310-100.414  1.00  0.00           H  
ATOM   3084 HG22 THR A 203     -43.120  25.504-100.183  1.00  0.00           H  
ATOM   3085 HG23 THR A 203     -43.859  26.381 -98.845  1.00  0.00           H  
ATOM   3086  H   THR A 203     -41.700  28.178 -97.842  1.00  0.00           H  
ATOM   3087  HA  THR A 203     -40.915  26.978-100.454  1.00  0.00           H  
ATOM   3088  N   HIS A 204     -40.565  29.306-101.540  1.00 77.57           N  
ANISOU 3088  N   HIS A 204    14191   5905   9378   -244   2820      7
ATOM   3089  CA  HIS A 204     -40.073  30.599-101.998  1.00 70.62           C  
ANISOU 3089  CA  HIS A 204    13390   5024   8419   -134   2918     50
ATOM   3090  C   HIS A 204     -41.210  31.613-102.003  1.00 81.24           C  
ANISOU 3090  C   HIS A 204    14681   6518   9669    -53   2868    180
ATOM   3091  O   HIS A 204     -42.063  31.603-102.889  1.00 83.13           O  
ANISOU 3091  O   HIS A 204    14928   6893   9764    -55   2781    207
ATOM   3092  CB  HIS A 204     -39.459  30.483-103.390  1.00 67.07           C  
ANISOU 3092  CB  HIS A 204    13085   4547   7854   -135   2978    -28
ATOM   3093  CG  HIS A 204     -38.092  29.981-103.743  1.00 87.29           C  
ANISOU 3093  CG  HIS A 204    15722   7089  10354    -15   3109     43
ATOM   3094  ND1 HIS A 204     -37.507  30.230-104.975  1.00 96.35           N  
ANISOU 3094  ND1 HIS A 204    16828   8152  11630     52   3207    103
ATOM   3095  CD2 HIS A 204     -37.181  29.226-103.076  1.00 83.75           C  
ANISOU 3095  CD2 HIS A 204    15389   6690   9741     53   3171     66
ATOM   3096  CE1 HIS A 204     -36.284  29.697-104.959  1.00 92.02           C  
ANISOU 3096  CE1 HIS A 204    16355   7576  11033    146   3333    165
ATOM   3097  NE2 HIS A 204     -36.021  29.053-103.833  1.00 87.77           N  
ANISOU 3097  NE2 HIS A 204    15914   7125  10308    160   3321    160
ATOM   3098  H   HIS A 204     -40.654  28.554-102.209  1.00  0.00           H  
ATOM   3099  HA  HIS A 204     -39.304  30.943-101.306  1.00  0.00           H  
ATOM   3100  HB3 HIS A 204     -39.528  31.458-103.876  1.00  0.00           H  
ATOM   3101  HB2 HIS A 204     -40.112  29.836-103.965  1.00  0.00           H  
ATOM   3102  HD1 HIS A 204     -37.884  30.790-105.726  1.00  0.00           H  
ATOM   3103  HD2 HIS A 204     -37.316  28.818-102.107  1.00  0.00           H  
ATOM   3104  HE1 HIS A 204     -35.577  29.794-105.770  1.00  0.00           H  
ATOM   3105  N   TRP A 205     -41.217  32.484-101.000  1.00 77.04           N  
ANISOU 3105  N   TRP A 205    14091   5965   9214     25   2921    256
ATOM   3106  CA  TRP A 205     -42.291  33.449-100.826  1.00 74.72           C  
ANISOU 3106  CA  TRP A 205    13737   5790   8863    117   2901    390
ATOM   3107  C   TRP A 205     -41.862  34.829-101.302  1.00 80.67           C  
ANISOU 3107  C   TRP A 205    14569   6498   9586    235   3034    447
ATOM   3108  O   TRP A 205     -40.794  35.314-100.938  1.00 89.38           O  
ANISOU 3108  O   TRP A 205    15714   7452  10794    256   3151    394
ATOM   3109  CB  TRP A 205     -42.712  33.500 -99.345  1.00  0.00           C  
ATOM   3110  CG  TRP A 205     -43.778  34.479 -98.960  1.00  0.00           C  
ATOM   3111  CD1 TRP A 205     -45.099  34.291 -99.150  1.00  0.00           C  
ATOM   3112  CD2 TRP A 205     -43.646  35.808 -98.368  1.00  0.00           C  
ATOM   3113  NE1 TRP A 205     -45.802  35.343 -98.599  1.00  0.00           N  
ATOM   3114  CE2 TRP A 205     -44.956  36.316 -98.113  1.00  0.00           C  
ATOM   3115  CE3 TRP A 205     -42.555  36.631 -98.001  1.00  0.00           C  
ATOM   3116  CZ2 TRP A 205     -45.172  37.557 -97.490  1.00  0.00           C  
ATOM   3117  CZ3 TRP A 205     -42.760  37.896 -97.413  1.00  0.00           C  
ATOM   3118  CH2 TRP A 205     -44.066  38.359 -97.156  1.00  0.00           C  
ATOM   3119  HB2 TRP A 205     -43.050  32.508 -99.045  1.00  0.00           H  
ATOM   3120  HB3 TRP A 205     -41.842  33.714 -98.723  1.00  0.00           H  
ATOM   3121  HD1 TRP A 205     -45.509  33.415 -99.629  1.00  0.00           H  
ATOM   3122  HE1 TRP A 205     -46.813  35.360 -98.547  1.00  0.00           H  
ATOM   3123  HE3 TRP A 205     -41.548  36.283 -98.181  1.00  0.00           H  
ATOM   3124  HZ2 TRP A 205     -46.177  37.887 -97.274  1.00  0.00           H  
ATOM   3125  HZ3 TRP A 205     -41.910  38.504 -97.142  1.00  0.00           H  
ATOM   3126  HH2 TRP A 205     -44.217  39.322 -96.692  1.00  0.00           H  
ATOM   3127  H   TRP A 205     -40.461  32.489-100.330  1.00  0.00           H  
ATOM   3128  HA  TRP A 205     -43.147  33.127-101.419  1.00  0.00           H  
ATOM   3129  N   PHE A 206     -42.698  35.453-102.124  1.00 78.61           N  
ANISOU 3129  N   PHE A 206    14313   6362   9195    314   3018    564
ATOM   3130  CA  PHE A 206     -42.426  36.797-102.622  1.00 79.98           C  
ANISOU 3130  CA  PHE A 206    14549   6489   9349    445   3166    660
ATOM   3131  C   PHE A 206     -43.716  37.453-103.097  1.00 87.22           C  
ANISOU 3131  C   PHE A 206    15413   7582  10144    552   3123    837
ATOM   3132  O   PHE A 206     -44.698  36.771-103.385  1.00 85.22           O  
ANISOU 3132  O   PHE A 206    15088   7504   9787    508   2960    864
ATOM   3133  CB  PHE A 206     -41.408  36.756-103.763  1.00 76.27           C  
ANISOU 3133  CB  PHE A 206    14210   5950   8821    447   3259    613
ATOM   3134  CG  PHE A 206     -41.784  35.943-104.995  1.00 81.35           C  
ANISOU 3134  CG  PHE A 206    14902   6760   9249    423   3148    610
ATOM   3135  CD1 PHE A 206     -41.525  34.558-105.016  1.00 73.24           C  
ANISOU 3135  CD1 PHE A 206    13886   5745   8198    284   3032    459
ATOM   3136  CD2 PHE A 206     -42.538  36.518-106.045  1.00 81.62           C  
ANISOU 3136  CD2 PHE A 206    14970   6939   9104    544   3160    754
ATOM   3137  CE1 PHE A 206     -41.973  33.786-106.075  1.00 66.54           C  
ANISOU 3137  CE1 PHE A 206    13088   5046   7147    252   2919    415
ATOM   3138  CE2 PHE A 206     -42.984  35.723-107.093  1.00 79.62           C  
ANISOU 3138  CE2 PHE A 206    14763   6868   8620    525   3033    728
ATOM   3139  CZ  PHE A 206     -42.709  34.363-107.100  1.00 82.46           C  
ANISOU 3139  CZ  PHE A 206    15141   7234   8956    370   2907    541
ATOM   3140  H   PHE A 206     -43.549  34.997-102.421  1.00  0.00           H  
ATOM   3141  HA  PHE A 206     -42.012  37.392-101.808  1.00  0.00           H  
ATOM   3142  HB3 PHE A 206     -40.455  36.382-103.387  1.00  0.00           H  
ATOM   3143  HB2 PHE A 206     -41.192  37.775-104.088  1.00  0.00           H  
ATOM   3144  HD1 PHE A 206     -40.990  34.088-104.203  1.00  0.00           H  
ATOM   3145  HD2 PHE A 206     -42.784  37.569-106.027  1.00  0.00           H  
ATOM   3146  HE1 PHE A 206     -41.757  32.730-106.086  1.00  0.00           H  
ATOM   3147  HE2 PHE A 206     -43.570  36.150-107.893  1.00  0.00           H  
ATOM   3148  HZ  PHE A 206     -43.082  33.744-107.901  1.00  0.00           H  
ATOM   3149  N   ASN A 207     -43.710  38.779-103.174  1.00 84.20           N  
ANISOU 3149  N   ASN A 207    15052   7145   9794    693   3272    961
ATOM   3150  CA  ASN A 207     -44.891  39.513-103.609  1.00 72.30           C  
ANISOU 3150  CA  ASN A 207    13486   5797   8187    825   3258   1162
ATOM   3151  C   ASN A 207     -44.714  40.104-105.002  1.00 89.59           C  
ANISOU 3151  C   ASN A 207    15766   8042  10231    937   3341   1281
ATOM   3152  O   ASN A 207     -43.896  41.000-105.211  1.00105.49           O  
ANISOU 3152  O   ASN A 207    17862   9892  12329   1019   3543   1321
ATOM   3153  CB  ASN A 207     -45.246  40.609-102.603  1.00 73.65           C  
ANISOU 3153  CB  ASN A 207    13601   5877   8506    931   3380   1248
ATOM   3154  CG  ASN A 207     -46.640  41.223-102.874  1.00 94.13           C  
ANISOU 3154  CG  ASN A 207    16100   8643  11020   1069   3358   1471
ATOM   3155  OD1 ASN A 207     -46.823  41.969-103.834  1.00 99.99           O  
ANISOU 3155  OD1 ASN A 207    16839   9558  11594   1124   3294   1592
ATOM   3156  ND2 ASN A 207     -47.657  40.899-102.082  1.00103.61           N  
ANISOU 3156  ND2 ASN A 207    17223   9812  12334   1137   3412   1529
ATOM   3157  H   ASN A 207     -42.877  39.295-102.929  1.00  0.00           H  
ATOM   3158  HA  ASN A 207     -45.725  38.812-103.647  1.00  0.00           H  
ATOM   3159  HB3 ASN A 207     -44.503  41.408-102.603  1.00  0.00           H  
ATOM   3160  HB2 ASN A 207     -45.245  40.188-101.598  1.00  0.00           H  
ATOM   3161 HD22 ASN A 207     -48.581  41.233-102.328  1.00  0.00           H  
ATOM   3162 HD21 ASN A 207     -47.568  40.267-101.297  1.00  0.00           H  
ATOM   3163  N   CYS A 208     -45.488  39.593-105.954  1.00 85.76           N  
ANISOU 3163  N   CYS A 208    15261   7795   9529    941   3185   1340
ATOM   3164  CA  CYS A 208     -45.406  40.049-107.333  1.00 83.49           C  
ANISOU 3164  CA  CYS A 208    15063   7617   9044   1065   3240   1463
ATOM   3165  C   CYS A 208     -46.694  40.746-107.752  1.00 99.98           C  
ANISOU 3165  C   CYS A 208    17051   9929  11008   1221   3186   1706
ATOM   3166  O   CYS A 208     -47.780  40.177-107.642  1.00109.39           O  
ANISOU 3166  O   CYS A 208    18114  11321  12128   1169   2975   1718
ATOM   3167  CB  CYS A 208     -45.123  38.871-108.266  1.00 79.14           C  
ANISOU 3167  CB  CYS A 208    14594   7183   8292    958   3097   1311
ATOM   3168  SG  CYS A 208     -45.597  38.954-110.032  1.00106.22           S  
ANISOU 3168  SG  CYS A 208    18177  10744  11438   1122   3192   1433
ATOM   3169  H   CYS A 208     -46.155  38.869-105.728  1.00  0.00           H  
ATOM   3170  HA  CYS A 208     -44.584  40.761-107.414  1.00  0.00           H  
ATOM   3171  HB3 CYS A 208     -45.644  37.995-107.882  1.00  0.00           H  
ATOM   3172  HB2 CYS A 208     -44.063  38.622-108.213  1.00  0.00           H  
ATOM   3173  N   GLY A 209     -46.566  41.982-108.225  1.00102.13           N  
ANISOU 3173  N   GLY A 209    17368  10158  11278   1415   3388   1912
ATOM   3174  CA  GLY A 209     -47.712  42.753-108.701  1.00103.77           C  
ANISOU 3174  CA  GLY A 209    17482  10574  11370   1600   3370   2185
ATOM   3175  C   GLY A 209     -48.841  42.829-107.675  1.00 96.49           C  
ANISOU 3175  C   GLY A 209    16382   9706  10574   1592   3278   2244
ATOM   3176  O   GLY A 209     -50.011  42.962-108.034  1.00 97.35           O  
ANISOU 3176  O   GLY A 209    16363  10062  10563   1683   3156   2423
ATOM   3177  HA3 GLY A 209     -48.085  42.345-109.652  1.00  0.00           H  
ATOM   3178  H   GLY A 209     -45.655  42.416-108.263  1.00  0.00           H  
ATOM   3179  HA2 GLY A 209     -47.369  43.770-108.890  1.00  0.00           H  
ATOM   3180  N   GLY A 210     -48.485  42.745-106.397  1.00 99.27           N  
ANISOU 3180  N   GLY A 210    16719   9838  11160   1492   3340   2100
ATOM   3181  CA  GLY A 210     -49.456  42.882-105.327  1.00 92.67           C  
ANISOU 3181  CA  GLY A 210    15734   9025  10453   1505   3302   2158
ATOM   3182  C   GLY A 210     -49.982  41.555-104.821  1.00 86.74           C  
ANISOU 3182  C   GLY A 210    14877   8395   9687   1320   3060   2013
ATOM   3183  O   GLY A 210     -50.531  41.477-103.721  1.00 83.95           O  
ANISOU 3183  O   GLY A 210    14417   8011   9469   1299   3051   2013
ATOM   3184  H   GLY A 210     -47.519  42.582-106.152  1.00  0.00           H  
ATOM   3185  HA3 GLY A 210     -50.290  43.494-105.671  1.00  0.00           H  
ATOM   3186  HA2 GLY A 210     -49.008  43.433-104.500  1.00  0.00           H  
ATOM   3187  N   LYS A 211     -49.813  40.509-105.626  1.00 86.60           N  
ANISOU 3187  N   LYS A 211    14890   8505   9509   1192   2880   1890
ATOM   3188  CA  LYS A 211     -50.285  39.176-105.267  1.00 79.73           C  
ANISOU 3188  CA  LYS A 211    13917   7728   8647   1003   2657   1745
ATOM   3189  C   LYS A 211     -49.193  38.387-104.550  1.00 79.84           C  
ANISOU 3189  C   LYS A 211    14025   7522   8788    842   2694   1504
ATOM   3190  O   LYS A 211     -48.014  38.505-104.882  1.00 86.21           O  
ANISOU 3190  O   LYS A 211    14989   8180   9586    834   2810   1404
ATOM   3191  CB  LYS A 211     -50.749  38.415-106.523  1.00  0.00           C  
ATOM   3192  CG  LYS A 211     -51.586  39.277-107.505  1.00  0.00           C  
ATOM   3193  CD  LYS A 211     -52.796  40.002-106.871  1.00  0.00           C  
ATOM   3194  CE  LYS A 211     -53.231  41.262-107.636  1.00  0.00           C  
ATOM   3195  NZ  LYS A 211     -54.405  41.888-107.002  1.00  0.00           N1+
ATOM   3196  HB2 LYS A 211     -49.880  38.046-107.070  1.00  0.00           H  
ATOM   3197  HB3 LYS A 211     -51.310  37.535-106.220  1.00  0.00           H  
ATOM   3198  HG2 LYS A 211     -50.927  40.007-107.977  1.00  0.00           H  
ATOM   3199  HG3 LYS A 211     -51.934  38.644-108.323  1.00  0.00           H  
ATOM   3200  HD2 LYS A 211     -53.627  39.305-106.812  1.00  0.00           H  
ATOM   3201  HD3 LYS A 211     -52.600  40.294-105.842  1.00  0.00           H  
ATOM   3202  HE2 LYS A 211     -52.422  41.992-107.649  1.00  0.00           H  
ATOM   3203  HE3 LYS A 211     -53.467  41.027-108.671  1.00  0.00           H  
ATOM   3204  HZ1 LYS A 211     -54.191  42.105-106.040  1.00  0.00           H  
ATOM   3205  HZ2 LYS A 211     -54.641  42.748-107.480  1.00  0.00           H  
ATOM   3206  HZ3 LYS A 211     -55.195  41.260-107.032  1.00  0.00           H  
ATOM   3207  H   LYS A 211     -49.346  40.625-106.514  1.00  0.00           H  
ATOM   3208  HA  LYS A 211     -51.135  39.281-104.593  1.00  0.00           H  
ATOM   3209  N   PHE A 212     -49.590  37.584-103.566  1.00 67.09           N  
ANISOU 3209  N   PHE A 212    12301   5892   7300    724   2606   1431
ATOM   3210  CA  PHE A 212     -48.635  36.798-102.790  1.00 60.23           C  
ANISOU 3210  CA  PHE A 212    11495   4835   6554    589   2637   1233
ATOM   3211  C   PHE A 212     -48.384  35.411-103.380  1.00 70.86           C  
ANISOU 3211  C   PHE A 212    12866   6215   7842    410   2480   1058
ATOM   3212  O   PHE A 212     -49.261  34.548-103.360  1.00 72.53           O  
ANISOU 3212  O   PHE A 212    12946   6546   8065    307   2312   1046
ATOM   3213  CB  PHE A 212     -49.089  36.689-101.335  1.00 61.83           C  
ANISOU 3213  CB  PHE A 212    11584   4987   6923    582   2662   1261
ATOM   3214  CG  PHE A 212     -48.997  37.945-100.501  1.00 79.49           C  
ANISOU 3214  CG  PHE A 212    13839   7130   9234    745   2847   1362
ATOM   3215  CD1 PHE A 212     -47.776  38.280 -99.886  1.00 81.25           C  
ANISOU 3215  CD1 PHE A 212    14185   7145   9541    759   2996   1247
ATOM   3216  CD2 PHE A 212     -50.085  38.838-100.419  1.00 80.55           C  
ANISOU 3216  CD2 PHE A 212    13861   7377   9366    883   2872   1565
ATOM   3217  CE1 PHE A 212     -47.692  39.429 -99.118  1.00 69.39           C  
ANISOU 3217  CE1 PHE A 212    12705   5540   8119    895   3162   1304
ATOM   3218  CE2 PHE A 212     -49.973  39.989 -99.654  1.00 74.88           C  
ANISOU 3218  CE2 PHE A 212    13173   6548   8729   1036   3061   1640
ATOM   3219  CZ  PHE A 212     -48.789  40.271 -98.986  1.00 70.92           C  
ANISOU 3219  CZ  PHE A 212    12807   5829   8310   1036   3203   1495
ATOM   3220  H   PHE A 212     -50.572  37.508-103.341  1.00  0.00           H  
ATOM   3221  HA  PHE A 212     -47.686  37.334-102.798  1.00  0.00           H  
ATOM   3222  HB3 PHE A 212     -48.492  35.927-100.831  1.00  0.00           H  
ATOM   3223  HB2 PHE A 212     -50.115  36.318-101.294  1.00  0.00           H  
ATOM   3224  HD1 PHE A 212     -46.916  37.631 -99.978  1.00  0.00           H  
ATOM   3225  HD2 PHE A 212     -51.017  38.618-100.922  1.00  0.00           H  
ATOM   3226  HE1 PHE A 212     -46.765  39.649 -98.614  1.00  0.00           H  
ATOM   3227  HE2 PHE A 212     -50.819  40.655 -99.568  1.00  0.00           H  
ATOM   3228  HZ  PHE A 212     -48.721  41.149 -98.363  1.00  0.00           H  
ATOM   3229  N   PHE A 213     -47.174  35.211-103.899  1.00 73.23           N  
ANISOU 3229  N   PHE A 213    13330   6393   8102    373   2551    921
ATOM   3230  CA  PHE A 213     -46.782  33.947-104.515  1.00 66.46           C  
ANISOU 3230  CA  PHE A 213    12530   5533   7191    219   2442    737
ATOM   3231  C   PHE A 213     -46.067  33.025-103.534  1.00 82.06           C  
ANISOU 3231  C   PHE A 213    14505   7324   9351     97   2475    597
ATOM   3232  O   PHE A 213     -45.259  33.471-102.717  1.00 89.50           O  
ANISOU 3232  O   PHE A 213    15486   8111  10410    142   2617    594
ATOM   3233  CB  PHE A 213     -45.865  34.201-105.714  1.00 69.34           C  
ANISOU 3233  CB  PHE A 213    13075   5876   7394    268   2521    680
ATOM   3234  CG  PHE A 213     -46.534  34.535-107.036  1.00 84.89           C  
ANISOU 3234  CG  PHE A 213    15056   8081   9119    354   2427    774
ATOM   3235  CD1 PHE A 213     -47.215  35.757-107.213  1.00 95.24           C  
ANISOU 3235  CD1 PHE A 213    16448   9501  10238    280   2304    634
ATOM   3236  CD2 PHE A 213     -46.494  33.608-108.101  1.00 83.11           C  
ANISOU 3236  CD2 PHE A 213    14762   7972   8843    519   2465   1000
ATOM   3237  CE1 PHE A 213     -47.794  36.055-108.440  1.00101.28           C  
ANISOU 3237  CE1 PHE A 213    17225  10518  10740    371   2199    716
ATOM   3238  CE2 PHE A 213     -47.082  33.925-109.318  1.00 93.90           C  
ANISOU 3238  CE2 PHE A 213    16127   9582   9969    617   2373   1111
ATOM   3239  CZ  PHE A 213     -47.723  35.146-109.489  1.00101.91           C  
ANISOU 3239  CZ  PHE A 213    17222  10733  10766    544   2229    968
ATOM   3240  H   PHE A 213     -46.486  35.950-103.876  1.00  0.00           H  
ATOM   3241  HA  PHE A 213     -47.681  33.443-104.869  1.00  0.00           H  
ATOM   3242  HB3 PHE A 213     -45.221  33.336-105.887  1.00  0.00           H  
ATOM   3243  HB2 PHE A 213     -45.173  35.008-105.470  1.00  0.00           H  
ATOM   3244  HD1 PHE A 213     -47.270  36.475-106.408  1.00  0.00           H  
ATOM   3245  HD2 PHE A 213     -45.984  32.662-107.986  1.00  0.00           H  
ATOM   3246  HE1 PHE A 213     -48.289  37.005-108.582  1.00  0.00           H  
ATOM   3247  HE2 PHE A 213     -47.036  33.225-110.141  1.00  0.00           H  
ATOM   3248  HZ  PHE A 213     -48.167  35.387-110.444  1.00  0.00           H  
ATOM   3249  N   TYR A 214     -46.370  31.735-103.627  1.00 84.18           N  
ANISOU 3249  N   TYR A 214    14722   7610   9651    -57   2340    481
ATOM   3250  CA  TYR A 214     -45.649  30.711-102.885  1.00 80.13           C  
ANISOU 3250  CA  TYR A 214    14218   6924   9305   -169   2375    357
ATOM   3251  C   TYR A 214     -45.141  29.667-103.871  1.00 83.54           C  
ANISOU 3251  C   TYR A 214    14753   7312   9675   -288   2323    169
ATOM   3252  O   TYR A 214     -45.927  28.941-104.480  1.00 89.78           O  
ANISOU 3252  O   TYR A 214    15492   8206  10413   -390   2166    100
ATOM   3253  CB  TYR A 214     -46.554  30.055-101.842  1.00 79.46           C  
ANISOU 3253  CB  TYR A 214    13952   6859   9381   -239   2301    415
ATOM   3254  CG  TYR A 214     -46.999  30.935-100.685  1.00 83.14           C  
ANISOU 3254  CG  TYR A 214    14331   7345   9914   -114   2380    581
ATOM   3255  CD1 TYR A 214     -47.874  32.028-100.881  1.00 88.95           C  
ANISOU 3255  CD1 TYR A 214    15069   7953  10774    -87   2489    580
ATOM   3256  CD2 TYR A 214     -46.530  30.650 -99.389  1.00 79.97           C  
ANISOU 3256  CD2 TYR A 214    13845   7099   9441    -13   2348    738
ATOM   3257  CE1 TYR A 214     -48.247  32.844 -99.797  1.00 80.56           C  
ANISOU 3257  CE1 TYR A 214    13947   6916   9747     32   2562    703
ATOM   3258  CE2 TYR A 214     -46.920  31.446 -98.303  1.00 80.67           C  
ANISOU 3258  CE2 TYR A 214    13867   7193   9591    110   2441    877
ATOM   3259  CZ  TYR A 214     -47.785  32.534 -98.505  1.00 81.82           C  
ANISOU 3259  CZ  TYR A 214    14036   7207   9844    130   2547    846
ATOM   3260  OH  TYR A 214     -48.189  33.267 -97.438  1.00 80.36           O  
ANISOU 3260  OH  TYR A 214    13804   7034   9695    259   2640    957
ATOM   3261  H   TYR A 214     -47.124  31.435-104.229  1.00  0.00           H  
ATOM   3262  HA  TYR A 214     -44.798  31.169-102.381  1.00  0.00           H  
ATOM   3263  HB3 TYR A 214     -46.034  29.192-101.426  1.00  0.00           H  
ATOM   3264  HB2 TYR A 214     -47.447  29.655-102.322  1.00  0.00           H  
ATOM   3265  HD1 TYR A 214     -48.256  32.261-101.865  1.00  0.00           H  
ATOM   3266  HD2 TYR A 214     -45.860  29.823 -99.217  1.00  0.00           H  
ATOM   3267  HE1 TYR A 214     -48.903  33.687 -99.956  1.00  0.00           H  
ATOM   3268  HE2 TYR A 214     -46.534  31.220 -97.322  1.00  0.00           H  
ATOM   3269  HH  TYR A 214     -47.791  32.922 -96.618  1.00  0.00           H  
ATOM   3270  N   CYS A 215     -43.824  29.596-104.032  1.00 69.40           N  
ANISOU 3270  N   CYS A 215    13105   5366   7899   -276   2458     77
ATOM   3271  CA  CYS A 215     -43.234  28.730-105.042  1.00 75.20           C  
ANISOU 3271  CA  CYS A 215    13969   6048   8556   -357   2449   -101
ATOM   3272  C   CYS A 215     -42.499  27.548-104.417  1.00 79.49           C  
ANISOU 3272  C   CYS A 215    14511   6392   9299   -465   2502   -217
ATOM   3273  O   CYS A 215     -41.694  27.719-103.503  1.00 89.62           O  
ANISOU 3273  O   CYS A 215    15782   7546  10724   -423   2622   -172
ATOM   3274  CB  CYS A 215     -42.289  29.536-105.938  1.00 74.91           C  
ANISOU 3274  CB  CYS A 215    14102   5992   8369   -240   2586   -100
ATOM   3275  SG  CYS A 215     -43.285  30.627-106.961  1.00176.92           S  
ANISOU 3275  SG  CYS A 215    27192  18986  21041   -275   2538   -272
ATOM   3276  H   CYS A 215     -43.213  30.149-103.448  1.00  0.00           H  
ATOM   3277  HA  CYS A 215     -44.039  28.338-105.664  1.00  0.00           H  
ATOM   3278  HB3 CYS A 215     -41.679  28.897-106.578  1.00  0.00           H  
ATOM   3279  HB2 CYS A 215     -41.622  30.164-105.357  1.00  0.00           H  
ATOM   3280  N   ASN A 216     -42.784  26.350-104.921  1.00 81.84           N  
ANISOU 3280  N   ASN A 216    14817   6668   9610   -601   2410   -369
ATOM   3281  CA  ASN A 216     -42.161  25.125-104.429  1.00 80.35           C  
ANISOU 3281  CA  ASN A 216    14626   6276   9626   -702   2472   -473
ATOM   3282  C   ASN A 216     -40.784  24.912-105.053  1.00 87.70           C  
ANISOU 3282  C   ASN A 216    15735   7062  10525   -672   2624   -589
ATOM   3283  O   ASN A 216     -40.673  24.569-106.231  1.00104.90           O  
ANISOU 3283  O   ASN A 216    18046   9260  12551   -702   2606   -738
ATOM   3284  CB  ASN A 216     -43.069  23.927-104.717  1.00 86.37           C  
ANISOU 3284  CB  ASN A 216    15317   7042  10457   -870   2327   -599
ATOM   3285  CG  ASN A 216     -44.328  24.001-103.850  1.00104.42           C  
ANISOU 3285  CG  ASN A 216    17543   9113  13020   -965   2399   -639
ATOM   3286  OD1 ASN A 216     -44.233  24.113-102.635  1.00 92.26           O  
ANISOU 3286  OD1 ASN A 216    16078   7410  11568   -922   2555   -651
ATOM   3287  ND2 ASN A 216     -45.512  23.993-104.446  1.00130.23           N  
ANISOU 3287  ND2 ASN A 216    20660  12377  16445  -1092   2293   -644
ATOM   3288  H   ASN A 216     -43.454  26.264-105.672  1.00  0.00           H  
ATOM   3289  HA  ASN A 216     -42.039  25.212-103.349  1.00  0.00           H  
ATOM   3290  HB3 ASN A 216     -42.558  22.999-104.456  1.00  0.00           H  
ATOM   3291  HB2 ASN A 216     -43.312  23.857-105.777  1.00  0.00           H  
ATOM   3292 HD22 ASN A 216     -46.352  24.016-103.892  1.00  0.00           H  
ATOM   3293 HD21 ASN A 216     -45.560  24.147-105.446  1.00  0.00           H  
ATOM   3294  N   SER A 217     -39.738  25.110-104.257  1.00 83.20           N  
ANISOU 3294  N   SER A 217    15161   6357  10093   -607   2771   -521
ATOM   3295  CA  SER A 217     -38.367  25.076-104.760  1.00 85.12           C  
ANISOU 3295  CA  SER A 217    15543   6465  10333   -557   2936   -590
ATOM   3296  C   SER A 217     -37.681  23.729-104.567  1.00100.90           C  
ANISOU 3296  C   SER A 217    17557   8264  12515   -637   3014   -698
ATOM   3297  O   SER A 217     -36.455  23.641-104.632  1.00101.32           O  
ANISOU 3297  O   SER A 217    17677   8183  12638   -587   3170   -716
ATOM   3298  CB  SER A 217     -37.497  26.142-104.069  1.00  0.00           C  
ATOM   3299  OG  SER A 217     -37.713  26.015-102.664  1.00  0.00           O  
ATOM   3300  HB2 SER A 217     -36.442  26.091-104.335  1.00  0.00           H  
ATOM   3301  HB3 SER A 217     -37.851  27.115-104.403  1.00  0.00           H  
ATOM   3302  HG  SER A 217     -37.125  26.617-102.172  1.00  0.00           H  
ATOM   3303  H   SER A 217     -39.879  25.290-103.273  1.00  0.00           H  
ATOM   3304  HA  SER A 217     -38.391  25.296-105.827  1.00  0.00           H  
ATOM   3305  N   THR A 218     -38.466  22.683-104.327  1.00109.57           N  
ANISOU 3305  N   THR A 218    18580   9333  13718   -759   2918   -758
ATOM   3306  CA  THR A 218     -37.903  21.358-104.091  1.00106.50           C  
ANISOU 3306  CA  THR A 218    18194   8732  13539   -832   3007   -843
ATOM   3307  C   THR A 218     -36.950  20.938-105.206  1.00113.54           C  
ANISOU 3307  C   THR A 218    19274   9506  14362   -823   3133  -1009
ATOM   3308  O   THR A 218     -35.802  20.578-104.947  1.00125.94           O  
ANISOU 3308  O   THR A 218    20870  10911  16072   -776   3297   -996
ATOM   3309  CB  THR A 218     -38.999  20.288-103.926  1.00 95.94           C  
ANISOU 3309  CB  THR A 218    16761   7365  12329   -982   2890   -908
ATOM   3310  OG1 THR A 218     -39.894  20.249-105.031  1.00 98.32           O  
ANISOU 3310  OG1 THR A 218    16874   7718  12765   -970   2841   -720
ATOM   3311  CG2 THR A 218     -39.853  20.524-102.671  1.00 80.94           C  
ANISOU 3311  CG2 THR A 218    14905   5217  10632  -1060   3006  -1035
ATOM   3312  H   THR A 218     -39.469  22.799-104.306  1.00  0.00           H  
ATOM   3313  HA  THR A 218     -37.333  21.398-103.163  1.00  0.00           H  
ATOM   3314  HB  THR A 218     -38.528  19.306-103.840  1.00  0.00           H  
ATOM   3315  HG1 THR A 218     -40.705  19.812-104.749  1.00  0.00           H  
ATOM   3316 HG21 THR A 218     -40.587  19.730-102.531  1.00  0.00           H  
ATOM   3317 HG22 THR A 218     -39.229  20.545-101.776  1.00  0.00           H  
ATOM   3318 HG23 THR A 218     -40.392  21.471-102.715  1.00  0.00           H  
ATOM   3319  N   GLN A 219     -37.425  20.995-106.446  1.00116.10           N  
ANISOU 3319  N   GLN A 219    19726   9928  14458   -856   3057  -1160
ATOM   3320  CA  GLN A 219     -36.632  20.549-107.588  1.00125.80           C  
ANISOU 3320  CA  GLN A 219    21155  11062  15582   -840   3179  -1338
ATOM   3321  C   GLN A 219     -35.606  21.586-108.046  1.00104.04           C  
ANISOU 3321  C   GLN A 219    18505   8337  12687   -681   3332  -1253
ATOM   3322  O   GLN A 219     -34.896  21.377-109.029  1.00108.60           O  
ANISOU 3322  O   GLN A 219    19256   8855  13152   -634   3461  -1369
ATOM   3323  CB  GLN A 219     -37.542  20.145-108.751  1.00148.04           C  
ANISOU 3323  CB  GLN A 219    24076  13991  18182   -933   3028  -1554
ATOM   3324  CG  GLN A 219     -38.551  19.023-108.426  1.00158.97           C  
ANISOU 3324  CG  GLN A 219    25424  15662  19314   -901   2841  -1480
ATOM   3325  CD  GLN A 219     -37.912  17.826-107.718  1.00171.22           C  
ANISOU 3325  CD  GLN A 219    27057  17353  20647   -998   2659  -1703
ATOM   3326  OE1 GLN A 219     -36.930  17.262-108.196  1.00179.34           O  
ANISOU 3326  OE1 GLN A 219    28016  18621  21504  -1002   2468  -1656
ATOM   3327  NE2 GLN A 219     -38.434  17.461-106.555  1.00172.59           N  
ANISOU 3327  NE2 GLN A 219    27373  17379  20823  -1074   2716  -1954
ATOM   3328  H   GLN A 219     -38.354  21.353-106.615  1.00  0.00           H  
ATOM   3329  HA  GLN A 219     -36.083  19.660-107.278  1.00  0.00           H  
ATOM   3330  HB3 GLN A 219     -36.922  19.805-109.583  1.00  0.00           H  
ATOM   3331  HB2 GLN A 219     -38.083  21.016-109.124  1.00  0.00           H  
ATOM   3332  HG3 GLN A 219     -39.024  18.674-109.344  1.00  0.00           H  
ATOM   3333  HG2 GLN A 219     -39.354  19.427-107.807  1.00  0.00           H  
ATOM   3334 HE22 GLN A 219     -38.046  16.682-106.047  1.00  0.00           H  
ATOM   3335 HE21 GLN A 219     -39.185  18.001-106.147  1.00  0.00           H  
ATOM   3336  N   LEU A 220     -35.525  22.699-107.327  1.00 94.96           N  
ANISOU 3336  N   LEU A 220    17250   7269  11561   -596   3331  -1054
ATOM   3337  CA  LEU A 220     -34.554  23.739-107.644  1.00 90.84           C  
ANISOU 3337  CA  LEU A 220    16794   6750  10970   -457   3486   -957
ATOM   3338  C   LEU A 220     -33.240  23.474-106.914  1.00 90.59           C  
ANISOU 3338  C   LEU A 220    16705   6519  11194   -420   3660   -898
ATOM   3339  O   LEU A 220     -32.224  24.114-107.183  1.00 86.66           O  
ANISOU 3339  O   LEU A 220    16250   5971  10706   -322   3819   -838
ATOM   3340  CB  LEU A 220     -35.105  25.117-107.267  1.00 77.95           C  
ANISOU 3340  CB  LEU A 220    15076   5283   9257   -388   3408   -789
ATOM   3341  CG  LEU A 220     -34.540  26.335-108.012  1.00 63.47           C  
ANISOU 3341  CG  LEU A 220    13308   3464   7342   -249   3559   -684
ATOM   3342  CD1 LEU A 220     -34.710  26.234-109.541  1.00 76.18           C  
ANISOU 3342  CD1 LEU A 220    15114   5143   8687   -188   3624   -765
ATOM   3343  CD2 LEU A 220     -35.114  27.653-107.463  1.00 66.63           C  
ANISOU 3343  CD2 LEU A 220    13608   3993   7714   -193   3484   -527
ATOM   3344  H   LEU A 220     -36.144  22.839-106.541  1.00  0.00           H  
ATOM   3345  HA  LEU A 220     -34.365  23.722-108.717  1.00  0.00           H  
ATOM   3346  HB3 LEU A 220     -34.975  25.269-106.193  1.00  0.00           H  
ATOM   3347  HB2 LEU A 220     -36.182  25.115-107.418  1.00  0.00           H  
ATOM   3348  HG  LEU A 220     -33.488  26.370-107.763  1.00  0.00           H  
ATOM   3349 HD11 LEU A 220     -34.712  27.214-110.018  1.00  0.00           H  
ATOM   3350 HD12 LEU A 220     -33.892  25.675-109.992  1.00  0.00           H  
ATOM   3351 HD13 LEU A 220     -35.637  25.729-109.814  1.00  0.00           H  
ATOM   3352 HD21 LEU A 220     -35.653  28.226-108.218  1.00  0.00           H  
ATOM   3353 HD22 LEU A 220     -35.801  27.481-106.635  1.00  0.00           H  
ATOM   3354 HD23 LEU A 220     -34.310  28.289-107.090  1.00  0.00           H  
ATOM   3355  N   PHE A 221     -33.273  22.522-105.986  1.00 84.42           N  
ANISOU 3355  N   PHE A 221    15814   5630  10631   -496   3631   -902
ATOM   3356  CA  PHE A 221     -32.092  22.152-105.215  1.00 82.64           C  
ANISOU 3356  CA  PHE A 221    15510   5239  10651   -457   3773   -832
ATOM   3357  C   PHE A 221     -31.842  20.647-105.292  1.00 96.43           C  
ANISOU 3357  C   PHE A 221    17288   6801  12551   -522   3848   -941
ATOM   3358  O   PHE A 221     -31.540  20.001-104.287  1.00 97.72           O  
ANISOU 3358  O   PHE A 221    17323   6862  12943   -532   3874   -862
ATOM   3359  CB  PHE A 221     -32.240  22.590-103.754  1.00 71.53           C  
ANISOU 3359  CB  PHE A 221    13908   3888   9381   -443   3687   -674
ATOM   3360  CG  PHE A 221     -32.382  24.097-103.606  1.00 75.17           C  
ANISOU 3360  CG  PHE A 221    14335   4478   9751   -369   3656   -575
ATOM   3361  CD1 PHE A 221     -31.296  24.936-103.927  1.00 77.16           C  
ANISOU 3361  CD1 PHE A 221    14565   4898   9856   -381   3509   -538
ATOM   3362  CD2 PHE A 221     -33.633  24.681-103.317  1.00 83.74           C  
ANISOU 3362  CD2 PHE A 221    15396   5501  10921   -289   3783   -516
ATOM   3363  CE1 PHE A 221     -31.463  26.312-103.954  1.00 85.03           C  
ANISOU 3363  CE1 PHE A 221    15533   5983  10791   -307   3504   -448
ATOM   3364  CE2 PHE A 221     -33.769  26.063-103.314  1.00 81.55           C  
ANISOU 3364  CE2 PHE A 221    15082   5307  10595   -232   3768   -439
ATOM   3365  CZ  PHE A 221     -32.693  26.874-103.640  1.00 82.62           C  
ANISOU 3365  CZ  PHE A 221    15214   5595  10582   -237   3635   -407
ATOM   3366  H   PHE A 221     -34.135  22.030-105.797  1.00  0.00           H  
ATOM   3367  HA  PHE A 221     -31.230  22.665-105.641  1.00  0.00           H  
ATOM   3368  HB3 PHE A 221     -31.348  22.300-103.200  1.00  0.00           H  
ATOM   3369  HB2 PHE A 221     -33.083  22.089-103.274  1.00  0.00           H  
ATOM   3370  HD1 PHE A 221     -30.337  24.508-104.175  1.00  0.00           H  
ATOM   3371  HD2 PHE A 221     -34.489  24.061-103.094  1.00  0.00           H  
ATOM   3372  HE1 PHE A 221     -30.633  26.944-104.227  1.00  0.00           H  
ATOM   3373  HE2 PHE A 221     -34.713  26.518-103.053  1.00  0.00           H  
ATOM   3374  HZ  PHE A 221     -32.828  27.946-103.648  1.00  0.00           H  
ATOM   3375  N   ASN A 222     -31.976  20.097-106.494  1.00102.75           N  
ANISOU 3375  N   ASN A 222    18263   7559  13220   -558   3888  -1123
ATOM   3376  CA  ASN A 222     -31.758  18.674-106.723  1.00103.58           C  
ANISOU 3376  CA  ASN A 222    18427   7460  13469   -624   3979  -1264
ATOM   3377  C   ASN A 222     -30.268  18.357-106.825  1.00106.18           C  
ANISOU 3377  C   ASN A 222    18794   7602  13946   -525   4228  -1234
ATOM   3378  O   ASN A 222     -29.562  18.913-107.664  1.00103.71           O  
ANISOU 3378  O   ASN A 222    18602   7302  13502   -435   4356  -1253
ATOM   3379  CB  ASN A 222     -32.490  18.228-107.991  1.00 99.73           C  
ANISOU 3379  CB  ASN A 222    18121   7008  12763   -703   3915  -1507
ATOM   3380  CG  ASN A 222     -32.795  16.727-107.997  1.00111.80           C  
ANISOU 3380  CG  ASN A 222    19700   8313  14464   -805   3978  -1688
ATOM   3381  OD1 ASN A 222     -31.885  15.905-107.891  1.00107.89           O  
ANISOU 3381  OD1 ASN A 222    19171   7604  14218   -770   4157  -1640
ATOM   3382  ND2 ASN A 222     -34.056  16.329-108.136  1.00133.88           N  
ANISOU 3382  ND2 ASN A 222    22571  11157  17140   -933   3830  -1899
ATOM   3383  H   ASN A 222     -32.237  20.669-107.285  1.00  0.00           H  
ATOM   3384  HA  ASN A 222     -32.169  18.123-105.877  1.00  0.00           H  
ATOM   3385  HB3 ASN A 222     -31.857  18.438-108.835  1.00  0.00           H  
ATOM   3386  HB2 ASN A 222     -33.427  18.771-108.117  1.00  0.00           H  
ATOM   3387 HD22 ASN A 222     -34.258  15.342-108.165  1.00  0.00           H  
ATOM   3388 HD21 ASN A 222     -34.847  16.964-108.205  1.00  0.00           H  
ATOM   3389  N   SER A 223     -29.797  17.463-105.963  1.00107.36           N  
ANISOU 3389  N   SER A 223    18830   7583  14380   -532   4309  -1165
ATOM   3390  CA  SER A 223     -28.378  17.127-105.899  1.00104.54           C  
ANISOU 3390  CA  SER A 223    18462   7052  14206   -430   4540  -1099
ATOM   3391  C   SER A 223     -27.860  16.428-107.151  1.00109.69           C  
ANISOU 3391  C   SER A 223    19327   7543  14807   -410   4734  -1288
ATOM   3392  O   SER A 223     -26.723  16.652-107.572  1.00106.79           O  
ANISOU 3392  O   SER A 223    19007   7104  14466   -298   4932  -1247
ATOM   3393  CB  SER A 223     -28.091  16.260-104.659  1.00  0.00           C  
ATOM   3394  OG  SER A 223     -26.707  16.077-104.392  1.00  0.00           O  
ATOM   3395  HB2 SER A 223     -28.532  16.730-103.779  1.00  0.00           H  
ATOM   3396  HB3 SER A 223     -28.563  15.281-104.755  1.00  0.00           H  
ATOM   3397  HG  SER A 223     -26.623  15.546-103.592  1.00  0.00           H  
ATOM   3398  H   SER A 223     -30.426  16.994-105.327  1.00  0.00           H  
ATOM   3399  HA  SER A 223     -27.823  18.058-105.787  1.00  0.00           H  
ATOM   3400  N   THR A 224     -28.694  15.577-107.739  1.00101.90           N  
ANISOU 3400  N   THR A 224    18464   6497  13756   -520   4680  -1501
ATOM   3401  CA  THR A 224     -28.305  14.833-108.931  1.00 94.90           C  
ANISOU 3401  CA  THR A 224    17802   5455  12801   -509   4854  -1725
ATOM   3402  C   THR A 224     -27.864  15.767-110.054  1.00 95.64           C  
ANISOU 3402  C   THR A 224    18067   5677  12595   -402   4933  -1766
ATOM   3403  O   THR A 224     -26.847  15.530-110.705  1.00109.32           O  
ANISOU 3403  O   THR A 224    19920   7278  14340   -297   5178  -1803
ATOM   3404  CB  THR A 224     -29.445  13.924-109.429  1.00 97.20           C  
ANISOU 3404  CB  THR A 224    18198   5702  13032   -670   4728  -1990
ATOM   3405  OG1 THR A 224     -30.575  14.628-109.910  1.00 98.43           O  
ANISOU 3405  OG1 THR A 224    18206   5671  13522   -755   4730  -1944
ATOM   3406  CG2 THR A 224     -29.955  12.958-108.349  1.00 93.40           C  
ANISOU 3406  CG2 THR A 224    17982   5093  12412   -652   4892  -2263
ATOM   3407  H   THR A 224     -29.620  15.434-107.361  1.00  0.00           H  
ATOM   3408  HA  THR A 224     -27.458  14.198-108.670  1.00  0.00           H  
ATOM   3409  HB  THR A 224     -29.074  13.316-110.257  1.00  0.00           H  
ATOM   3410  HG1 THR A 224     -31.073  14.990-109.155  1.00  0.00           H  
ATOM   3411 HG21 THR A 224     -30.705  12.278-108.756  1.00  0.00           H  
ATOM   3412 HG22 THR A 224     -29.144  12.345-107.956  1.00  0.00           H  
ATOM   3413 HG23 THR A 224     -30.414  13.479-107.508  1.00  0.00           H  
ATOM   3414  N   TRP A 225     -28.626  16.834-110.272  1.00103.18           N  
ANISOU 3414  N   TRP A 225    19025   6886  13291   -413   4744  -1739
ATOM   3415  CA  TRP A 225     -28.321  17.784-111.337  1.00113.63           C  
ANISOU 3415  CA  TRP A 225    20505   8351  14319   -300   4817  -1746
ATOM   3416  C   TRP A 225     -27.258  18.802-110.930  1.00117.15           C  
ANISOU 3416  C   TRP A 225    20837   8805  14872   -167   4957  -1496
ATOM   3417  O   TRP A 225     -26.922  19.701-111.700  1.00112.31           O  
ANISOU 3417  O   TRP A 225    20319   8290  14063    -60   5048  -1448
ATOM   3418  CB  TRP A 225     -29.598  18.499-111.815  1.00  0.00           C  
ATOM   3419  CG  TRP A 225     -30.554  19.306-111.004  1.00  0.00           C  
ATOM   3420  CD1 TRP A 225     -31.896  19.180-111.124  1.00  0.00           C  
ATOM   3421  CD2 TRP A 225     -30.335  20.512-110.223  1.00  0.00           C  
ATOM   3422  NE1 TRP A 225     -32.521  20.267-110.541  1.00  0.00           N  
ATOM   3423  CE2 TRP A 225     -31.594  21.155-110.067  1.00  0.00           C  
ATOM   3424  CE3 TRP A 225     -29.206  21.206-109.732  1.00  0.00           C  
ATOM   3425  CZ2 TRP A 225     -31.705  22.449-109.571  1.00  0.00           C  
ATOM   3426  CZ3 TRP A 225     -29.307  22.514-109.247  1.00  0.00           C  
ATOM   3427  CH2 TRP A 225     -30.547  23.123-109.172  1.00  0.00           C  
ATOM   3428  HB2 TRP A 225     -29.339  19.024-112.723  1.00  0.00           H  
ATOM   3429  HB3 TRP A 225     -30.210  17.684-112.204  1.00  0.00           H  
ATOM   3430  HD1 TRP A 225     -32.365  18.354-111.639  1.00  0.00           H  
ATOM   3431  HE1 TRP A 225     -33.521  20.428-110.414  1.00  0.00           H  
ATOM   3432  HE3 TRP A 225     -28.225  20.796-109.799  1.00  0.00           H  
ATOM   3433  HZ2 TRP A 225     -32.657  22.941-109.562  1.00  0.00           H  
ATOM   3434  HZ3 TRP A 225     -28.445  23.097-108.974  1.00  0.00           H  
ATOM   3435  HH2 TRP A 225     -30.569  24.127-108.816  1.00  0.00           H  
ATOM   3436  H   TRP A 225     -29.437  17.002-109.694  1.00  0.00           H  
ATOM   3437  HA  TRP A 225     -27.927  17.217-112.180  1.00  0.00           H  
ATOM   3438  N   PHE A 226     -26.733  18.661-109.719  1.00129.84           N  
ANISOU 3438  N   PHE A 226    22230  10311  16793   -173   4974  -1335
ATOM   3439  CA  PHE A 226     -25.625  19.499-109.277  1.00130.15           C  
ANISOU 3439  CA  PHE A 226    22135  10333  16982    -66   5101  -1126
ATOM   3440  C   PHE A 226     -24.288  18.796-109.617  1.00129.77           C  
ANISOU 3440  C   PHE A 226    22161  10086  17060     40   5405  -1134
ATOM   3441  O   PHE A 226     -23.551  19.210-110.517  1.00134.82           O  
ANISOU 3441  O   PHE A 226    22766  10713  17746    148   5567  -1007
ATOM   3442  CB  PHE A 226     -25.550  19.584-107.741  1.00  0.00           C  
ATOM   3443  CG  PHE A 226     -26.486  20.338-106.825  1.00  0.00           C  
ATOM   3444  CD1 PHE A 226     -27.168  21.483-107.237  1.00  0.00           C  
ATOM   3445  CD2 PHE A 226     -26.482  20.029-105.446  1.00  0.00           C  
ATOM   3446  CE1 PHE A 226     -28.029  22.127-106.359  1.00  0.00           C  
ATOM   3447  CE2 PHE A 226     -27.320  20.701-104.571  1.00  0.00           C  
ATOM   3448  CZ  PHE A 226     -28.122  21.731-105.035  1.00  0.00           C  
ATOM   3449  HB2 PHE A 226     -25.499  18.615-107.260  1.00  0.00           H  
ATOM   3450  HB3 PHE A 226     -24.597  20.061-107.497  1.00  0.00           H  
ATOM   3451  HD1 PHE A 226     -27.026  21.825-108.244  1.00  0.00           H  
ATOM   3452  HD2 PHE A 226     -25.867  19.223-105.069  1.00  0.00           H  
ATOM   3453  HE1 PHE A 226     -28.623  22.950-106.708  1.00  0.00           H  
ATOM   3454  HE2 PHE A 226     -27.347  20.417-103.532  1.00  0.00           H  
ATOM   3455  HZ  PHE A 226     -28.786  22.252-104.361  1.00  0.00           H  
ATOM   3456  H   PHE A 226     -27.101  17.964-109.087  1.00  0.00           H  
ATOM   3457  HA  PHE A 226     -25.776  20.504-109.670  1.00  0.00           H  
ATOM   3458  N   ASN A 227     -23.973  17.738-108.840  1.00 74.05           N  
ATOM   3459  CA  ASN A 227     -22.710  17.049-108.700  1.00 62.87           C  
ATOM   3460  C   ASN A 227     -22.687  16.145-109.884  1.00 59.18           C  
ATOM   3461  O   ASN A 227     -23.453  15.188-109.995  1.00 59.42           O  
ATOM   3462  CB  ASN A 227     -22.619  16.152-107.443  1.00  0.00           C  
ATOM   3463  CG  ASN A 227     -22.684  17.023-106.188  1.00  0.00           C  
ATOM   3464  OD1 ASN A 227     -21.845  17.899-106.020  1.00  0.00           O  
ATOM   3465  ND2 ASN A 227     -23.674  16.847-105.317  1.00  0.00           N  
ATOM   3466  HB2 ASN A 227     -23.418  15.408-107.417  1.00  0.00           H  
ATOM   3467  HB3 ASN A 227     -21.675  15.605-107.430  1.00  0.00           H  
ATOM   3468 HD22 ASN A 227     -23.700  17.418-104.483  1.00  0.00           H  
ATOM   3469 HD21 ASN A 227     -24.444  16.205-105.469  1.00  0.00           H  
ATOM   3470  H   ASN A 227     -24.709  17.411-108.220  1.00  0.00           H  
ATOM   3471  HA  ASN A 227     -21.884  17.765-108.721  1.00  0.00           H  
ATOM   3472  N   SER A 228     -21.822  16.533-110.798  1.00 61.02           N  
ATOM   3473  CA  SER A 228     -21.738  15.932-112.074  1.00 50.85           C  
ATOM   3474  C   SER A 228     -22.827  16.420-113.040  1.00 46.91           C  
ATOM   3475  O   SER A 228     -22.734  15.756-114.080  1.00 43.18           O  
ATOM   3476  CB  SER A 228     -21.550  14.378-112.023  1.00  0.00           C  
ATOM   3477  OG  SER A 228     -20.815  13.848-113.116  1.00  0.00           O  
ATOM   3478  HB2 SER A 228     -21.017  14.088-111.118  1.00  0.00           H  
ATOM   3479  HB3 SER A 228     -22.516  13.874-111.993  1.00  0.00           H  
ATOM   3480  HG  SER A 228     -21.387  13.859-113.895  1.00  0.00           H  
ATOM   3481  H   SER A 228     -21.199  17.298-110.595  1.00  0.00           H  
ATOM   3482  HA  SER A 228     -20.818  16.321-112.512  1.00  0.00           H  
ATOM   3483  N   THR A 229     -23.645  17.577-112.932  1.00174.31           N  
ANISOU 3483  N   THR A 229    28359  15633  22238    166   5756  -1506
ATOM   3484  CA  THR A 229     -24.324  18.333-114.139  1.00177.62           C  
ANISOU 3484  CA  THR A 229    29051  16161  22276    236   5823  -1658
ATOM   3485  C   THR A 229     -25.106  17.219-114.832  1.00174.08           C  
ANISOU 3485  C   THR A 229    28815  15682  21644    148   5751  -1976
ATOM   3486  O   THR A 229     -25.204  16.098-114.330  1.00158.23           O  
ANISOU 3486  O   THR A 229    26767  13491  19863     49   5739  -2084
ATOM   3487  CB  THR A 229     -23.022  18.628-114.906  1.00  0.00           C  
ATOM   3488  OG1 THR A 229     -22.358  19.563-114.084  1.00  0.00           O  
ATOM   3489  CG2 THR A 229     -23.145  19.201-116.320  1.00  0.00           C  
ATOM   3490  HB  THR A 229     -22.329  17.811-115.070  1.00  0.00           H  
ATOM   3491  HG1 THR A 229     -22.850  20.392-114.123  1.00  0.00           H  
ATOM   3492 HG21 THR A 229     -22.201  19.648-116.636  1.00  0.00           H  
ATOM   3493 HG22 THR A 229     -23.365  18.414-117.041  1.00  0.00           H  
ATOM   3494 HG23 THR A 229     -23.921  19.953-116.401  1.00  0.00           H  
ATOM   3495  HA  THR A 229     -24.936  19.232-114.205  1.00  0.00           H  
ATOM   3496  H   THR A 229     -23.640  18.076-112.047  1.00  0.00           H  
ATOM   3497  N   TRP A 230     -25.664  17.551-115.992  1.00181.63           N  
ANISOU 3497  N   TRP A 230    29995  16823  22192    188   5704  -2123
ATOM   3498  CA  TRP A 230     -26.438  16.603-116.779  1.00184.64           C  
ANISOU 3498  CA  TRP A 230    30593  17214  22349    102   5610  -2462
ATOM   3499  C   TRP A 230     -25.524  15.821-117.714  1.00193.19           C  
ANISOU 3499  C   TRP A 230    31914  18111  23380    218   5928  -2628
ATOM   3500  O   TRP A 230     -25.834  15.642-118.891  1.00189.11           O  
ANISOU 3500  O   TRP A 230    31662  17699  22492    262   5940  -2863
ATOM   3501  CB  TRP A 230     -27.518  17.335-117.597  1.00  0.00           C  
ATOM   3502  CG  TRP A 230     -27.341  18.182-118.807  1.00  0.00           C  
ATOM   3503  CD1 TRP A 230     -26.849  19.422-118.800  1.00  0.00           C  
ATOM   3504  CD2 TRP A 230     -27.841  17.960-120.160  1.00  0.00           C  
ATOM   3505  NE1 TRP A 230     -27.073  20.030-120.014  1.00  0.00           N  
ATOM   3506  CE2 TRP A 230     -27.658  19.160-120.912  1.00  0.00           C  
ATOM   3507  CE3 TRP A 230     -28.471  16.877-120.816  1.00  0.00           C  
ATOM   3508  CZ2 TRP A 230     -28.071  19.271-122.251  1.00  0.00           C  
ATOM   3509  CZ3 TRP A 230     -28.878  16.974-122.161  1.00  0.00           C  
ATOM   3510  CH2 TRP A 230     -28.674  18.167-122.879  1.00  0.00           C  
ATOM   3511  HB2 TRP A 230     -28.175  16.572-117.985  1.00  0.00           H  
ATOM   3512  HB3 TRP A 230     -28.152  17.893-116.909  1.00  0.00           H  
ATOM   3513  HD1 TRP A 230     -26.429  19.858-117.915  1.00  0.00           H  
ATOM   3514  HE1 TRP A 230     -26.895  21.022-120.131  1.00  0.00           H  
ATOM   3515  HE3 TRP A 230     -28.633  15.956-120.274  1.00  0.00           H  
ATOM   3516  HZ2 TRP A 230     -27.940  20.184-122.805  1.00  0.00           H  
ATOM   3517  HZ3 TRP A 230     -29.350  16.129-122.642  1.00  0.00           H  
ATOM   3518  HH2 TRP A 230     -28.988  18.239-123.911  1.00  0.00           H  
ATOM   3519  H   TRP A 230     -25.557  18.488-116.354  1.00  0.00           H  
ATOM   3520  HA  TRP A 230     -26.927  15.903-116.102  1.00  0.00           H  
ATOM   3521  N   SER A 231     -24.394  15.364-117.185  1.00205.58           N  
ANISOU 3521  N   SER A 231    33384  19414  25311    280   6188  -2502
ATOM   3522  CA  SER A 231     -23.442  14.585-117.968  1.00216.99           C  
ANISOU 3522  CA  SER A 231    35033  20648  26766    405   6530  -2632
ATOM   3523  C   SER A 231     -24.076  13.285-118.459  1.00229.31           C  
ANISOU 3523  C   SER A 231    36795  22084  28248    286   6477  -3022
ATOM   3524  O   SER A 231     -23.940  12.920-119.627  1.00236.35           O  
ANISOU 3524  O   SER A 231    37977  22972  28853    371   6624  -3262
ATOM   3525  CB  SER A 231     -22.162  14.281-117.167  1.00  0.00           C  
ATOM   3526  OG  SER A 231     -22.460  13.781-115.865  1.00  0.00           O  
ATOM   3527  HB2 SER A 231     -21.529  13.568-117.698  1.00  0.00           H  
ATOM   3528  HB3 SER A 231     -21.573  15.192-117.057  1.00  0.00           H  
ATOM   3529  HG  SER A 231     -22.641  14.542-115.279  1.00  0.00           H  
ATOM   3530  H   SER A 231     -24.177  15.554-116.217  1.00  0.00           H  
ATOM   3531  HA  SER A 231     -23.161  15.174-118.841  1.00  0.00           H  
ATOM   3532  N   THR A 232     -24.771  12.595-117.560  1.00231.67           N  
ANISOU 3532  N   THR A 232    36939  22279  28807     93   6274  -3086
ATOM   3533  CA  THR A 232     -25.495  11.376-117.905  1.00233.63           C  
ANISOU 3533  CA  THR A 232    37336  22391  29044    -60   6191  -3459
ATOM   3534  C   THR A 232     -26.886  11.377-117.278  1.00221.35           C  
ANISOU 3534  C   THR A 232    35625  20969  27508   -284   5798  -3518
ATOM   3535  O   THR A 232     -27.519  10.328-117.149  1.00220.26           O  
ANISOU 3535  O   THR A 232    35501  20669  27520   -454   5707  -3760
ATOM   3536  CB  THR A 232     -24.717  10.125-117.456  1.00  0.00           C  
ATOM   3537  OG1 THR A 232     -25.320   8.904-117.848  1.00  0.00           O  
ATOM   3538  CG2 THR A 232     -24.439  10.036-115.941  1.00  0.00           C  
ATOM   3539  HB  THR A 232     -23.750  10.151-117.961  1.00  0.00           H  
ATOM   3540  HG1 THR A 232     -26.249   8.953-117.571  1.00  0.00           H  
ATOM   3541 HG21 THR A 232     -23.836   9.158-115.709  1.00  0.00           H  
ATOM   3542 HG22 THR A 232     -23.882  10.905-115.589  1.00  0.00           H  
ATOM   3543 HG23 THR A 232     -25.354   9.966-115.352  1.00  0.00           H  
ATOM   3544  H   THR A 232     -24.810  12.911-116.601  1.00  0.00           H  
ATOM   3545  HA  THR A 232     -25.607  11.339-118.989  1.00  0.00           H  
ATOM   3546  N   LYS A 233     -27.357  12.558-116.890  1.00202.05           N  
ANISOU 3546  N   LYS A 233    33028  18808  24936   -282   5583  -3291
ATOM   3547  CA  LYS A 233     -28.660  12.690-116.246  1.00174.43           C  
ANISOU 3547  CA  LYS A 233    29358  15457  21460   -471   5226  -3297
ATOM   3548  C   LYS A 233     -29.621  13.526-117.085  1.00151.32           C  
ANISOU 3548  C   LYS A 233    26538  12890  18067   -481   4972  -3396
ATOM   3549  O   LYS A 233     -29.291  14.636-117.504  1.00134.94           O  
ANISOU 3549  O   LYS A 233    24507  11023  15742   -323   5020  -3223
ATOM   3550  CB  LYS A 233     -28.515  13.300-114.850  1.00165.62           C  
ANISOU 3550  CB  LYS A 233    27931  14354  20642   -471   5169  -2929
ATOM   3551  CG  LYS A 233     -27.684  12.402-113.905  1.00160.83           C  
ANISOU 3551  CG  LYS A 233    27175  13434  20501   -470   5364  -2803
ATOM   3552  CD  LYS A 233     -27.003  13.175-112.771  1.00157.79           C  
ANISOU 3552  CD  LYS A 233    26842  12909  20201   -271   5708  -2668
ATOM   3553  CE  LYS A 233     -26.131  12.271-111.885  1.00151.61           C  
ANISOU 3553  CE  LYS A 233    25885  11841  19881   -255   5887  -2513
ATOM   3554  NZ  LYS A 233     -25.365  13.043-110.895  1.00148.86           N1+
ANISOU 3554  NZ  LYS A 233    25553  11364  19643    -60   6217  -2362
ATOM   3555  H   LYS A 233     -26.809  13.394-117.039  1.00  0.00           H  
ATOM   3556  HA  LYS A 233     -29.086  11.693-116.137  1.00  0.00           H  
ATOM   3557  HB3 LYS A 233     -29.494  13.482-114.402  1.00  0.00           H  
ATOM   3558  HB2 LYS A 233     -28.043  14.279-114.937  1.00  0.00           H  
ATOM   3559  HG3 LYS A 233     -26.911  11.864-114.452  1.00  0.00           H  
ATOM   3560  HG2 LYS A 233     -28.333  11.632-113.486  1.00  0.00           H  
ATOM   3561  HD3 LYS A 233     -27.773  13.655-112.170  1.00  0.00           H  
ATOM   3562  HD2 LYS A 233     -26.392  13.980-113.183  1.00  0.00           H  
ATOM   3563  HE3 LYS A 233     -25.422  11.707-112.492  1.00  0.00           H  
ATOM   3564  HE2 LYS A 233     -26.754  11.547-111.360  1.00  0.00           H  
ATOM   3565  HZ1 LYS A 233     -25.994  13.618-110.354  1.00  0.00           H  
ATOM   3566  HZ2 LYS A 233     -24.861  12.419-110.284  1.00  0.00           H  
ATOM   3567  HZ3 LYS A 233     -24.709  13.655-111.359  1.00  0.00           H  
ATOM   3568  N   GLY A 234     -30.813  12.986-117.321  1.00144.15           N  
ANISOU 3568  N   GLY A 234    25655  12054  17063   -665   4705  -3664
ATOM   3569  CA  GLY A 234     -31.818  13.667-118.115  1.00147.75           C  
ANISOU 3569  CA  GLY A 234    26193  12867  17080   -684   4433  -3773
ATOM   3570  C   GLY A 234     -32.649  14.642-117.304  1.00151.06           C  
ANISOU 3570  C   GLY A 234    26357  13515  17523   -732   4175  -3507
ATOM   3571  O   GLY A 234     -33.532  14.239-116.547  1.00150.92           O  
ANISOU 3571  O   GLY A 234    26152  13466  17727   -916   3966  -3528
ATOM   3572  H   GLY A 234     -31.039  12.077-116.943  1.00  0.00           H  
ATOM   3573  HA3 GLY A 234     -32.474  12.930-118.578  1.00  0.00           H  
ATOM   3574  HA2 GLY A 234     -31.333  14.198-118.934  1.00  0.00           H  
ATOM   3575  N   SER A 235     -32.362  15.931-117.466  1.00153.91           N  
ANISOU 3575  N   SER A 235    26711  14094  17673   -561   4211  -3249
ATOM   3576  CA  SER A 235     -33.085  16.983-116.758  1.00149.27           C  
ANISOU 3576  CA  SER A 235    25904  13724  17089   -576   4001  -2987
ATOM   3577  C   SER A 235     -32.342  17.986-117.658  1.00156.36           C  
ANISOU 3577  C   SER A 235    26860  14835  17712   -363   4096  -2752
ATOM   3578  O   SER A 235     -32.520  17.978-118.871  1.00141.25           O  
ANISOU 3578  O   SER A 235    24769  12969  15932   -311   4097  -2458
ATOM   3579  CB  SER A 235     -32.847  16.873-115.240  1.00  0.00           C  
ATOM   3580  OG  SER A 235     -33.863  16.115-114.614  1.00  0.00           O  
ATOM   3581  HB2 SER A 235     -31.867  16.453-115.010  1.00  0.00           H  
ATOM   3582  HB3 SER A 235     -32.862  17.868-114.796  1.00  0.00           H  
ATOM   3583  HG  SER A 235     -33.899  15.267-115.092  1.00  0.00           H  
ATOM   3584  H   SER A 235     -31.623  16.208-118.096  1.00  0.00           H  
ATOM   3585  HA  SER A 235     -34.151  16.862-116.952  1.00  0.00           H  
ATOM   3586  N   ASN A 236     -31.469  18.847-117.124  1.00 48.99           N  
ATOM   3587  CA  ASN A 236     -30.927  20.036-117.722  1.00 53.05           C  
ATOM   3588  C   ASN A 236     -29.852  20.495-116.606  1.00 55.96           C  
ATOM   3589  O   ASN A 236     -29.980  20.079-115.459  1.00 57.20           O  
ATOM   3590  CB  ASN A 236     -32.127  21.025-118.064  1.00  0.00           C  
ATOM   3591  CG  ASN A 236     -33.668  20.714-118.010  1.00  0.00           C  
ATOM   3592  OD1 ASN A 236     -34.219  19.937-118.765  1.00  0.00           O  
ATOM   3593  ND2 ASN A 236     -34.477  21.436-117.252  1.00  0.00           N  
ATOM   3594  HB2 ASN A 236     -32.074  21.459-117.090  1.00  0.00           H  
ATOM   3595  HB3 ASN A 236     -31.810  21.873-118.664  1.00  0.00           H  
ATOM   3596 HD22 ASN A 236     -35.472  21.273-117.344  1.00  0.00           H  
ATOM   3597 HD21 ASN A 236     -34.147  22.275-116.806  1.00  0.00           H  
ATOM   3598  H   ASN A 236     -30.919  18.536-116.308  1.00  0.00           H  
ATOM   3599  HA  ASN A 236     -30.379  19.716-118.635  1.00  0.00           H  
ATOM   3600  N   ASN A 237     -28.751  21.242-116.911  1.00 58.97           N  
ATOM   3601  CA  ASN A 237     -27.431  21.777-116.227  1.00 61.75           C  
ATOM   3602  C   ASN A 237     -26.449  22.364-117.442  1.00 62.91           C  
ATOM   3603  O   ASN A 237     -27.002  22.452-118.497  1.00 63.12           O  
ATOM   3604  CB  ASN A 237     -26.965  20.793-115.164  1.00  0.00           C  
ATOM   3605  CG  ASN A 237     -25.640  21.384-114.505  1.00  0.00           C  
ATOM   3606  OD1 ASN A 237     -24.714  21.861-115.132  1.00  0.00           O  
ATOM   3607  ND2 ASN A 237     -25.375  21.222-113.218  1.00  0.00           N  
ATOM   3608  HB2 ASN A 237     -26.727  19.850-115.640  1.00  0.00           H  
ATOM   3609  HB3 ASN A 237     -27.703  20.568-114.408  1.00  0.00           H  
ATOM   3610 HD22 ASN A 237     -24.569  21.662-112.795  1.00  0.00           H  
ATOM   3611 HD21 ASN A 237     -26.002  20.693-112.597  1.00  0.00           H  
ATOM   3612  H   ASN A 237     -28.679  21.408-117.920  1.00  0.00           H  
ATOM   3613  HA  ASN A 237     -27.559  22.629-115.611  1.00  0.00           H  
ATOM   3614  N   THR A 238     -25.132  22.632-117.555  1.00 63.82           N  
ATOM   3615  CA  THR A 238     -24.309  22.872-118.788  1.00 64.00           C  
ATOM   3616  C   THR A 238     -24.837  23.544-120.166  1.00 62.95           C  
ATOM   3617  O   THR A 238     -24.680  24.754-120.270  1.00 63.27           O  
ATOM   3618  CB  THR A 238     -23.241  21.712-118.781  1.00  0.00           C  
ATOM   3619  OG1 THR A 238     -22.144  22.057-119.602  1.00  0.00           O  
ATOM   3620  CG2 THR A 238     -23.708  20.369-119.349  1.00  0.00           C  
ATOM   3621  HB  THR A 238     -22.841  21.581-117.775  1.00  0.00           H  
ATOM   3622  HG1 THR A 238     -21.667  22.776-119.167  1.00  0.00           H  
ATOM   3623 HG21 THR A 238     -22.870  19.683-119.481  1.00  0.00           H  
ATOM   3624 HG22 THR A 238     -24.391  19.881-118.670  1.00  0.00           H  
ATOM   3625 HG23 THR A 238     -24.198  20.474-120.316  1.00  0.00           H  
ATOM   3626  H   THR A 238     -24.563  22.299-116.777  1.00  0.00           H  
ATOM   3627  HA  THR A 238     -23.647  23.680-118.523  1.00  0.00           H  
ATOM   3628  N   GLU A 239     -25.332  22.906-121.259  1.00 60.74           N  
ATOM   3629  CA  GLU A 239     -25.654  23.597-122.550  1.00 57.38           C  
ATOM   3630  C   GLU A 239     -26.958  24.424-122.451  1.00 56.09           C  
ATOM   3631  O   GLU A 239     -26.906  25.642-122.493  1.00 56.07           O  
ATOM   3632  CB  GLU A 239     -25.797  22.419-123.556  1.00  0.00           C  
ATOM   3633  CG  GLU A 239     -26.331  22.773-124.961  1.00  0.00           C  
ATOM   3634  CD  GLU A 239     -26.624  21.515-125.770  1.00  0.00           C  
ATOM   3635  OE1 GLU A 239     -27.613  20.837-125.419  1.00  0.00           O  
ATOM   3636  OE2 GLU A 239     -25.857  21.242-126.716  1.00  0.00           O1-
ATOM   3637  HB2 GLU A 239     -24.819  21.950-123.680  1.00  0.00           H  
ATOM   3638  HB3 GLU A 239     -26.429  21.648-123.120  1.00  0.00           H  
ATOM   3639  HG2 GLU A 239     -27.259  23.342-124.916  1.00  0.00           H  
ATOM   3640  HG3 GLU A 239     -25.611  23.397-125.493  1.00  0.00           H  
ATOM   3641  H   GLU A 239     -25.362  21.912-121.275  1.00  0.00           H  
ATOM   3642  HA  GLU A 239     -24.860  24.252-122.917  1.00  0.00           H  
ATOM   3643  N   GLY A 240     -28.125  23.801-122.203  1.00 53.78           N  
ATOM   3644  CA  GLY A 240     -29.409  24.518-122.140  1.00 51.38           C  
ATOM   3645  C   GLY A 240     -30.492  23.850-122.957  1.00 48.13           C  
ATOM   3646  O   GLY A 240     -31.094  24.422-123.851  1.00 47.73           O  
ATOM   3647  HA3 GLY A 240     -29.373  25.585-122.359  1.00  0.00           H  
ATOM   3648  H   GLY A 240     -28.147  22.800-122.244  1.00  0.00           H  
ATOM   3649  HA2 GLY A 240     -29.836  24.417-121.152  1.00  0.00           H  
ATOM   3650  N   SER A 241     -30.742  22.605-122.562  1.00 44.81           N  
ATOM   3651  CA  SER A 241     -31.765  21.705-123.037  1.00 42.04           C  
ATOM   3652  C   SER A 241     -32.145  21.017-121.697  1.00 39.32           C  
ATOM   3653  O   SER A 241     -31.553  19.991-121.386  1.00 36.79           O  
ATOM   3654  CB  SER A 241     -31.061  20.836-124.146  1.00  0.00           C  
ATOM   3655  OG  SER A 241     -31.890  19.778-124.585  1.00  0.00           O  
ATOM   3656  HB2 SER A 241     -30.795  21.457-125.003  1.00  0.00           H  
ATOM   3657  HB3 SER A 241     -30.133  20.410-123.771  1.00  0.00           H  
ATOM   3658  HG  SER A 241     -31.918  19.121-123.877  1.00  0.00           H  
ATOM   3659  H   SER A 241     -30.175  22.214-121.834  1.00  0.00           H  
ATOM   3660  HA  SER A 241     -32.615  22.242-123.467  1.00  0.00           H  
ATOM   3661  N   ASP A 242     -32.940  21.537-120.729  1.00169.42           N  
ANISOU 3661  N   ASP A 242    28918  17371  18083    199   4130  -2434
ATOM   3662  CA  ASP A 242     -33.998  22.565-120.571  1.00166.83           C  
ANISOU 3662  CA  ASP A 242    28533  17384  17470    250   3901  -2300
ATOM   3663  C   ASP A 242     -34.326  23.507-119.431  1.00153.24           C  
ANISOU 3663  C   ASP A 242    26539  15665  16021    222   3824  -1994
ATOM   3664  O   ASP A 242     -33.434  24.045-118.774  1.00152.35           O  
ANISOU 3664  O   ASP A 242    26333  15366  16185    288   4044  -1770
ATOM   3665  CB  ASP A 242     -35.280  21.837-121.015  1.00  0.00           C  
ATOM   3666  CG  ASP A 242     -36.236  22.622-121.931  1.00  0.00           C  
ATOM   3667  OD1 ASP A 242     -35.877  23.737-122.362  1.00  0.00           O  
ATOM   3668  OD2 ASP A 242     -37.336  22.088-122.176  1.00  0.00           O1-
ATOM   3669  HB2 ASP A 242     -35.033  20.952-121.604  1.00  0.00           H  
ATOM   3670  HB3 ASP A 242     -35.841  21.441-120.166  1.00  0.00           H  
ATOM   3671  HA  ASP A 242     -33.655  23.170-121.410  1.00  0.00           H  
ATOM   3672  H   ASP A 242     -33.103  20.758-120.117  1.00  0.00           H  
ATOM   3673  N   THR A 243     -35.620  23.706-119.200  1.00141.85           N  
ANISOU 3673  N   THR A 243    24962  14435  14500    124   3508  -1996
ATOM   3674  CA  THR A 243     -36.089  24.650-118.194  1.00125.58           C  
ANISOU 3674  CA  THR A 243    22658  12411  12647    113   3423  -1718
ATOM   3675  C   THR A 243     -36.897  23.962-117.098  1.00114.18           C  
ANISOU 3675  C   THR A 243    21001  10881  11500   -118   3193  -1806
ATOM   3676  O   THR A 243     -37.811  23.184-117.377  1.00104.43           O  
ANISOU 3676  O   THR A 243    19764   9748  10165   -260   2952  -2034
ATOM   3677  CB  THR A 243     -36.949  25.760-118.830  1.00133.84           C  
ANISOU 3677  CB  THR A 243    23700  13805  13347    250   3287  -1545
ATOM   3678  OG1 THR A 243     -37.337  26.740-117.877  1.00131.44           O  
ANISOU 3678  OG1 THR A 243    23589  13578  12776    487   3531  -1420
ATOM   3679  CG2 THR A 243     -38.232  25.317-119.560  1.00143.30           C  
ANISOU 3679  CG2 THR A 243    24657  15014  14779    250   3229  -1262
ATOM   3680  H   THR A 243     -36.312  23.195-119.729  1.00  0.00           H  
ATOM   3681  HA  THR A 243     -35.218  25.116-117.733  1.00  0.00           H  
ATOM   3682  HB  THR A 243     -36.322  26.275-119.560  1.00  0.00           H  
ATOM   3683  HG1 THR A 243     -36.552  27.084-117.434  1.00  0.00           H  
ATOM   3684 HG21 THR A 243     -38.694  26.163-120.069  1.00  0.00           H  
ATOM   3685 HG22 THR A 243     -38.022  24.563-120.317  1.00  0.00           H  
ATOM   3686 HG23 THR A 243     -38.979  24.911-118.878  1.00  0.00           H  
ATOM   3687  N   ILE A 244     -36.553  24.254-115.849  1.00106.20           N  
ANISOU 3687  N   ILE A 244    19806   9686  10857   -152   3271  -1624
ATOM   3688  CA  ILE A 244     -37.280  23.713-114.709  1.00104.90           C  
ANISOU 3688  CA  ILE A 244    19430   9445  10983   -338   3089  -1650
ATOM   3689  C   ILE A 244     -38.406  24.652-114.286  1.00111.40           C  
ANISOU 3689  C   ILE A 244    20078  10490  11758   -326   2891  -1459
ATOM   3690  O   ILE A 244     -38.171  25.823-113.990  1.00112.99           O  
ANISOU 3690  O   ILE A 244    20227  10729  11975   -193   2990  -1211
ATOM   3691  CB  ILE A 244     -36.344  23.453-113.513  1.00 91.89           C  
ANISOU 3691  CB  ILE A 244    17673   7500   9740   -371   3266  -1559
ATOM   3692  CG1 ILE A 244     -37.025  22.800-112.284  1.00105.69           C  
ANISOU 3692  CG1 ILE A 244    19175   9244  11738   -477   3109  -1441
ATOM   3693  CG2 ILE A 244     -35.505  24.655-113.023  1.00 71.05           C  
ANISOU 3693  CG2 ILE A 244    15070   4792   7133   -197   3521  -1353
ATOM   3694  CD1 ILE A 244     -37.776  21.494-112.582  1.00120.11           C  
ANISOU 3694  CD1 ILE A 244    20884  10834  13917   -483   3260  -1325
ATOM   3695  H   ILE A 244     -35.769  24.866-115.671  1.00  0.00           H  
ATOM   3696  HA  ILE A 244     -37.723  22.763-115.007  1.00  0.00           H  
ATOM   3697  HB  ILE A 244     -35.628  22.720-113.852  1.00  0.00           H  
ATOM   3698 HG13 ILE A 244     -37.707  23.511-111.820  1.00  0.00           H  
ATOM   3699 HG12 ILE A 244     -36.271  22.590-111.523  1.00  0.00           H  
ATOM   3700 HG21 ILE A 244     -34.776  24.341-112.275  1.00  0.00           H  
ATOM   3701 HG22 ILE A 244     -34.943  25.126-113.824  1.00  0.00           H  
ATOM   3702 HG23 ILE A 244     -36.123  25.419-112.552  1.00  0.00           H  
ATOM   3703 HD11 ILE A 244     -37.733  20.820-111.727  1.00  0.00           H  
ATOM   3704 HD12 ILE A 244     -38.830  21.684-112.791  1.00  0.00           H  
ATOM   3705 HD13 ILE A 244     -37.352  20.962-113.433  1.00  0.00           H  
ATOM   3706  N   THR A 245     -39.631  24.134-114.270  1.00109.99           N  
ANISOU 3706  N   THR A 245    19802  10446  11542   -468   2620  -1577
ATOM   3707  CA  THR A 245     -40.793  24.927-113.885  1.00104.47           C  
ANISOU 3707  CA  THR A 245    18921   9964  10810   -460   2426  -1399
ATOM   3708  C   THR A 245     -41.248  24.582-112.469  1.00109.14           C
[truncated: 421,536 more chars]
