# Supplementary material for: Relative Binding Affinity Prediction of Charge-Changing Sequence Mutations with FEP in Protein–Protein Interfaces
Source: J Mol Biol. 2019 Mar 29;431(7):1481–93. doi: 10.1016/j.jmb.2019.02.003 (PMC6453258; doi:10.1016/j.jmb.2019.02.003)
Supplement: Supplementary file 6 — Supplementary prepared structure, VRC03-gp120(RSC3) homology model [file mmc6.pdb]

HEADER    VIRAL PROTEIN/IMMUNE SYSTEM             10-JUN-11   3SE8
REMARK   4 3SE8 COMPLIES WITH FORMAT V. 3.0, 1-DEC-2006
REMARK 888
REMARK 888 WRITTEN BY MAESTRO (A PRODUCT OF SCHRODINGER, LLC)
TITLE     CRYSTAL STRUCTURE OF BROADLY AND POTENTLY NEUTRALIZING
TITLE    2 ANTIBODY VRC03 IN COMPLEX WITH HIV-1 GP120
EXPDTA    X-RAY DIFFRACTION
REMARK   2 RESOLUTION.    1.90 ANGSTROMS
REMARK   3  R VALUE : 0.187000
REMARK   3  FREE R VALUE : 0.233000
REMARK 200  TEMPERATURE           (KELVIN) : 100.00
REMARK 200  PH                             : 8.50
REMARK 350 BIOMOLECULE: 1
REMARK 350 APPLY THE FOLLOWING TO CHAINS: G, H, L
REMARK 350   BIOMT1  1   1.000000 0.000000 0.000000   0.000000
REMARK 350   BIOMT2  1   0.000000 1.000000 0.000000   0.000000
REMARK 350   BIOMT3  1   0.000000 0.000000 1.000000   0.000000
CRYST1   62.010   70.259  217.879  90.00  90.00  90.00 P 21 21 21    4
MODEL        1
ATOM      1  N   MET A   1     -16.745  54.746 -85.187  1.00 50.11           N  
ANISOU    1  N   MET A   1     8778   6311   3952    -40   -308   -678
ATOM      2  CA  MET A   1     -17.997  54.024 -85.405  1.00 55.48           C  
ANISOU    2  CA  MET A   1     9238   7095   4746     59   -175   -594
ATOM      3  C   MET A   1     -19.112  54.729 -84.640  1.00 56.03           C  
ANISOU    3  C   MET A   1     9320   7124   4847    274    -61   -747
ATOM      4  O   MET A   1     -18.933  55.108 -83.484  1.00 51.32           O  
ANISOU    4  O   MET A   1     8840   6537   4121    369     -3   -924
ATOM      5  CB  MET A   1     -17.876  52.565 -84.925  1.00  0.00           C  
ATOM      6  CG  MET A   1     -16.850  51.731 -85.720  1.00  0.00           C  
ATOM      7  SD  MET A   1     -17.161  51.678 -87.509  1.00  0.00           S  
ATOM      8  CE  MET A   1     -15.669  50.835 -88.095  1.00  0.00           C  
ATOM      9  HB2 MET A   1     -17.606  52.538 -83.867  1.00  0.00           H  
ATOM     10  HB3 MET A   1     -18.845  52.065 -84.999  1.00  0.00           H  
ATOM     11  HG2 MET A   1     -15.846  52.124 -85.553  1.00  0.00           H  
ATOM     12  HG3 MET A   1     -16.840  50.707 -85.345  1.00  0.00           H  
ATOM     13  HE1 MET A   1     -15.711  50.724 -89.178  1.00  0.00           H  
ATOM     14  HE2 MET A   1     -14.774  51.406 -87.843  1.00  0.00           H  
ATOM     15  HE3 MET A   1     -15.589  49.844 -87.649  1.00  0.00           H  
ATOM     16  H1  MET A   1     -15.999  54.287 -85.690  1.00  0.00           H  
ATOM     17  H2  MET A   1     -16.841  55.695 -85.521  1.00  0.00           H  
ATOM     18  HA  MET A   1     -18.234  54.032 -86.468  1.00  0.00           H  
ATOM     19  N   PRO A   2     -20.260  54.917 -85.283  1.00 52.78           N  
ANISOU   19  N   PRO A   2     8786   6667   4601    356    -31   -683
ATOM     20  CA  PRO A   2     -21.384  55.554 -84.614  1.00 49.23           C  
ANISOU   20  CA  PRO A   2     8319   6182   4202    565     54   -808
ATOM     21  C   PRO A   2     -22.693  55.220 -85.296  1.00 51.41           C  
ANISOU   21  C   PRO A   2     8412   6488   4633    617     98   -694
ATOM     22  O   PRO A   2     -22.714  54.816 -86.461  1.00 46.43           O  
ANISOU   22  O   PRO A   2     7711   5846   4083    502     50   -536
ATOM     23  CD  PRO A   2     -19.667  56.263 -85.806  1.00  0.00           C  
ATOM     24  CB  PRO A   2     -21.183  57.081 -84.570  1.00  0.00           C  
ATOM     25  CG  PRO A   2     -20.779  57.249 -85.981  1.00  0.00           C  
ATOM     26  HD3 PRO A   2     -19.054  56.934 -85.141  1.00  0.00           H  
ATOM     27  HD2 PRO A   2     -18.671  56.343 -86.235  1.00  0.00           H  
ATOM     28  HB2 PRO A   2     -22.108  57.618 -84.353  1.00  0.00           H  
ATOM     29  HB3 PRO A   2     -20.490  57.419 -83.790  1.00  0.00           H  
ATOM     30  HG3 PRO A   2     -20.622  58.270 -86.133  1.00  0.00           H  
ATOM     31  HG2 PRO A   2     -21.482  56.959 -86.759  1.00  0.00           H  
ATOM     32  HA  PRO A   2     -21.427  55.184 -83.590  1.00  0.00           H  
ATOM     33  N   MET A   3     -23.785  55.377 -84.554  1.00 43.31           N  
ANISOU   33  N   MET A   3     7305   5506   3646    794    191   -782
ATOM     34  CA  MET A   3     -25.119  55.209 -85.103  1.00 41.98           C  
ANISOU   34  CA  MET A   3     6986   5347   3617    854    213   -694
ATOM     35  C   MET A   3     -25.825  56.553 -85.120  1.00 48.46           C  
ANISOU   35  C   MET A   3     7890   5989   4533   1006    145   -773
ATOM     36  O   MET A   3     -25.648  57.364 -84.218  1.00 48.67           O  
ANISOU   36  O   MET A   3     8020   5949   4524   1142    145   -935
ATOM     37  CB  MET A   3     -25.925  54.196 -84.267  1.00  0.00           C  
ATOM     38  CG  MET A   3     -27.364  53.898 -84.747  1.00  0.00           C  
ATOM     39  SD  MET A   3     -28.693  54.990 -84.158  1.00  0.00           S  
ATOM     40  CE  MET A   3     -30.040  54.455 -85.253  1.00  0.00           C  
ATOM     41  HB2 MET A   3     -25.379  53.252 -84.245  1.00  0.00           H  
ATOM     42  HB3 MET A   3     -25.965  54.523 -83.226  1.00  0.00           H  
ATOM     43  HG2 MET A   3     -27.387  53.864 -85.837  1.00  0.00           H  
ATOM     44  HG3 MET A   3     -27.640  52.901 -84.408  1.00  0.00           H  
ATOM     45  HE1 MET A   3     -30.949  55.017 -85.038  1.00  0.00           H  
ATOM     46  HE2 MET A   3     -29.779  54.622 -86.299  1.00  0.00           H  
ATOM     47  HE3 MET A   3     -30.252  53.393 -85.116  1.00  0.00           H  
ATOM     48  H   MET A   3     -23.701  55.620 -83.577  1.00  0.00           H  
ATOM     49  HA  MET A   3     -25.038  54.838 -86.124  1.00  0.00           H  
ATOM     50  N   GLY A   4     -26.621  56.797 -86.153  1.00 50.79           N  
ANISOU   50  N   GLY A   4     8155   6199   4944    989     83   -660
ATOM     51  CA  GLY A   4     -27.389  58.031 -86.225  1.00 48.92           C  
ANISOU   51  CA  GLY A   4     8003   5787   4798   1125     -1   -708
ATOM     52  C   GLY A   4     -28.624  57.806 -87.076  1.00 49.26           C  
ANISOU   52  C   GLY A   4     7936   5838   4941   1120    -17   -580
ATOM     53  O   GLY A   4     -28.769  56.758 -87.704  1.00 44.93           O  
ANISOU   53  O   GLY A   4     7271   5407   4392   1004     36   -464
ATOM     54  HA3 GLY A   4     -26.796  58.855 -86.650  1.00  0.00           H  
ATOM     55  H   GLY A   4     -26.698  56.122 -86.901  1.00  0.00           H  
ATOM     56  HA2 GLY A   4     -27.702  58.307 -85.218  1.00  0.00           H  
ATOM     57  N   SER A   5     -29.518  58.788 -87.096  1.00 51.64           N  
ANISOU   57  N   SER A   5     8291   6005   5325   1249    -99   -604
ATOM     58  CA  SER A   5     -30.708  58.689 -87.930  1.00 52.88           C  
ANISOU   58  CA  SER A   5     8380   6153   5557   1235   -136   -486
ATOM     59  C   SER A   5     -30.357  59.021 -89.370  1.00 45.63           C  
ANISOU   59  C   SER A   5     7590   5115   4633   1061   -207   -353
ATOM     60  O   SER A   5     -29.957  60.142 -89.676  1.00 55.30           O  
ANISOU   60  O   SER A   5     8999   6150   5860   1044   -313   -358
ATOM     61  CB  SER A   5     -31.810  59.652 -87.451  1.00  0.00           C  
ATOM     62  OG  SER A   5     -33.042  59.482 -88.146  1.00  0.00           O  
ATOM     63  HB2 SER A   5     -32.009  59.477 -86.392  1.00  0.00           H  
ATOM     64  HB3 SER A   5     -31.495  60.695 -87.528  1.00  0.00           H  
ATOM     65  HG  SER A   5     -32.923  59.739 -89.071  1.00  0.00           H  
ATOM     66  H   SER A   5     -29.376  59.612 -86.530  1.00  0.00           H  
ATOM     67  HA  SER A   5     -31.087  57.667 -87.885  1.00  0.00           H  
ATOM     68  N   LEU A   6     -30.504  58.038 -90.253  1.00 37.28           N  
ANISOU   68  N   LEU A   6     6432   4166   3567    931   -146   -236
ATOM     69  CA  LEU A   6     -30.247  58.253 -91.666  1.00 49.03           C  
ANISOU   69  CA  LEU A   6     8002   5579   5049    770   -181   -111
ATOM     70  C   LEU A   6     -31.481  58.870 -92.296  1.00 51.99           C  
ANISOU   70  C   LEU A   6     8433   5860   5460    803   -250    -48
ATOM     71  O   LEU A   6     -32.566  58.841 -91.714  1.00 48.53           O  
ANISOU   71  O   LEU A   6     7931   5448   5061    937   -268    -86
ATOM     72  CB  LEU A   6     -29.927  56.930 -92.361  1.00 41.16           C  
ANISOU   72  CB  LEU A   6     6872   4733   4034    646    -82    -25
ATOM     73  CG  LEU A   6     -28.774  56.087 -91.762  1.00 40.99           C  
ANISOU   73  CG  LEU A   6     6786   4821   3968    603    -26    -62
ATOM     74  CD1 LEU A   6     -28.724  54.688 -92.414  1.00 43.15           C  
ANISOU   74  CD1 LEU A   6     6919   5233   4245    523     57     26
ATOM     75  CD2 LEU A   6     -27.408  56.805 -91.804  1.00 49.70           C  
ANISOU   75  CD2 LEU A   6     8015   5830   5038    500    -92    -67
ATOM     76  H   LEU A   6     -30.800  57.122 -89.946  1.00  0.00           H  
ATOM     77  HA  LEU A   6     -29.403  58.935 -91.780  1.00  0.00           H  
ATOM     78  HB3 LEU A   6     -29.714  57.113 -93.416  1.00  0.00           H  
ATOM     79  HB2 LEU A   6     -30.833  56.319 -92.353  1.00  0.00           H  
ATOM     80  HG  LEU A   6     -29.008  55.916 -90.710  1.00  0.00           H  
ATOM     81 HD11 LEU A   6     -28.677  53.917 -91.646  1.00  0.00           H  
ATOM     82 HD12 LEU A   6     -29.606  54.469 -93.019  1.00  0.00           H  
ATOM     83 HD13 LEU A   6     -27.861  54.557 -93.063  1.00  0.00           H  
ATOM     84 HD21 LEU A   6     -26.630  56.214 -92.287  1.00  0.00           H  
ATOM     85 HD22 LEU A   6     -27.459  57.751 -92.338  1.00  0.00           H  
ATOM     86 HD23 LEU A   6     -27.060  57.027 -90.794  1.00  0.00           H  
ATOM     87  N   GLN A   7     -31.321  59.437 -93.482  1.00 38.20           N  
ANISOU   87  N   GLN A   7     6804   4015   3695    671   -294     53
ATOM     88  CA  GLN A   7     -32.482  59.844 -94.259  1.00 39.23           C  
ANISOU   88  CA  GLN A   7     6996   4084   3828    664   -344    134
ATOM     89  C   GLN A   7     -32.398  59.110 -95.588  1.00 42.45           C  
ANISOU   89  C   GLN A   7     7352   4582   4195    504   -248    244
ATOM     90  O   GLN A   7     -31.367  58.522 -95.911  1.00 41.73           O  
ANISOU   90  O   GLN A   7     7191   4569   4096    406   -172    261
ATOM     91  CB  GLN A   7     -32.548  61.373 -94.427  1.00  0.00           C  
ATOM     92  CG  GLN A   7     -31.336  61.993 -95.166  1.00  0.00           C  
ATOM     93  CD  GLN A   7     -31.437  63.513 -95.289  1.00  0.00           C  
ATOM     94  OE1 GLN A   7     -32.525  64.071 -95.394  1.00  0.00           O  
ATOM     95  NE2 GLN A   7     -30.303  64.202 -95.311  1.00  0.00           N  
ATOM     96  HB2 GLN A   7     -33.466  61.633 -94.958  1.00  0.00           H  
ATOM     97  HB3 GLN A   7     -32.641  61.832 -93.442  1.00  0.00           H  
ATOM     98  HG2 GLN A   7     -30.412  61.736 -94.646  1.00  0.00           H  
ATOM     99  HG3 GLN A   7     -31.255  61.591 -96.176  1.00  0.00           H  
ATOM    100 HE22 GLN A   7     -30.335  65.206 -95.406  1.00  0.00           H  
ATOM    101 HE21 GLN A   7     -29.407  63.744 -95.243  1.00  0.00           H  
ATOM    102  H   GLN A   7     -30.391  59.588 -93.848  1.00  0.00           H  
ATOM    103  HA  GLN A   7     -33.380  59.513 -93.738  1.00  0.00           H  
ATOM    104  N   PRO A   8     -33.483  59.103 -96.348  1.00 39.74           N  
ANISOU  104  N   PRO A   8     7039   4235   3827    485   -253    311
ATOM    105  CA  PRO A   8     -33.500  58.327 -97.576  1.00 42.21           C  
ANISOU  105  CA  PRO A   8     7297   4643   4098    363   -141    390
ATOM    106  C   PRO A   8     -33.676  59.251 -98.761  1.00 40.80           C  
ANISOU  106  C   PRO A   8     7276   4371   3854    236   -168    490
ATOM    107  O   PRO A   8     -34.290  60.316 -98.647  1.00 39.77           O  
ANISOU  107  O   PRO A   8     7302   4105   3705    261   -292    512
ATOM    108  CD  PRO A   8     -34.835  58.959 -95.764  1.00  0.00           C  
ATOM    109  CB  PRO A   8     -34.605  57.254 -97.533  1.00  0.00           C  
ATOM    110  CG  PRO A   8     -35.622  57.960 -96.633  1.00  0.00           C  
ATOM    111  HD3 PRO A   8     -34.820  58.514 -94.770  1.00  0.00           H  
ATOM    112  HD2 PRO A   8     -35.344  59.922 -95.693  1.00  0.00           H  
ATOM    113  HB2 PRO A   8     -34.947  56.940 -98.513  1.00  0.00           H  
ATOM    114  HB3 PRO A   8     -34.215  56.366 -97.031  1.00  0.00           H  
ATOM    115  HG3 PRO A   8     -36.204  57.253 -96.041  1.00  0.00           H  
ATOM    116  HG2 PRO A   8     -36.321  58.555 -97.208  1.00  0.00           H  
ATOM    117  HA  PRO A   8     -32.538  57.823 -97.675  1.00  0.00           H  
ATOM    118  N   LEU A   9     -33.103  58.860 -99.893  1.00 45.68           N  
ANISOU  118  N   LEU A   9     7850   5066   4439     98    -54    556
ATOM    119  CA  LEU A   9     -33.249  59.631-101.119  1.00 39.78           C  
ANISOU  119  CA  LEU A   9     7232   4271   3612    -48    -42    660
ATOM    120  C   LEU A   9     -33.723  58.688-102.213  1.00 44.47           C  
ANISOU  120  C   LEU A   9     7747   4996   4153    -90    110    689
ATOM    121  O   LEU A   9     -33.435  57.493-102.171  1.00 40.01           O  
ANISOU  121  O   LEU A   9     7017   4549   3636    -41    209    646
ATOM    122  CB  LEU A   9     -31.915  60.297-101.509  1.00  0.00           C  
ATOM    123  CG  LEU A   9     -31.727  60.968-102.899  1.00  0.00           C  
ATOM    124  CD1 LEU A   9     -30.664  62.088-102.817  1.00  0.00           C  
ATOM    125  CD2 LEU A   9     -31.394  59.961-104.026  1.00  0.00           C  
ATOM    126  HB2 LEU A   9     -31.755  61.060-100.746  1.00  0.00           H  
ATOM    127  HB3 LEU A   9     -31.094  59.596-101.356  1.00  0.00           H  
ATOM    128  HG  LEU A   9     -32.655  61.460-103.181  1.00  0.00           H  
ATOM    129 HD11 LEU A   9     -29.990  62.107-103.673  1.00  0.00           H  
ATOM    130 HD12 LEU A   9     -31.143  63.067-102.777  1.00  0.00           H  
ATOM    131 HD13 LEU A   9     -30.038  62.001-101.927  1.00  0.00           H  
ATOM    132 HD21 LEU A   9     -32.152  59.998-104.810  1.00  0.00           H  
ATOM    133 HD22 LEU A   9     -30.435  60.153-104.505  1.00  0.00           H  
ATOM    134 HD23 LEU A   9     -31.361  58.934-103.664  1.00  0.00           H  
ATOM    135  H   LEU A   9     -32.552  58.013 -99.915  1.00  0.00           H  
ATOM    136  HA  LEU A   9     -34.001  60.405-100.966  1.00  0.00           H  
ATOM    137  N   ALA A  10     -34.465  59.214-103.180  1.00 37.13           N  
ANISOU  137  N   ALA A  10     6952   4039   3117   -176    126    761
ATOM    138  CA  ALA A  10     -34.993  58.367-104.249  1.00 42.64           C  
ANISOU  138  CA  ALA A  10     7603   4854   3743   -205    280    770
ATOM    139  C   ALA A  10     -35.463  59.191-105.429  1.00 40.35           C  
ANISOU  139  C   ALA A  10     7480   4541   3310   -351    316    864
ATOM    140  O   ALA A  10     -35.569  60.413-105.336  1.00 50.05           O  
ANISOU  140  O   ALA A  10     8879   5644   4494   -423    192    933
ATOM    141  CB  ALA A  10     -36.173  57.523-103.732  1.00  0.00           C  
ATOM    142  HB1 ALA A  10     -36.691  58.022-102.916  1.00  0.00           H  
ATOM    143  HB2 ALA A  10     -36.864  57.191-104.507  1.00  0.00           H  
ATOM    144  HB3 ALA A  10     -35.781  56.605-103.293  1.00  0.00           H  
ATOM    145  H   ALA A  10     -34.669  60.203-103.179  1.00  0.00           H  
ATOM    146  HA  ALA A  10     -34.203  57.694-104.584  1.00  0.00           H  
ATOM    147  N   THR A  11     -35.745  58.507-106.535  1.00 40.21           N  
ANISOU  147  N   THR A  11     7423   4642   3214   -391    488    866
ATOM    148  CA  THR A  11     -36.268  59.150-107.737  1.00 47.33           C  
ANISOU  148  CA  THR A  11     8482   5557   3946   -535    560    947
ATOM    149  C   THR A  11     -37.740  58.798-107.935  1.00 50.25           C  
ANISOU  149  C   THR A  11     8937   5923   4235   -467    533    893
ATOM    150  O   THR A  11     -38.220  58.717-109.066  1.00 50.52           O  
ANISOU  150  O   THR A  11     8990   6033   4171   -535    648    892
ATOM    151  CB  THR A  11     -35.459  58.720-108.975  1.00  0.00           C  
ATOM    152  OG1 THR A  11     -35.858  59.361-110.175  1.00  0.00           O  
ATOM    153  CG2 THR A  11     -35.427  57.201-109.254  1.00  0.00           C  
ATOM    154  HB  THR A  11     -34.429  59.038-108.806  1.00  0.00           H  
ATOM    155  HG1 THR A  11     -36.812  59.194-110.264  1.00  0.00           H  
ATOM    156 HG21 THR A  11     -34.796  56.982-110.115  1.00  0.00           H  
ATOM    157 HG22 THR A  11     -35.015  56.646-108.412  1.00  0.00           H  
ATOM    158 HG23 THR A  11     -36.416  56.793-109.469  1.00  0.00           H  
ATOM    159  H   THR A  11     -35.598  57.508-106.562  1.00  0.00           H  
ATOM    160  HA  THR A  11     -36.180  60.231-107.621  1.00  0.00           H  
ATOM    161  N   LEU A  12     -38.451  58.581-106.833  1.00 40.42           N  
ANISOU  161  N   LEU A  12     7736   4595   3028   -336    378    845
ATOM    162  CA  LEU A  12     -39.876  58.291-106.886  1.00 42.02           C  
ANISOU  162  CA  LEU A  12     8020   4781   3163   -286    311    800
ATOM    163  C   LEU A  12     -40.620  59.445-107.562  1.00 40.35           C  
ANISOU  163  C   LEU A  12     7972   4511   2847   -400    232    866
ATOM    164  O   LEU A  12     -40.225  60.606-107.459  1.00 47.79           O  
ANISOU  164  O   LEU A  12     8988   5368   3800   -475    140    944
ATOM    165  CB  LEU A  12     -40.430  58.055-105.469  1.00  0.00           C  
ATOM    166  CG  LEU A  12     -40.241  59.306-104.515  1.00  0.00           C  
ATOM    167  CD1 LEU A  12     -38.831  59.464-104.022  1.00  0.00           C  
ATOM    168  CD2 LEU A  12     -40.677  60.755-104.851  1.00  0.00           C  
ATOM    169  HB2 LEU A  12     -41.499  57.877-105.557  1.00  0.00           H  
ATOM    170  HB3 LEU A  12     -39.998  57.150-105.041  1.00  0.00           H  
ATOM    171  HG  LEU A  12     -40.851  59.028-103.678  1.00  0.00           H  
ATOM    172 HD11 LEU A  12     -38.868  59.998-103.086  1.00  0.00           H  
ATOM    173 HD12 LEU A  12     -38.423  58.484-103.898  1.00  0.00           H  
ATOM    174 HD13 LEU A  12     -38.189  60.046-104.684  1.00  0.00           H  
ATOM    175 HD21 LEU A  12     -40.704  61.422-104.015  1.00  0.00           H  
ATOM    176 HD22 LEU A  12     -39.892  61.300-105.369  1.00  0.00           H  
ATOM    177 HD23 LEU A  12     -41.615  60.836-105.398  1.00  0.00           H  
ATOM    178  H   LEU A  12     -38.002  58.615-105.929  1.00  0.00           H  
ATOM    179  HA  LEU A  12     -40.027  57.386-107.475  1.00  0.00           H  
ATOM    180  N   TYR A  13     -41.693  59.100-108.263  1.00 47.58           N  
ANISOU  180  N   TYR A  13     8956   5464   3658   -418    262    832
ATOM    181  CA  TYR A  13     -42.469  60.068-109.017  1.00 47.88           C  
ANISOU  181  CA  TYR A  13     9156   5464   3572   -533    204    892
ATOM    182  C   TYR A  13     -43.694  60.503-108.221  1.00 44.31           C  
ANISOU  182  C   TYR A  13     8829   4892   3116   -474    -43    898
ATOM    183  O   TYR A  13     -44.443  59.669-107.701  1.00 42.45           O  
ANISOU  183  O   TYR A  13     8572   4662   2897   -376   -101    830
ATOM    184  CB  TYR A  13     -42.898  59.448-110.360  1.00  0.00           C  
ATOM    185  CG  TYR A  13     -41.716  58.911-111.152  1.00  0.00           C  
ATOM    186  CD1 TYR A  13     -40.835  59.805-111.797  1.00  0.00           C  
ATOM    187  CD2 TYR A  13     -41.447  57.525-111.178  1.00  0.00           C  
ATOM    188  CE1 TYR A  13     -39.684  59.320-112.448  1.00  0.00           C  
ATOM    189  CE2 TYR A  13     -40.296  57.041-111.830  1.00  0.00           C  
ATOM    190  CZ  TYR A  13     -39.411  57.938-112.458  1.00  0.00           C  
ATOM    191  OH  TYR A  13     -38.292  57.462-113.074  1.00  0.00           O  
ATOM    192  HB2 TYR A  13     -43.609  58.636-110.193  1.00  0.00           H  
ATOM    193  HB3 TYR A  13     -43.423  60.188-110.967  1.00  0.00           H  
ATOM    194  HD1 TYR A  13     -41.022  60.869-111.773  1.00  0.00           H  
ATOM    195  HD2 TYR A  13     -42.105  56.829-110.677  1.00  0.00           H  
ATOM    196  HE1 TYR A  13     -39.012  60.019-112.924  1.00  0.00           H  
ATOM    197  HE2 TYR A  13     -40.086  55.981-111.835  1.00  0.00           H  
ATOM    198  HH  TYR A  13     -37.737  58.161-113.439  1.00  0.00           H  
ATOM    199  H   TYR A  13     -41.993  58.135-108.285  1.00  0.00           H  
ATOM    200  HA  TYR A  13     -41.848  60.942-109.214  1.00  0.00           H  
ATOM    201  N   LEU A  14     -43.884  61.812-108.125  1.00 42.61           N  
ANISOU  201  N   LEU A  14     8741   4565   2883   -538   -198    984
ATOM    202  CA  LEU A  14     -45.006  62.385-107.388  1.00 48.86           C  
ANISOU  202  CA  LEU A  14     9646   5236   3683   -478   -452   1003
ATOM    203  C   LEU A  14     -46.358  61.985-107.988  1.00 61.69           C  
ANISOU  203  C   LEU A  14    11367   6896   5178   -512   -474    976
ATOM    204  O   LEU A  14     -47.380  62.010-107.300  1.00 53.27           O  
ANISOU  204  O   LEU A  14    10345   5766   4131   -440   -672    968
ATOM    205  CB  LEU A  14     -44.882  63.920-107.356  1.00  0.00           C  
ATOM    206  CG  LEU A  14     -43.708  64.463-106.501  1.00  0.00           C  
ATOM    207  CD1 LEU A  14     -42.314  64.207-107.116  1.00  0.00           C  
ATOM    208  CD2 LEU A  14     -43.908  65.958-106.168  1.00  0.00           C  
ATOM    209  HB2 LEU A  14     -44.841  64.328-108.367  1.00  0.00           H  
ATOM    210  HB3 LEU A  14     -45.809  64.305-106.926  1.00  0.00           H  
ATOM    211  HG  LEU A  14     -43.737  63.934-105.548  1.00  0.00           H  
ATOM    212 HD11 LEU A  14     -41.608  65.009-106.898  1.00  0.00           H  
ATOM    213 HD12 LEU A  14     -41.874  63.292-106.714  1.00  0.00           H  
ATOM    214 HD13 LEU A  14     -42.356  64.109-108.201  1.00  0.00           H  
ATOM    215 HD21 LEU A  14     -43.877  66.122-105.090  1.00  0.00           H  
ATOM    216 HD22 LEU A  14     -43.143  66.596-106.612  1.00  0.00           H  
ATOM    217 HD23 LEU A  14     -44.868  66.339-106.519  1.00  0.00           H  
ATOM    218  H   LEU A  14     -43.239  62.450-108.571  1.00  0.00           H  
ATOM    219  HA  LEU A  14     -44.965  62.017-106.363  1.00  0.00           H  
ATOM    220  N   LEU A  15     -46.363  61.623-109.266  1.00 46.07           N  
ANISOU  220  N   LEU A  15     9418   5021   3067   -618   -277    959
ATOM    221  CA  LEU A  15     -47.599  61.276-109.957  1.00 44.80           C  
ANISOU  221  CA  LEU A  15     9376   4887   2759   -664   -285    927
ATOM    222  C   LEU A  15     -47.918  59.786-109.938  1.00 45.53           C  
ANISOU  222  C   LEU A  15     9389   5057   2855   -582   -187    809
ATOM    223  O   LEU A  15     -48.959  59.371-110.445  1.00 50.36           O  
ANISOU  223  O   LEU A  15    10107   5680   3348   -613   -201    765
ATOM    224  CB  LEU A  15     -47.545  61.770-111.415  1.00  0.00           C  
ATOM    225  CG  LEU A  15     -47.270  63.285-111.586  1.00  0.00           C  
ATOM    226  CD1 LEU A  15     -47.098  63.649-113.076  1.00  0.00           C  
ATOM    227  CD2 LEU A  15     -48.333  64.163-110.893  1.00  0.00           C  
ATOM    228  HB2 LEU A  15     -46.776  61.207-111.946  1.00  0.00           H  
ATOM    229  HB3 LEU A  15     -48.485  61.528-111.916  1.00  0.00           H  
ATOM    230  HG  LEU A  15     -46.312  63.508-111.112  1.00  0.00           H  
ATOM    231 HD11 LEU A  15     -46.157  64.175-113.241  1.00  0.00           H  
ATOM    232 HD12 LEU A  15     -47.086  62.766-113.716  1.00  0.00           H  
ATOM    233 HD13 LEU A  15     -47.897  64.292-113.448  1.00  0.00           H  
ATOM    234 HD21 LEU A  15     -48.600  65.044-111.479  1.00  0.00           H  
ATOM    235 HD22 LEU A  15     -49.257  63.616-110.703  1.00  0.00           H  
ATOM    236 HD23 LEU A  15     -47.965  64.525-109.932  1.00  0.00           H  
ATOM    237  H   LEU A  15     -45.496  61.582-109.783  1.00  0.00           H  
ATOM    238  HA  LEU A  15     -48.416  61.798-109.460  1.00  0.00           H  
ATOM    239  N   GLY A  16     -47.037  58.979-109.356  1.00 45.10           N  
ANISOU  239  N   GLY A  16     9161   5044   2929   -484    -97    757
ATOM    240  CA  GLY A  16     -47.265  57.542-109.326  1.00 41.16           C  
ANISOU  240  CA  GLY A  16     8594   4604   2442   -408     -7    648
ATOM    241  C   GLY A  16     -48.198  57.161-108.192  1.00 44.21           C  
ANISOU  241  C   GLY A  16     8987   4926   2885   -326   -226    625
ATOM    242  O   GLY A  16     -48.121  57.710-107.095  1.00 45.55           O  
ANISOU  242  O   GLY A  16     9110   5035   3160   -264   -397    674
ATOM    243  HA3 GLY A  16     -46.316  56.994-109.229  1.00  0.00           H  
ATOM    244  H   GLY A  16     -46.205  59.362-108.931  1.00  0.00           H  
ATOM    245  HA2 GLY A  16     -47.734  57.251-110.266  1.00  0.00           H  
ATOM    246  N   MET A  17     -49.091  56.223-108.472  1.00 40.11           N  
ANISOU  246  N   MET A  17     8526   4421   2294   -327   -224    548
ATOM    247  CA  MET A  17     -49.945  55.666-107.438  1.00 40.32           C  
ANISOU  247  CA  MET A  17     8537   4409   2375   -266   -419    523
ATOM    248  C   MET A  17     -49.295  54.408-106.869  1.00 49.25           C  
ANISOU  248  C   MET A  17     9518   5585   3609   -175   -321    451
ATOM    249  O   MET A  17     -49.750  53.855-105.864  1.00 47.49           O  
ANISOU  249  O   MET A  17     9241   5351   3453   -122   -465    437
ATOM    250  CB  MET A  17     -51.331  55.302-108.006  1.00  0.00           C  
ATOM    251  CG  MET A  17     -52.089  56.487-108.626  1.00  0.00           C  
ATOM    252  SD  MET A  17     -53.636  56.018-109.453  1.00  0.00           S  
ATOM    253  CE  MET A  17     -54.668  55.591-108.023  1.00  0.00           C  
ATOM    254  HB2 MET A  17     -51.234  54.515-108.753  1.00  0.00           H  
ATOM    255  HB3 MET A  17     -51.936  54.878-107.204  1.00  0.00           H  
ATOM    256  HG2 MET A  17     -52.305  57.236-107.863  1.00  0.00           H  
ATOM    257  HG3 MET A  17     -51.468  56.986-109.371  1.00  0.00           H  
ATOM    258  HE1 MET A  17     -55.682  55.353-108.348  1.00  0.00           H  
ATOM    259  HE2 MET A  17     -54.270  54.722-107.498  1.00  0.00           H  
ATOM    260  HE3 MET A  17     -54.721  56.426-107.324  1.00  0.00           H  
ATOM    261  H   MET A  17     -49.186  55.883-109.418  1.00  0.00           H  
ATOM    262  HA  MET A  17     -50.066  56.399-106.641  1.00  0.00           H  
ATOM    263  N   LEU A  18     -48.230  53.953-107.522  1.00 43.99           N  
ANISOU  263  N   LEU A  18     8781   4976   2955   -163    -83    414
ATOM    264  CA  LEU A  18     -47.512  52.770-107.067  1.00 47.48           C  
ANISOU  264  CA  LEU A  18     9089   5455   3495    -77     20    353
ATOM    265  C   LEU A  18     -46.989  53.013-105.648  1.00 42.95           C  
ANISOU  265  C   LEU A  18     8384   4876   3059      0    -99    405
ATOM    266  O   LEU A  18     -46.405  54.057-105.347  1.00 49.39           O  
ANISOU  266  O   LEU A  18     9166   5678   3921      5   -135    475
ATOM    267  CB  LEU A  18     -46.378  52.417-108.047  1.00  0.00           C  
ATOM    268  CG  LEU A  18     -46.758  52.434-109.548  1.00  0.00           C  
ATOM    269  CD1 LEU A  18     -46.639  53.850-110.162  1.00  0.00           C  
ATOM    270  CD2 LEU A  18     -45.959  51.380-110.347  1.00  0.00           C  
ATOM    271  HB2 LEU A  18     -45.506  53.054-107.881  1.00  0.00           H  
ATOM    272  HB3 LEU A  18     -46.049  51.414-107.769  1.00  0.00           H  
ATOM    273  HG  LEU A  18     -47.804  52.144-109.624  1.00  0.00           H  
ATOM    274 HD11 LEU A  18     -45.991  53.883-111.037  1.00  0.00           H  
ATOM    275 HD12 LEU A  18     -47.615  54.218-110.480  1.00  0.00           H  
ATOM    276 HD13 LEU A  18     -46.231  54.572-109.455  1.00  0.00           H  
ATOM    277 HD21 LEU A  18     -45.518  51.778-111.261  1.00  0.00           H  
ATOM    278 HD22 LEU A  18     -45.138  50.951-109.770  1.00  0.00           H  
ATOM    279 HD23 LEU A  18     -46.605  50.553-110.647  1.00  0.00           H  
ATOM    280  H   LEU A  18     -47.904  54.430-108.350  1.00  0.00           H  
ATOM    281  HA  LEU A  18     -48.212  51.935-107.036  1.00  0.00           H  
ATOM    282  N   VAL A  19     -47.206  52.033-104.780  1.00 39.88           N  
ANISOU  282  N   VAL A  19     7905   4495   2752     57   -162    362
ATOM    283  CA  VAL A  19     -47.084  52.235-103.343  1.00 39.49           C  
ANISOU  283  CA  VAL A  19     7667   4455   2883    126   -304    388
ATOM    284  C   VAL A  19     -45.685  52.632-102.830  1.00 43.87           C  
ANISOU  284  C   VAL A  19     8053   5040   3577    188   -216    409
ATOM    285  O   VAL A  19     -45.561  53.430-101.894  1.00 41.17           O  
ANISOU  285  O   VAL A  19     7635   4683   3325    241   -334    445
ATOM    286  CB  VAL A  19     -47.578  50.975-102.619  1.00 59.12           C  
ANISOU  286  CB  VAL A  19    10037   6965   5462    143   -356    332
ATOM    287  CG1 VAL A  19     -49.087  50.733-102.829  1.00 78.62           C  
ANISOU  287  CG1 VAL A  19    12256   9488   8127    219   -360    334
ATOM    288  CG2 VAL A  19     -46.761  49.691-102.831  1.00 54.15           C  
ANISOU  288  CG2 VAL A  19     9513   6301   4759     91   -574    343
ATOM    289  H   VAL A  19     -47.463  51.113-105.110  1.00  0.00           H  
ATOM    290  HA  VAL A  19     -47.764  53.044-103.077  1.00  0.00           H  
ATOM    291  HB  VAL A  19     -47.471  51.195-101.557  1.00  0.00           H  
ATOM    292 HG11 VAL A  19     -49.432  49.850-102.289  1.00  0.00           H  
ATOM    293 HG12 VAL A  19     -49.672  51.580-102.469  1.00  0.00           H  
ATOM    294 HG13 VAL A  19     -49.342  50.593-103.877  1.00  0.00           H  
ATOM    295 HG21 VAL A  19     -47.224  48.868-102.288  1.00  0.00           H  
ATOM    296 HG22 VAL A  19     -46.713  49.418-103.880  1.00  0.00           H  
ATOM    297 HG23 VAL A  19     -45.742  49.780-102.453  1.00  0.00           H  
ATOM    298  N   ALA A  20     -44.631  52.086-103.420  1.00 40.39           N  
ANISOU  298  N   ALA A  20     7553   4638   3155    188    -18    384
ATOM    299  CA  ALA A  20     -43.285  52.434-102.979  1.00 46.46           C  
ANISOU  299  CA  ALA A  20     8176   5436   4042    228     50    405
ATOM    300  C   ALA A  20     -42.991  53.882-103.342  1.00 36.49           C  
ANISOU  300  C   ALA A  20     7022   4128   2717    184     20    477
ATOM    301  O   ALA A  20     -42.332  54.611-102.583  1.00 37.76           O  
ANISOU  301  O   ALA A  20     7112   4266   2969    221    -39    503
ATOM    302  CB  ALA A  20     -42.232  51.501-103.604  1.00  0.00           C  
ATOM    303  HB1 ALA A  20     -42.179  51.607-104.689  1.00  0.00           H  
ATOM    304  HB2 ALA A  20     -41.243  51.715-103.197  1.00  0.00           H  
ATOM    305  HB3 ALA A  20     -42.452  50.457-103.379  1.00  0.00           H  
ATOM    306  H   ALA A  20     -44.760  51.428-104.176  1.00  0.00           H  
ATOM    307  HA  ALA A  20     -43.238  52.332-101.895  1.00  0.00           H  
ATOM    308  N   SER A  21     -43.472  54.289-104.511  1.00 39.24           N  
ANISOU  308  N   SER A  21     7557   4457   2897     98     63    507
ATOM    309  CA  SER A  21     -43.335  55.668-104.960  1.00 41.46           C  
ANISOU  309  CA  SER A  21     7977   4685   3091     23     24    593
ATOM    310  C   SER A  21     -44.004  56.633-103.991  1.00 46.01           C  
ANISOU  310  C   SER A  21     8613   5169   3700     66   -219    639
ATOM    311  O   SER A  21     -43.437  57.660-103.639  1.00 46.59           O  
ANISOU  311  O   SER A  21     8703   5179   3822     70   -286    692
ATOM    312  CB  SER A  21     -43.969  55.841-106.353  1.00  0.00           C  
ATOM    313  OG  SER A  21     -43.441  56.942-107.084  1.00  0.00           O  
ATOM    314  HB2 SER A  21     -43.789  54.950-106.956  1.00  0.00           H  
ATOM    315  HB3 SER A  21     -45.053  55.956-106.302  1.00  0.00           H  
ATOM    316  HG  SER A  21     -43.970  57.738-106.908  1.00  0.00           H  
ATOM    317  H   SER A  21     -43.949  53.636-105.116  1.00  0.00           H  
ATOM    318  HA  SER A  21     -42.274  55.913-105.024  1.00  0.00           H  
ATOM    319  N   VAL A  22     -45.222  56.300-103.577  1.00 41.38           N  
ANISOU  319  N   VAL A  22     8059   4569   3095    100   -361    616
ATOM    320  CA  VAL A  22     -45.989  57.153-102.683  1.00 39.43           C  
ANISOU  320  CA  VAL A  22     7846   4244   2893    158   -607    658
ATOM    321  C   VAL A  22     -45.284  57.302-101.333  1.00 35.79           C  
ANISOU  321  C   VAL A  22     7177   3784   2638    287   -654    626
ATOM    322  O   VAL A  22     -45.185  58.403-100.787  1.00 43.22           O  
ANISOU  322  O   VAL A  22     8153   4637   3632    342   -788    667
ATOM    323  CB  VAL A  22     -47.404  56.580-102.459  1.00 39.42           C  
ANISOU  323  CB  VAL A  22     7872   4254   2850    163   -749    634
ATOM    324  CG1 VAL A  22     -48.232  57.265-101.349  1.00 47.55           C  
ANISOU  324  CG1 VAL A  22     8834   5236   3996    264   -999    662
ATOM    325  CG2 VAL A  22     -48.218  56.604-103.770  1.00 44.49           C  
ANISOU  325  CG2 VAL A  22     8690   4878   3336     33   -732    643
ATOM    326  H   VAL A  22     -45.641  55.433-103.884  1.00  0.00           H  
ATOM    327  HA  VAL A  22     -46.082  58.139-103.137  1.00  0.00           H  
ATOM    328  HB  VAL A  22     -47.303  55.531-102.172  1.00  0.00           H  
ATOM    329 HG11 VAL A  22     -49.253  56.881-101.327  1.00  0.00           H  
ATOM    330 HG12 VAL A  22     -47.817  57.094-100.355  1.00  0.00           H  
ATOM    331 HG13 VAL A  22     -48.290  58.343-101.506  1.00  0.00           H  
ATOM    332 HG21 VAL A  22     -49.187  56.120-103.646  1.00  0.00           H  
ATOM    333 HG22 VAL A  22     -48.398  57.626-104.107  1.00  0.00           H  
ATOM    334 HG23 VAL A  22     -47.710  56.088-104.582  1.00  0.00           H  
ATOM    335  N   LEU A  23     -44.798  56.187-100.800  1.00 38.94           N  
ANISOU  335  N   LEU A  23     7375   4275   3144    335   -544    551
ATOM    336  CA  LEU A  23     -44.096  56.198 -99.526  1.00 37.12           C  
ANISOU  336  CA  LEU A  23     6950   4069   3083    446   -558    509
ATOM    337  C   LEU A  23     -42.850  57.083 -99.616  1.00 37.67           C  
ANISOU  337  C   LEU A  23     7053   4085   3177    444   -504    533
ATOM    338  O   LEU A  23     -42.648  57.966 -98.788  1.00 41.77           O  
ANISOU  338  O   LEU A  23     7560   4535   3775    530   -614    531
ATOM    339  CB  LEU A  23     -43.714  54.767 -99.104  1.00  0.00           C  
ATOM    340  CG  LEU A  23     -43.100  54.556 -97.700  1.00  0.00           C  
ATOM    341  CD1 LEU A  23     -41.580  54.797 -97.628  1.00  0.00           C  
ATOM    342  CD2 LEU A  23     -43.892  55.250 -96.580  1.00  0.00           C  
ATOM    343  HB2 LEU A  23     -44.631  54.175 -99.140  1.00  0.00           H  
ATOM    344  HB3 LEU A  23     -43.069  54.319 -99.860  1.00  0.00           H  
ATOM    345  HG  LEU A  23     -43.220  53.494 -97.509  1.00  0.00           H  
ATOM    346 HD11 LEU A  23     -41.073  53.939 -97.183  1.00  0.00           H  
ATOM    347 HD12 LEU A  23     -41.135  54.949 -98.611  1.00  0.00           H  
ATOM    348 HD13 LEU A  23     -41.332  55.664 -97.021  1.00  0.00           H  
ATOM    349 HD21 LEU A  23     -43.707  54.774 -95.617  1.00  0.00           H  
ATOM    350 HD22 LEU A  23     -43.627  56.302 -96.492  1.00  0.00           H  
ATOM    351 HD23 LEU A  23     -44.967  55.202 -96.762  1.00  0.00           H  
ATOM    352  H   LEU A  23     -44.911  55.306-101.280  1.00  0.00           H  
ATOM    353  HA  LEU A  23     -44.761  56.615 -98.770  1.00  0.00           H  
ATOM    354  N   ALA A  24     -42.024  56.856-100.633  1.00 39.00           N  
ANISOU  354  N   ALA A  24     7262   4278   3279    345   -339    552
ATOM    355  CA  ALA A  24     -40.774  57.607-100.784  1.00 39.15           C  
ANISOU  355  CA  ALA A  24     7300   4254   3320    310   -287    580
ATOM    356  C   ALA A  24     -41.043  59.088-101.000  1.00 39.90           C  
ANISOU  356  C   ALA A  24     7594   4211   3354    274   -428    659
ATOM    357  O   ALA A  24     -40.266  59.938-100.569  1.00 43.74           O  
ANISOU  357  O   ALA A  24     8105   4615   3900    291   -479    670
ATOM    358  CB  ALA A  24     -39.954  57.054-101.941  1.00 36.69           C  
ANISOU  358  CB  ALA A  24     6972   4016   2951    201    -88    596
ATOM    359  H   ALA A  24     -42.254  56.154-101.322  1.00  0.00           H  
ATOM    360  HA  ALA A  24     -40.194  57.494 -99.868  1.00  0.00           H  
ATOM    361  HB1 ALA A  24     -39.059  57.640-102.107  1.00  0.00           H  
ATOM    362  HB2 ALA A  24     -39.625  56.038-101.719  1.00  0.00           H  
ATOM    363  HB3 ALA A  24     -40.538  56.996-102.856  1.00  0.00           H  
ATOM    364  N   THR A  25     -42.141  59.399-101.683  1.00 38.71           N  
ANISOU  364  N   THR A  25     7609   4023   3077    216   -501    716
ATOM    365  CA  THR A  25     -42.507  60.789-101.903  1.00 45.32           C  
ANISOU  365  CA  THR A  25     8661   4715   3843    173   -660    810
ATOM    366  C   THR A  25     -42.727  61.500-100.567  1.00 41.40           C  
ANISOU  366  C   THR A  25     8132   4114   3485    335   -866    786
ATOM    367  O   THR A  25     -42.364  62.659-100.407  1.00 42.96           O  
ANISOU  367  O   THR A  25     8454   4167   3700    339   -975    835
ATOM    368  CB  THR A  25     -43.773  60.904-102.785  1.00 46.08           C  
ANISOU  368  CB  THR A  25     8883   4814   3810     82   -706    847
ATOM    369  OG1 THR A  25     -43.619  60.274-104.037  1.00 50.57           O  
ANISOU  369  OG1 THR A  25     9462   5476   4276    -64   -494    849
ATOM    370  CG2 THR A  25     -44.217  62.345-103.086  1.00 51.59           C  
ANISOU  370  CG2 THR A  25     9730   5370   4501     52   -895    917
ATOM    371  H   THR A  25     -42.729  58.667-102.054  1.00  0.00           H  
ATOM    372  HA  THR A  25     -41.683  61.282-102.421  1.00  0.00           H  
ATOM    373  HB  THR A  25     -44.604  60.404-102.286  1.00  0.00           H  
ATOM    374  HG1 THR A  25     -43.513  59.315-103.904  1.00  0.00           H  
ATOM    375 HG21 THR A  25     -45.037  62.365-103.805  1.00  0.00           H  
ATOM    376 HG22 THR A  25     -44.568  62.859-102.191  1.00  0.00           H  
ATOM    377 HG23 THR A  25     -43.393  62.927-103.498  1.00  0.00           H  
ATOM    378  N   THR A  26     -43.321  60.797 -99.610  1.00 37.95           N  
ANISOU  378  N   THR A  26     7525   3746   3149    468   -916    708
ATOM    379  CA  THR A  26     -43.588  61.366 -98.289  1.00 42.57           C  
ANISOU  379  CA  THR A  26     8032   4265   3879    648  -1088    667
ATOM    380  C   THR A  26     -42.401  61.200 -97.321  1.00 42.30           C  
ANISOU  380  C   THR A  26     7830   4262   3980    746   -997    572
ATOM    381  O   THR A  26     -42.284  61.942 -96.346  1.00 47.15           O  
ANISOU  381  O   THR A  26     8425   4790   4701    891  -1112    531
ATOM    382  CB  THR A  26     -44.823  60.689 -97.665  1.00  0.00           C  
ATOM    383  OG1 THR A  26     -44.663  59.305 -97.381  1.00  0.00           O  
ATOM    384  CG2 THR A  26     -46.102  60.864 -98.498  1.00  0.00           C  
ATOM    385  HB  THR A  26     -45.008  61.170 -96.702  1.00  0.00           H  
ATOM    386  HG1 THR A  26     -44.012  58.910 -97.981  1.00  0.00           H  
ATOM    387 HG21 THR A  26     -46.958  60.402 -98.005  1.00  0.00           H  
ATOM    388 HG22 THR A  26     -46.335  61.921 -98.634  1.00  0.00           H  
ATOM    389 HG23 THR A  26     -46.017  60.420 -99.488  1.00  0.00           H  
ATOM    390  H   THR A  26     -43.603  59.843 -99.785  1.00  0.00           H  
ATOM    391  HA  THR A  26     -43.795  62.430 -98.404  1.00  0.00           H  
ATOM    392  N   VAL A  27     -41.528  60.230 -97.577  1.00 44.81           N  
ANISOU  392  N   VAL A  27     8035   4698   4290    675   -796    532
ATOM    393  CA  VAL A  27     -40.473  59.907 -96.609  1.00 47.56           C  
ANISOU  393  CA  VAL A  27     8224   5100   4748    758   -714    441
ATOM    394  C   VAL A  27     -39.078  60.351 -97.033  1.00 56.42           C  
ANISOU  394  C   VAL A  27     9421   6167   5849    669   -633    455
ATOM    395  O   VAL A  27     -38.206  60.547 -96.188  1.00 62.50           O  
ANISOU  395  O   VAL A  27    10134   6919   6693    742   -625    385
ATOM    396  CB  VAL A  27     -40.470  58.397 -96.307  1.00  0.00           C  
ATOM    397  CG1 VAL A  27     -39.219  57.773 -95.653  1.00  0.00           C  
ATOM    398  CG2 VAL A  27     -41.691  58.052 -95.431  1.00  0.00           C  
ATOM    399  HB  VAL A  27     -40.592  57.872 -97.253  1.00  0.00           H  
ATOM    400 HG11 VAL A  27     -39.388  56.730 -95.384  1.00  0.00           H  
ATOM    401 HG12 VAL A  27     -38.376  57.777 -96.339  1.00  0.00           H  
ATOM    402 HG13 VAL A  27     -38.927  58.306 -94.747  1.00  0.00           H  
ATOM    403 HG21 VAL A  27     -41.742  56.989 -95.199  1.00  0.00           H  
ATOM    404 HG22 VAL A  27     -41.658  58.585 -94.481  1.00  0.00           H  
ATOM    405 HG23 VAL A  27     -42.625  58.325 -95.921  1.00  0.00           H  
ATOM    406  H   VAL A  27     -41.589  59.711 -98.442  1.00  0.00           H  
ATOM    407  HA  VAL A  27     -40.712  60.426 -95.681  1.00  0.00           H  
ATOM    408  N   THR A  28     -38.860  60.513 -98.332  1.00 53.28           N  
ANISOU  408  N   THR A  28     9148   5749   5346    505   -572    543
ATOM    409  CA  THR A  28     -37.501  60.691 -98.835  1.00 48.52           C  
ANISOU  409  CA  THR A  28     8565   5139   4730    390   -473    565
ATOM    410  C   THR A  28     -37.256  62.052 -99.469  1.00 46.59           C  
ANISOU  410  C   THR A  28     8543   4733   4424    280   -564    659
ATOM    411  O   THR A  28     -38.179  62.850 -99.629  1.00 47.01           O  
ANISOU  411  O   THR A  28     8758   4674   4431    289   -702    718
ATOM    412  CB  THR A  28     -37.185  59.577 -99.850  1.00  0.00           C  
ATOM    413  OG1 THR A  28     -37.642  59.840-101.143  1.00  0.00           O  
ATOM    414  CG2 THR A  28     -37.598  58.133 -99.498  1.00  0.00           C  
ATOM    415  HB  THR A  28     -36.113  59.539-100.005  1.00  0.00           H  
ATOM    416  HG1 THR A  28     -38.594  60.031-101.073  1.00  0.00           H  
ATOM    417 HG21 THR A  28     -36.818  57.597 -98.990  1.00  0.00           H  
ATOM    418 HG22 THR A  28     -38.468  58.074 -98.853  1.00  0.00           H  
ATOM    419 HG23 THR A  28     -37.768  57.529-100.384  1.00  0.00           H  
ATOM    420  H   THR A  28     -39.636  60.514 -98.978  1.00  0.00           H  
ATOM    421  HA  THR A  28     -36.815  60.584 -97.995  1.00  0.00           H  
ATOM    422  N   VAL A  29     -35.998  62.308 -99.824  1.00 43.06           N  
ANISOU  422  N   VAL A  29     8108   4273   3979    165   -500    681
ATOM    423  CA  VAL A  29     -35.620  63.530-100.536  1.00 40.04           C  
ANISOU  423  CA  VAL A  29     7932   3747   3533     11   -569    786
ATOM    424  C   VAL A  29     -35.078  63.157-101.916  1.00 44.17           C  
ANISOU  424  C   VAL A  29     8420   4392   3972   -197   -396    871
ATOM    425  O   VAL A  29     -34.834  61.984-102.182  1.00 41.33           O  
ANISOU  425  O   VAL A  29     7873   4204   3628   -189   -237    830
ATOM    426  CB  VAL A  29     -34.540  64.324 -99.765  1.00 48.55           C  
ANISOU  426  CB  VAL A  29     9072   4687   4690     27   -665    745
ATOM    427  CG1 VAL A  29     -35.059  64.775 -98.388  1.00 48.04           C  
ANISOU  427  CG1 VAL A  29     9055   4490   4709    251   -831    653
ATOM    428  CG2 VAL A  29     -33.190  63.591 -99.586  1.00 44.69           C  
ANISOU  428  CG2 VAL A  29     8394   4331   4255      4   -534    677
ATOM    429  H   VAL A  29     -35.266  61.648 -99.602  1.00  0.00           H  
ATOM    430  HA  VAL A  29     -36.503  64.158-100.659  1.00  0.00           H  
ATOM    431  HXT VAL A  29     -34.909  63.926-102.655  1.00  0.00           H  
ATOM    432  HB  VAL A  29     -34.337  65.234-100.335  1.00  0.00           H  
ATOM    433 HG11 VAL A  29     -34.336  65.418 -97.884  1.00  0.00           H  
ATOM    434 HG12 VAL A  29     -35.989  65.337 -98.480  1.00  0.00           H  
ATOM    435 HG13 VAL A  29     -35.249  63.925 -97.730  1.00  0.00           H  
ATOM    436 HG21 VAL A  29     -32.486  64.207 -99.026  1.00  0.00           H  
ATOM    437 HG22 VAL A  29     -33.305  62.660 -99.033  1.00  0.00           H  
ATOM    438 HG23 VAL A  29     -32.712  63.359-100.538  1.00  0.00           H  
ATOM    439  N   ASN A  30      -4.218  54.668 -97.611  1.00 59.82           N  
ANISOU  439  N   ASN A  30     8594   7847   6287  -2598  -2437   1161
ATOM    440  CA  ASN A  30      -3.515  54.146 -96.440  1.00 76.26           C  
ANISOU  440  CA  ASN A  30    10886   9923   8167  -2605  -2590   1090
ATOM    441  C   ASN A  30      -4.468  53.732 -95.321  1.00 72.88           C  
ANISOU  441  C   ASN A  30    10662   9447   7581  -2359  -2403    938
ATOM    442  O   ASN A  30      -4.032  53.351 -94.235  1.00 72.94           O  
ANISOU  442  O   ASN A  30    10877   9450   7386  -2351  -2483    857
ATOM    443  CB  ASN A  30      -2.516  55.179 -95.904  1.00 77.57           C  
ANISOU  443  CB  ASN A  30    11339   9952   8182  -2854  -2825   1011
ATOM    444  CG  ASN A  30      -1.241  55.370 -96.735  1.00116.65           C  
ANISOU  444  CG  ASN A  30    16087  14978  13258  -3136  -3073   1176
ATOM    445  OD1 ASN A  30      -1.015  54.703 -97.741  1.00112.06           O  
ANISOU  445  OD1 ASN A  30    15126  14567  12884  -3131  -3063   1349
ATOM    446  ND2 ASN A  30      -0.377  56.291 -96.322  1.00158.42           N  
ANISOU  446  ND2 ASN A  30    21626  20140  18426  -3382  -3299   1117
ATOM    447  H11 ASN A  30      -3.547  54.927 -98.320  1.00  0.00           H  
ATOM    448  H22 ASN A  30      -4.837  53.957 -97.977  1.00  0.00           H  
ATOM    449  HA  ASN A  30      -2.954  53.264 -96.748  1.00  0.00           H  
ATOM    450  HB3 ASN A  30      -2.175  54.899 -94.906  1.00  0.00           H  
ATOM    451  HB2 ASN A  30      -3.011  56.145 -95.790  1.00  0.00           H  
ATOM    452 HD22 ASN A  30       0.476  56.452 -96.838  1.00  0.00           H  
ATOM    453 HD21 ASN A  30      -0.558  56.844 -95.498  1.00  0.00           H  
ATOM    454  N   VAL A  31      -5.768  53.795 -95.588  1.00 63.21           N  
ANISOU  454  N   VAL A  31     9374   8201   6442  -2169  -2154    904
ATOM    455  CA  VAL A  31      -6.759  53.517 -94.558  1.00 60.40           C  
ANISOU  455  CA  VAL A  31     9191   7804   5956  -1948  -1972    761
ATOM    456  C   VAL A  31      -7.277  52.090 -94.614  1.00 61.98           C  
ANISOU  456  C   VAL A  31     9196   8144   6209  -1771  -1856    839
ATOM    457  O   VAL A  31      -7.768  51.646 -95.651  1.00 62.12           O  
ANISOU  457  O   VAL A  31     8950   8235   6419  -1699  -1760    951
ATOM    458  CB  VAL A  31      -7.967  54.463 -94.677  1.00 56.81           C  
ANISOU  458  CB  VAL A  31     8818   7223   5546  -1840  -1785    667
ATOM    459  CG1 VAL A  31      -8.877  54.424 -93.432  1.00 51.38           C  
ANISOU  459  CG1 VAL A  31     8193   6543   4787  -1588  -1575    562
ATOM    460  CG2 VAL A  31      -7.553  55.930 -94.923  1.00 57.63           C  
ANISOU  460  CG2 VAL A  31     9210   7138   5548  -1971  -1894    546
ATOM    461  H   VAL A  31      -6.081  54.038 -96.517  1.00  0.00           H  
ATOM    462  HA  VAL A  31      -6.294  53.675 -93.585  1.00  0.00           H  
ATOM    463  HB  VAL A  31      -8.576  54.156 -95.531  1.00  0.00           H  
ATOM    464 HG11 VAL A  31      -9.786  55.007 -93.587  1.00  0.00           H  
ATOM    465 HG12 VAL A  31      -9.181  53.414 -93.175  1.00  0.00           H  
ATOM    466 HG13 VAL A  31      -8.367  54.832 -92.559  1.00  0.00           H  
ATOM    467 HG21 VAL A  31      -8.421  56.591 -94.927  1.00  0.00           H  
ATOM    468 HG22 VAL A  31      -6.870  56.285 -94.151  1.00  0.00           H  
ATOM    469 HG23 VAL A  31      -7.059  56.059 -95.887  1.00  0.00           H  
ATOM    470  N   THR A  32      -7.167  51.379 -93.492  1.00 50.57           N  
ANISOU  470  N   THR A  32     7898   6732   4584  -1705  -1862    777
ATOM    471  CA  THR A  32      -7.876  50.116 -93.319  1.00 55.84           C  
ANISOU  471  CA  THR A  32     8450   7495   5270  -1528  -1728    824
ATOM    472  C   THR A  32      -8.963  50.281 -92.257  1.00 53.23           C  
ANISOU  472  C   THR A  32     8306   7114   4807  -1368  -1528    660
ATOM    473  O   THR A  32      -8.767  50.969 -91.257  1.00 44.18           O  
ANISOU  473  O   THR A  32     7413   5898   3477  -1395  -1542    508
ATOM    474  CB  THR A  32      -6.932  48.982 -92.913  1.00 63.81           C  
ANISOU  474  CB  THR A  32     9451   8608   6186  -1589  -1892    920
ATOM    475  OG1 THR A  32      -7.609  47.736 -92.849  1.00101.22           O  
ANISOU  475  OG1 THR A  32    14491  13318  10651  -1653  -1953    791
ATOM    476  CG2 THR A  32      -6.177  49.158 -91.582  1.00 56.28           C  
ANISOU  476  CG2 THR A  32     8312   7708   5364  -1754  -2124   1077
ATOM    477  H   THR A  32      -6.584  51.714 -92.739  1.00  0.00           H  
ATOM    478  HA  THR A  32      -8.351  49.851 -94.264  1.00  0.00           H  
ATOM    479  HB  THR A  32      -6.186  48.885 -93.704  1.00  0.00           H  
ATOM    480  HG1 THR A  32      -8.148  47.646 -93.648  1.00  0.00           H  
ATOM    481 HG21 THR A  32      -5.470  48.342 -91.429  1.00  0.00           H  
ATOM    482 HG22 THR A  32      -5.605  50.086 -91.568  1.00  0.00           H  
ATOM    483 HG23 THR A  32      -6.848  49.166 -90.723  1.00  0.00           H  
ATOM    484  N   VAL A  33     -10.109  49.645 -92.484  1.00 49.53           N  
ANISOU  484  N   VAL A  33     7704   6682   4433  -1198  -1345    686
ATOM    485  CA  VAL A  33     -11.261  49.785 -91.600  1.00 54.39           C  
ANISOU  485  CA  VAL A  33     8439   7266   4961  -1042  -1152    547
ATOM    486  C   VAL A  33     -11.927  48.441 -91.363  1.00 53.40           C  
ANISOU  486  C   VAL A  33     8212   7237   4842   -925  -1045    611
ATOM    487  O   VAL A  33     -12.056  47.635 -92.282  1.00 49.80           O  
ANISOU  487  O   VAL A  33     7554   6826   4543   -895  -1050    749
ATOM    488  CB  VAL A  33     -12.293  50.747 -92.218  1.00  0.00           C  
ATOM    489  CG1 VAL A  33     -13.645  50.859 -91.477  1.00  0.00           C  
ATOM    490  CG2 VAL A  33     -11.717  52.164 -92.382  1.00  0.00           C  
ATOM    491  HB  VAL A  33     -12.534  50.383 -93.216  1.00  0.00           H  
ATOM    492 HG11 VAL A  33     -14.289  51.606 -91.941  1.00  0.00           H  
ATOM    493 HG12 VAL A  33     -14.213  49.929 -91.502  1.00  0.00           H  
ATOM    494 HG13 VAL A  33     -13.508  51.142 -90.434  1.00  0.00           H  
ATOM    495 HG21 VAL A  33     -12.469  52.866 -92.732  1.00  0.00           H  
ATOM    496 HG22 VAL A  33     -11.316  52.548 -91.443  1.00  0.00           H  
ATOM    497 HG23 VAL A  33     -10.921  52.176 -93.119  1.00  0.00           H  
ATOM    498  H   VAL A  33     -10.201  49.041 -93.288  1.00  0.00           H  
ATOM    499  HA  VAL A  33     -10.927  50.189 -90.644  1.00  0.00           H  
ATOM    500  N   THR A  34     -12.356  48.211 -90.127  1.00 42.02           N  
ANISOU  500  N   THR A  34     6911   5826   3230   -859   -945    507
ATOM    501  CA  THR A  34     -13.063  46.984 -89.784  1.00 47.04           C  
ANISOU  501  CA  THR A  34     7472   6545   3854   -770   -839    564
ATOM    502  C   THR A  34     -14.561  47.155 -90.008  1.00 45.64           C  
ANISOU  502  C   THR A  34     7213   6335   3794   -618   -650    516
ATOM    503  O   THR A  34     -15.123  48.219 -89.725  1.00 45.16           O  
ANISOU  503  O   THR A  34     7232   6205   3721   -558   -570    384
ATOM    504  CB  THR A  34     -12.782  46.585 -88.323  1.00  0.00           C  
ATOM    505  OG1 THR A  34     -13.308  45.303 -88.013  1.00  0.00           O  
ATOM    506  CG2 THR A  34     -13.284  47.564 -87.244  1.00  0.00           C  
ATOM    507  HB  THR A  34     -11.700  46.500 -88.213  1.00  0.00           H  
ATOM    508  HG1 THR A  34     -14.272  45.348 -87.984  1.00  0.00           H  
ATOM    509 HG21 THR A  34     -12.949  47.251 -86.254  1.00  0.00           H  
ATOM    510 HG22 THR A  34     -12.900  48.571 -87.409  1.00  0.00           H  
ATOM    511 HG23 THR A  34     -14.372  47.627 -87.211  1.00  0.00           H  
ATOM    512  H   THR A  34     -12.195  48.894 -89.401  1.00  0.00           H  
ATOM    513  HA  THR A  34     -12.706  46.186 -90.434  1.00  0.00           H  
ATOM    514  N   PHE A  35     -15.196  46.113 -90.535  1.00 43.92           N  
ANISOU  514  N   PHE A  35     6846   6151   3690   -554   -597    625
ATOM    515  CA  PHE A  35     -16.640  46.126 -90.779  1.00 33.77           C  
ANISOU  515  CA  PHE A  35     5486   4838   2508   -423   -435    592
ATOM    516  C   PHE A  35     -17.296  44.935 -90.095  1.00 37.05           C  
ANISOU  516  C   PHE A  35     5886   5325   2865   -381   -354    628
ATOM    517  O   PHE A  35     -16.631  43.952 -89.758  1.00 39.78           O  
ANISOU  517  O   PHE A  35     6250   5731   3134   -450   -432    719
ATOM    518  CB  PHE A  35     -16.930  46.061 -92.276  1.00 40.04           C  
ANISOU  518  CB  PHE A  35     6115   5586   3512   -389   -439    684
ATOM    519  CG  PHE A  35     -16.680  47.333 -93.076  1.00 45.20           C  
ANISOU  519  CG  PHE A  35     6770   6169   4234   -429   -471    647
ATOM    520  CD1 PHE A  35     -15.365  47.745 -93.386  1.00 37.25           C  
ANISOU  520  CD1 PHE A  35     5763   5094   3295   -355   -363    584
ATOM    521  CD2 PHE A  35     -17.758  48.173 -93.432  1.00 42.28           C  
ANISOU  521  CD2 PHE A  35     6412   5799   3855   -559   -623    687
ATOM    522  CE1 PHE A  35     -15.150  48.940 -94.061  1.00 43.95           C  
ANISOU  522  CE1 PHE A  35     6632   5870   4196   -414   -399    567
ATOM    523  CE2 PHE A  35     -17.520  49.355 -94.121  1.00 53.96           C  
ANISOU  523  CE2 PHE A  35     7897   7210   5395   -625   -658    666
ATOM    524  CZ  PHE A  35     -16.223  49.739 -94.432  1.00 52.37           C  
ANISOU  524  CZ  PHE A  35     7706   6936   5256   -555   -542    609
ATOM    525  H   PHE A  35     -14.682  45.279 -90.780  1.00  0.00           H  
ATOM    526  HA  PHE A  35     -17.062  47.046 -90.374  1.00  0.00           H  
ATOM    527  HB3 PHE A  35     -17.960  45.748 -92.465  1.00  0.00           H  
ATOM    528  HB2 PHE A  35     -16.312  45.292 -92.706  1.00  0.00           H  
ATOM    529  HD1 PHE A  35     -14.522  47.132 -93.096  1.00  0.00           H  
ATOM    530  HD2 PHE A  35     -18.777  47.897 -93.191  1.00  0.00           H  
ATOM    531  HE1 PHE A  35     -14.147  49.252 -94.303  1.00  0.00           H  
ATOM    532  HE2 PHE A  35     -18.349  49.980 -94.417  1.00  0.00           H  
ATOM    533  HZ  PHE A  35     -16.052  50.663 -94.967  1.00  0.00           H  
ATOM    534  N   ASP A  36     -18.600  45.030 -89.881  1.00 41.28           N  
ANISOU  534  N   ASP A  36     6396   5853   3437   -281   -211    565
ATOM    535  CA  ASP A  36     -19.367  43.896 -89.384  1.00 54.91           C  
ANISOU  535  CA  ASP A  36     8088   7638   5139   -256   -135    613
ATOM    536  C   ASP A  36     -20.812  44.004 -89.845  1.00 46.62           C  
ANISOU  536  C   ASP A  36     6957   6542   4216   -151    -24    586
ATOM    537  O   ASP A  36     -21.646  44.616 -89.172  1.00 44.12           O  
ANISOU  537  O   ASP A  36     6663   6239   3861    -92     75    477
ATOM    538  CB  ASP A  36     -19.287  43.793 -87.850  1.00  0.00           C  
ATOM    539  CG  ASP A  36     -17.989  43.322 -87.200  1.00  0.00           C  
ATOM    540  OD1 ASP A  36     -17.535  42.224 -87.582  1.00  0.00           O1-
ATOM    541  OD2 ASP A  36     -17.537  43.997 -86.251  1.00  0.00           O  
ATOM    542  HB2 ASP A  36     -19.520  44.775 -87.435  1.00  0.00           H  
ATOM    543  HB3 ASP A  36     -20.076  43.142 -87.468  1.00  0.00           H  
ATOM    544  H   ASP A  36     -19.080  45.900 -90.062  1.00  0.00           H  
ATOM    545  HA  ASP A  36     -18.942  42.986 -89.809  1.00  0.00           H  
ATOM    546  N   TRP A  37     -21.092  43.407 -91.002  1.00 38.24           N  
ANISOU  546  N   TRP A  37     5801   5424   3304   -122    -47    682
ATOM    547  CA  TRP A  37     -22.417  43.463 -91.620  1.00 36.50           C  
ANISOU  547  CA  TRP A  37     5521   5149   3199    -33     41    662
ATOM    548  C   TRP A  37     -23.503  42.874 -90.717  1.00 38.43           C  
ANISOU  548  C   TRP A  37     5771   5440   3391    -16    127    640
ATOM    549  O   TRP A  37     -24.684  43.133 -90.924  1.00 35.85           O  
ANISOU  549  O   TRP A  37     5416   5081   3125     49    196    595
ATOM    550  CB  TRP A  37     -22.410  42.683 -92.948  1.00  0.00           C  
ATOM    551  CG  TRP A  37     -22.372  41.173 -92.837  1.00  0.00           C  
ATOM    552  CD1 TRP A  37     -21.523  40.431 -92.081  1.00  0.00           C  
ATOM    553  CD2 TRP A  37     -23.278  40.210 -93.450  1.00  0.00           C  
ATOM    554  NE1 TRP A  37     -21.907  39.107 -92.105  1.00  0.00           N  
ATOM    555  CE2 TRP A  37     -23.012  38.918 -92.904  1.00  0.00           C  
ATOM    556  CE3 TRP A  37     -24.334  40.306 -94.382  1.00  0.00           C  
ATOM    557  CZ2 TRP A  37     -23.806  37.799 -93.202  1.00  0.00           C  
ATOM    558  CZ3 TRP A  37     -25.122  39.188 -94.710  1.00  0.00           C  
ATOM    559  CH2 TRP A  37     -24.876  37.941 -94.102  1.00  0.00           C  
ATOM    560  HB2 TRP A  37     -23.328  42.923 -93.484  1.00  0.00           H  
ATOM    561  HB3 TRP A  37     -21.583  43.020 -93.573  1.00  0.00           H  
ATOM    562  HD1 TRP A  37     -20.711  40.824 -91.488  1.00  0.00           H  
ATOM    563  HE1 TRP A  37     -21.420  38.383 -91.590  1.00  0.00           H  
ATOM    564  HE3 TRP A  37     -24.555  41.263 -94.830  1.00  0.00           H  
ATOM    565  HZ2 TRP A  37     -23.603  36.842 -92.748  1.00  0.00           H  
ATOM    566  HZ3 TRP A  37     -25.931  39.307 -95.413  1.00  0.00           H  
ATOM    567  HH2 TRP A  37     -25.499  37.088 -94.324  1.00  0.00           H  
ATOM    568  H   TRP A  37     -20.375  42.889 -91.489  1.00  0.00           H  
ATOM    569  HA  TRP A  37     -22.662  44.505 -91.829  1.00  0.00           H  
ATOM    570  N   CYS A  38     -23.102  42.078 -89.730  1.00 42.53           N  
ANISOU  570  N   CYS A  38     6326   6041   3790    -89    116    680
ATOM    571  CA  CYS A  38     -24.057  41.402 -88.856  1.00 34.55           C  
ANISOU  571  CA  CYS A  38     5305   5095   2727   -107    196    682
ATOM    572  C   CYS A  38     -24.418  42.263 -87.643  1.00 47.26           C  
ANISOU  572  C   CYS A  38     6930   6800   4227    -85    296    549
ATOM    573  O   CYS A  38     -25.324  41.934 -86.881  1.00 42.97           O  
ANISOU  573  O   CYS A  38     6343   6331   3651    -91    380    531
ATOM    574  CB  CYS A  38     -23.490  40.037 -88.423  1.00  0.00           C  
ATOM    575  SG  CYS A  38     -21.797  40.208 -87.756  1.00  0.00           S  
ATOM    576  HB2 CYS A  38     -24.130  39.565 -87.675  1.00  0.00           H  
ATOM    577  HB3 CYS A  38     -23.456  39.362 -89.278  1.00  0.00           H  
ATOM    578  HG  CYS A  38     -21.756  39.007 -87.161  1.00  0.00           H  
ATOM    579  H   CYS A  38     -22.116  41.929 -89.571  1.00  0.00           H  
ATOM    580  HA  CYS A  38     -24.969  41.224 -89.426  1.00  0.00           H  
ATOM    581  N   ALA A  39     -23.699  43.365 -87.467  1.00 43.12           N  
ANISOU  581  N   ALA A  39     6463   6270   3650    -59    281    454
ATOM    582  CA  ALA A  39     -23.998  44.318 -86.408  1.00 41.35           C  
ANISOU  582  CA  ALA A  39     6262   6109   3340     -1    370    305
ATOM    583  C   ALA A  39     -23.939  45.710 -87.013  1.00 41.91           C  
ANISOU  583  C   ALA A  39     6371   6065   3487     84    335    215
ATOM    584  O   ALA A  39     -22.996  46.476 -86.805  1.00 38.95           O  
ANISOU  584  O   ALA A  39     6092   5665   3040     72    290    147
ATOM    585  CB  ALA A  39     -23.011  44.165 -85.235  1.00  0.00           C  
ATOM    586  HB1 ALA A  39     -23.213  44.897 -84.453  1.00  0.00           H  
ATOM    587  HB2 ALA A  39     -23.088  43.174 -84.788  1.00  0.00           H  
ATOM    588  HB3 ALA A  39     -21.978  44.303 -85.560  1.00  0.00           H  
ATOM    589  H   ALA A  39     -22.919  43.561 -88.078  1.00  0.00           H  
ATOM    590  HA  ALA A  39     -25.009  44.134 -86.044  1.00  0.00           H  
ATOM    591  N   ASP A  40     -24.961  46.011 -87.799  1.00 35.62           N  
ANISOU  591  N   ASP A  40     5515   5191   2829    153    345    222
ATOM    592  CA  ASP A  40     -24.982  47.211 -88.613  1.00 40.33           C  
ANISOU  592  CA  ASP A  40     6152   5664   3507    208    299    177
ATOM    593  C   ASP A  40     -26.333  47.891 -88.463  1.00 37.74           C  
ANISOU  593  C   ASP A  40     5790   5307   3243    318    351    104
ATOM    594  O   ASP A  40     -27.325  47.454 -89.048  1.00 42.07           O  
ANISOU  594  O   ASP A  40     6271   5837   3876    334    366    159
ATOM    595  CB  ASP A  40     -24.719  46.842 -90.084  1.00  0.00           C  
ATOM    596  CG  ASP A  40     -24.757  48.045 -91.041  1.00  0.00           C  
ATOM    597  OD1 ASP A  40     -24.498  49.177 -90.569  1.00  0.00           O1-
ATOM    598  OD2 ASP A  40     -25.032  47.805 -92.234  1.00  0.00           O  
ATOM    599  HB2 ASP A  40     -23.740  46.368 -90.178  1.00  0.00           H  
ATOM    600  HB3 ASP A  40     -25.462  46.114 -90.415  1.00  0.00           H  
ATOM    601  H   ASP A  40     -25.761  45.396 -87.845  1.00  0.00           H  
ATOM    602  HA  ASP A  40     -24.201  47.890 -88.270  1.00  0.00           H  
ATOM    603  N   ASP A  41     -26.373  48.944 -87.655  1.00 36.73           N  
ANISOU  603  N   ASP A  41     5715   5168   3072    398    369    -23
ATOM    604  CA  ASP A  41     -27.627  49.629 -87.360  1.00 46.26           C  
ANISOU  604  CA  ASP A  41     6882   6353   4343    520    400    -95
ATOM    605  C   ASP A  41     -28.361  50.188 -88.591  1.00 44.74           C  
ANISOU  605  C   ASP A  41     6705   6030   4265    544    342    -47
ATOM    606  O   ASP A  41     -29.563  50.473 -88.522  1.00 49.70           O  
ANISOU  606  O   ASP A  41     7286   6646   4953    624    349    -68
ATOM    607  CB  ASP A  41     -27.394  50.754 -86.334  1.00  0.00           C  
ATOM    608  CG  ASP A  41     -26.474  50.417 -85.155  1.00  0.00           C  
ATOM    609  OD1 ASP A  41     -27.008  50.265 -84.038  1.00  0.00           O1-
ATOM    610  OD2 ASP A  41     -25.241  50.388 -85.369  1.00  0.00           O  
ATOM    611  HB2 ASP A  41     -27.001  51.651 -86.817  1.00  0.00           H  
ATOM    612  HB3 ASP A  41     -28.358  51.072 -85.932  1.00  0.00           H  
ATOM    613  H   ASP A  41     -25.523  49.287 -87.230  1.00  0.00           H  
ATOM    614  HA  ASP A  41     -28.290  48.900 -86.893  1.00  0.00           H  
ATOM    615  N   MET A  42     -27.658  50.351 -89.712  1.00 38.38           N  
ANISOU  615  N   MET A  42     5959   5138   3485    469    284     21
ATOM    616  CA  MET A  42     -28.320  50.785 -90.943  1.00 37.21           C  
ANISOU  616  CA  MET A  42     5827   4890   3422    471    253     76
ATOM    617  C   MET A  42     -29.399  49.777 -91.307  1.00 43.25           C  
ANISOU  617  C   MET A  42     6499   5701   4232    473    294    138
ATOM    618  O   MET A  42     -30.416  50.127 -91.909  1.00 36.93           O  
ANISOU  618  O   MET A  42     5709   4842   3480    507    282    150
ATOM    619  CB  MET A  42     -27.341  50.877 -92.115  1.00 39.54           C  
ANISOU  619  CB  MET A  42     6158   5130   3737    371    211    154
ATOM    620  CG  MET A  42     -26.152  51.830 -91.875  1.00 42.21           C  
ANISOU  620  CG  MET A  42     6591   5422   4025    323    149    111
ATOM    621  SD  MET A  42     -24.879  51.838 -93.170  1.00 41.74           S  
ANISOU  621  SD  MET A  42     6516   5335   4008    184     98    224
ATOM    622  CE  MET A  42     -25.708  52.772 -94.480  1.00 32.28           C  
ANISOU  622  CE  MET A  42     5362   4025   2876    187    100    257
ATOM    623  H   MET A  42     -26.663  50.175 -89.715  1.00  0.00           H  
ATOM    624  HA  MET A  42     -28.780  51.761 -90.780  1.00  0.00           H  
ATOM    625  HB3 MET A  42     -27.880  51.202 -93.007  1.00  0.00           H  
ATOM    626  HB2 MET A  42     -26.947  49.887 -92.356  1.00  0.00           H  
ATOM    627  HG3 MET A  42     -25.642  51.560 -90.951  1.00  0.00           H  
ATOM    628  HG2 MET A  42     -26.509  52.849 -91.731  1.00  0.00           H  
ATOM    629  HE1 MET A  42     -25.050  52.838 -95.345  1.00  0.00           H  
ATOM    630  HE2 MET A  42     -26.634  52.285 -94.785  1.00  0.00           H  
ATOM    631  HE3 MET A  42     -25.931  53.785 -94.147  1.00  0.00           H  
ATOM    632  N   VAL A  43     -29.153  48.517 -90.954  1.00 46.10           N  
ANISOU  632  N   VAL A  43     6791   6159   4568    424    331    182
ATOM    633  CA  VAL A  43     -30.074  47.433 -91.264  1.00 40.15           C  
ANISOU  633  CA  VAL A  43     5969   5432   3853    408    357    243
ATOM    634  C   VAL A  43     -31.374  47.606 -90.480  1.00 43.68           C  
ANISOU  634  C   VAL A  43     6366   5920   4311    470    374    190
ATOM    635  O   VAL A  43     -32.460  47.457 -91.038  1.00 37.05           O  
ANISOU  635  O   VAL A  43     5516   5041   3519    480    360    214
ATOM    636  CB  VAL A  43     -29.429  46.057 -90.964  1.00 43.38           C  
ANISOU  636  CB  VAL A  43     6336   5918   4229    331    372    312
ATOM    637  CG1 VAL A  43     -30.372  44.835 -91.010  1.00 44.78           C  
ANISOU  637  CG1 VAL A  43     6462   6116   4438    309    391    363
ATOM    638  CG2 VAL A  43     -28.201  45.816 -91.861  1.00 36.80           C  
ANISOU  638  CG2 VAL A  43     5524   5039   3419    282    334    383
ATOM    639  H   VAL A  43     -28.305  48.288 -90.455  1.00  0.00           H  
ATOM    640  HA  VAL A  43     -30.309  47.476 -92.328  1.00  0.00           H  
ATOM    641  HB  VAL A  43     -29.079  46.084 -89.935  1.00  0.00           H  
ATOM    642 HG11 VAL A  43     -29.840  43.933 -90.714  1.00  0.00           H  
ATOM    643 HG12 VAL A  43     -31.213  44.925 -90.323  1.00  0.00           H  
ATOM    644 HG13 VAL A  43     -30.775  44.671 -92.006  1.00  0.00           H  
ATOM    645 HG21 VAL A  43     -27.604  44.990 -91.483  1.00  0.00           H  
ATOM    646 HG22 VAL A  43     -28.490  45.592 -92.889  1.00  0.00           H  
ATOM    647 HG23 VAL A  43     -27.534  46.678 -91.890  1.00  0.00           H  
ATOM    648  N   ALA A  44     -31.257  47.934 -89.195  1.00 37.35           N  
ANISOU  648  N   ALA A  44     5529   5201   3460    512    404    114
ATOM    649  CA  ALA A  44     -32.423  48.182 -88.346  1.00 46.38           C  
ANISOU  649  CA  ALA A  44     6588   6406   4628    585    421     57
ATOM    650  C   ALA A  44     -33.317  49.285 -88.922  1.00 48.78           C  
ANISOU  650  C   ALA A  44     6935   6598   5000    671    353     29
ATOM    651  O   ALA A  44     -34.539  49.203 -88.859  1.00 43.73           O  
ANISOU  651  O   ALA A  44     6233   5974   4408    698    329     36
ATOM    652  CB  ALA A  44     -31.991  48.612 -86.932  1.00  0.00           C  
ATOM    653  HB1 ALA A  44     -31.434  49.549 -86.936  1.00  0.00           H  
ATOM    654  HB2 ALA A  44     -32.859  48.751 -86.285  1.00  0.00           H  
ATOM    655  HB3 ALA A  44     -31.361  47.853 -86.467  1.00  0.00           H  
ATOM    656  H   ALA A  44     -30.341  48.020 -88.777  1.00  0.00           H  
ATOM    657  HA  ALA A  44     -33.004  47.262 -88.272  1.00  0.00           H  
ATOM    658  N   THR A  45     -32.698  50.333 -89.451  1.00 37.15           N  
ANISOU  658  N   THR A  45     5579   5011   3526    702    309      4
ATOM    659  CA  THR A  45     -33.446  51.474 -89.969  1.00 35.06           C  
ANISOU  659  CA  THR A  45     5386   4627   3309    772    233    -11
ATOM    660  C   THR A  45     -34.144  51.131 -91.274  1.00 32.75           C  
ANISOU  660  C   THR A  45     5130   4274   3040    708    207     77
ATOM    661  O   THR A  45     -35.291  51.534 -91.502  1.00 35.89           O  
ANISOU  661  O   THR A  45     5541   4629   3468    749    150     82
ATOM    662  CB  THR A  45     -32.509  52.682 -90.160  1.00  0.00           C  
ATOM    663  OG1 THR A  45     -31.783  52.924 -88.961  1.00  0.00           O  
ATOM    664  CG2 THR A  45     -33.198  53.996 -90.565  1.00  0.00           C  
ATOM    665  HB  THR A  45     -31.773  52.442 -90.931  1.00  0.00           H  
ATOM    666  HG1 THR A  45     -31.191  52.181 -88.785  1.00  0.00           H  
ATOM    667 HG21 THR A  45     -32.478  54.813 -90.624  1.00  0.00           H  
ATOM    668 HG22 THR A  45     -33.677  53.919 -91.542  1.00  0.00           H  
ATOM    669 HG23 THR A  45     -33.964  54.280 -89.842  1.00  0.00           H  
ATOM    670  H   THR A  45     -31.689  50.352 -89.501  1.00  0.00           H  
ATOM    671  HA  THR A  45     -34.206  51.744 -89.236  1.00  0.00           H  
ATOM    672  N   MET A  46     -33.467  50.382 -92.137  1.00 36.24           N  
ANISOU  672  N   MET A  46     5589   4713   3465    614    245    143
ATOM    673  CA  MET A  46     -34.135  49.928 -93.341  1.00 33.32           C  
ANISOU  673  CA  MET A  46     5250   4299   3110    567    245    207
ATOM    674  C   MET A  46     -35.350  49.078 -92.961  1.00 36.27           C  
ANISOU  674  C   MET A  46     5552   4727   3500    569    240    213
ATOM    675  O   MET A  46     -36.441  49.251 -93.514  1.00 34.67           O  
ANISOU  675  O   MET A  46     5393   4476   3304    574    196    225
ATOM    676  CB  MET A  46     -33.197  49.143 -94.255  1.00 32.54           C  
ANISOU  676  CB  MET A  46     5152   4201   3009    492    296    267
ATOM    677  CG  MET A  46     -33.869  48.618 -95.539  1.00 32.59           C  
ANISOU  677  CG  MET A  46     5207   4153   3024    466    314    311
ATOM    678  SD  MET A  46     -32.723  48.202 -96.881  1.00 39.71           S  
ANISOU  678  SD  MET A  46     6089   5053   3947    414    379    371
ATOM    679  CE  MET A  46     -33.927  47.921 -98.205  1.00 42.59           C  
ANISOU  679  CE  MET A  46     6499   5382   4301    378    364    378
ATOM    680  H   MET A  46     -32.504  50.139 -91.948  1.00  0.00           H  
ATOM    681  HA  MET A  46     -34.489  50.804 -93.886  1.00  0.00           H  
ATOM    682  HB3 MET A  46     -32.767  48.298 -93.715  1.00  0.00           H  
ATOM    683  HB2 MET A  46     -32.354  49.779 -94.531  1.00  0.00           H  
ATOM    684  HG3 MET A  46     -34.565  49.365 -95.919  1.00  0.00           H  
ATOM    685  HG2 MET A  46     -34.466  47.732 -95.317  1.00  0.00           H  
ATOM    686  HE1 MET A  46     -33.461  47.399 -99.039  1.00  0.00           H  
ATOM    687  HE2 MET A  46     -34.760  47.315 -97.848  1.00  0.00           H  
ATOM    688  HE3 MET A  46     -34.316  48.871 -98.567  1.00  0.00           H  
ATOM    689  N   ASN A  47     -35.160  48.168 -92.012  1.00 34.66           N  
ANISOU  689  N   ASN A  47     5247   4627   3294    548    277    210
ATOM    690  CA  ASN A  47     -36.236  47.276 -91.588  1.00 46.01           C  
ANISOU  690  CA  ASN A  47     6607   6124   4749    516    268    228
ATOM    691  C   ASN A  47     -37.460  48.077 -91.147  1.00 44.49           C  
ANISOU  691  C   ASN A  47     6382   5935   4586    584    200    188
ATOM    692  O   ASN A  47     -38.571  47.776 -91.562  1.00 36.69           O  
ANISOU  692  O   ASN A  47     5405   4921   3613    554    147    213
ATOM    693  CB  ASN A  47     -35.768  46.353 -90.447  1.00  0.00           C  
ATOM    694  CG  ASN A  47     -36.593  45.071 -90.378  1.00  0.00           C  
ATOM    695  OD1 ASN A  47     -36.634  44.310 -91.338  1.00  0.00           O  
ATOM    696  ND2 ASN A  47     -37.228  44.792 -89.247  1.00  0.00           N  
ATOM    697  HB2 ASN A  47     -34.748  46.024 -90.651  1.00  0.00           H  
ATOM    698  HB3 ASN A  47     -35.730  46.867 -89.486  1.00  0.00           H  
ATOM    699 HD22 ASN A  47     -37.788  43.956 -89.189  1.00  0.00           H  
ATOM    700 HD21 ASN A  47     -37.199  45.417 -88.457  1.00  0.00           H  
ATOM    701  H   ASN A  47     -34.256  48.082 -91.568  1.00  0.00           H  
ATOM    702  HA  ASN A  47     -36.522  46.654 -92.436  1.00  0.00           H  
ATOM    703  N   THR A  48     -37.252  49.085 -90.302  1.00 32.63           N  
ANISOU  703  N   THR A  48     4845   4459   3096    679    190    122
ATOM    704  CA  THR A  48     -38.350  49.901 -89.798  1.00 43.93           C  
ANISOU  704  CA  THR A  48     6225   5892   4574    771    110     83
ATOM    705  C   THR A  48     -39.096  50.582 -90.939  1.00 44.95           C  
ANISOU  705  C   THR A  48     6489   5885   4703    776     13    116
ATOM    706  O   THR A  48     -40.327  50.648 -90.932  1.00 38.97           O  
ANISOU  706  O   THR A  48     5704   5128   3974    785    -74    130
ATOM    707  CB  THR A  48     -37.832  50.980 -88.829  1.00  0.00           C  
ATOM    708  OG1 THR A  48     -37.057  50.364 -87.808  1.00  0.00           O  
ATOM    709  CG2 THR A  48     -38.924  51.813 -88.136  1.00  0.00           C  
ATOM    710  HB  THR A  48     -37.168  51.665 -89.364  1.00  0.00           H  
ATOM    711  HG1 THR A  48     -36.242  49.994 -88.182  1.00  0.00           H  
ATOM    712 HG21 THR A  48     -38.488  52.500 -87.409  1.00  0.00           H  
ATOM    713 HG22 THR A  48     -39.489  52.419 -88.845  1.00  0.00           H  
ATOM    714 HG23 THR A  48     -39.631  51.175 -87.606  1.00  0.00           H  
ATOM    715  H   THR A  48     -36.314  49.301 -89.993  1.00  0.00           H  
ATOM    716  HA  THR A  48     -39.046  49.256 -89.263  1.00  0.00           H  
ATOM    717  N   ALA A  49     -38.347  51.107 -91.904  1.00 37.34           N  
ANISOU  717  N   ALA A  49     5670   4814   3702    757     24    135
ATOM    718  CA  ALA A  49     -38.953  51.764 -93.062  1.00 34.59           C  
ANISOU  718  CA  ALA A  49     5469   4347   3327    740    -47    175
ATOM    719  C   ALA A  49     -39.788  50.805 -93.902  1.00 33.81           C  
ANISOU  719  C   ALA A  49     5399   4248   3197    652    -46    221
ATOM    720  O   ALA A  49     -40.882  51.161 -94.337  1.00 35.43           O  
ANISOU  720  O   ALA A  49     5677   4403   3382    649   -136    239
ATOM    721  CB  ALA A  49     -37.885  52.390 -93.979  1.00  0.00           C  
ATOM    722  HB1 ALA A  49     -38.341  52.907 -94.824  1.00  0.00           H  
ATOM    723  HB2 ALA A  49     -37.284  53.121 -93.437  1.00  0.00           H  
ATOM    724  HB3 ALA A  49     -37.200  51.643 -94.383  1.00  0.00           H  
ATOM    725  H   ALA A  49     -37.340  51.056 -91.846  1.00  0.00           H  
ATOM    726  HA  ALA A  49     -39.605  52.561 -92.703  1.00  0.00           H  
ATOM    727  N   ILE A  50     -39.274  49.604 -94.161  1.00 32.66           N  
ANISOU  727  N   ILE A  50     5220   4146   3044    583     44    240
ATOM    728  CA  ILE A  50     -40.013  48.678 -95.020  1.00 39.22           C  
ANISOU  728  CA  ILE A  50     6107   4949   3844    511     46    269
ATOM    729  C   ILE A  50     -41.279  48.218 -94.299  1.00 41.92           C  
ANISOU  729  C   ILE A  50     6375   5341   4213    493    -39    266
ATOM    730  O   ILE A  50     -42.342  48.088 -94.911  1.00 42.15           O  
ANISOU  730  O   ILE A  50     6490   5320   4207    454   -108    277
ATOM    731  CB  ILE A  50     -39.149  47.484 -95.468  1.00  0.00           C  
ATOM    732  CG1 ILE A  50     -39.865  46.528 -96.461  1.00  0.00           C  
ATOM    733  CG2 ILE A  50     -38.545  46.642 -94.356  1.00  0.00           C  
ATOM    734  CD1 ILE A  50     -40.517  47.207 -97.676  1.00  0.00           C  
ATOM    735  HB  ILE A  50     -38.307  47.908 -96.019  1.00  0.00           H  
ATOM    736 HG12 ILE A  50     -39.146  45.794 -96.831  1.00  0.00           H  
ATOM    737 HG13 ILE A  50     -40.623  45.944 -95.935  1.00  0.00           H  
ATOM    738 HG21 ILE A  50     -37.942  45.833 -94.748  1.00  0.00           H  
ATOM    739 HG22 ILE A  50     -37.874  47.282 -93.816  1.00  0.00           H  
ATOM    740 HG23 ILE A  50     -39.279  46.206 -93.678  1.00  0.00           H  
ATOM    741 HD11 ILE A  50     -41.555  47.474 -97.472  1.00  0.00           H  
ATOM    742 HD12 ILE A  50     -39.989  48.115 -97.969  1.00  0.00           H  
ATOM    743 HD13 ILE A  50     -40.518  46.536 -98.536  1.00  0.00           H  
ATOM    744  H   ILE A  50     -38.383  49.339 -93.765  1.00  0.00           H  
ATOM    745  HA  ILE A  50     -40.318  49.224 -95.913  1.00  0.00           H  
ATOM    746  N   CYS A  51     -41.169  48.004 -92.991  1.00 39.75           N  
ANISOU  746  N   CYS A  51     5939   5173   3992    515    -35    249
ATOM    747  CA  CYS A  51     -42.329  47.678 -92.176  1.00 43.59           C  
ANISOU  747  CA  CYS A  51     6309   5734   4518    493   -115    251
ATOM    748  C   CYS A  51     -43.350  48.809 -92.259  1.00 44.62           C  
ANISOU  748  C   CYS A  51     6475   5820   4658    558   -249    241
ATOM    749  O   CYS A  51     -44.544  48.570 -92.454  1.00 42.50           O  
ANISOU  749  O   CYS A  51     6222   5540   4385    506   -354    263
ATOM    750  CB  CYS A  51     -41.936  47.449 -90.705  1.00  0.00           C  
ATOM    751  SG  CYS A  51     -40.964  45.931 -90.520  1.00  0.00           S  
ATOM    752  HB2 CYS A  51     -41.365  48.289 -90.307  1.00  0.00           H  
ATOM    753  HB3 CYS A  51     -42.827  47.350 -90.085  1.00  0.00           H  
ATOM    754  HG  CYS A  51     -39.846  46.426 -91.078  1.00  0.00           H  
ATOM    755  H   CYS A  51     -40.266  48.067 -92.543  1.00  0.00           H  
ATOM    756  HA  CYS A  51     -42.785  46.766 -92.562  1.00  0.00           H  
ATOM    757  N   THR A  52     -42.876  50.041 -92.118  1.00 38.47           N  
ANISOU  757  N   THR A  52     5725   5003   3891    667   -261    213
ATOM    758  CA  THR A  52     -43.742  51.215 -92.238  1.00 40.16           C  
ANISOU  758  CA  THR A  52     5999   5146   4114    740   -406    216
ATOM    759  C   THR A  52     -44.471  51.240 -93.586  1.00 51.62           C  
ANISOU  759  C   THR A  52     7649   6489   5475    658   -473    263
ATOM    760  O   THR A  52     -45.675  51.499 -93.662  1.00 36.99           O  
ANISOU  760  O   THR A  52     5824   4616   3615    650   -617    285
ATOM    761  CB  THR A  52     -42.901  52.497 -92.084  1.00  0.00           C  
ATOM    762  OG1 THR A  52     -42.278  52.501 -90.811  1.00  0.00           O  
ATOM    763  CG2 THR A  52     -43.699  53.812 -92.180  1.00  0.00           C  
ATOM    764  HB  THR A  52     -42.120  52.546 -92.837  1.00  0.00           H  
ATOM    765  HG1 THR A  52     -41.591  51.811 -90.790  1.00  0.00           H  
ATOM    766 HG21 THR A  52     -43.063  54.673 -91.967  1.00  0.00           H  
ATOM    767 HG22 THR A  52     -44.119  53.968 -93.175  1.00  0.00           H  
ATOM    768 HG23 THR A  52     -44.525  53.827 -91.468  1.00  0.00           H  
ATOM    769  H   THR A  52     -41.895  50.186 -91.923  1.00  0.00           H  
ATOM    770  HA  THR A  52     -44.484  51.185 -91.440  1.00  0.00           H  
ATOM    771  N   LEU A  53     -43.727  50.974 -94.652  1.00 43.31           N  
ANISOU  771  N   LEU A  53     6732   5376   4349    599   -366    276
ATOM    772  CA  LEU A  53     -44.281  51.014 -95.999  1.00 40.76           C  
ANISOU  772  CA  LEU A  53     6606   4962   3918    526   -388    305
ATOM    773  C   LEU A  53     -45.387  49.971 -96.143  1.00 37.84           C  
ANISOU  773  C   LEU A  53     6243   4611   3524    443   -444    308
ATOM    774  O   LEU A  53     -46.485  50.268 -96.608  1.00 40.25           O  
ANISOU  774  O   LEU A  53     6664   4867   3763    408   -565    325
ATOM    775  CB  LEU A  53     -43.168  50.759 -97.018  1.00 37.88           C  
ANISOU  775  CB  LEU A  53     6329   4564   3500    487   -232    309
ATOM    776  CG  LEU A  53     -43.481  50.865 -98.539  1.00 55.10           C  
ANISOU  776  CG  LEU A  53     8710   6669   5556    421   -205    328
ATOM    777  CD1 LEU A  53     -42.188  51.209 -99.324  1.00 67.79           C  
ANISOU  777  CD1 LEU A  53    10361   8260   7137    409    -64    340
ATOM    778  CD2 LEU A  53     -44.164  49.603 -99.128  1.00 52.68           C  
ANISOU  778  CD2 LEU A  53     8445   6363   5209    358   -186    307
ATOM    779  H   LEU A  53     -42.752  50.736 -94.540  1.00  0.00           H  
ATOM    780  HA  LEU A  53     -44.703  52.003 -96.177  1.00  0.00           H  
ATOM    781  HB3 LEU A  53     -42.682  49.800 -96.832  1.00  0.00           H  
ATOM    782  HB2 LEU A  53     -42.391  51.493 -96.793  1.00  0.00           H  
ATOM    783  HG  LEU A  53     -44.168  51.701 -98.683  1.00  0.00           H  
ATOM    784 HD11 LEU A  53     -42.103  50.683-100.274  1.00  0.00           H  
ATOM    785 HD12 LEU A  53     -42.147  52.271 -99.559  1.00  0.00           H  
ATOM    786 HD13 LEU A  53     -41.282  50.976 -98.762  1.00  0.00           H  
ATOM    787 HD21 LEU A  53     -43.624  49.169 -99.970  1.00  0.00           H  
ATOM    788 HD22 LEU A  53     -44.265  48.795 -98.404  1.00  0.00           H  
ATOM    789 HD23 LEU A  53     -45.160  49.841 -99.499  1.00  0.00           H  
ATOM    790  N   TRP A  54     -45.091  48.750 -95.717  1.00 38.56           N  
ANISOU  790  N   TRP A  54     6223   4766   3662    401   -370    295
ATOM    791  CA  TRP A  54     -46.035  47.648 -95.842  1.00 38.04           C  
ANISOU  791  CA  TRP A  54     6177   4699   3578    303   -423    297
ATOM    792  C   TRP A  54     -47.277  47.859 -94.986  1.00 51.14           C  
ANISOU  792  C   TRP A  54     7735   6413   5283    288   -596    311
ATOM    793  O   TRP A  54     -48.372  47.455 -95.368  1.00 53.23           O  
ANISOU  793  O   TRP A  54     8087   6640   5498    201   -705    319
ATOM    794  CB  TRP A  54     -45.352  46.325 -95.470  1.00 37.94           C  
ANISOU  794  CB  TRP A  54     6070   4731   3614    256   -318    296
ATOM    795  CG  TRP A  54     -46.136  45.084 -95.785  1.00 36.52           C  
ANISOU  795  CG  TRP A  54     6023   4470   3382    243   -195    285
ATOM    796  CD1 TRP A  54     -46.971  44.451 -94.929  1.00 38.20           C  
ANISOU  796  CD1 TRP A  54     6288   4656   3571    302    -87    280
ATOM    797  CD2 TRP A  54     -46.287  44.408 -97.072  1.00 47.45           C  
ANISOU  797  CD2 TRP A  54     7497   5790   4744    173   -173    275
ATOM    798  NE1 TRP A  54     -47.648  43.459 -95.603  1.00 41.50           N  
ANISOU  798  NE1 TRP A  54     6795   5015   3961    285      9    267
ATOM    799  CE2 TRP A  54     -47.272  43.383 -96.922  1.00 38.79           C  
ANISOU  799  CE2 TRP A  54     6487   4635   3617    218    -42    258
ATOM    800  CE3 TRP A  54     -45.722  44.577 -98.362  1.00 39.59           C  
ANISOU  800  CE3 TRP A  54     6517   4771   3755     75   -260    279
ATOM    801  CZ2 TRP A  54     -47.692  42.584 -97.999  1.00 35.93           C  
ANISOU  801  CZ2 TRP A  54     6226   4188   3239    197     10    235
ATOM    802  CZ3 TRP A  54     -46.142  43.791 -99.458  1.00 39.98           C  
ANISOU  802  CZ3 TRP A  54     6694   4717   3779     37   -218    259
ATOM    803  CH2 TRP A  54     -47.143  42.813 -99.274  1.00 35.43           C  
ANISOU  803  CH2 TRP A  54     6202   4078   3180    112    -81    232
ATOM    804  H   TRP A  54     -44.192  48.567 -95.294  1.00  0.00           H  
ATOM    805  HA  TRP A  54     -46.348  47.587 -96.884  1.00  0.00           H  
ATOM    806  HB3 TRP A  54     -45.062  46.309 -94.418  1.00  0.00           H  
ATOM    807  HB2 TRP A  54     -44.419  46.240 -96.028  1.00  0.00           H  
ATOM    808  HD1 TRP A  54     -47.109  44.727 -93.894  1.00  0.00           H  
ATOM    809  HE1 TRP A  54     -48.334  42.849 -95.163  1.00  0.00           H  
ATOM    810  HE3 TRP A  54     -44.977  45.344 -98.517  1.00  0.00           H  
ATOM    811  HZ2 TRP A  54     -48.463  41.839 -97.862  1.00  0.00           H  
ATOM    812  HZ3 TRP A  54     -45.729  43.960-100.441  1.00  0.00           H  
ATOM    813  HH2 TRP A  54     -47.503  42.242-100.119  1.00  0.00           H  
ATOM    814  N   LYS A  55     -47.112  48.491 -93.829  1.00 46.48           N  
ANISOU  814  N   LYS A  55     6958   5914   4789    374   -624    310
ATOM    815  CA  LYS A  55     -48.242  48.731 -92.933  1.00 52.99           C  
ANISOU  815  CA  LYS A  55     7635   6815   5685    380   -785    324
ATOM    816  C   LYS A  55     -49.173  49.819 -93.479  1.00 59.87           C  
ANISOU  816  C   LYS A  55     8641   7600   6507    416   -960    345
ATOM    817  O   LYS A  55     -50.398  49.738 -93.333  1.00 48.72           O  
ANISOU  817  O   LYS A  55     7205   6205   5102    361  -1131    371
ATOM    818  CB  LYS A  55     -47.748  49.109 -91.525  1.00  0.00           C  
ATOM    819  CG  LYS A  55     -47.177  47.888 -90.778  1.00  0.00           C  
ATOM    820  CD  LYS A  55     -46.401  48.258 -89.506  1.00  0.00           C  
ATOM    821  CE  LYS A  55     -45.804  47.023 -88.813  1.00  0.00           C  
ATOM    822  NZ  LYS A  55     -45.042  47.398 -87.611  1.00  0.00           N1+
ATOM    823  HB2 LYS A  55     -47.004  49.905 -91.597  1.00  0.00           H  
ATOM    824  HB3 LYS A  55     -48.571  49.515 -90.933  1.00  0.00           H  
ATOM    825  HG2 LYS A  55     -47.997  47.216 -90.519  1.00  0.00           H  
ATOM    826  HG3 LYS A  55     -46.528  47.313 -91.440  1.00  0.00           H  
ATOM    827  HD2 LYS A  55     -45.601  48.956 -89.760  1.00  0.00           H  
ATOM    828  HD3 LYS A  55     -47.062  48.784 -88.816  1.00  0.00           H  
ATOM    829  HE2 LYS A  55     -46.595  46.330 -88.524  1.00  0.00           H  
ATOM    830  HE3 LYS A  55     -45.142  46.488 -89.495  1.00  0.00           H  
ATOM    831  HZ1 LYS A  55     -45.652  47.864 -86.957  1.00  0.00           H  
ATOM    832  HZ2 LYS A  55     -44.661  46.569 -87.179  1.00  0.00           H  
ATOM    833  HZ3 LYS A  55     -44.288  48.018 -87.865  1.00  0.00           H  
ATOM    834  H   LYS A  55     -46.194  48.814 -93.557  1.00  0.00           H  
ATOM    835  HA  LYS A  55     -48.814  47.806 -92.855  1.00  0.00           H  
ATOM    836  N   THR A  56     -48.592  50.835 -94.110  1.00 38.65           N  
ANISOU  836  N   THR A  56     6102   4817   3764    492   -930    345
ATOM    837  CA  THR A  56     -49.381  51.902 -94.715  1.00 46.51           C  
ANISOU  837  CA  THR A  56     7266   5716   4690    512  -1093    381
ATOM    838  C   THR A  56     -50.071  51.428 -95.989  1.00 54.39           C  
ANISOU  838  C   THR A  56     8502   6633   5530    377  -1123    397
ATOM    839  O   THR A  56     -51.165  51.881 -96.319  1.00 53.31           O  
ANISOU  839  O   THR A  56     8481   6450   5325    341  -1304    433
ATOM    840  CB  THR A  56     -48.484  53.111 -95.040  1.00  0.00           C  
ATOM    841  OG1 THR A  56     -47.707  53.463 -93.904  1.00  0.00           O  
ATOM    842  CG2 THR A  56     -49.226  54.378 -95.499  1.00  0.00           C  
ATOM    843  HB  THR A  56     -47.779  52.830 -95.826  1.00  0.00           H  
ATOM    844  HG1 THR A  56     -47.034  52.779 -93.757  1.00  0.00           H  
ATOM    845 HG21 THR A  56     -48.531  55.207 -95.646  1.00  0.00           H  
ATOM    846 HG22 THR A  56     -49.746  54.225 -96.445  1.00  0.00           H  
ATOM    847 HG23 THR A  56     -49.965  54.692 -94.762  1.00  0.00           H  
ATOM    848  H   THR A  56     -47.585  50.879 -94.177  1.00  0.00           H  
ATOM    849  HA  THR A  56     -50.145  52.216 -94.004  1.00  0.00           H  
ATOM    850  N   SER A  57     -49.436  50.495 -96.689  1.00 57.48           N  
ANISOU  850  N   SER A  57     8969   7010   5861    308   -950    367
ATOM    851  CA  SER A  57     -49.766  50.250 -98.087  1.00 52.37           C  
ANISOU  851  CA  SER A  57     8581   6273   5045    218   -918    361
ATOM    852  C   SER A  57     -50.443  48.916 -98.375  1.00 45.24           C  
ANISOU  852  C   SER A  57     7728   5361   4099    106   -928    328
ATOM    853  O   SER A  57     -51.232  48.814 -99.306  1.00 47.77           O  
ANISOU  853  O   SER A  57     8266   5609   4274     29   -984    316
ATOM    854  CB  SER A  57     -48.489  50.353 -98.911  1.00 57.03           C  
ANISOU  854  CB  SER A  57     9249   6831   5589    244   -706    345
ATOM    855  OG  SER A  57     -47.582  49.279 -98.715  1.00 84.64           O  
ANISOU  855  OG  SER A  57    12717  10318   9124    327   -709    376
ATOM    856  H   SER A  57     -48.711  49.942 -96.254  1.00  0.00           H  
ATOM    857  HA  SER A  57     -50.439  51.043 -98.415  1.00  0.00           H  
ATOM    858  HB3 SER A  57     -47.980  51.302 -98.727  1.00  0.00           H  
ATOM    859  HB2 SER A  57     -48.766  50.355 -99.964  1.00  0.00           H  
ATOM    860  HG  SER A  57     -47.047  49.545 -97.942  1.00  0.00           H  
ATOM    861  N   ASN A  58     -50.122  47.885 -97.602  1.00 42.54           N  
ANISOU  861  N   ASN A  58     7209   5084   3870     89   -874    313
ATOM    862  CA  ASN A  58     -50.676  46.564 -97.870  1.00 46.26           C  
ANISOU  862  CA  ASN A  58     7748   5521   4310    -26   -888    286
ATOM    863  C   ASN A  58     -51.635  46.126 -96.776  1.00 56.22           C  
ANISOU  863  C   ASN A  58     8843   6855   5661   -104  -1060    315
ATOM    864  O   ASN A  58     -51.493  45.048 -96.203  1.00 67.81           O  
ANISOU  864  O   ASN A  58    10197   8363   7206   -171  -1026    317
ATOM    865  CB  ASN A  58     -49.555  45.524 -98.057  1.00  0.00           C  
ATOM    866  CG  ASN A  58     -48.999  45.635 -99.482  1.00  0.00           C  
ATOM    867  OD1 ASN A  58     -49.413  44.892-100.365  1.00  0.00           O  
ATOM    868  ND2 ASN A  58     -48.104  46.578 -99.765  1.00  0.00           N  
ATOM    869  HB2 ASN A  58     -48.779  45.633 -97.301  1.00  0.00           H  
ATOM    870  HB3 ASN A  58     -49.928  44.501 -97.984  1.00  0.00           H  
ATOM    871 HD22 ASN A  58     -47.735  46.622-100.698  1.00  0.00           H  
ATOM    872 HD21 ASN A  58     -47.864  47.317 -99.110  1.00  0.00           H  
ATOM    873  H   ASN A  58     -49.492  48.015 -96.823  1.00  0.00           H  
ATOM    874  HA  ASN A  58     -51.238  46.621 -98.802  1.00  0.00           H  
ATOM    875  N   ASP A  59     -52.617  46.972 -96.491  1.00 49.22           N  
ANISOU  875  N   ASP A  59     7940   5991   4769   -104  -1253    348
ATOM    876  CA  ASP A  59     -53.682  46.600 -95.575  1.00 71.22           C  
ANISOU  876  CA  ASP A  59    10566   8855   7637   -194  -1442    381
ATOM    877  C   ASP A  59     -54.468  45.405 -96.120  1.00 65.34           C  
ANISOU  877  C   ASP A  59     9986   8032   6810   -367  -1511    359
ATOM    878  O   ASP A  59     -54.883  45.399 -97.283  1.00 58.91           O  
ANISOU  878  O   ASP A  59     9457   7093   5832   -410  -1535    323
ATOM    879  CB  ASP A  59     -54.623  47.795 -95.332  1.00  0.00           C  
ATOM    880  CG  ASP A  59     -53.984  49.170 -95.102  1.00  0.00           C  
ATOM    881  OD1 ASP A  59     -53.277  49.644 -96.017  1.00  0.00           O1-
ATOM    882  OD2 ASP A  59     -54.311  49.781 -94.064  1.00  0.00           O  
ATOM    883  HB2 ASP A  59     -55.344  47.904 -96.144  1.00  0.00           H  
ATOM    884  HB3 ASP A  59     -55.230  47.564 -94.456  1.00  0.00           H  
ATOM    885  H   ASP A  59     -52.632  47.889 -96.914  1.00  0.00           H  
ATOM    886  HA  ASP A  59     -53.234  46.314 -94.624  1.00  0.00           H  
ATOM    887  N   PRO A  60     -54.666  44.380 -95.278  1.00 58.23           N  
ANISOU  887  N   PRO A  60     8913   7199   6011   -475  -1538    380
ATOM    888  CA  PRO A  60     -55.463  43.217 -95.672  1.00 56.83           C  
ANISOU  888  CA  PRO A  60     8892   6930   5770   -657  -1634    364
ATOM    889  C   PRO A  60     -56.935  43.432 -95.396  1.00 60.04           C  
ANISOU  889  C   PRO A  60     9283   7364   6165   -779  -1913    401
ATOM    890  O   PRO A  60     -57.294  44.275 -94.574  1.00 54.59           O  
ANISOU  890  O   PRO A  60     8367   6802   5572   -724  -2027    453
ATOM    891  CB  PRO A  60     -54.933  42.098 -94.765  1.00 42.23           C  
ANISOU  891  CB  PRO A  60     6845   5153   4048   -733  -1545    393
ATOM    892  CG  PRO A  60     -54.582  42.816 -93.474  1.00 57.86           C  
ANISOU  892  CG  PRO A  60     8525   7303   6158   -598  -1433    427
ATOM    893  CD  PRO A  60     -54.057  44.161 -93.957  1.00 53.17           C  
ANISOU  893  CD  PRO A  60     7936   6725   5542   -446  -1482    419
ATOM    894  HA  PRO A  60     -55.298  42.973 -96.722  1.00  0.00           H  
ATOM    895  HB3 PRO A  60     -54.061  41.748 -95.305  1.00  0.00           H  
ATOM    896  HB2 PRO A  60     -55.620  41.265 -94.620  1.00  0.00           H  
ATOM    897  HG3 PRO A  60     -53.871  42.284 -92.856  1.00  0.00           H  
ATOM    898  HG2 PRO A  60     -55.484  42.964 -92.878  1.00  0.00           H  
ATOM    899  HD2 PRO A  60     -54.302  44.949 -93.243  1.00  0.00           H  
ATOM    900  HD3 PRO A  60     -52.971  44.112 -94.067  1.00  0.00           H  
ATOM    901  N   CYS A  61     -57.779  42.664 -96.070  1.00 45.79           N  
ANISOU  901  N   CYS A  61     7718   5435   4247   -938  -2032    370
ATOM    902  CA  CYS A  61     -59.208  42.746 -95.847  1.00 47.82           C  
ANISOU  902  CA  CYS A  61     7979   5708   4483  -1087  -2323    407
ATOM    903  C   CYS A  61     -60.371  43.705 -95.061  1.00 52.58           C  
ANISOU  903  C   CYS A  61     8203   6490   5286  -1176  -2410    488
ATOM    904  O   CYS A  61     -61.114  43.078 -94.300  1.00 52.39           O  
ANISOU  904  O   CYS A  61     7997   6578   5332  -1209  -2623    547
ATOM    905  CB  CYS A  61     -59.956  41.794 -96.787  1.00 49.57           C  
ANISOU  905  CB  CYS A  61     8542   5749   4544  -1260  -2418    344
ATOM    906  SG  CYS A  61     -59.504  42.096 -98.526  1.00 94.84           S  
ANISOU  906  SG  CYS A  61    14701  11286  10049  -1151  -2219    223
ATOM    907  H   CYS A  61     -57.430  42.008 -96.754  1.00  0.00           H  
ATOM    908  HA  CYS A  61     -59.542  43.767 -96.032  1.00  0.00           H  
ATOM    909  HB3 CYS A  61     -61.041  41.867 -96.692  1.00  0.00           H  
ATOM    910  HB2 CYS A  61     -59.705  40.762 -96.539  1.00  0.00           H  
ATOM    911  HG  CYS A  61     -60.325  43.153 -98.649  1.00  0.00           H  
ATOM    912  N   THR A  62     -60.785  45.064 -95.351  1.00 39.20           N  
ATOM    913  CA  THR A  62     -62.013  45.574 -95.997  1.00 38.03           C  
ATOM    914  C   THR A  62     -62.493  44.848 -97.325  1.00 38.61           C  
ATOM    915  O   THR A  62     -61.753  44.120 -97.960  1.00 38.19           O  
ATOM    916  CB  THR A  62     -61.870  47.148 -96.150  1.00  0.00           C  
ATOM    917  OG1 THR A  62     -63.101  47.741 -96.520  1.00  0.00           O  
ATOM    918  CG2 THR A  62     -60.824  47.577 -97.193  1.00  0.00           C  
ATOM    919  HB  THR A  62     -61.589  47.567 -95.183  1.00  0.00           H  
ATOM    920  HG1 THR A  62     -62.949  48.678 -96.692  1.00  0.00           H  
ATOM    921 HG21 THR A  62     -60.714  48.662 -97.221  1.00  0.00           H  
ATOM    922 HG22 THR A  62     -59.841  47.161 -96.969  1.00  0.00           H  
ATOM    923 HG23 THR A  62     -61.099  47.251 -98.196  1.00  0.00           H  
ATOM    924  H   THR A  62     -59.986  45.535 -95.769  1.00  0.00           H  
ATOM    925  HA  THR A  62     -62.856  45.375 -95.328  1.00  0.00           H  
ATOM    926  N   LYS A  63     -63.743  45.118 -97.753  1.00 39.83           N  
ATOM    927  CA  LYS A  63     -64.333  44.757 -99.050  1.00 39.77           C  
ATOM    928  C   LYS A  63     -63.807  45.678-100.208  1.00 40.23           C  
ATOM    929  O   LYS A  63     -63.922  46.893-100.094  1.00 39.92           O  
ATOM    930  CB  LYS A  63     -65.899  44.877 -98.883  1.00  0.00           C  
ATOM    931  CG  LYS A  63     -66.698  44.223-100.024  1.00  0.00           C  
ATOM    932  CD  LYS A  63     -68.215  44.420 -99.877  1.00  0.00           C  
ATOM    933  CE  LYS A  63     -69.008  43.803-101.040  1.00  0.00           C  
ATOM    934  NZ  LYS A  63     -70.455  44.007-100.871  1.00  0.00           N1+
ATOM    935  HB2 LYS A  63     -66.196  44.389 -97.953  1.00  0.00           H  
ATOM    936  HB3 LYS A  63     -66.179  45.927 -98.777  1.00  0.00           H  
ATOM    937  HG2 LYS A  63     -66.377  44.622-100.983  1.00  0.00           H  
ATOM    938  HG3 LYS A  63     -66.472  43.156-100.053  1.00  0.00           H  
ATOM    939  HD2 LYS A  63     -68.549  43.978 -98.937  1.00  0.00           H  
ATOM    940  HD3 LYS A  63     -68.439  45.486 -99.811  1.00  0.00           H  
ATOM    941  HE2 LYS A  63     -68.701  44.248-101.987  1.00  0.00           H  
ATOM    942  HE3 LYS A  63     -68.815  42.732-101.108  1.00  0.00           H  
ATOM    943  HZ1 LYS A  63     -70.657  44.995-100.837  1.00  0.00           H  
ATOM    944  HZ2 LYS A  63     -70.947  43.592-101.648  1.00  0.00           H  
ATOM    945  HZ3 LYS A  63     -70.760  43.573-100.014  1.00  0.00           H  
ATOM    946  H   LYS A  63     -64.255  45.765 -97.188  1.00  0.00           H  
ATOM    947  HA  LYS A  63     -64.042  43.729 -99.243  1.00  0.00           H  
ATOM    948  N   CYS A  64     -63.312  45.110-101.336  1.00 40.52           N  
ATOM    949  CA  CYS A  64     -62.924  45.752-102.633  1.00 40.12           C  
ATOM    950  C   CYS A  64     -61.430  46.015-103.047  1.00 40.07           C  
ATOM    951  O   CYS A  64     -61.258  46.368-104.210  1.00 39.51           O  
ATOM    952  CB  CYS A  64     -63.855  46.938-103.044  1.00  0.00           C  
ATOM    953  SG  CYS A  64     -65.592  46.412-103.023  1.00  0.00           S  
ATOM    954  HB2 CYS A  64     -63.722  47.800-102.391  1.00  0.00           H  
ATOM    955  HB3 CYS A  64     -63.625  47.288-104.050  1.00  0.00           H  
ATOM    956  HG  CYS A  64     -65.696  46.458-101.690  1.00  0.00           H  
ATOM    957  H   CYS A  64     -63.169  44.113-101.291  1.00  0.00           H  
ATOM    958  HA  CYS A  64     -63.197  44.949-103.313  1.00  0.00           H  
ATOM    959  N   PRO A  65     -60.339  45.911-102.232  1.00 39.24           N  
ATOM    960  CA  PRO A  65     -58.986  46.486-102.544  1.00 39.28           C  
ATOM    961  C   PRO A  65     -57.992  45.691-103.434  1.00 39.02           C  
ATOM    962  O   PRO A  65     -57.893  44.461-103.318  1.00 37.21           O  
ATOM    963  CD  PRO A  65     -60.368  45.441-100.843  1.00  0.00           C  
ATOM    964  CB  PRO A  65     -58.306  46.610-101.162  1.00  0.00           C  
ATOM    965  CG  PRO A  65     -58.925  45.486-100.343  1.00  0.00           C  
ATOM    966  HD3 PRO A  65     -60.978  46.127-100.255  1.00  0.00           H  
ATOM    967  HD2 PRO A  65     -60.781  44.436-100.746  1.00  0.00           H  
ATOM    968  HB2 PRO A  65     -57.214  46.559-101.177  1.00  0.00           H  
ATOM    969  HB3 PRO A  65     -58.571  47.572-100.720  1.00  0.00           H  
ATOM    970  HG3 PRO A  65     -58.847  45.634 -99.266  1.00  0.00           H  
ATOM    971  HG2 PRO A  65     -58.429  44.544-100.582  1.00  0.00           H  
ATOM    972  HA  PRO A  65     -59.122  47.473-102.998  1.00  0.00           H  
ATOM    973  N   THR A  66     -57.156  46.398-104.232  1.00 52.26           N  
ANISOU  973  N   THR A  66    10331   5704   3822   -593  -1433     41
ATOM    974  CA  THR A  66     -55.964  45.978-105.005  1.00 64.26           C  
ANISOU  974  CA  THR A  66    11878   7209   5331   -497  -1136    -30
ATOM    975  C   THR A  66     -55.059  47.192-105.193  1.00 61.56           C  
ANISOU  975  C   THR A  66    11438   6938   5014   -399   -998     35
ATOM    976  O   THR A  66     -55.546  48.322-105.224  1.00 54.16           O  
ANISOU  976  O   THR A  66    10512   6018   4047   -421  -1107    106
ATOM    977  CB  THR A  66     -56.349  45.343-106.355  1.00  0.00           C  
ATOM    978  OG1 THR A  66     -55.218  44.811-107.029  1.00  0.00           O  
ATOM    979  CG2 THR A  66     -57.082  46.272-107.340  1.00  0.00           C  
ATOM    980  HB  THR A  66     -57.006  44.496-106.146  1.00  0.00           H  
ATOM    981  HG1 THR A  66     -54.717  45.533-107.427  1.00  0.00           H  
ATOM    982 HG21 THR A  66     -57.370  45.731-108.242  1.00  0.00           H  
ATOM    983 HG22 THR A  66     -57.998  46.666-106.898  1.00  0.00           H  
ATOM    984 HG23 THR A  66     -56.472  47.122-107.647  1.00  0.00           H  
ATOM    985  HA  THR A  66     -55.450  45.237-104.393  1.00  0.00           H  
ATOM    986  H   THR A  66     -57.294  47.403-104.279  1.00  0.00           H  
ATOM    987  N   VAL A  67     -53.750  46.967-105.290  1.00 52.93           N  
ANISOU  987  N   VAL A  67    10251   5878   3982   -299   -777     18
ATOM    988  CA  VAL A  67     -52.794  48.067-105.392  1.00 52.33           C  
ANISOU  988  CA  VAL A  67    10068   5865   3948   -223   -655     84
ATOM    989  C   VAL A  67     -51.802  47.896-106.540  1.00 52.52           C  
ANISOU  989  C   VAL A  67    10117   5895   3942   -166   -361     25
ATOM    990  O   VAL A  67     -51.709  46.832-107.153  1.00 54.04           O  
ANISOU  990  O   VAL A  67    10386   6044   4103   -149   -235    -73
ATOM    991  CB  VAL A  67     -51.953  48.219-104.110  1.00  0.00           C  
ATOM    992  CG1 VAL A  67     -52.822  48.622-102.904  1.00  0.00           C  
ATOM    993  CG2 VAL A  67     -51.083  46.992-103.744  1.00  0.00           C  
ATOM    994  HB  VAL A  67     -51.264  49.055-104.241  1.00  0.00           H  
ATOM    995 HG11 VAL A  67     -52.207  48.826-102.026  1.00  0.00           H  
ATOM    996 HG12 VAL A  67     -53.397  49.525-103.115  1.00  0.00           H  
ATOM    997 HG13 VAL A  67     -53.527  47.836-102.632  1.00  0.00           H  
ATOM    998 HG21 VAL A  67     -50.525  47.169-102.823  1.00  0.00           H  
ATOM    999 HG22 VAL A  67     -51.692  46.101-103.585  1.00  0.00           H  
ATOM   1000 HG23 VAL A  67     -50.350  46.758-104.515  1.00  0.00           H  
ATOM   1001  H   VAL A  67     -53.400  46.019-105.294  1.00  0.00           H  
ATOM   1002  HA  VAL A  67     -53.349  48.992-105.551  1.00  0.00           H  
ATOM   1003  N   ARG A  68     -51.056  48.964-106.803  1.00 46.87           N  
ANISOU 1003  N   ARG A  68     9330   5232   3247   -136   -265     88
ATOM   1004  CA  ARG A  68     -49.906  48.913-107.691  1.00 43.07           C  
ANISOU 1004  CA  ARG A  68     8799   4791   2775    -82      1     58
ATOM   1005  C   ARG A  68     -48.649  48.743-106.844  1.00 42.11           C  
ANISOU 1005  C   ARG A  68     8480   4717   2802      3     63     96
ATOM   1006  O   ARG A  68     -48.376  49.542-105.943  1.00 44.00           O  
ANISOU 1006  O   ARG A  68     8606   4983   3130     16    -44    180
ATOM   1007  CB  ARG A  68     -49.819  50.209-108.518  1.00  0.00           C  
ATOM   1008  CG  ARG A  68     -50.968  50.326-109.540  1.00  0.00           C  
ATOM   1009  CD  ARG A  68     -50.957  51.635-110.346  1.00  0.00           C  
ATOM   1010  NE  ARG A  68     -49.861  51.682-111.324  1.00  0.00           N  
ATOM   1011  CZ  ARG A  68     -49.492  52.758-112.036  1.00  0.00           C  
ATOM   1012  NH1 ARG A  68     -50.135  53.926-111.914  1.00  0.00           N  
ATOM   1013  NH2 ARG A  68     -48.466  52.660-112.885  1.00  0.00           N1+
ATOM   1014  HB2 ARG A  68     -49.888  51.064-107.851  1.00  0.00           H  
ATOM   1015  HB3 ARG A  68     -48.859  50.258-109.033  1.00  0.00           H  
ATOM   1016  HG2 ARG A  68     -50.852  49.494-110.235  1.00  0.00           H  
ATOM   1017  HG3 ARG A  68     -51.949  50.191-109.082  1.00  0.00           H  
ATOM   1018  HD2 ARG A  68     -51.932  51.868-110.776  1.00  0.00           H  
ATOM   1019  HD3 ARG A  68     -50.724  52.441-109.652  1.00  0.00           H  
ATOM   1020  HE  ARG A  68     -49.381  50.807-111.482  1.00  0.00           H  
ATOM   1021 HH12 ARG A  68     -49.870  54.726-112.469  1.00  0.00           H  
ATOM   1022 HH11 ARG A  68     -50.942  54.004-111.313  1.00  0.00           H  
ATOM   1023 HH22 ARG A  68     -48.171  53.451-113.438  1.00  0.00           H  
ATOM   1024 HH21 ARG A  68     -47.961  51.793-112.992  1.00  0.00           H  
ATOM   1025  H   ARG A  68     -51.280  49.853-106.380  1.00  0.00           H  
ATOM   1026  HA  ARG A  68     -50.007  48.061-108.363  1.00  0.00           H  
ATOM   1027  N   PHE A  69     -47.890  47.690-107.130  1.00 41.86           N  
ANISOU 1027  N   PHE A  69     8375   4690   2841     70    229     30
ATOM   1028  CA  PHE A  69     -46.775  47.291-106.272  1.00 48.21           C  
ANISOU 1028  CA  PHE A  69     8921   5531   3864    141    265     59
ATOM   1029  C   PHE A  69     -45.551  46.940-107.114  1.00 45.96           C  
ANISOU 1029  C   PHE A  69     8559   5285   3619    210    501     29
ATOM   1030  O   PHE A  69     -45.600  46.025-107.942  1.00 49.62           O  
ANISOU 1030  O   PHE A  69     9098   5714   4041    251    621    -59
ATOM   1031  CB  PHE A  69     -47.208  46.087-105.439  1.00 45.12           C  
ANISOU 1031  CB  PHE A  69     8470   5094   3580    143    156     25
ATOM   1032  CG  PHE A  69     -46.146  45.475-104.531  1.00 50.14           C  
ANISOU 1032  CG  PHE A  69     8859   5774   4418    195    166     66
ATOM   1033  CD1 PHE A  69     -45.390  44.365-104.962  1.00 47.65           C  
ANISOU 1033  CD1 PHE A  69     8395   5512   4198    186     38    134
ATOM   1034  CD2 PHE A  69     -45.816  46.121-103.325  1.00 48.19           C  
ANISOU 1034  CD2 PHE A  69     8536   5514   4259    257    298     32
ATOM   1035  CE1 PHE A  69     -44.360  43.892-104.168  1.00 58.49           C  
ANISOU 1035  CE1 PHE A  69     9560   6936   5728    225     58    163
ATOM   1036  CE2 PHE A  69     -44.778  45.640-102.548  1.00 45.16           C  
ANISOU 1036  CE2 PHE A  69     7948   5172   4039    289    295     78
ATOM   1037  CZ  PHE A  69     -44.066  44.529-102.972  1.00 46.25           C  
ANISOU 1037  CZ  PHE A  69     7953   5375   4247    266    183    140
ATOM   1038  H   PHE A  69     -48.077  47.143-107.959  1.00  0.00           H  
ATOM   1039  HA  PHE A  69     -46.525  48.116-105.605  1.00  0.00           H  
ATOM   1040  HB3 PHE A  69     -47.600  45.309-106.094  1.00  0.00           H  
ATOM   1041  HB2 PHE A  69     -48.042  46.384-104.803  1.00  0.00           H  
ATOM   1042  HD1 PHE A  69     -45.594  43.894-105.912  1.00  0.00           H  
ATOM   1043  HD2 PHE A  69     -46.370  46.988-103.007  1.00  0.00           H  
ATOM   1044  HE1 PHE A  69     -43.771  43.043-104.486  1.00  0.00           H  
ATOM   1045  HE2 PHE A  69     -44.520  46.129-101.620  1.00  0.00           H  
ATOM   1046  HZ  PHE A  69     -43.251  44.161-102.364  1.00  0.00           H  
ATOM   1047  N   LYS A  70     -44.464  47.682-106.922  1.00 42.97           N  
ANISOU 1047  N   LYS A  70     8031   4974   3321    227    561     98
ATOM   1048  CA  LYS A  70     -43.226  47.410-107.643  1.00 46.34           C  
ANISOU 1048  CA  LYS A  70     8343   5456   3808    284    763     87
ATOM   1049  C   LYS A  70     -42.059  48.183-107.020  1.00 49.47           C  
ANISOU 1049  C   LYS A  70     8558   5913   4324    282    757    174
ATOM   1050  O   LYS A  70     -41.872  49.363-107.313  1.00 46.55           O  
ANISOU 1050  O   LYS A  70     8229   5573   3886    222    768    233
ATOM   1051  CB  LYS A  70     -43.394  47.779-109.129  1.00  0.00           C  
ATOM   1052  CG  LYS A  70     -42.150  47.571-110.025  1.00  0.00           C  
ATOM   1053  CD  LYS A  70     -41.607  46.129-110.020  1.00  0.00           C  
ATOM   1054  CE  LYS A  70     -40.437  45.929-110.996  1.00  0.00           C  
ATOM   1055  NZ  LYS A  70     -39.941  44.543-110.960  1.00  0.00           N1+
ATOM   1056  HB2 LYS A  70     -44.205  47.209-109.580  1.00  0.00           H  
ATOM   1057  HB3 LYS A  70     -43.699  48.825-109.208  1.00  0.00           H  
ATOM   1058  HG2 LYS A  70     -42.417  47.846-111.046  1.00  0.00           H  
ATOM   1059  HG3 LYS A  70     -41.356  48.264-109.739  1.00  0.00           H  
ATOM   1060  HD2 LYS A  70     -41.268  45.866-109.019  1.00  0.00           H  
ATOM   1061  HD3 LYS A  70     -42.415  45.438-110.264  1.00  0.00           H  
ATOM   1062  HE2 LYS A  70     -40.746  46.163-112.015  1.00  0.00           H  
ATOM   1063  HE3 LYS A  70     -39.614  46.600-110.745  1.00  0.00           H  
ATOM   1064  HZ1 LYS A  70     -40.684  43.910-111.218  1.00  0.00           H  
ATOM   1065  HZ2 LYS A  70     -39.176  44.440-111.610  1.00  0.00           H  
ATOM   1066  HZ3 LYS A  70     -39.619  44.320-110.031  1.00  0.00           H  
ATOM   1067  H   LYS A  70     -44.487  48.451-106.267  1.00  0.00           H  
ATOM   1068  HA  LYS A  70     -43.011  46.343-107.573  1.00  0.00           H  
ATOM   1069  N   PRO A  71     -41.266  47.508-106.157  1.00 39.86           N  
ANISOU 1069  N   PRO A  71     7161   4707   3276    337    730    184
ATOM   1070  CA  PRO A  71     -40.219  48.169-105.363  1.00 41.26           C  
ANISOU 1070  CA  PRO A  71     7186   4931   3561    334    695    252
ATOM   1071  C   PRO A  71     -39.272  49.047-106.191  1.00 43.25           C  
ANISOU 1071  C   PRO A  71     7405   5240   3789    297    814    297
ATOM   1072  O   PRO A  71     -38.867  48.662-107.289  1.00 39.95           O  
ANISOU 1072  O   PRO A  71     6966   4863   3351    313    973    273
ATOM   1073  CB  PRO A  71     -39.461  46.989-104.734  1.00 45.10           C  
ANISOU 1073  CB  PRO A  71     7515   5428   4195    396    701    241
ATOM   1074  CG  PRO A  71     -40.545  45.960-104.480  1.00 43.55           C  
ANISOU 1074  CG  PRO A  71     7400   5166   3980    412    651    185
ATOM   1075  CD  PRO A  71     -41.442  46.118-105.704  1.00 39.16           C  
ANISOU 1075  CD  PRO A  71     7029   4577   3272    396    724    132
ATOM   1076  HA  PRO A  71     -40.680  48.768-104.578  1.00  0.00           H  
ATOM   1077  HB3 PRO A  71     -38.931  47.263-103.821  1.00  0.00           H  
ATOM   1078  HB2 PRO A  71     -38.730  46.579-105.433  1.00  0.00           H  
ATOM   1079  HG3 PRO A  71     -41.101  46.231-103.581  1.00  0.00           H  
ATOM   1080  HG2 PRO A  71     -40.166  44.946-104.345  1.00  0.00           H  
ATOM   1081  HD2 PRO A  71     -41.115  45.443-106.497  1.00  0.00           H  
ATOM   1082  HD3 PRO A  71     -42.475  45.875-105.448  1.00  0.00           H  
ATOM   1083  N   VAL A  72     -38.943  50.225-105.668  1.00 38.79           N  
ANISOU 1083  N   VAL A  72     6835   4676   3228    247    734    361
ATOM   1084  CA  VAL A  72     -37.984  51.111-106.318  1.00 32.82           C  
ANISOU 1084  CA  VAL A  72     6045   3964   2460    182    820    419
ATOM   1085  C   VAL A  72     -36.719  51.223-105.463  1.00 36.93           C  
ANISOU 1085  C   VAL A  72     6404   4507   3121    194    776    452
ATOM   1086  O   VAL A  72     -36.745  50.917-104.271  1.00 39.64           O  
ANISOU 1086  O   VAL A  72     6696   4827   3540    246    667    433
ATOM   1087  CB  VAL A  72     -38.550  52.528-106.531  1.00  0.00           C  
ATOM   1088  CG1 VAL A  72     -39.713  52.510-107.540  1.00  0.00           C  
ATOM   1089  CG2 VAL A  72     -38.982  53.252-105.235  1.00  0.00           C  
ATOM   1090  HB  VAL A  72     -37.800  53.188-106.958  1.00  0.00           H  
ATOM   1091 HG11 VAL A  72     -40.087  53.516-107.735  1.00  0.00           H  
ATOM   1092 HG12 VAL A  72     -39.399  52.088-108.495  1.00  0.00           H  
ATOM   1093 HG13 VAL A  72     -40.551  51.911-107.179  1.00  0.00           H  
ATOM   1094 HG21 VAL A  72     -39.407  54.232-105.456  1.00  0.00           H  
ATOM   1095 HG22 VAL A  72     -39.738  52.689-104.691  1.00  0.00           H  
ATOM   1096 HG23 VAL A  72     -38.143  53.421-104.559  1.00  0.00           H  
ATOM   1097  H   VAL A  72     -39.362  50.526-104.799  1.00  0.00           H  
ATOM   1098  HA  VAL A  72     -37.718  50.689-107.286  1.00  0.00           H  
ATOM   1099  N   PRO A  73     -35.608  51.670-106.071  1.00 35.91           N  
ANISOU 1099  N   PRO A  73     6194   4432   3017    134    861    500
ATOM   1100  CA  PRO A  73     -34.345  51.815-105.328  1.00 32.15           C  
ANISOU 1100  CA  PRO A  73     5583   3974   2657    127    808    530
ATOM   1101  C   PRO A  73     -34.438  52.922-104.286  1.00 34.75           C  
ANISOU 1101  C   PRO A  73     6000   4225   2978    101    653    549
ATOM   1102  O   PRO A  73     -34.895  54.017-104.609  1.00 42.82           O  
ANISOU 1102  O   PRO A  73     7162   5194   3913     32    616    589
ATOM   1103  CB  PRO A  73     -33.339  52.201-106.418  1.00 37.28           C  
ANISOU 1103  CB  PRO A  73     6151   4700   3314     39    927    586
ATOM   1104  CG  PRO A  73     -34.147  52.802-107.551  1.00 46.76           C  
ANISOU 1104  CG  PRO A  73     7379   5951   4435     50   1087    560
ATOM   1105  CD  PRO A  73     -35.413  51.971-107.499  1.00 45.12           C  
ANISOU 1105  CD  PRO A  73     7373   5664   4107     66   1023    525
ATOM   1106  HA  PRO A  73     -34.064  50.870-104.862  1.00  0.00           H  
ATOM   1107  HB3 PRO A  73     -32.832  51.299-106.767  1.00  0.00           H  
ATOM   1108  HB2 PRO A  73     -32.571  52.893-106.075  1.00  0.00           H  
ATOM   1109  HG3 PRO A  73     -33.639  52.763-108.516  1.00  0.00           H  
ATOM   1110  HG2 PRO A  73     -34.379  53.846-107.331  1.00  0.00           H  
ATOM   1111  HD2 PRO A  73     -36.217  52.484-108.017  1.00  0.00           H  
ATOM   1112  HD3 PRO A  73     -35.249  51.043-108.034  1.00  0.00           H  
ATOM   1113  N   ILE A  74     -34.015  52.645-103.056  1.00 34.50           N  
ANISOU 1113  N   ILE A  74     5895   4184   3030    160    565    521
ATOM   1114  CA  ILE A  74     -33.963  53.669-102.022  1.00 36.46           C  
ANISOU 1114  CA  ILE A  74     6210   4359   3284    162    431    520
ATOM   1115  C   ILE A  74     -32.524  53.822-101.568  1.00 38.03           C  
ANISOU 1115  C   ILE A  74     6319   4577   3551    131    414    529
ATOM   1116  O   ILE A  74     -31.875  52.832-101.203  1.00 40.83           O  
ANISOU 1116  O   ILE A  74     6546   4999   3969    167    443    510
ATOM   1117  CB  ILE A  74     -34.821  53.288-100.788  1.00 41.20           C  
ANISOU 1117  CB  ILE A  74     6805   4940   3908    266    340    460
ATOM   1118  CG1 ILE A  74     -36.293  52.952-101.146  1.00 38.82           C  
ANISOU 1118  CG1 ILE A  74     6591   4618   3540    286    329    451
ATOM   1119  CG2 ILE A  74     -34.776  54.335 -99.655  1.00 44.73           C  
ANISOU 1119  CG2 ILE A  74     7306   5314   4373    300    215    442
ATOM   1120  CD1 ILE A  74     -37.120  54.119-101.713  1.00 41.82           C  
ANISOU 1120  CD1 ILE A  74     7141   4920   3828    235    269    493
ATOM   1121  H   ILE A  74     -33.722  51.707-102.822  1.00  0.00           H  
ATOM   1122  HA  ILE A  74     -34.317  54.616-102.431  1.00  0.00           H  
ATOM   1123  HB  ILE A  74     -34.404  52.367-100.371  1.00  0.00           H  
ATOM   1124 HG13 ILE A  74     -36.795  52.564-100.259  1.00  0.00           H  
ATOM   1125 HG12 ILE A  74     -36.319  52.128-101.860  1.00  0.00           H  
ATOM   1126 HG21 ILE A  74     -35.454  54.071 -98.842  1.00  0.00           H  
ATOM   1127 HG22 ILE A  74     -33.783  54.426 -99.210  1.00  0.00           H  
ATOM   1128 HG23 ILE A  74     -35.061  55.317-100.028  1.00  0.00           H  
ATOM   1129 HD11 ILE A  74     -38.148  53.803-101.894  1.00  0.00           H  
ATOM   1130 HD12 ILE A  74     -37.155  54.967-101.030  1.00  0.00           H  
ATOM   1131 HD13 ILE A  74     -36.719  54.466-102.664  1.00  0.00           H  
ATOM   1132  N   ARG A  75     -32.024  55.053-101.586  1.00 37.88           N  
ANISOU 1132  N   ARG A  75     6386   4490   3514     54    352    564
ATOM   1133  CA  ARG A  75     -30.692  55.336-101.072  1.00 37.59           C  
ANISOU 1133  CA  ARG A  75     6301   4451   3529     12    306    565
ATOM   1134  C   ARG A  75     -30.765  55.715 -99.598  1.00 37.95           C  
ANISOU 1134  C   ARG A  75     6400   4428   3590    103    191    491
ATOM   1135  O   ARG A  75     -31.649  56.456 -99.184  1.00 42.40           O  
ANISOU 1135  O   ARG A  75     7080   4902   4128    158    114    469
ATOM   1136  CB  ARG A  75     -30.041  56.489-101.859  1.00  0.00           C  
ATOM   1137  CG  ARG A  75     -29.936  56.237-103.373  1.00  0.00           C  
ATOM   1138  CD  ARG A  75     -28.962  57.188-104.090  1.00  0.00           C  
ATOM   1139  NE  ARG A  75     -27.563  56.856-103.793  1.00  0.00           N  
ATOM   1140  CZ  ARG A  75     -26.467  57.483-104.242  1.00  0.00           C  
ATOM   1141  NH1 ARG A  75     -26.558  58.539-105.057  1.00  0.00           N  
ATOM   1142  NH2 ARG A  75     -25.265  57.036-103.864  1.00  0.00           N1+
ATOM   1143  HB2 ARG A  75     -30.585  57.417-101.685  1.00  0.00           H  
ATOM   1144  HB3 ARG A  75     -29.042  56.643-101.451  1.00  0.00           H  
ATOM   1145  HG2 ARG A  75     -29.521  55.233-103.474  1.00  0.00           H  
ATOM   1146  HG3 ARG A  75     -30.908  56.207-103.867  1.00  0.00           H  
ATOM   1147  HD2 ARG A  75     -29.176  57.265-105.156  1.00  0.00           H  
ATOM   1148  HD3 ARG A  75     -29.081  58.188-103.671  1.00  0.00           H  
ATOM   1149  HE  ARG A  75     -27.424  56.069-103.160  1.00  0.00           H  
ATOM   1150 HH12 ARG A  75     -25.732  59.010-105.398  1.00  0.00           H  
ATOM   1151 HH11 ARG A  75     -27.459  58.884-105.350  1.00  0.00           H  
ATOM   1152 HH22 ARG A  75     -24.416  57.470-104.197  1.00  0.00           H  
ATOM   1153 HH21 ARG A  75     -25.184  56.251-103.229  1.00  0.00           H  
ATOM   1154  H   ARG A  75     -32.571  55.815-101.961  1.00  0.00           H  
ATOM   1155  HA  ARG A  75     -30.075  54.443-101.177  1.00  0.00           H  
ATOM   1156  N   TYR A  76     -29.836  55.192 -98.801  1.00 36.08           N  
ANISOU 1156  N   TYR A  76     6076   4239   3392    126    180    451
ATOM   1157  CA  TYR A  76     -29.708  55.634 -97.419  1.00 38.91           C  
ANISOU 1157  CA  TYR A  76     6487   4546   3753    206     93    368
ATOM   1158  C   TYR A  76     -28.482  56.527 -97.236  1.00 42.13           C  
ANISOU 1158  C   TYR A  76     6972   4881   4155    123     19    365
ATOM   1159  O   TYR A  76     -27.399  56.235 -97.749  1.00 38.40           O  
ANISOU 1159  O   TYR A  76     6434   4462   3696     16     39    412
ATOM   1160  CB  TYR A  76     -29.722  54.431 -96.475  1.00 39.21           C  
ANISOU 1160  CB  TYR A  76     6402   4689   3806    291    132    314
ATOM   1161  CG  TYR A  76     -31.056  53.702 -96.459  1.00 46.58           C  
ANISOU 1161  CG  TYR A  76     7307   5648   4743    379    155    297
ATOM   1162  CD1 TYR A  76     -32.072  54.111 -95.569  1.00 49.81           C  
ANISOU 1162  CD1 TYR A  76     7746   6025   5154    486     97    229
ATOM   1163  CD2 TYR A  76     -31.307  52.652 -97.370  1.00 49.67           C  
ANISOU 1163  CD2 TYR A  76     7645   6090   5138    357    226    346
ATOM   1164  CE1 TYR A  76     -33.335  53.489 -95.605  1.00 51.26           C  
ANISOU 1164  CE1 TYR A  76     7890   6238   5347    549     97    222
ATOM   1165  CE2 TYR A  76     -32.573  52.037 -97.410  1.00 48.33           C  
ANISOU 1165  CE2 TYR A  76     7468   5931   4963    417    227    330
ATOM   1166  CZ  TYR A  76     -33.590  52.462 -96.533  1.00 50.01           C  
ANISOU 1166  CZ  TYR A  76     7698   6122   5181    503    155    275
ATOM   1167  OH  TYR A  76     -34.830  51.896 -96.585  1.00 44.79           O  
ANISOU 1167  OH  TYR A  76     7016   5480   4522    546    136    267
ATOM   1168  H   TYR A  76     -29.211  54.481 -99.152  1.00  0.00           H  
ATOM   1169  HA  TYR A  76     -30.587  56.237 -97.189  1.00  0.00           H  
ATOM   1170  HB3 TYR A  76     -29.502  54.761 -95.459  1.00  0.00           H  
ATOM   1171  HB2 TYR A  76     -28.926  53.732 -96.741  1.00  0.00           H  
ATOM   1172  HD1 TYR A  76     -31.896  54.918 -94.873  1.00  0.00           H  
ATOM   1173  HD2 TYR A  76     -30.541  52.335 -98.064  1.00  0.00           H  
ATOM   1174  HE1 TYR A  76     -34.116  53.813 -94.933  1.00  0.00           H  
ATOM   1175  HE2 TYR A  76     -32.750  51.248 -98.127  1.00  0.00           H  
ATOM   1176  HH  TYR A  76     -34.918  51.282 -97.318  1.00  0.00           H  
ATOM   1177  N   CYS A  77     -28.679  57.629 -96.512  1.00 38.43           N  
ANISOU 1177  N   CYS A  77     6647   4282   3674    177    -80    307
ATOM   1178  CA  CYS A  77     -27.710  58.715 -96.468  1.00 37.93           C  
ANISOU 1178  CA  CYS A  77     6718   4096   3599     87   -175    305
ATOM   1179  C   CYS A  77     -27.467  59.242 -95.053  1.00 39.94           C  
ANISOU 1179  C   CYS A  77     7066   4265   3845    206   -255    176
ATOM   1180  O   CYS A  77     -28.379  59.279 -94.230  1.00 39.65           O  
ANISOU 1180  O   CYS A  77     7029   4216   3819    369   -261    101
ATOM   1181  CB  CYS A  77     -28.208  59.884 -97.324  1.00 45.25           C  
ANISOU 1181  CB  CYS A  77     7797   4885   4509      8   -234    383
ATOM   1182  SG  CYS A  77     -28.657  59.539 -99.064  1.00 43.64           S  
ANISOU 1182  SG  CYS A  77     7518   4779   4285    -98   -117    513
ATOM   1183  H   CYS A  77     -29.525  57.731 -95.969  1.00  0.00           H  
ATOM   1184  HA  CYS A  77     -26.764  58.359 -96.876  1.00  0.00           H  
ATOM   1185  HB3 CYS A  77     -27.472  60.691 -97.325  1.00  0.00           H  
ATOM   1186  HB2 CYS A  77     -29.104  60.300 -96.862  1.00  0.00           H  
ATOM   1187  N   ALA A  78     -26.245  59.701 -94.800  1.00 40.02           N  
ANISOU 1187  N   ALA A  78     7157   4214   3834    122   -321    147
ATOM   1188  CA  ALA A  78     -25.893  60.283 -93.509  1.00 44.83           C  
ANISOU 1188  CA  ALA A  78     7887   4727   4420    231   -394      7
ATOM   1189  C   ALA A  78     -26.063  61.794 -93.502  1.00 43.87           C  
ANISOU 1189  C   ALA A  78     7994   4367   4307    240   -528    -12
ATOM   1190  O   ALA A  78     -25.744  62.457 -94.489  1.00 41.94           O  
ANISOU 1190  O   ALA A  78     7844   4028   4064     70   -589     94
ATOM   1191  CB  ALA A  78     -24.426  59.989 -93.138  1.00  0.00           C  
ATOM   1192  HB1 ALA A  78     -23.730  60.437 -93.849  1.00  0.00           H  
ATOM   1193  HB2 ALA A  78     -24.188  60.382 -92.154  1.00  0.00           H  
ATOM   1194  HB3 ALA A  78     -24.234  58.916 -93.113  1.00  0.00           H  
ATOM   1195  H   ALA A  78     -25.530  59.651 -95.512  1.00  0.00           H  
ATOM   1196  HA  ALA A  78     -26.540  59.854 -92.744  1.00  0.00           H  
ATOM   1197  N   PRO A  79     -26.533  62.348 -92.370  1.00 44.84           N  
ANISOU 1197  N   PRO A  79     8207   4390   4440    437   -576   -145
ATOM   1198  CA  PRO A  79     -26.628  63.802 -92.210  1.00 46.66           C  
ANISOU 1198  CA  PRO A  79     8680   4360   4687    477   -727   -180
ATOM   1199  C   PRO A  79     -25.271  64.422 -91.904  1.00 46.56           C  
ANISOU 1199  C   PRO A  79     8843   4216   4632    378   -819   -246
ATOM   1200  O   PRO A  79     -24.273  63.715 -91.817  1.00 49.60           O  
ANISOU 1200  O   PRO A  79     9150   4726   4968    277   -769   -261
ATOM   1201  CB  PRO A  79     -27.562  63.975 -91.001  1.00 42.58           C  
ANISOU 1201  CB  PRO A  79     8150   3819   4211    758   -729   -320
ATOM   1202  CG  PRO A  79     -28.197  62.634 -90.728  1.00 42.63           C  
ANISOU 1202  CG  PRO A  79     7911   4085   4200    835   -570   -372
ATOM   1203  CD  PRO A  79     -27.131  61.673 -91.202  1.00 54.52           C  
ANISOU 1203  CD  PRO A  79     9314   5743   5659    628   -493   -278
ATOM   1204  HA  PRO A  79     -27.065  64.257 -93.098  1.00  0.00           H  
ATOM   1205  HB3 PRO A  79     -28.323  64.738 -91.171  1.00  0.00           H  
ATOM   1206  HB2 PRO A  79     -27.010  64.275 -90.106  1.00  0.00           H  
ATOM   1207  HG3 PRO A  79     -29.094  62.516 -91.340  1.00  0.00           H  
ATOM   1208  HG2 PRO A  79     -28.483  62.488 -89.685  1.00  0.00           H  
ATOM   1209  HD2 PRO A  79     -26.362  61.526 -90.440  1.00  0.00           H  
ATOM   1210  HD3 PRO A  79     -27.641  60.726 -91.365  1.00  0.00           H  
ATOM   1211  N   PRO A  80     -25.254  65.738 -91.745  1.00 47.23           N  
ANISOU 1211  N   PRO A  80     9177   4037   4733    405   -971   -283
ATOM   1212  CA  PRO A  80     -24.039  66.476 -91.443  1.00 52.47           C  
ANISOU 1212  CA  PRO A  80    10056   4526   5354    308  -1089   -355
ATOM   1213  C   PRO A  80     -23.391  65.915 -90.190  1.00 66.64           C  
ANISOU 1213  C   PRO A  80    11815   6415   7089    436  -1024   -543
ATOM   1214  O   PRO A  80     -24.085  65.520 -89.258  1.00 51.05           O  
ANISOU 1214  O   PRO A  80     9737   4533   5127    674   -933   -659
ATOM   1215  CD  PRO A  80     -26.345  66.712 -91.889  1.00  0.00           C  
ATOM   1216  CB  PRO A  80     -24.370  67.968 -91.249  1.00  0.00           C  
ATOM   1217  CG  PRO A  80     -25.663  68.081 -92.054  1.00  0.00           C  
ATOM   1218  HD3 PRO A  80     -27.009  66.504 -92.729  1.00  0.00           H  
ATOM   1219  HD2 PRO A  80     -26.938  66.707 -90.974  1.00  0.00           H  
ATOM   1220  HB2 PRO A  80     -24.569  68.201 -90.201  1.00  0.00           H  
ATOM   1221  HB3 PRO A  80     -23.586  68.637 -91.605  1.00  0.00           H  
ATOM   1222  HG3 PRO A  80     -25.414  68.229 -93.106  1.00  0.00           H  
ATOM   1223  HG2 PRO A  80     -26.292  68.917 -91.747  1.00  0.00           H  
ATOM   1224  HA  PRO A  80     -23.345  66.373 -92.277  1.00  0.00           H  
ATOM   1225  N   GLY A  81     -22.062  65.879 -90.171  1.00 55.63           N  
ANISOU 1225  N   GLY A  81    10504   5010   5624    267  -1071   -567
ATOM   1226  CA  GLY A  81     -21.335  65.379 -89.018  1.00 54.78           C  
ANISOU 1226  CA  GLY A  81    10400   4989   5426    356  -1018   -742
ATOM   1227  C   GLY A  81     -21.097  63.875 -89.036  1.00 59.31           C  
ANISOU 1227  C   GLY A  81    10707   5873   5953    303   -867   -692
ATOM   1228  O   GLY A  81     -20.435  63.333 -88.147  1.00 55.65           O  
ANISOU 1228  O   GLY A  81    10241   5513   5392    340   -817   -811
ATOM   1229  H   GLY A  81     -21.537  66.204 -90.971  1.00  0.00           H  
ATOM   1230  HA3 GLY A  81     -21.871  65.649 -88.108  1.00  0.00           H  
ATOM   1231  HA2 GLY A  81     -20.377  65.895 -88.942  1.00  0.00           H  
ATOM   1232  N   TYR A  82     -21.643  63.198 -90.040  1.00 50.53           N  
ANISOU 1232  N   TYR A  82     9390   4905   4904    219   -797   -518
ATOM   1233  CA  TYR A  82     -21.436  61.766 -90.215  1.00 44.95           C  
ANISOU 1233  CA  TYR A  82     8442   4465   4173    160   -674   -449
ATOM   1234  C   TYR A  82     -21.129  61.483 -91.672  1.00 52.34           C  
ANISOU 1234  C   TYR A  82     9271   5457   5160    -64   -691   -250
ATOM   1235  O   TYR A  82     -21.406  62.305 -92.548  1.00 51.43           O  
ANISOU 1235  O   TYR A  82     9230   5211   5098   -153   -756   -158
ATOM   1236  CB  TYR A  82     -22.689  60.975 -89.821  1.00 45.22           C  
ANISOU 1236  CB  TYR A  82     8286   4651   4243    350   -530   -463
ATOM   1237  CG  TYR A  82     -23.117  60.860 -88.367  1.00 47.35           C  
ANISOU 1237  CG  TYR A  82     8598   4919   4475    581   -482   -653
ATOM   1238  CD1 TYR A  82     -23.917  61.854 -87.763  1.00 40.11           C  
ANISOU 1238  CD1 TYR A  82     7576   4194   3471    633   -369   -733
ATOM   1239  CD2 TYR A  82     -22.870  59.659 -87.675  1.00 44.13           C  
ANISOU 1239  CD2 TYR A  82     8333   4319   4116    748   -548   -750
ATOM   1240  CE1 TYR A  82     -24.515  61.609 -86.509  1.00 45.96           C  
ANISOU 1240  CE1 TYR A  82     8334   4958   4171    843   -299   -912
ATOM   1241  CE2 TYR A  82     -23.506  59.394 -86.449  1.00 57.76           C  
ANISOU 1241  CE2 TYR A  82    10072   6055   5821    981   -492   -934
ATOM   1242  CZ  TYR A  82     -24.344  60.363 -85.871  1.00 53.99           C  
ANISOU 1242  CZ  TYR A  82     9471   5792   5252   1027   -356  -1019
ATOM   1243  OH  TYR A  82     -25.006  60.090 -84.710  1.00 67.49           O  
ANISOU 1243  OH  TYR A  82    11173   7534   6936   1260   -276  -1208
ATOM   1244  H   TYR A  82     -22.223  63.677 -90.715  1.00  0.00           H  
ATOM   1245  HA  TYR A  82     -20.596  61.444 -89.599  1.00  0.00           H  
ATOM   1246  HB3 TYR A  82     -22.601  59.951 -90.190  1.00  0.00           H  
ATOM   1247  HB2 TYR A  82     -23.540  61.400 -90.355  1.00  0.00           H  
ATOM   1248  HD1 TYR A  82     -24.119  62.782 -88.281  1.00  0.00           H  
ATOM   1249  HD2 TYR A  82     -22.241  58.910 -88.123  1.00  0.00           H  
ATOM   1250  HE1 TYR A  82     -25.155  62.360 -86.068  1.00  0.00           H  
ATOM   1251  HE2 TYR A  82     -23.373  58.434 -85.978  1.00  0.00           H  
ATOM   1252  HH  TYR A  82     -25.110  59.142 -84.513  1.00  0.00           H  
ATOM   1253  N   ALA A  83     -20.574  60.310 -91.936  1.00 43.66           N  
ANISOU 1253  N   ALA A  83     7991   4555   4042   -153   -628   -181
ATOM   1254  CA  ALA A  83     -20.376  59.881 -93.308  1.00 47.98           C  
ANISOU 1254  CA  ALA A  83     8385   5191   4654   -324   -613     -3
ATOM   1255  C   ALA A  83     -20.482  58.365 -93.376  1.00 44.25           C  
ANISOU 1255  C   ALA A  83     7680   4944   4190   -287   -496     48
ATOM   1256  O   ALA A  83     -20.437  57.686 -92.351  1.00 42.89           O  
ANISOU 1256  O   ALA A  83     7485   4858   3954   -183   -450    -41
ATOM   1257  CB  ALA A  83     -19.020  60.365 -93.858  1.00  0.00           C  
ATOM   1258  HB1 ALA A  83     -18.933  61.450 -93.801  1.00  0.00           H  
ATOM   1259  HB2 ALA A  83     -18.186  59.933 -93.302  1.00  0.00           H  
ATOM   1260  HB3 ALA A  83     -18.903  60.086 -94.905  1.00  0.00           H  
ATOM   1261  H   ALA A  83     -20.286  59.705 -91.180  1.00  0.00           H  
ATOM   1262  HA  ALA A  83     -21.169  60.310 -93.921  1.00  0.00           H  
ATOM   1263  N   ILE A  84     -20.652  57.840 -94.582  1.00 46.02           N  
ANISOU 1263  N   ILE A  84     7737   5259   4489   -368   -443    190
ATOM   1264  CA  ILE A  84     -20.701  56.403 -94.777  1.00 40.30           C  
ANISOU 1264  CA  ILE A  84     6805   4719   3787   -337   -350    248
ATOM   1265  C   ILE A  84     -19.358  55.913 -95.297  1.00 37.44           C  
ANISOU 1265  C   ILE A  84     6347   4440   3437   -500   -418    335
ATOM   1266  O   ILE A  84     -18.842  56.423 -96.289  1.00 46.95           O  
ANISOU 1266  O   ILE A  84     7523   5620   4694   -651   -469    425
ATOM   1267  CB  ILE A  84     -21.814  56.005 -95.782  1.00 41.84           C  
ANISOU 1267  CB  ILE A  84     6872   4965   4060   -292   -239    333
ATOM   1268  CG1 ILE A  84     -23.183  56.578 -95.330  1.00 39.69           C  
ANISOU 1268  CG1 ILE A  84     6682   4620   3778   -136   -195    258
ATOM   1269  CG2 ILE A  84     -21.925  54.471 -95.938  1.00 37.58           C  
ANISOU 1269  CG2 ILE A  84     6138   4587   3554   -258   -159    390
ATOM   1270  CD1 ILE A  84     -24.364  56.204 -96.235  1.00 37.32           C  
ANISOU 1270  CD1 ILE A  84     6298   4353   3529   -105   -104    333
ATOM   1271  H   ILE A  84     -20.750  58.444 -95.386  1.00  0.00           H  
ATOM   1272  HA  ILE A  84     -20.903  55.923 -93.820  1.00  0.00           H  
ATOM   1273  HB  ILE A  84     -21.576  56.417 -96.759  1.00  0.00           H  
ATOM   1274 HG13 ILE A  84     -23.138  57.667 -95.280  1.00  0.00           H  
ATOM   1275 HG12 ILE A  84     -23.398  56.241 -94.315  1.00  0.00           H  
ATOM   1276 HG21 ILE A  84     -22.701  54.193 -96.650  1.00  0.00           H  
ATOM   1277 HG22 ILE A  84     -20.999  54.027 -96.301  1.00  0.00           H  
ATOM   1278 HG23 ILE A  84     -22.163  53.996 -94.985  1.00  0.00           H  
ATOM   1279 HD11 ILE A  84     -25.175  56.920 -96.126  1.00  0.00           H  
ATOM   1280 HD12 ILE A  84     -24.066  56.192 -97.281  1.00  0.00           H  
ATOM   1281 HD13 ILE A  84     -24.765  55.221 -95.987  1.00  0.00           H  
ATOM   1282  N   LEU A  85     -18.780  54.936 -94.611  1.00 38.74           N  
ANISOU 1282  N   LEU A  85     6460   4709   3551   -479   -427    314
ATOM   1283  CA  LEU A  85     -17.587  54.282 -95.109  1.00 47.34           C  
ANISOU 1283  CA  LEU A  85     7430   5893   4663   -612   -504    413
ATOM   1284  C   LEU A  85     -18.023  53.053 -95.878  1.00 37.78           C  
ANISOU 1284  C   LEU A  85     6000   4810   3545   -554   -408    515
ATOM   1285  O   LEU A  85     -18.889  52.296 -95.424  1.00 40.15           O  
ANISOU 1285  O   LEU A  85     6271   5152   3832   -418   -312    483
ATOM   1286  CB  LEU A  85     -16.636  53.906 -93.969  1.00 43.03           C  
ANISOU 1286  CB  LEU A  85     6976   5380   3992   -637   -591    346
ATOM   1287  CG  LEU A  85     -15.981  55.113 -93.267  1.00 42.81           C  
ANISOU 1287  CG  LEU A  85     7190   5216   3861   -698   -699    226
ATOM   1288  CD1 LEU A  85     -14.954  54.646 -92.229  1.00 53.97           C  
ANISOU 1288  CD1 LEU A  85     8689   6686   5131   -742   -782    169
ATOM   1289  CD2 LEU A  85     -15.322  56.113 -94.235  1.00 43.38           C  
ANISOU 1289  CD2 LEU A  85     7296   5188   3997   -878   -813    294
ATOM   1290  H   LEU A  85     -19.171  54.639 -93.728  1.00  0.00           H  
ATOM   1291  HA  LEU A  85     -17.071  54.959 -95.790  1.00  0.00           H  
ATOM   1292  HB3 LEU A  85     -15.841  53.277 -94.374  1.00  0.00           H  
ATOM   1293  HB2 LEU A  85     -17.160  53.286 -93.239  1.00  0.00           H  
ATOM   1294  HG  LEU A  85     -16.772  55.639 -92.734  1.00  0.00           H  
ATOM   1295 HD11 LEU A  85     -14.738  55.436 -91.512  1.00  0.00           H  
ATOM   1296 HD12 LEU A  85     -15.299  53.770 -91.677  1.00  0.00           H  
ATOM   1297 HD13 LEU A  85     -14.011  54.394 -92.709  1.00  0.00           H  
ATOM   1298 HD21 LEU A  85     -14.434  56.576 -93.803  1.00  0.00           H  
ATOM   1299 HD22 LEU A  85     -15.012  55.638 -95.166  1.00  0.00           H  
ATOM   1300 HD23 LEU A  85     -16.015  56.918 -94.484  1.00  0.00           H  
ATOM   1301  N   LYS A  86     -17.419  52.868 -97.044  1.00 44.57           N  
ANISOU 1301  N   LYS A  86     6702   5727   4504   -659   -436    634
ATOM   1302  CA  LYS A  86     -17.777  51.781 -97.940  1.00 39.17           C  
ANISOU 1302  CA  LYS A  86     5808   5148   3926   -593   -345    724
ATOM   1303  C   LYS A  86     -16.571  50.892 -98.200  1.00 44.24           C  
ANISOU 1303  C   LYS A  86     6301   5892   4617   -661   -445    817
ATOM   1304  O   LYS A  86     -15.478  51.380 -98.489  1.00 44.91           O  
ANISOU 1304  O   LYS A  86     6361   5987   4718   -814   -568    865
ATOM   1305  CB  LYS A  86     -18.287  52.350 -99.264  1.00 35.92           C  
ANISOU 1305  CB  LYS A  86     5312   4729   3606   -628   -257    782
ATOM   1306  CG  LYS A  86     -18.879  51.329-100.257  1.00 47.52           C  
ANISOU 1306  CG  LYS A  86     6575   6298   5183   -543   -144    854
ATOM   1307  CD  LYS A  86     -19.447  52.018-101.512  1.00 49.32           C  
ANISOU 1307  CD  LYS A  86     6725   6540   5475   -598    -44    905
ATOM   1308  CE  LYS A  86     -20.237  51.063-102.420  1.00 56.19           C  
ANISOU 1308  CE  LYS A  86     7410   7501   6440   -484     91    946
ATOM   1309  NZ  LYS A  86     -20.927  51.788-103.501  1.00 55.02           N1+
ANISOU 1309  NZ  LYS A  86     7168   7398   6339   -545    210    995
ATOM   1310  H   LYS A  86     -16.682  53.494 -97.335  1.00  0.00           H  
ATOM   1311  HA  LYS A  86     -18.567  51.185 -97.481  1.00  0.00           H  
ATOM   1312  HB3 LYS A  86     -17.490  52.911 -99.753  1.00  0.00           H  
ATOM   1313  HB2 LYS A  86     -19.066  53.079 -99.035  1.00  0.00           H  
ATOM   1314  HG3 LYS A  86     -19.663  50.757 -99.757  1.00  0.00           H  
ATOM   1315  HG2 LYS A  86     -18.118  50.608-100.561  1.00  0.00           H  
ATOM   1316  HD3 LYS A  86     -18.620  52.445-102.082  1.00  0.00           H  
ATOM   1317  HD2 LYS A  86     -20.076  52.860-101.222  1.00  0.00           H  
ATOM   1318  HE3 LYS A  86     -20.991  50.534-101.839  1.00  0.00           H  
ATOM   1319  HE2 LYS A  86     -19.576  50.312-102.853  1.00  0.00           H  
ATOM   1320  HZ1 LYS A  86     -20.255  52.237-104.105  1.00  0.00           H  
ATOM   1321  HZ2 LYS A  86     -21.499  51.153-104.043  1.00  0.00           H  
ATOM   1322  HZ3 LYS A  86     -21.547  52.483-103.112  1.00  0.00           H  
ATOM   1323  N   CYS A  87     -16.776  49.585 -98.109  1.00 42.70           N  
ANISOU 1323  N   CYS A  87     6009   5766   4451   -554   -410    851
ATOM   1324  CA  CYS A  87     -15.700  48.637 -98.333  1.00 45.23           C  
ANISOU 1324  CA  CYS A  87     6187   6172   4825   -593   -521    950
ATOM   1325  C   CYS A  87     -15.683  48.182 -99.784  1.00 53.74           C  
ANISOU 1325  C   CYS A  87     7021   7318   6079   -563   -466   1049
ATOM   1326  O   CYS A  87     -16.659  47.618-100.280  1.00 54.95           O  
ANISOU 1326  O   CYS A  87     7112   7473   6293   -429   -330   1044
ATOM   1327  CB  CYS A  87     -15.851  47.426 -97.427  1.00 52.74           C  
ANISOU 1327  CB  CYS A  87     7182   7148   5710   -501   -532    946
ATOM   1328  SG  CYS A  87     -14.544  46.188 -97.652  1.00 60.25           S  
ANISOU 1328  SG  CYS A  87     7964   8187   6741   -527   -688   1090
ATOM   1329  H   CYS A  87     -17.695  49.232 -97.879  1.00  0.00           H  
ATOM   1330  HA  CYS A  87     -14.751  49.126 -98.109  1.00  0.00           H  
ATOM   1331  HB3 CYS A  87     -16.811  46.935 -97.594  1.00  0.00           H  
ATOM   1332  HB2 CYS A  87     -15.846  47.732 -96.384  1.00  0.00           H  
ATOM   1333  N   ASN A  88     -14.560  48.415-100.455  1.00 47.97           N  
ANISOU 1333  N   ASN A  88     6148   6650   5428   -687   -575   1135
ATOM   1334  CA  ASN A  88     -14.445  48.114-101.872  1.00 44.20           C  
ANISOU 1334  CA  ASN A  88     5409   6261   5126   -664   -512   1223
ATOM   1335  C   ASN A  88     -13.561  46.906-102.151  1.00 58.07           C  
ANISOU 1335  C   ASN A  88     6968   8102   6993   -618   -626   1325
ATOM   1336  O   ASN A  88     -13.176  46.665-103.296  1.00 60.65           O  
ANISOU 1336  O   ASN A  88     7040   8521   7483   -605   -608   1405
ATOM   1337  CB  ASN A  88     -13.904  49.338-102.600  1.00 48.36           C  
ANISOU 1337  CB  ASN A  88     5873   6813   5689   -847   -534   1259
ATOM   1338  CG  ASN A  88     -14.786  50.574-102.404  1.00 51.36           C  
ANISOU 1338  CG  ASN A  88     6463   7085   5965   -893   -443   1173
ATOM   1339  OD1 ASN A  88     -15.990  50.521-102.637  1.00 50.15           O  
ANISOU 1339  OD1 ASN A  88     6354   6898   5802   -774   -279   1124
ATOM   1340  ND2 ASN A  88     -14.209  51.680-101.951  1.00 56.25           N  
ANISOU 1340  ND2 ASN A  88     7230   7638   6504  -1066   -566   1155
ATOM   1341  H   ASN A  88     -13.760  48.810 -99.980  1.00  0.00           H  
ATOM   1342  HA  ASN A  88     -15.443  47.902-102.257  1.00  0.00           H  
ATOM   1343  HB3 ASN A  88     -13.865  49.146-103.672  1.00  0.00           H  
ATOM   1344  HB2 ASN A  88     -12.879  49.552-102.297  1.00  0.00           H  
ATOM   1345 HD22 ASN A  88     -14.780  52.509-101.758  1.00  0.00           H  
ATOM   1346 HD21 ASN A  88     -13.237  51.686-101.690  1.00  0.00           H  
ATOM   1347  N   ASN A  89     -13.236  46.150-101.105  1.00 50.12           N  
ANISOU 1347  N   ASN A  89     6074   7070   5898   -592   -746   1327
ATOM   1348  CA  ASN A  89     -12.461  44.930-101.276  1.00 50.13           C  
ANISOU 1348  CA  ASN A  89     5924   7130   5994   -538   -878   1434
ATOM   1349  C   ASN A  89     -13.302  43.920-102.048  1.00 48.93           C  
ANISOU 1349  C   ASN A  89     5637   6975   5978   -330   -739   1448
ATOM   1350  O   ASN A  89     -14.437  43.630-101.675  1.00 46.85           O  
ANISOU 1350  O   ASN A  89     5510   6639   5652   -223   -609   1374
ATOM   1351  CB  ASN A  89     -12.026  44.365 -99.911  1.00  0.00           C  
ATOM   1352  CG  ASN A  89     -10.703  44.943 -99.436  1.00  0.00           C  
ATOM   1353  OD1 ASN A  89     -10.605  46.139 -99.231  1.00  0.00           O  
ATOM   1354  ND2 ASN A  89      -9.655  44.148 -99.258  1.00  0.00           N  
ATOM   1355  HB2 ASN A  89     -12.794  44.500 -99.152  1.00  0.00           H  
ATOM   1356  HB3 ASN A  89     -11.886  43.285 -99.992  1.00  0.00           H  
ATOM   1357 HD22 ASN A  89      -8.757  44.579 -99.034  1.00  0.00           H  
ATOM   1358 HD21 ASN A  89      -9.699  43.153 -99.417  1.00  0.00           H  
ATOM   1359  H   ASN A  89     -13.527  46.421-100.177  1.00  0.00           H  
ATOM   1360  HA  ASN A  89     -11.569  45.161-101.858  1.00  0.00           H  
ATOM   1361  N   ARG A  90     -12.735  43.385-103.124  1.00 58.19           N  
ANISOU 1361  N   ARG A  90     6541   8226   7343   -270   -772   1540
ATOM   1362  CA  ARG A  90     -13.504  42.609-104.097  1.00 64.15           C  
ANISOU 1362  CA  ARG A  90     7150   8977   8246    -65   -617   1533
ATOM   1363  C   ARG A  90     -14.213  41.377-103.526  1.00 66.04           C  
ANISOU 1363  C   ARG A  90     7523   9114   8455     95   -610   1518
ATOM   1364  O   ARG A  90     -15.328  41.055-103.939  1.00 66.60           O  
ANISOU 1364  O   ARG A  90     7621   9130   8555    234   -439   1451
ATOM   1365  CB  ARG A  90     -12.601  42.193-105.273  1.00  0.00           C  
ATOM   1366  CG  ARG A  90     -12.087  43.353-106.156  1.00  0.00           C  
ATOM   1367  CD  ARG A  90     -13.092  43.874-107.208  1.00  0.00           C  
ATOM   1368  NE  ARG A  90     -14.200  44.652-106.636  1.00  0.00           N  
ATOM   1369  CZ  ARG A  90     -14.151  45.928-106.227  1.00  0.00           C  
ATOM   1370  NH1 ARG A  90     -13.035  46.655-106.346  1.00  0.00           N  
ATOM   1371  NH2 ARG A  90     -15.251  46.467-105.699  1.00  0.00           N1+
ATOM   1372  HB2 ARG A  90     -11.745  41.646-104.874  1.00  0.00           H  
ATOM   1373  HB3 ARG A  90     -13.131  41.478-105.901  1.00  0.00           H  
ATOM   1374  HG2 ARG A  90     -11.782  44.171-105.502  1.00  0.00           H  
ATOM   1375  HG3 ARG A  90     -11.180  43.056-106.685  1.00  0.00           H  
ATOM   1376  HD2 ARG A  90     -12.603  44.373-108.046  1.00  0.00           H  
ATOM   1377  HD3 ARG A  90     -13.590  43.009-107.642  1.00  0.00           H  
ATOM   1378  HE  ARG A  90     -15.081  44.163-106.498  1.00  0.00           H  
ATOM   1379 HH12 ARG A  90     -12.984  47.588-105.965  1.00  0.00           H  
ATOM   1380 HH11 ARG A  90     -12.203  46.252-106.748  1.00  0.00           H  
ATOM   1381 HH22 ARG A  90     -15.262  47.409-105.340  1.00  0.00           H  
ATOM   1382 HH21 ARG A  90     -16.094  45.895-105.634  1.00  0.00           H  
ATOM   1383  H   ARG A  90     -11.746  43.510-103.288  1.00  0.00           H  
ATOM   1384  HA  ARG A  90     -14.275  43.267-104.499  1.00  0.00           H  
ATOM   1385  N   ASP A  91     -13.574  40.683-102.590  1.00 50.86           N  
ANISOU 1385  N   ASP A  91     5697   7164   6465     59   -800   1583
ATOM   1386  CA  ASP A  91     -14.165  39.470-102.035  1.00 50.57           C  
ANISOU 1386  CA  ASP A  91     5789   7029   6398    180   -813   1593
ATOM   1387  C   ASP A  91     -14.497  39.604-100.554  1.00 52.12           C  
ANISOU 1387  C   ASP A  91     6262   7178   6362     75   -835   1547
ATOM   1388  O   ASP A  91     -14.471  38.629 -99.809  1.00 47.65           O  
ANISOU 1388  O   ASP A  91     5809   6562   5732     91   -927   1600
ATOM   1389  CB  ASP A  91     -13.240  38.262-102.281  1.00  0.00           C  
ATOM   1390  CG  ASP A  91     -11.762  38.389-101.870  1.00  0.00           C  
ATOM   1391  OD1 ASP A  91     -11.360  39.440-101.323  1.00  0.00           O1-
ATOM   1392  OD2 ASP A  91     -11.035  37.404-102.121  1.00  0.00           O  
ATOM   1393  HB2 ASP A  91     -13.653  37.374-101.799  1.00  0.00           H  
ATOM   1394  HB3 ASP A  91     -13.252  38.064-103.352  1.00  0.00           H  
ATOM   1395  H   ASP A  91     -12.672  40.994-102.258  1.00  0.00           H  
ATOM   1396  HA  ASP A  91     -15.098  39.284-102.567  1.00  0.00           H  
ATOM   1397  N   PHE A  92     -14.834  40.819-100.142  1.00 43.90           N  
ANISOU 1397  N   PHE A  92     5328   6153   5198    -30   -743   1449
ATOM   1398  CA  PHE A  92     -15.152  41.093 -98.751  1.00 50.94           C  
ANISOU 1398  CA  PHE A  92     6458   7019   5877   -114   -741   1384
ATOM   1399  C   PHE A  92     -16.346  40.243 -98.322  1.00 44.86           C  
ANISOU 1399  C   PHE A  92     5795   6177   5072    -10   -638   1354
ATOM   1400  O   PHE A  92     -17.374  40.232 -98.980  1.00 42.22           O  
ANISOU 1400  O   PHE A  92     5425   5800   4818     96   -492   1302
ATOM   1401  CB  PHE A  92     -15.453  42.582 -98.567  1.00 55.73           C  
ANISOU 1401  CB  PHE A  92     7145   7632   6397   -201   -647   1273
ATOM   1402  CG  PHE A  92     -15.428  42.995 -97.112  1.00 52.64           C  
ANISOU 1402  CG  PHE A  92     6979   7223   5800   -267   -638   1189
ATOM   1403  CD1 PHE A  92     -14.228  42.843 -96.384  1.00 54.99           C  
ANISOU 1403  CD1 PHE A  92     7380   7554   5961   -368   -784   1221
ATOM   1404  CD2 PHE A  92     -16.588  43.465 -96.462  1.00 54.72           C  
ANISOU 1404  CD2 PHE A  92     7346   7445   6002   -224   -483   1076
ATOM   1405  CE1 PHE A  92     -14.214  43.093 -95.026  1.00 71.52           C  
ANISOU 1405  CE1 PHE A  92     9671   9648   7857   -416   -749   1128
ATOM   1406  CE2 PHE A  92     -16.537  43.746 -95.105  1.00 62.84           C  
ANISOU 1406  CE2 PHE A  92     8551   8471   6856   -263   -463    990
ATOM   1407  CZ  PHE A  92     -15.363  43.525 -94.392  1.00 74.46           C  
ANISOU 1407  CZ  PHE A  92    10117   9984   8189   -355   -584   1010
ATOM   1408  H   PHE A  92     -14.875  41.583-100.801  1.00  0.00           H  
ATOM   1409  HA  PHE A  92     -14.292  40.829 -98.135  1.00  0.00           H  
ATOM   1410  HB3 PHE A  92     -16.405  42.855 -99.027  1.00  0.00           H  
ATOM   1411  HB2 PHE A  92     -14.696  43.175 -99.076  1.00  0.00           H  
ATOM   1412  HD1 PHE A  92     -13.322  42.501 -96.863  1.00  0.00           H  
ATOM   1413  HD2 PHE A  92     -17.510  43.605 -97.009  1.00  0.00           H  
ATOM   1414  HE1 PHE A  92     -13.317  42.925 -94.449  1.00  0.00           H  
ATOM   1415  HE2 PHE A  92     -17.420  44.106 -94.596  1.00  0.00           H  
ATOM   1416  HZ  PHE A  92     -15.313  43.659 -93.326  1.00  0.00           H  
ATOM   1417  N   ASN A  93     -16.204  39.515 -97.223  1.00 39.01           N  
ANISOU 1417  N   ASN A  93     5192   5428   4204    -54   -719   1392
ATOM   1418  CA  ASN A  93     -17.261  38.616 -96.794  1.00 39.25           C  
ANISOU 1418  CA  ASN A  93     5316   5393   4206     14   -644   1386
ATOM   1419  C   ASN A  93     -18.220  39.263 -95.802  1.00 46.47           C  
ANISOU 1419  C   ASN A  93     6375   6317   4964    -30   -511   1269
ATOM   1420  O   ASN A  93     -19.117  38.603 -95.287  1.00 50.78           O  
ANISOU 1420  O   ASN A  93     7000   6828   5468     -5   -450   1263
ATOM   1421  CB  ASN A  93     -16.663  37.332 -96.206  1.00 42.89           C  
ANISOU 1421  CB  ASN A  93     5839   5836   4621    -16   -801   1514
ATOM   1422  CG  ASN A  93     -15.979  36.365 -97.169  1.00 51.03           C  
ANISOU 1422  CG  ASN A  93     7006   6945   5440   -175   -897   1528
ATOM   1423  OD1 ASN A  93     -14.851  36.597 -97.581  1.00 49.66           O  
ANISOU 1423  OD1 ASN A  93     6919   6821   5129   -245   -810   1416
ATOM   1424  ND2 ASN A  93     -16.601  35.227 -97.469  1.00 69.18           N  
ANISOU 1424  ND2 ASN A  93     9334   9246   7703   -227  -1082   1662
ATOM   1425  H   ASN A  93     -15.356  39.584 -96.678  1.00  0.00           H  
ATOM   1426  HA  ASN A  93     -17.838  38.338 -97.677  1.00  0.00           H  
ATOM   1427  HB3 ASN A  93     -17.451  36.756 -95.717  1.00  0.00           H  
ATOM   1428  HB2 ASN A  93     -15.960  37.579 -95.409  1.00  0.00           H  
ATOM   1429 HD22 ASN A  93     -16.122  34.557 -98.047  1.00  0.00           H  
ATOM   1430 HD21 ASN A  93     -17.524  34.993 -97.102  1.00  0.00           H  
ATOM   1431  N   GLY A  94     -18.029  40.553 -95.534  1.00 36.65           N  
ANISOU 1431  N   GLY A  94     5162   5117   3645    -95   -475   1180
ATOM   1432  CA  GLY A  94     -18.932  41.286 -94.668  1.00 55.57           C  
ANISOU 1432  CA  GLY A  94     7673   7519   5920   -107   -353   1060
ATOM   1433  C   GLY A  94     -18.398  41.591 -93.277  1.00 49.69           C  
ANISOU 1433  C   GLY A  94     7065   6838   4976   -209   -391   1019
ATOM   1434  O   GLY A  94     -18.994  42.379 -92.544  1.00 43.97           O  
ANISOU 1434  O   GLY A  94     6421   6127   4160   -207   -295    904
ATOM   1435  H   GLY A  94     -17.243  41.042 -95.937  1.00  0.00           H  
ATOM   1436  HA3 GLY A  94     -19.872  40.739 -94.581  1.00  0.00           H  
ATOM   1437  HA2 GLY A  94     -19.223  42.218 -95.155  1.00  0.00           H  
ATOM   1438  N   THR A  95     -17.280  40.981 -92.896  1.00 44.71           N  
ANISOU 1438  N   THR A  95     6467   6248   4274   -292   -532   1106
ATOM   1439  CA  THR A  95     -16.706  41.264 -91.582  1.00 45.36           C  
ANISOU 1439  CA  THR A  95     6698   6398   4138   -396   -561   1057
ATOM   1440  C   THR A  95     -15.187  41.352 -91.633  1.00 50.66           C  
ANISOU 1440  C   THR A  95     7392   7100   4758   -504   -747   1120
ATOM   1441  O   THR A  95     -14.562  40.929 -92.605  1.00 54.28           O  
ANISOU 1441  O   THR A  95     7728   7537   5357   -498   -869   1232
ATOM   1442  CB  THR A  95     -17.114  40.211 -90.533  1.00 40.59           C  
ANISOU 1442  CB  THR A  95     6179   5841   3402   -426   -524   1097
ATOM   1443  OG1 THR A  95     -16.541  40.316 -89.240  1.00 51.13           O  
ANISOU 1443  OG1 THR A  95     7507   7170   4750   -473   -676   1260
ATOM   1444  CG2 THR A  95     -16.852  38.757 -90.973  1.00 40.52           C  
ANISOU 1444  CG2 THR A  95     6126   5797   3472   -336   -374   1065
ATOM   1445  H   THR A  95     -16.829  40.322 -93.513  1.00  0.00           H  
ATOM   1446  HA  THR A  95     -17.086  42.231 -91.252  1.00  0.00           H  
ATOM   1447  HB  THR A  95     -18.190  40.316 -90.381  1.00  0.00           H  
ATOM   1448  HG1 THR A  95     -16.946  41.056 -88.752  1.00  0.00           H  
ATOM   1449 HG21 THR A  95     -17.176  38.050 -90.207  1.00  0.00           H  
ATOM   1450 HG22 THR A  95     -17.400  38.507 -91.882  1.00  0.00           H  
ATOM   1451 HG23 THR A  95     -15.793  38.573 -91.161  1.00  0.00           H  
ATOM   1452  N   GLY A  96     -14.600  41.912 -90.581  1.00 53.62           N  
ANISOU 1452  N   GLY A  96     7919   7525   4929   -598   -771   1042
ATOM   1453  CA  GLY A  96     -13.156  42.026 -90.484  1.00 42.02           C  
ANISOU 1453  CA  GLY A  96     6508   6085   3372   -724   -963   1090
ATOM   1454  C   GLY A  96     -12.624  43.246 -91.219  1.00 44.60           C  
ANISOU 1454  C   GLY A  96     6789   6368   3787   -757  -1022   1037
ATOM   1455  O   GLY A  96     -13.380  44.149 -91.579  1.00 47.15           O  
ANISOU 1455  O   GLY A  96     7081   6641   4194   -689   -899    941
ATOM   1456  H   GLY A  96     -15.161  42.271 -89.822  1.00  0.00           H  
ATOM   1457  HA3 GLY A  96     -12.693  41.127 -90.891  1.00  0.00           H  
ATOM   1458  HA2 GLY A  96     -12.865  42.080 -89.435  1.00  0.00           H  
ATOM   1459  N   PRO A  97     -11.307  43.269 -91.461  1.00 46.55           N  
ANISOU 1459  N   PRO A  97     7034   6635   4016   -876  -1228   1112
ATOM   1460  CA  PRO A  97     -10.634  44.442 -92.023  1.00 47.31           C  
ANISOU 1460  CA  PRO A  97     7112   6698   4167   -958  -1314   1071
ATOM   1461  C   PRO A  97     -10.904  44.631 -93.508  1.00 48.63           C  
ANISOU 1461  C   PRO A  97     7040   6838   4601   -899  -1292   1139
ATOM   1462  O   PRO A  97     -10.959  43.662 -94.265  1.00 59.22           O  
ANISOU 1462  O   PRO A  97     8206   8201   6094   -828  -1318   1264
ATOM   1463  CB  PRO A  97      -9.141  44.136 -91.811  1.00 62.61           C  
ANISOU 1463  CB  PRO A  97     9104   8681   6002  -1116  -1565   1160
ATOM   1464  CG  PRO A  97      -9.081  43.109 -90.700  1.00 58.47           C  
ANISOU 1464  CG  PRO A  97     8660   8215   5343  -1112  -1596   1240
ATOM   1465  CD  PRO A  97     -10.331  42.289 -90.966  1.00 49.79           C  
ANISOU 1465  CD  PRO A  97     7458   7097   4363   -952  -1412   1260
ATOM   1466  HA  PRO A  97     -10.916  45.340 -91.472  1.00  0.00           H  
ATOM   1467  HB3 PRO A  97      -8.567  45.034 -91.574  1.00  0.00           H  
ATOM   1468  HB2 PRO A  97      -8.693  43.704 -92.709  1.00  0.00           H  
ATOM   1469  HG3 PRO A  97      -9.166  43.608 -89.733  1.00  0.00           H  
ATOM   1470  HG2 PRO A  97      -8.164  42.519 -90.699  1.00  0.00           H  
ATOM   1471  HD2 PRO A  97     -10.155  41.550 -91.750  1.00  0.00           H  
ATOM   1472  HD3 PRO A  97     -10.621  41.759 -90.059  1.00  0.00           H  
ATOM   1473  N   CYS A  98     -11.067  45.883 -93.910  1.00 51.48           N  
ANISOU 1473  N   CYS A  98     7405   7147   5009   -927  -1242   1055
ATOM   1474  CA  CYS A  98     -11.153  46.233 -95.316  1.00 47.52           C  
ANISOU 1474  CA  CYS A  98     6687   6639   4728   -915  -1224   1119
ATOM   1475  C   CYS A  98      -9.967  47.141 -95.637  1.00 49.84           C  
ANISOU 1475  C   CYS A  98     6980   6932   5024  -1099  -1397   1139
ATOM   1476  O   CYS A  98      -9.688  48.084 -94.902  1.00 57.49           O  
ANISOU 1476  O   CYS A  98     8157   7842   5844  -1193  -1436   1030
ATOM   1477  CB  CYS A  98     -12.475  46.943 -95.602  1.00 56.38           C  
ANISOU 1477  CB  CYS A  98     7820   7698   5905   -812  -1013   1023
ATOM   1478  SG  CYS A  98     -12.837  47.237 -97.341  1.00 65.37           S  
ANISOU 1478  SG  CYS A  98     8693   8853   7293   -766   -927   1105
ATOM   1479  H   CYS A  98     -11.135  46.627 -93.230  1.00  0.00           H  
ATOM   1480  HA  CYS A  98     -11.090  45.327 -95.919  1.00  0.00           H  
ATOM   1481  HB3 CYS A  98     -12.502  47.899 -95.082  1.00  0.00           H  
ATOM   1482  HB2 CYS A  98     -13.290  46.350 -95.183  1.00  0.00           H  
ATOM   1483  N   THR A  99      -9.258  46.846 -96.721  1.00 47.05           N  
ANISOU 1483  N   THR A  99     6391   6642   4844  -1149  -1507   1274
ATOM   1484  CA  THR A  99      -8.065  47.613 -97.080  1.00 44.27           C  
ANISOU 1484  CA  THR A  99     6006   6306   4510  -1350  -1697   1317
ATOM   1485  C   THR A  99      -8.394  48.724 -98.071  1.00 55.88           C  
ANISOU 1485  C   THR A  99     7373   7750   6110  -1403  -1604   1304
ATOM   1486  O   THR A  99      -7.771  49.785 -98.060  1.00 55.45           O  
ANISOU 1486  O   THR A  99     7406   7651   6012  -1583  -1709   1279
ATOM   1487  CB  THR A  99      -6.992  46.686 -97.681  1.00  0.00           C  
ATOM   1488  OG1 THR A  99      -7.441  46.011 -98.852  1.00  0.00           O  
ATOM   1489  CG2 THR A  99      -6.531  45.605 -96.691  1.00  0.00           C  
ATOM   1490  HB  THR A  99      -6.123  47.289 -97.959  1.00  0.00           H  
ATOM   1491  HG1 THR A  99      -7.482  46.654 -99.580  1.00  0.00           H  
ATOM   1492 HG21 THR A  99      -5.729  45.001 -97.116  1.00  0.00           H  
ATOM   1493 HG22 THR A  99      -6.149  46.054 -95.773  1.00  0.00           H  
ATOM   1494 HG23 THR A  99      -7.342  44.929 -96.417  1.00  0.00           H  
ATOM   1495  H   THR A  99      -9.541  46.080 -97.316  1.00  0.00           H  
ATOM   1496  HA  THR A  99      -7.661  48.066 -96.175  1.00  0.00           H  
ATOM   1497  N   ASN A 100      -9.379  48.479 -98.928  1.00 51.34           N  
ANISOU 1497  N   ASN A 100     6630   7195   5682  -1258  -1411   1324
ATOM   1498  CA  ASN A 100      -9.784  49.459 -99.924  1.00 50.86           C  
ANISOU 1498  CA  ASN A 100     6473   7124   5730  -1309  -1299   1324
ATOM   1499  C   ASN A 100     -11.100  50.126 -99.537  1.00 53.37           C  
ANISOU 1499  C   ASN A 100     6984   7332   5963  -1215  -1107   1195
ATOM   1500  O   ASN A 100     -12.180  49.623 -99.851  1.00 45.61           O  
ANISOU 1500  O   ASN A 100     5940   6355   5034  -1046   -931   1180
ATOM   1501  CB  ASN A 100      -9.914  48.796-101.287  1.00 69.40           C  
ANISOU 1501  CB  ASN A 100     8486   9584   8297  -1222  -1214   1435
ATOM   1502  CG  ASN A 100      -8.728  47.982-101.828  1.00102.97           C  
ANISOU 1502  CG  ASN A 100    12641  13846  12639  -1271  -1061   1437
ATOM   1503  OD1 ASN A 100      -7.601  48.031-101.337  1.00 93.30           O  
ANISOU 1503  OD1 ASN A 100    11555  12551  11342  -1434  -1090   1401
ATOM   1504  ND2 ASN A 100      -8.979  47.195-102.868  1.00138.55           N  
ANISOU 1504  ND2 ASN A 100    16922  18429  17291  -1133   -896   1478
ATOM   1505  H   ASN A 100      -9.866  47.594 -98.899  1.00  0.00           H  
ATOM   1506  HA  ASN A 100      -9.013  50.227 -99.985  1.00  0.00           H  
ATOM   1507  HB3 ASN A 100     -10.162  49.554-102.031  1.00  0.00           H  
ATOM   1508  HB2 ASN A 100     -10.760  48.105-101.266  1.00  0.00           H  
ATOM   1509 HD22 ASN A 100      -8.239  46.635-103.263  1.00  0.00           H  
ATOM   1510 HD21 ASN A 100      -9.905  47.140-103.267  1.00  0.00           H  
ATOM   1511  N   VAL A 101     -10.996  51.264 -98.860  1.00 54.11           N  
ANISOU 1511  N   VAL A 101     7316   7316   5927  -1323  -1157   1101
ATOM   1512  CA  VAL A 101     -12.153  51.923 -98.274  1.00 43.68           C  
ANISOU 1512  CA  VAL A 101     6203   5878   4514  -1225  -1016    972
ATOM   1513  C   VAL A 101     -12.391  53.272 -98.938  1.00 57.92           C  
ANISOU 1513  C   VAL A 101     8052   7599   6356  -1337   -986    967
ATOM   1514  O   VAL A 101     -11.443  53.957 -99.327  1.00 59.55           O  
ANISOU 1514  O   VAL A 101     8245   7796   6585  -1539  -1122   1021
ATOM   1515  CB  VAL A 101     -11.932  52.167 -96.768  1.00 43.41           C  
ANISOU 1515  CB  VAL A 101     6449   5762   4283  -1223  -1092    842
ATOM   1516  CG1 VAL A 101     -13.156  52.764 -96.036  1.00 45.20           C  
ANISOU 1516  CG1 VAL A 101     6859   5878   4439  -1095   -949    706
ATOM   1517  CG2 VAL A 101     -11.510  50.864 -96.054  1.00 50.78           C  
ANISOU 1517  CG2 VAL A 101     7362   6785   5149  -1156  -1137    862
ATOM   1518  H   VAL A 101     -10.092  51.698 -98.737  1.00  0.00           H  
ATOM   1519  HA  VAL A 101     -13.033  51.294 -98.411  1.00  0.00           H  
ATOM   1520  HB  VAL A 101     -11.107  52.873 -96.646  1.00  0.00           H  
ATOM   1521 HG11 VAL A 101     -12.988  52.814 -94.962  1.00  0.00           H  
ATOM   1522 HG12 VAL A 101     -13.381  53.781 -96.358  1.00  0.00           H  
ATOM   1523 HG13 VAL A 101     -14.050  52.158 -96.198  1.00  0.00           H  
ATOM   1524 HG21 VAL A 101     -11.335  51.032 -94.997  1.00  0.00           H  
ATOM   1525 HG22 VAL A 101     -12.273  50.092 -96.154  1.00  0.00           H  
ATOM   1526 HG23 VAL A 101     -10.574  50.461 -96.444  1.00  0.00           H  
ATOM   1527  N   SER A 102     -13.658  53.657 -99.062  1.00 47.38           N  
ANISOU 1527  N   SER A 102     6781   6200   5022  -1222   -822    912
ATOM   1528  CA  SER A 102     -13.990  54.999 -99.528  1.00 37.56           C  
ANISOU 1528  CA  SER A 102     5641   4849   3783  -1325   -802    905
ATOM   1529  C   SER A 102     -15.082  55.625 -98.678  1.00 46.77           C  
ANISOU 1529  C   SER A 102     7050   5870   4851  -1196   -732    773
ATOM   1530  O   SER A 102     -15.749  54.948 -97.887  1.00 41.87           O  
ANISOU 1530  O   SER A 102     6467   5262   4179  -1018   -658    696
ATOM   1531  CB  SER A 102     -14.425  54.979-100.996  1.00 52.58           C  
ANISOU 1531  CB  SER A 102     7320   6840   5816  -1350   -671   1015
ATOM   1532  OG  SER A 102     -15.506  54.089-101.247  1.00 48.47           O  
ANISOU 1532  OG  SER A 102     6747   6353   5316  -1146   -493    987
ATOM   1533  H   SER A 102     -14.406  53.018 -98.833  1.00  0.00           H  
ATOM   1534  HA  SER A 102     -13.096  55.619 -99.446  1.00  0.00           H  
ATOM   1535  HB3 SER A 102     -13.581  54.676-101.617  1.00  0.00           H  
ATOM   1536  HB2 SER A 102     -14.700  55.978-101.341  1.00  0.00           H  
ATOM   1537  HG  SER A 102     -16.306  54.462-100.857  1.00  0.00           H  
ATOM   1538  N   VAL A 103     -15.252  56.931 -98.861  1.00 37.56           N  
ANISOU 1538  N   VAL A 103     6040   4565   3665  -1296   -765    758
ATOM   1539  CA  VAL A 103     -16.233  57.718 -98.140  1.00 45.09           C  
ANISOU 1539  CA  VAL A 103     7228   5359   4546  -1180   -729    643
ATOM   1540  C   VAL A 103     -17.329  58.171 -99.113  1.00 40.24           C  
ANISOU 1540  C   VAL A 103     6578   4724   3988  -1163   -606    704
ATOM   1541  O   VAL A 103     -17.027  58.723-100.168  1.00 56.25           O  
ANISOU 1541  O   VAL A 103     8544   6761   6068  -1337   -615    813
ATOM   1542  CB  VAL A 103     -15.534  58.952 -97.538  1.00  0.00           C  
ATOM   1543  CG1 VAL A 103     -16.470  59.743 -96.601  1.00  0.00           C  
ATOM   1544  CG2 VAL A 103     -14.226  58.621 -96.788  1.00  0.00           C  
ATOM   1545  HB  VAL A 103     -15.260  59.629 -98.350  1.00  0.00           H  
ATOM   1546 HG11 VAL A 103     -15.960  60.602 -96.162  1.00  0.00           H  
ATOM   1547 HG12 VAL A 103     -17.347  60.129 -97.123  1.00  0.00           H  
ATOM   1548 HG13 VAL A 103     -16.824  59.115 -95.783  1.00  0.00           H  
ATOM   1549 HG21 VAL A 103     -13.807  59.508 -96.311  1.00  0.00           H  
ATOM   1550 HG22 VAL A 103     -14.389  57.878 -96.011  1.00  0.00           H  
ATOM   1551 HG23 VAL A 103     -13.457  58.234 -97.456  1.00  0.00           H  
ATOM   1552  H   VAL A 103     -14.681  57.425 -99.531  1.00  0.00           H  
ATOM   1553  HA  VAL A 103     -16.673  57.118 -97.344  1.00  0.00           H  
ATOM   1554  N   VAL A 104     -18.589  57.924 -98.763  1.00 42.61           N  
ANISOU 1554  N   VAL A 104     6915   5006   4269   -967   -493    641
ATOM   1555  CA  VAL A 104     -19.722  58.385 -99.575  1.00 50.03           C  
ANISOU 1555  CA  VAL A 104     7864   5912   5232   -944   -390    688
ATOM   1556  C   VAL A 104     -20.807  58.949 -98.664  1.00 47.14           C  
ANISOU 1556  C   VAL A 104     7699   5403   4808   -783   -393    578
ATOM   1557  O   VAL A 104     -20.805  58.681 -97.465  1.00 48.20           O  
ANISOU 1557  O   VAL A 104     7901   5515   4899   -654   -423    463
ATOM   1558  CB  VAL A 104     -20.335  57.243-100.411  1.00 44.70           C  
ANISOU 1558  CB  VAL A 104     6962   5404   4618   -859   -229    749
ATOM   1559  CG1 VAL A 104     -19.348  56.703-101.463  1.00 45.94           C  
ANISOU 1559  CG1 VAL A 104     6888   5711   4857   -987   -219    857
ATOM   1560  CG2 VAL A 104     -20.920  56.069 -99.591  1.00 37.91           C  
ANISOU 1560  CG2 VAL A 104     6070   4595   3740   -656   -177    663
ATOM   1561  H   VAL A 104     -18.786  57.407 -97.919  1.00  0.00           H  
ATOM   1562  HA  VAL A 104     -19.380  59.173-100.247  1.00  0.00           H  
ATOM   1563  HB  VAL A 104     -21.165  57.661-100.984  1.00  0.00           H  
ATOM   1564 HG11 VAL A 104     -19.833  55.987-102.127  1.00  0.00           H  
ATOM   1565 HG12 VAL A 104     -18.952  57.509-102.083  1.00  0.00           H  
ATOM   1566 HG13 VAL A 104     -18.502  56.197-100.998  1.00  0.00           H  
ATOM   1567 HG21 VAL A 104     -21.252  55.261-100.244  1.00  0.00           H  
ATOM   1568 HG22 VAL A 104     -20.186  55.651 -98.899  1.00  0.00           H  
ATOM   1569 HG23 VAL A 104     -21.793  56.371 -99.014  1.00  0.00           H  
ATOM   1570  N   THR A 105     -21.738  59.719 -99.220  1.00 42.48           N  
ANISOU 1570  N   THR A 105     7200   4726   4215   -788   -363    615
ATOM   1571  CA  THR A 105     -22.823  60.268 -98.405  1.00 46.41           C  
ANISOU 1571  CA  THR A 105     7870   5088   4676   -623   -384    522
ATOM   1572  C   THR A 105     -24.025  59.331 -98.378  1.00 54.23           C  
ANISOU 1572  C   THR A 105     8745   6183   5676   -449   -256    503
ATOM   1573  O   THR A 105     -24.847  59.382 -97.458  1.00 43.48           O  
ANISOU 1573  O   THR A 105     7454   4769   4297   -281   -265    410
ATOM   1574  CB  THR A 105     -23.276  61.648 -98.917  1.00  0.00           C  
ATOM   1575  OG1 THR A 105     -23.691  61.586-100.276  1.00  0.00           O  
ATOM   1576  CG2 THR A 105     -22.160  62.700 -98.833  1.00  0.00           C  
ATOM   1577  HB  THR A 105     -24.123  61.995 -98.319  1.00  0.00           H  
ATOM   1578  HG1 THR A 105     -24.569  61.186-100.311  1.00  0.00           H  
ATOM   1579 HG21 THR A 105     -22.516  63.676 -99.165  1.00  0.00           H  
ATOM   1580 HG22 THR A 105     -21.806  62.812 -97.808  1.00  0.00           H  
ATOM   1581 HG23 THR A 105     -21.303  62.433 -99.452  1.00  0.00           H  
ATOM   1582  H   THR A 105     -21.698  59.927-100.207  1.00  0.00           H  
ATOM   1583  HA  THR A 105     -22.457  60.385 -97.385  1.00  0.00           H  
ATOM   1584  N   CYS A 106     -24.130  58.481 -99.393  1.00 38.76           N  
ANISOU 1584  N   CYS A 106     6605   4373   3750   -490   -140    588
ATOM   1585  CA  CYS A 106     -25.309  57.641 -99.563  1.00 41.43           C  
ANISOU 1585  CA  CYS A 106     6859   4790   4092   -354    -26    578
ATOM   1586  C   CYS A 106     -24.915  56.260-100.044  1.00 42.68           C  
ANISOU 1586  C   CYS A 106     6801   5118   4299   -345     71    613
ATOM   1587  O   CYS A 106     -23.958  56.113-100.811  1.00 42.42           O  
ANISOU 1587  O   CYS A 106     6655   5156   4305   -468     83    687
ATOM   1588  CB  CYS A 106     -26.265  58.262-100.595  1.00 49.38           C  
ANISOU 1588  CB  CYS A 106     7935   5756   5072   -402     22    649
ATOM   1589  SG  CYS A 106     -26.994  59.888-100.207  1.00 58.72           S  
ANISOU 1589  SG  CYS A 106     9385   6723   6204   -360   -103    618
ATOM   1590  H   CYS A 106     -23.382  58.408-100.068  1.00  0.00           H  
ATOM   1591  HA  CYS A 106     -25.825  57.552 -98.608  1.00  0.00           H  
ATOM   1592  HB3 CYS A 106     -27.089  57.577-100.792  1.00  0.00           H  
ATOM   1593  HB2 CYS A 106     -25.739  58.375-101.543  1.00  0.00           H  
ATOM   1594  N   THR A 107     -25.664  55.253 -99.604  1.00 38.13           N  
ANISOU 1594  N   THR A 107     6161   4600   3726   -201    132    566
ATOM   1595  CA  THR A 107     -25.549  53.919-100.178  1.00 46.13           C  
ANISOU 1595  CA  THR A 107     6996   5743   4790   -172    225    602
ATOM   1596  C   THR A 107     -26.030  53.967-101.625  1.00 42.25           C  
ANISOU 1596  C   THR A 107     6455   5287   4310   -218    332    670
ATOM   1597  O   THR A 107     -26.683  54.927-102.035  1.00 39.00           O  
ANISOU 1597  O   THR A 107     6164   4806   3849   -262    337    686
ATOM   1598  CB  THR A 107     -26.443  52.901 -99.449  1.00 51.44           C  
ANISOU 1598  CB  THR A 107     7645   6444   5455    -26    261    544
ATOM   1599  OG1 THR A 107     -27.842  53.147 -99.606  1.00 41.31           O  
ANISOU 1599  OG1 THR A 107     6435   5118   4144     29    307    531
ATOM   1600  CG2 THR A 107     -26.153  52.834 -97.946  1.00 40.86           C  
ANISOU 1600  CG2 THR A 107     6368   5077   4078     32    184    463
ATOM   1601  H   THR A 107     -26.328  55.405 -98.859  1.00  0.00           H  
ATOM   1602  HA  THR A 107     -24.510  53.590-100.144  1.00  0.00           H  
ATOM   1603  HB  THR A 107     -26.250  51.908 -99.862  1.00  0.00           H  
ATOM   1604  HG1 THR A 107     -28.087  52.873-100.509  1.00  0.00           H  
ATOM   1605 HG21 THR A 107     -26.763  52.071 -97.467  1.00  0.00           H  
ATOM   1606 HG22 THR A 107     -25.108  52.584 -97.764  1.00  0.00           H  
ATOM   1607 HG23 THR A 107     -26.361  53.779 -97.445  1.00  0.00           H  
ATOM   1608  N   ASP A 108     -25.711  52.932-102.395  1.00 36.48           N  
ANISOU 1608  N   ASP A 108     5555   4666   3640   -202    418    708
ATOM   1609  CA  ASP A 108     -26.315  52.744-103.710  1.00 38.07           C  
ANISOU 1609  CA  ASP A 108     5702   4919   3843   -203    555    743
ATOM   1610  C   ASP A 108     -27.821  52.540-103.539  1.00 40.46           C  
ANISOU 1610  C   ASP A 108     6122   5169   4084    -97    595    686
ATOM   1611  O   ASP A 108     -28.309  52.417-102.415  1.00 43.01           O  
ANISOU 1611  O   ASP A 108     6520   5436   4386    -20    521    629
ATOM   1612  CB  ASP A 108     -25.703  51.512-104.402  1.00  0.00           C  
ATOM   1613  CG  ASP A 108     -24.181  51.559-104.586  1.00  0.00           C  
ATOM   1614  OD1 ASP A 108     -23.631  52.676-104.699  1.00  0.00           O1-
ATOM   1615  OD2 ASP A 108     -23.578  50.466-104.659  1.00  0.00           O  
ATOM   1616  HB2 ASP A 108     -25.944  50.626-103.812  1.00  0.00           H  
ATOM   1617  HB3 ASP A 108     -26.146  51.369-105.388  1.00  0.00           H  
ATOM   1618  H   ASP A 108     -25.037  52.251-102.073  1.00  0.00           H  
ATOM   1619  HA  ASP A 108     -26.136  53.630-104.320  1.00  0.00           H  
ATOM   1620  N   GLY A 109     -28.548  52.477-104.652  1.00 42.79           N  
ANISOU 1620  N   GLY A 109     6422   5493   4342    -97    715    699
ATOM   1621  CA  GLY A 109     -29.993  52.334-104.617  1.00 33.79           C  
ANISOU 1621  CA  GLY A 109     5408   4302   3129    -20    740    650
ATOM   1622  C   GLY A 109     -30.454  50.920-104.306  1.00 46.76           C  
ANISOU 1622  C   GLY A 109     6993   5963   4812    111    765    595
ATOM   1623  O   GLY A 109     -30.179  49.989-105.058  1.00 40.25           O  
ANISOU 1623  O   GLY A 109     6054   5200   4040    155    859    597
ATOM   1624  H   GLY A 109     -28.097  52.530-105.554  1.00  0.00           H  
ATOM   1625  HA3 GLY A 109     -30.411  52.649-105.573  1.00  0.00           H  
ATOM   1626  HA2 GLY A 109     -30.407  53.021-103.878  1.00  0.00           H  
ATOM   1627  N   ILE A 110     -31.191  50.765-103.212  1.00 36.39           N  
ANISOU 1627  N   ILE A 110     5757   4590   3478    173    678    549
ATOM   1628  CA  ILE A 110     -31.575  49.435-102.730  1.00 38.65           C  
ANISOU 1628  CA  ILE A 110     5997   4885   3804    267    677    509
ATOM   1629  C   ILE A 110     -33.086  49.224-102.795  1.00 41.90           C  
ANISOU 1629  C   ILE A 110     6523   5248   4149    310    681    466
ATOM   1630  O   ILE A 110     -33.843  49.941-102.149  1.00 35.78           O  
ANISOU 1630  O   ILE A 110     5844   4426   3324    305    600    450
ATOM   1631  CB  ILE A 110     -31.095  49.229-101.279  1.00 35.61           C  
ANISOU 1631  CB  ILE A 110     5578   4501   3452    287    574    496
ATOM   1632  CG1 ILE A 110     -29.653  49.720-101.009  1.00 37.06           C  
ANISOU 1632  CG1 ILE A 110     5662   4731   3688    236    553    536
ATOM   1633  CG2 ILE A 110     -31.234  47.748-100.863  1.00 29.08           C  
ANISOU 1633  CG2 ILE A 110     4718   3681   2652    354    568    472
ATOM   1634  CD1 ILE A 110     -29.176  49.546 -99.560  1.00 42.26           C  
ANISOU 1634  CD1 ILE A 110     6318   5394   4345    240    459    515
ATOM   1635  H   ILE A 110     -31.499  51.574-102.692  1.00  0.00           H  
ATOM   1636  HA  ILE A 110     -31.094  48.687-103.361  1.00  0.00           H  
ATOM   1637  HB  ILE A 110     -31.742  49.811-100.619  1.00  0.00           H  
ATOM   1638 HG13 ILE A 110     -29.604  50.784-101.217  1.00  0.00           H  
ATOM   1639 HG12 ILE A 110     -28.955  49.232-101.690  1.00  0.00           H  
ATOM   1640 HG21 ILE A 110     -30.981  47.588 -99.815  1.00  0.00           H  
ATOM   1641 HG22 ILE A 110     -32.243  47.361-101.000  1.00  0.00           H  
ATOM   1642 HG23 ILE A 110     -30.569  47.129-101.464  1.00  0.00           H  
ATOM   1643 HD11 ILE A 110     -28.468  50.333 -99.301  1.00  0.00           H  
ATOM   1644 HD12 ILE A 110     -30.001  49.606 -98.849  1.00  0.00           H  
ATOM   1645 HD13 ILE A 110     -28.675  48.587 -99.419  1.00  0.00           H  
ATOM   1646  N   HIS A 111     -33.532  48.257-103.590  1.00 35.49           N  
ANISOU 1646  N   HIS A 111     5704   4441   3339    356    764    443
ATOM   1647  CA  HIS A 111     -34.953  47.948-103.642  1.00 36.14           C  
ANISOU 1647  CA  HIS A 111     5909   4470   3352    384    751    396
ATOM   1648  C   HIS A 111     -35.322  47.083-102.439  1.00 37.45           C  
ANISOU 1648  C   HIS A 111     6051   4616   3564    422    659    376
ATOM   1649  O   HIS A 111     -34.668  46.075-102.171  1.00 41.49           O  
ANISOU 1649  O   HIS A 111     6470   5144   4152    453    664    385
ATOM   1650  CB  HIS A 111     -35.324  47.221-104.948  1.00  0.00           C  
ATOM   1651  CG  HIS A 111     -35.030  47.877-106.274  1.00  0.00           C  
ATOM   1652  ND1 HIS A 111     -36.005  48.105-107.239  1.00  0.00           N  
ATOM   1653  CD2 HIS A 111     -33.839  48.237-106.867  1.00  0.00           C  
ATOM   1654  CE1 HIS A 111     -35.384  48.518-108.343  1.00  0.00           C  
ATOM   1655  NE2 HIS A 111     -34.073  48.646-108.181  1.00  0.00           N  
ATOM   1656  HB2 HIS A 111     -34.812  46.256-104.973  1.00  0.00           H  
ATOM   1657  HB3 HIS A 111     -36.387  46.981-104.923  1.00  0.00           H  
ATOM   1658  HD1 HIS A 111     -37.018  47.993-107.172  1.00  0.00           H  
ATOM   1659  HD2 HIS A 111     -32.833  48.193-106.473  1.00  0.00           H  
ATOM   1660  HE1 HIS A 111     -35.900  48.761-109.263  1.00  0.00           H  
ATOM   1661  H   HIS A 111     -32.884  47.735-104.162  1.00  0.00           H  
ATOM   1662  HA  HIS A 111     -35.516  48.880-103.589  1.00  0.00           H  
ATOM   1663  N   PRO A 112     -36.365  47.479-101.697  1.00 39.54           N  
ANISOU 1663  N   PRO A 112     6392   4850   3782    412    566    357
ATOM   1664  CA  PRO A 112     -36.747  46.679-100.526  1.00 35.27           C  
ANISOU 1664  CA  PRO A 112     5805   4313   3282    427    489    344
ATOM   1665  C   PRO A 112     -37.530  45.416-100.893  1.00 34.96           C  
ANISOU 1665  C   PRO A 112     5813   4230   3241    438    499    318
ATOM   1666  O   PRO A 112     -38.708  45.296-100.557  1.00 42.77           O  
ANISOU 1666  O   PRO A 112     6868   5189   4192    417    428    297
ATOM   1667  CB  PRO A 112     -37.608  47.645 -99.713  1.00 34.58           C  
ANISOU 1667  CB  PRO A 112     5762   4218   3157    420    387    333
ATOM   1668  CG  PRO A 112     -37.237  49.038-100.159  1.00 41.14           C  
ANISOU 1668  CG  PRO A 112     6726   5004   3903    398    398    336
ATOM   1669  CD  PRO A 112     -36.982  48.818-101.634  1.00 39.44           C  
ANISOU 1669  CD  PRO A 112     6498   4804   3683    381    517    358
ATOM   1670  HA  PRO A 112     -35.856  46.409 -99.957  1.00  0.00           H  
ATOM   1671  HB3 PRO A 112     -37.478  47.505 -98.639  1.00  0.00           H  
ATOM   1672  HB2 PRO A 112     -38.675  47.545 -99.916  1.00  0.00           H  
ATOM   1673  HG3 PRO A 112     -36.318  49.360 -99.669  1.00  0.00           H  
ATOM   1674  HG2 PRO A 112     -38.008  49.784 -99.957  1.00  0.00           H  
ATOM   1675  HD2 PRO A 112     -37.912  48.819-102.204  1.00  0.00           H  
ATOM   1676  HD3 PRO A 112     -36.377  49.659-101.964  1.00  0.00           H  
ATOM   1677  N   VAL A 113     -36.867  44.471-101.556  1.00 37.04           N  
ANISOU 1677  N   VAL A 113     6085   4345   3644    168    694    706
ATOM   1678  CA  VAL A 113     -37.522  43.242-101.991  1.00 39.43           C  
ANISOU 1678  CA  VAL A 113     6483   4687   3812    245    707    589
ATOM   1679  C   VAL A 113     -37.649  42.224-100.863  1.00 45.44           C  
ANISOU 1679  C   VAL A 113     7274   5404   4586    253    601    447
ATOM   1680  O   VAL A 113     -36.645  41.688-100.394  1.00 44.52           O  
ANISOU 1680  O   VAL A 113     7073   5306   4537    278    634    407
ATOM   1681  CB  VAL A 113     -36.738  42.578-103.136  1.00 41.49           C  
ANISOU 1681  CB  VAL A 113     6674   5034   4058    339    884    598
ATOM   1682  CG1 VAL A 113     -37.429  41.318-103.697  1.00 41.91           C  
ANISOU 1682  CG1 VAL A 113     6843   5079   4002    415    893    488
ATOM   1683  CG2 VAL A 113     -36.514  43.575-104.290  1.00 45.86           C  
ANISOU 1683  CG2 VAL A 113     7166   5645   4614    325   1007    751
ATOM   1684  H   VAL A 113     -35.888  44.597-101.769  1.00  0.00           H  
ATOM   1685  HA  VAL A 113     -38.522  43.489-102.351  1.00  0.00           H  
ATOM   1686  HB  VAL A 113     -35.748  42.279-102.783  1.00  0.00           H  
ATOM   1687 HG11 VAL A 113     -36.980  41.034-104.644  1.00  0.00           H  
ATOM   1688 HG12 VAL A 113     -37.338  40.463-103.023  1.00  0.00           H  
ATOM   1689 HG13 VAL A 113     -38.490  41.489-103.883  1.00  0.00           H  
ATOM   1690 HG21 VAL A 113     -35.997  43.095-105.114  1.00  0.00           H  
ATOM   1691 HG22 VAL A 113     -37.456  43.975-104.667  1.00  0.00           H  
ATOM   1692 HG23 VAL A 113     -35.888  44.411-103.984  1.00  0.00           H  
ATOM   1693  N   VAL A 114     -38.878  41.932-100.439  1.00 40.48           N  
ANISOU 1693  N   VAL A 114     6758   4725   3898    225    473    381
ATOM   1694  CA  VAL A 114     -39.085  40.934 -99.385  1.00 36.74           C  
ANISOU 1694  CA  VAL A 114     6300   4207   3452    221    374    262
ATOM   1695  C   VAL A 114     -39.328  39.543 -99.972  1.00 38.06           C  
ANISOU 1695  C   VAL A 114     6515   4373   3572    290    421    182
ATOM   1696  O   VAL A 114     -40.285  39.319-100.713  1.00 40.91           O  
ANISOU 1696  O   VAL A 114     6989   4714   3841    300    422    175
ATOM   1697  CB  VAL A 114     -40.244  41.314 -98.435  1.00 40.06           C  
ANISOU 1697  CB  VAL A 114     6791   4559   3872    140    198    250
ATOM   1698  CG1 VAL A 114     -39.858  42.411 -97.431  1.00 31.81           C  
ANISOU 1698  CG1 VAL A 114     5715   3484   2888     79    144    368
ATOM   1699  CG2 VAL A 114     -41.563  41.711 -99.140  1.00 69.97           C  
ANISOU 1699  CG2 VAL A 114    10704   8327   7556    132    151    229
ATOM   1700  H   VAL A 114     -39.677  42.400-100.843  1.00  0.00           H  
ATOM   1701  HA  VAL A 114     -38.171  40.887 -98.791  1.00  0.00           H  
ATOM   1702  HB  VAL A 114     -40.462  40.433 -97.831  1.00  0.00           H  
ATOM   1703 HG11 VAL A 114     -40.657  42.585 -96.710  1.00  0.00           H  
ATOM   1704 HG12 VAL A 114     -38.973  42.128 -96.861  1.00  0.00           H  
ATOM   1705 HG13 VAL A 114     -39.665  43.360 -97.933  1.00  0.00           H  
ATOM   1706 HG21 VAL A 114     -42.347  41.913 -98.409  1.00  0.00           H  
ATOM   1707 HG22 VAL A 114     -41.443  42.615 -99.738  1.00  0.00           H  
ATOM   1708 HG23 VAL A 114     -41.939  40.927 -99.796  1.00  0.00           H  
ATOM   1709  N   SER A 115     -38.453  38.603 -99.636  1.00 33.85           N  
ANISOU 1709  N   SER A 115     5904   3853   3103    334    455    132
ATOM   1710  CA  SER A 115     -38.592  37.245-100.134  1.00 43.54           C  
ANISOU 1710  CA  SER A 115     7178   5056   4310    401    493     83
ATOM   1711  C   SER A 115     -37.965  36.270 -99.154  1.00 42.21           C  
ANISOU 1711  C   SER A 115     6932   4880   4224    401    446     34
ATOM   1712  O   SER A 115     -37.205  36.669 -98.273  1.00 40.55           O  
ANISOU 1712  O   SER A 115     6620   4709   4079    366    416     30
ATOM   1713  CB  SER A 115     -37.911  37.119-101.495  1.00 52.82           C  
ANISOU 1713  CB  SER A 115     8330   6285   5454    498    659    131
ATOM   1714  OG  SER A 115     -36.541  37.518-101.476  1.00 44.91           O  
ANISOU 1714  OG  SER A 115     7176   5360   4529    518    732    180
ATOM   1715  H   SER A 115     -37.679  38.829 -99.027  1.00  0.00           H  
ATOM   1716  HA  SER A 115     -39.652  37.011-100.242  1.00  0.00           H  
ATOM   1717  HB3 SER A 115     -38.436  37.731-102.230  1.00  0.00           H  
ATOM   1718  HB2 SER A 115     -37.978  36.093-101.862  1.00  0.00           H  
ATOM   1719  HG  SER A 115     -35.994  36.744-101.709  1.00  0.00           H  
ATOM   1720  N   SER A 116     -38.288  34.990 -99.309  1.00 36.97           N  
ANISOU 1720  N   SER A 116     6332   4167   3548    439    442      0
ATOM   1721  CA  SER A 116     -37.641  33.950 -98.521  1.00 37.32           C  
ANISOU 1721  CA  SER A 116     6309   4213   3657    447    413    -25
ATOM   1722  C   SER A 116     -36.950  32.971 -99.470  1.00 34.30           C  
ANISOU 1722  C   SER A 116     5937   3835   3259    562    528     -6
ATOM   1723  O   SER A 116     -37.354  32.836-100.623  1.00 36.14           O  
ANISOU 1723  O   SER A 116     6266   4039   3426    627    611      7
ATOM   1724  CB  SER A 116     -38.657  33.202 -97.637  1.00  0.00           C  
ATOM   1725  OG  SER A 116     -38.169  32.065 -96.967  1.00  0.00           O  
ATOM   1726  HB2 SER A 116     -38.982  33.897 -96.866  1.00  0.00           H  
ATOM   1727  HB3 SER A 116     -39.513  32.891 -98.239  1.00  0.00           H  
ATOM   1728  HG  SER A 116     -38.943  31.526 -96.761  1.00  0.00           H  
ATOM   1729  H   SER A 116     -38.993  34.725 -99.982  1.00  0.00           H  
ATOM   1730  HA  SER A 116     -36.889  34.410 -97.881  1.00  0.00           H  
ATOM   1731  N   GLN A 117     -35.898  32.315 -98.977  1.00 31.80           N  
ANISOU 1731  N   GLN A 117     5526   3559   2996    590    537     -2
ATOM   1732  CA  GLN A 117     -35.136  31.310 -99.728  1.00 37.84           C  
ANISOU 1732  CA  GLN A 117     6295   4328   3756    712    641     29
ATOM   1733  C   GLN A 117     -34.209  31.900-100.800  1.00 46.83           C  
ANISOU 1733  C   GLN A 117     7342   5549   4900    800    784     93
ATOM   1734  O   GLN A 117     -33.005  31.637-100.802  1.00 38.25           O  
ANISOU 1734  O   GLN A 117     6140   4538   3857    860    841    136
ATOM   1735  CB  GLN A 117     -36.073  30.270-100.348  1.00 39.46           C  
ANISOU 1735  CB  GLN A 117     6674   4419   3899    764    659     13
ATOM   1736  CG  GLN A 117     -36.936  29.523 -99.309  1.00 42.37           C  
ANISOU 1736  CG  GLN A 117     7125   4706   4267    689    536    -25
ATOM   1737  CD  GLN A 117     -37.471  28.195 -99.834  1.00 46.96           C  
ANISOU 1737  CD  GLN A 117     7873   5180   4788    763    574    -29
ATOM   1738  OE1 GLN A 117     -37.415  27.908-101.027  1.00 47.43           O  
ANISOU 1738  OE1 GLN A 117     7974   5230   4817    885    700     -5
ATOM   1739  NE2 GLN A 117     -38.012  27.368 -98.952  1.00 42.35           N  
ANISOU 1739  NE2 GLN A 117     7388   4515   4189    690    472    -55
ATOM   1740  H   GLN A 117     -35.584  32.498 -98.034  1.00  0.00           H  
ATOM   1741  HA  GLN A 117     -34.504  30.785 -99.011  1.00  0.00           H  
ATOM   1742  HB3 GLN A 117     -35.421  29.537-100.830  1.00  0.00           H  
ATOM   1743  HB2 GLN A 117     -36.687  30.636-101.169  1.00  0.00           H  
ATOM   1744  HG3 GLN A 117     -37.779  30.141 -98.996  1.00  0.00           H  
ATOM   1745  HG2 GLN A 117     -36.346  29.319 -98.414  1.00  0.00           H  
ATOM   1746 HE22 GLN A 117     -38.422  26.496 -99.256  1.00  0.00           H  
ATOM   1747 HE21 GLN A 117     -38.147  27.667 -97.986  1.00  0.00           H  
ATOM   1748  N   LEU A 118     -34.768  32.697-101.703  1.00 42.37           N  
ANISOU 1748  N   LEU A 118     6825   4982   4291    806    846    111
ATOM   1749  CA  LEU A 118     -33.996  33.303-102.778  1.00 46.74           C  
ANISOU 1749  CA  LEU A 118     7285   5619   4856    881    996    190
ATOM   1750  C   LEU A 118     -33.973  34.815-102.604  1.00 54.87           C  
ANISOU 1750  C   LEU A 118     8247   6708   5892    790    982    220
ATOM   1751  O   LEU A 118     -34.993  35.414-102.279  1.00 48.11           O  
ANISOU 1751  O   LEU A 118     7484   5805   4990    707    897    184
ATOM   1752  CB  LEU A 118     -34.621  32.955-104.136  1.00 50.80           C  
ANISOU 1752  CB  LEU A 118     7917   6085   5298    976   1113    203
ATOM   1753  CG  LEU A 118     -34.629  31.451-104.502  1.00 55.35           C  
ANISOU 1753  CG  LEU A 118     8508   6636   5886   1123   1226    229
ATOM   1754  CD1 LEU A 118     -35.425  31.204-105.802  1.00 49.26           C  
ANISOU 1754  CD1 LEU A 118     7786   5797   5133   1124   1131    185
ATOM   1755  CD2 LEU A 118     -33.206  30.852-104.571  1.00 52.79           C  
ANISOU 1755  CD2 LEU A 118     8342   6248   5467   1196   1330    216
ATOM   1756  H   LEU A 118     -35.757  32.898-101.656  1.00  0.00           H  
ATOM   1757  HA  LEU A 118     -32.974  32.923-102.745  1.00  0.00           H  
ATOM   1758  HB3 LEU A 118     -34.086  33.496-104.920  1.00  0.00           H  
ATOM   1759  HB2 LEU A 118     -35.634  33.342-104.168  1.00  0.00           H  
ATOM   1760  HG  LEU A 118     -35.166  30.922-103.712  1.00  0.00           H  
ATOM   1761 HD11 LEU A 118     -36.232  30.490-105.633  1.00  0.00           H  
ATOM   1762 HD12 LEU A 118     -35.890  32.117-106.179  1.00  0.00           H  
ATOM   1763 HD13 LEU A 118     -34.809  30.811-106.610  1.00  0.00           H  
ATOM   1764 HD21 LEU A 118     -33.068  30.179-105.417  1.00  0.00           H  
ATOM   1765 HD22 LEU A 118     -32.443  31.628-104.653  1.00  0.00           H  
ATOM   1766 HD23 LEU A 118     -32.986  30.277-103.670  1.00  0.00           H  
ATOM   1767  N   LEU A 119     -32.810  35.431-102.802  1.00 47.39           N  
ANISOU 1767  N   LEU A 119     7136   5862   5009    803   1065    301
ATOM   1768  CA  LEU A 119     -32.737  36.884-102.864  1.00 45.86           C  
ANISOU 1768  CA  LEU A 119     6885   5715   4826    725   1085    363
ATOM   1769  C   LEU A 119     -32.965  37.298-104.303  1.00 45.53           C  
ANISOU 1769  C   LEU A 119     6851   5698   4752    783   1227    442
ATOM   1770  O   LEU A 119     -32.348  36.739-105.214  1.00 39.63           O  
ANISOU 1770  O   LEU A 119     6028   4992   4036    890   1355    496
ATOM   1771  CB  LEU A 119     -31.389  37.405-102.369  1.00 41.20           C  
ANISOU 1771  CB  LEU A 119     6106   5217   4331    689   1110    431
ATOM   1772  CG  LEU A 119     -31.028  36.940-100.934  1.00 44.48           C  
ANISOU 1772  CG  LEU A 119     6493   5613   4793    605    942    336
ATOM   1773  CD1 LEU A 119     -29.585  37.331-100.552  1.00 50.20           C  
ANISOU 1773  CD1 LEU A 119     6972   6415   5688    531    884    371
ATOM   1774  CD2 LEU A 119     -32.056  37.433 -99.893  1.00 39.79           C  
ANISOU 1774  CD2 LEU A 119     6015   4938   4165    502    821    270
ATOM   1775  H   LEU A 119     -31.964  34.889-102.912  1.00  0.00           H  
ATOM   1776  HA  LEU A 119     -33.529  37.306-102.245  1.00  0.00           H  
ATOM   1777  HB3 LEU A 119     -31.388  38.497-102.405  1.00  0.00           H  
ATOM   1778  HB2 LEU A 119     -30.614  37.095-103.064  1.00  0.00           H  
ATOM   1779  HG  LEU A 119     -31.052  35.850-100.909  1.00  0.00           H  
ATOM   1780 HD11 LEU A 119     -29.533  37.895 -99.622  1.00  0.00           H  
ATOM   1781 HD12 LEU A 119     -28.961  36.447-100.412  1.00  0.00           H  
ATOM   1782 HD13 LEU A 119     -29.106  37.948-101.314  1.00  0.00           H  
ATOM   1783 HD21 LEU A 119     -31.602  37.730 -98.948  1.00  0.00           H  
ATOM   1784 HD22 LEU A 119     -32.627  38.290-100.252  1.00  0.00           H  
ATOM   1785 HD23 LEU A 119     -32.774  36.647 -99.656  1.00  0.00           H  
ATOM   1786  N   LEU A 120     -33.860  38.265-104.499  1.00 43.77           N  
ANISOU 1786  N   LEU A 120     6717   5451   4463    715   1205    457
ATOM   1787  CA  LEU A 120     -34.292  38.662-105.834  1.00 46.09           C  
ANISOU 1787  CA  LEU A 120     7052   5768   4690    758   1329    520
ATOM   1788  C   LEU A 120     -33.934  40.108-106.151  1.00 39.89           C  
ANISOU 1788  C   LEU A 120     6161   5047   3946    683   1385    652
ATOM   1789  O   LEU A 120     -34.079  40.989-105.307  1.00 43.27           O  
ANISOU 1789  O   LEU A 120     6589   5451   4400    575   1285    672
ATOM   1790  CB  LEU A 120     -35.810  38.492-105.964  1.00 41.32           C  
ANISOU 1790  CB  LEU A 120     6667   5086   3948    740   1258    439
ATOM   1791  CG  LEU A 120     -36.333  37.044-105.783  1.00 47.94           C  
ANISOU 1791  CG  LEU A 120     7632   5835   4750    793   1198    324
ATOM   1792  CD1 LEU A 120     -37.877  37.012-105.847  1.00 51.41           C  
ANISOU 1792  CD1 LEU A 120     8272   6203   5060    747   1119    264
ATOM   1793  CD2 LEU A 120     -35.690  36.043-106.768  1.00 42.30           C  
ANISOU 1793  CD2 LEU A 120     6896   5128   4049    935   1346    339
ATOM   1794  H   LEU A 120     -34.263  38.748-103.709  1.00  0.00           H  
ATOM   1795  HA  LEU A 120     -33.806  38.015-106.564  1.00  0.00           H  
ATOM   1796  HB3 LEU A 120     -36.138  38.869-106.934  1.00  0.00           H  
ATOM   1797  HB2 LEU A 120     -36.297  39.113-105.217  1.00  0.00           H  
ATOM   1798  HG  LEU A 120     -36.062  36.714-104.779  1.00  0.00           H  
ATOM   1799 HD11 LEU A 120     -38.262  36.307-106.584  1.00  0.00           H  
ATOM   1800 HD12 LEU A 120     -38.302  36.724-104.886  1.00  0.00           H  
ATOM   1801 HD13 LEU A 120     -38.299  37.986-106.098  1.00  0.00           H  
ATOM   1802 HD21 LEU A 120     -36.388  35.272-107.095  1.00  0.00           H  
ATOM   1803 HD22 LEU A 120     -35.304  36.534-107.662  1.00  0.00           H  
ATOM   1804 HD23 LEU A 120     -34.855  35.524-106.296  1.00  0.00           H  
ATOM   1805  N   ASN A 121     -33.481  40.343-107.379  1.00 40.87           N  
ANISOU 1805  N   ASN A 121     6195   5243   4089    740   1548    754
ATOM   1806  CA  ASN A 121     -33.267  41.702-107.882  1.00 51.30           C  
ANISOU 1806  CA  ASN A 121     7422   6618   5451    662   1611    900
ATOM   1807  C   ASN A 121     -32.275  42.507-107.041  1.00 47.61           C  
ANISOU 1807  C   ASN A 121     6774   6165   5149    556   1559    986
ATOM   1808  O   ASN A 121     -32.393  43.728-106.939  1.00 48.03           O  
ANISOU 1808  O   ASN A 121     6803   6203   5244    446   1531   1084
ATOM   1809  CB  ASN A 121     -34.592  42.485-107.948  1.00 47.23           C  
ANISOU 1809  CB  ASN A 121     7086   6061   4796    588   1543    897
ATOM   1810  CG  ASN A 121     -35.568  41.738-108.874  1.00 56.76           C  
ANISOU 1810  CG  ASN A 121     8451   7277   5839    668   1630    857
ATOM   1811  OD1 ASN A 121     -35.188  41.305-109.962  1.00 48.37           O  
ANISOU 1811  OD1 ASN A 121     7355   6248   4776    784   1773    853
ATOM   1812  ND2 ASN A 121     -36.800  41.493-108.440  1.00 52.43           N  
ANISOU 1812  ND2 ASN A 121     8075   6696   5152    604   1543    835
ATOM   1813  H   ASN A 121     -33.272  39.571-107.997  1.00  0.00           H  
ATOM   1814  HA  ASN A 121     -32.868  41.628-108.893  1.00  0.00           H  
ATOM   1815  HB3 ASN A 121     -34.437  43.473-108.385  1.00  0.00           H  
ATOM   1816  HB2 ASN A 121     -35.029  42.648-106.968  1.00  0.00           H  
ATOM   1817 HD22 ASN A 121     -37.388  40.849-108.971  1.00  0.00           H  
ATOM   1818 HD21 ASN A 121     -37.110  41.805-107.534  1.00  0.00           H  
ATOM   1819  N   GLY A 122     -31.300  41.832-106.437  1.00 52.22           N  
ANISOU 1819  N   GLY A 122     7234   6772   5836    581   1541    958
ATOM   1820  CA  GLY A 122     -30.300  42.515-105.636  1.00 50.06           C  
ANISOU 1820  CA  GLY A 122     6773   6507   5742    465   1467   1017
ATOM   1821  C   GLY A 122     -29.002  42.739-106.391  1.00 46.60           C  
ANISOU 1821  C   GLY A 122     6057   6168   5479    457   1564   1156
ATOM   1822  O   GLY A 122     -28.925  42.486-107.591  1.00 48.81           O  
ANISOU 1822  O   GLY A 122     6297   6516   5733    553   1723   1233
ATOM   1823  H   GLY A 122     -31.246  40.827-106.532  1.00  0.00           H  
ATOM   1824  HA3 GLY A 122     -30.100  41.935-104.735  1.00  0.00           H  
ATOM   1825  HA2 GLY A 122     -30.696  43.475-105.305  1.00  0.00           H  
ATOM   1826  N   THR A 123     -27.980  43.218-105.685  1.00 44.49           N  
ANISOU 1826  N   THR A 123     5596   5897   5413    328   1412   1147
ATOM   1827  CA  THR A 123     -26.651  43.395-106.267  1.00 56.42           C  
ANISOU 1827  CA  THR A 123     6821   7501   7113    293   1455   1274
ATOM   1828  C   THR A 123     -25.882  42.070-106.328  1.00 55.29           C  
ANISOU 1828  C   THR A 123     6576   7444   6989    406   1474   1245
ATOM   1829  O   THR A 123     -26.140  41.162-105.539  1.00 53.44           O  
ANISOU 1829  O   THR A 123     6466   7174   6663    459   1387   1103
ATOM   1830  CB  THR A 123     -25.851  44.417-105.437  1.00  0.00           C  
ATOM   1831  OG1 THR A 123     -24.636  44.785-106.076  1.00  0.00           O  
ATOM   1832  CG2 THR A 123     -25.463  43.975-104.009  1.00  0.00           C  
ATOM   1833  HB  THR A 123     -26.450  45.325-105.356  1.00  0.00           H  
ATOM   1834  HG1 THR A 123     -23.991  44.072-105.979  1.00  0.00           H  
ATOM   1835 HG21 THR A 123     -25.017  44.801-103.454  1.00  0.00           H  
ATOM   1836 HG22 THR A 123     -26.332  43.644-103.444  1.00  0.00           H  
ATOM   1837 HG23 THR A 123     -24.745  43.153-104.002  1.00  0.00           H  
ATOM   1838  H   THR A 123     -28.112  43.472-104.716  1.00  0.00           H  
ATOM   1839  HA  THR A 123     -26.763  43.780-107.281  1.00  0.00           H  
ATOM   1840  N   LEU A 124     -24.935  41.966-107.261  1.00 40.01           N  
ANISOU 1840  N   LEU A 124     4402   5618   5183    441   1585   1397
ATOM   1841  CA  LEU A 124     -24.129  40.753-107.408  1.00 45.71           C  
ANISOU 1841  CA  LEU A 124     4993   6424   5952    555   1601   1407
ATOM   1842  C   LEU A 124     -22.739  40.896-106.781  1.00 58.59           C  
ANISOU 1842  C   LEU A 124     6379   8105   7778    414   1399   1418
ATOM   1843  O   LEU A 124     -22.169  41.986-106.758  1.00 56.92           O  
ANISOU 1843  O   LEU A 124     6021   7893   7714    247   1321   1484
ATOM   1844  CB  LEU A 124     -23.967  40.405-108.888  1.00 51.67           C  
ANISOU 1844  CB  LEU A 124     5641   7259   6730    704   1827   1552
ATOM   1845  CG  LEU A 124     -25.235  39.865-109.577  1.00 53.01           C  
ANISOU 1845  CG  LEU A 124     6090   7358   6692    862   1957   1470
ATOM   1846  CD1 LEU A 124     -25.042  39.857-111.105  1.00 57.44           C  
ANISOU 1846  CD1 LEU A 124     6547   7974   7305    991   2120   1576
ATOM   1847  CD2 LEU A 124     -25.619  38.466-109.060  1.00 43.38           C  
ANISOU 1847  CD2 LEU A 124     5081   6070   5331    966   1905   1311
ATOM   1848  H   LEU A 124     -24.758  42.737-107.889  1.00  0.00           H  
ATOM   1849  HA  LEU A 124     -24.648  39.931-106.915  1.00  0.00           H  
ATOM   1850  HB3 LEU A 124     -23.173  39.665-109.014  1.00  0.00           H  
ATOM   1851  HB2 LEU A 124     -23.609  41.297-109.406  1.00  0.00           H  
ATOM   1852  HG  LEU A 124     -26.062  40.544-109.360  1.00  0.00           H  
ATOM   1853 HD11 LEU A 124     -25.862  40.372-111.605  1.00  0.00           H  
ATOM   1854 HD12 LEU A 124     -24.118  40.348-111.414  1.00  0.00           H  
ATOM   1855 HD13 LEU A 124     -24.994  38.844-111.503  1.00  0.00           H  
ATOM   1856 HD21 LEU A 124     -26.347  37.983-109.709  1.00  0.00           H  
ATOM   1857 HD22 LEU A 124     -24.752  37.810-109.007  1.00  0.00           H  
ATOM   1858 HD23 LEU A 124     -26.059  38.512-108.064  1.00  0.00           H  
ATOM   1859  N   ALA A 125     -22.199  39.788-106.274  1.00 49.54           N  
ANISOU 1859  N   ALA A 125     5201   6997   6626    475   1307   1356
ATOM   1860  CA  ALA A 125     -20.794  39.741-105.872  1.00 44.78           C  
ANISOU 1860  CA  ALA A 125     4356   6473   6187    363   1128   1392
ATOM   1861  C   ALA A 125     -19.942  40.073-107.093  1.00 54.03           C  
ANISOU 1861  C   ALA A 125     5227   7755   7547    365   1240   1615
ATOM   1862  O   ALA A 125     -20.229  39.620-108.203  1.00 53.81           O  
ANISOU 1862  O   ALA A 125     5160   7777   7507    539   1471   1732
ATOM   1863  CB  ALA A 125     -20.437  38.369-105.326  1.00 40.44           C  
ANISOU 1863  CB  ALA A 125     3827   5959   5579    460   1045   1329
ATOM   1864  H   ALA A 125     -22.762  38.958-106.160  1.00  0.00           H  
ATOM   1865  HA  ALA A 125     -20.618  40.490-105.100  1.00  0.00           H  
ATOM   1866  HB1 ALA A 125     -19.383  38.333-105.052  1.00  0.00           H  
ATOM   1867  HB2 ALA A 125     -21.017  38.118-104.440  1.00  0.00           H  
ATOM   1868  HB3 ALA A 125     -20.604  37.583-106.062  1.00  0.00           H  
ATOM   1869  N   ASP A 126     -18.893  40.863-106.886  1.00 58.43           N  
ANISOU 1869  N   ASP A 126     5571   8348   8281    170   1079   1671
ATOM   1870  CA  ASP A 126     -18.140  41.437-107.998  1.00 68.17           C  
ANISOU 1870  CA  ASP A 126     6507   9675   9720    124   1169   1894
ATOM   1871  C   ASP A 126     -17.214  40.433-108.679  1.00 67.54           C  
ANISOU 1871  C   ASP A 126     6212   9716   9734    245   1188   2017
ATOM   1872  O   ASP A 126     -17.062  40.464-109.898  1.00 70.99           O  
ANISOU 1872  O   ASP A 126     6566  10179  10228    333   1329   2143
ATOM   1873  CB  ASP A 126     -17.326  42.652-107.514  1.00  0.00           C  
ATOM   1874  CG  ASP A 126     -17.953  43.654-106.535  1.00  0.00           C  
ATOM   1875  OD1 ASP A 126     -19.195  43.755-106.464  1.00  0.00           O1-
ATOM   1876  OD2 ASP A 126     -17.147  44.384-105.914  1.00  0.00           O  
ATOM   1877  HB2 ASP A 126     -16.420  42.282-107.031  1.00  0.00           H  
ATOM   1878  HB3 ASP A 126     -17.005  43.219-108.390  1.00  0.00           H  
ATOM   1879  H   ASP A 126     -18.602  41.078-105.944  1.00  0.00           H  
ATOM   1880  HA  ASP A 126     -18.856  41.789-108.741  1.00  0.00           H  
ATOM   1881  N   GLU A 127     -16.588  39.556-107.898  1.00 57.22           N  
ANISOU 1881  N   GLU A 127     4846   8467   8430    247   1022   1969
ATOM   1882  CA  GLU A 127     -15.691  38.544-108.458  1.00 57.92           C  
ANISOU 1882  CA  GLU A 127     4762   8647   8599    362   1002   2080
ATOM   1883  C   GLU A 127     -16.191  37.130-108.194  1.00 47.87           C  
ANISOU 1883  C   GLU A 127     3627   7371   7189    580   1070   2020
ATOM   1884  O   GLU A 127     -16.957  36.579-108.982  1.00 61.07           O  
ANISOU 1884  O   GLU A 127     5435   8991   8777    785   1291   2028
ATOM   1885  CB  GLU A 127     -14.267  38.712-107.922  1.00 62.70           C  
ANISOU 1885  CB  GLU A 127     5149   9330   9343    163    712   2115
ATOM   1886  CG  GLU A 127     -13.587  39.979-108.484  1.00 83.83           C  
ANISOU 1886  CG  GLU A 127     7645  12013  12196     -4    664   2226
ATOM   1887  CD  GLU A 127     -12.121  40.138-108.080  1.00 97.46           C  
ANISOU 1887  CD  GLU A 127     9165  13818  14047   -156    398   2278
ATOM   1888  OE1 GLU A 127     -11.645  39.351-107.233  1.00 99.77           O1-
ANISOU 1888  OE1 GLU A 127     9481  14156  14272   -176    216   2201
ATOM   1889  OE2 GLU A 127     -11.498  41.083-108.606  1.00 96.72           O  
ANISOU 1889  OE2 GLU A 127     8898  13743  14108   -259    367   2397
ATOM   1890  H   GLU A 127     -16.727  39.581-106.898  1.00  0.00           H  
ATOM   1891  HA  GLU A 127     -15.660  38.690-109.538  1.00  0.00           H  
ATOM   1892  HB3 GLU A 127     -13.658  37.844-108.188  1.00  0.00           H  
ATOM   1893  HB2 GLU A 127     -14.270  38.770-106.832  1.00  0.00           H  
ATOM   1894  HG3 GLU A 127     -14.136  40.863-108.165  1.00  0.00           H  
ATOM   1895  HG2 GLU A 127     -13.631  39.967-109.574  1.00  0.00           H  
ATOM   1896  N   LYS A 128     -15.750  36.539-107.091  1.00 50.07           N  
ANISOU 1896  N   LYS A 128     3936   7670   7417    523    851   1930
ATOM   1897  CA  LYS A 128     -16.146  35.178-106.771  1.00 48.30           C  
ANISOU 1897  CA  LYS A 128     3872   7418   7062    709    877   1868
ATOM   1898  C   LYS A 128     -17.461  35.157-106.015  1.00 47.60           C  
ANISOU 1898  C   LYS A 128     4154   7185   6746    729    914   1652
ATOM   1899  O   LYS A 128     -17.860  36.151-105.411  1.00 58.06           O  
ANISOU 1899  O   LYS A 128     5603   8443   8014    570    844   1531
ATOM   1900  CB  LYS A 128     -15.058  34.488-105.926  1.00  0.00           C  
ATOM   1901  CG  LYS A 128     -14.762  35.100-104.532  1.00  0.00           C  
ATOM   1902  CD  LYS A 128     -13.804  34.248-103.676  1.00  0.00           C  
ATOM   1903  CE  LYS A 128     -14.451  32.980-103.079  1.00  0.00           C  
ATOM   1904  NZ  LYS A 128     -13.452  32.145-102.390  1.00  0.00           N1+
ATOM   1905  HB2 LYS A 128     -15.355  33.448-105.797  1.00  0.00           H  
ATOM   1906  HB3 LYS A 128     -14.133  34.452-106.501  1.00  0.00           H  
ATOM   1907  HG2 LYS A 128     -14.324  36.090-104.665  1.00  0.00           H  
ATOM   1908  HG3 LYS A 128     -15.680  35.261-103.965  1.00  0.00           H  
ATOM   1909  HD2 LYS A 128     -12.940  33.966-104.278  1.00  0.00           H  
ATOM   1910  HD3 LYS A 128     -13.411  34.865-102.867  1.00  0.00           H  
ATOM   1911  HE2 LYS A 128     -15.240  33.246-102.375  1.00  0.00           H  
ATOM   1912  HE3 LYS A 128     -14.913  32.373-103.856  1.00  0.00           H  
ATOM   1913  HZ1 LYS A 128     -13.073  32.646-101.600  1.00  0.00           H  
ATOM   1914  HZ2 LYS A 128     -13.867  31.278-102.070  1.00  0.00           H  
ATOM   1915  HZ3 LYS A 128     -12.704  31.919-103.028  1.00  0.00           H  
ATOM   1916  H   LYS A 128     -15.133  37.035-106.464  1.00  0.00           H  
ATOM   1917  HA  LYS A 128     -16.270  34.623-107.701  1.00  0.00           H  
ATOM   1918  N   VAL A 129     -18.139  34.017-106.067  1.00 48.84           N  
ANISOU 1918  N   VAL A 129     4482   7286   6790    926   1021   1613
ATOM   1919  CA  VAL A 129     -19.270  33.766-105.187  1.00 51.99           C  
ANISOU 1919  CA  VAL A 129     5215   7558   6981    933   1005   1415
ATOM   1920  C   VAL A 129     -18.781  33.898-103.748  1.00 42.46           C  
ANISOU 1920  C   VAL A 129     4051   6362   5720    743    736   1293
ATOM   1921  O   VAL A 129     -17.720  33.386-103.395  1.00 53.45           O  
ANISOU 1921  O   VAL A 129     5293   7847   7170    702    578   1353
ATOM   1922  CB  VAL A 129     -19.850  32.358-105.421  1.00  0.00           C  
ATOM   1923  CG1 VAL A 129     -20.865  31.871-104.362  1.00  0.00           C  
ATOM   1924  CG2 VAL A 129     -20.526  32.283-106.799  1.00  0.00           C  
ATOM   1925  HB  VAL A 129     -19.027  31.646-105.433  1.00  0.00           H  
ATOM   1926 HG11 VAL A 129     -21.293  30.905-104.637  1.00  0.00           H  
ATOM   1927 HG12 VAL A 129     -20.405  31.737-103.384  1.00  0.00           H  
ATOM   1928 HG13 VAL A 129     -21.690  32.576-104.247  1.00  0.00           H  
ATOM   1929 HG21 VAL A 129     -20.892  31.277-107.009  1.00  0.00           H  
ATOM   1930 HG22 VAL A 129     -21.374  32.963-106.865  1.00  0.00           H  
ATOM   1931 HG23 VAL A 129     -19.835  32.552-107.595  1.00  0.00           H  
ATOM   1932  H   VAL A 129     -17.874  33.301-106.727  1.00  0.00           H  
ATOM   1933  HA  VAL A 129     -20.044  34.510-105.375  1.00  0.00           H  
ATOM   1934  N   VAL A 130     -19.550  34.596-102.922  1.00 48.47           N  
ANISOU 1934  N   VAL A 130     5016   7033   6369    629    687   1127
ATOM   1935  CA  VAL A 130     -19.144  34.851-101.545  1.00 45.75           C  
ANISOU 1935  CA  VAL A 130     4722   6693   5970    453    464    994
ATOM   1936  C   VAL A 130     -20.097  34.203-100.549  1.00 41.55           C  
ANISOU 1936  C   VAL A 130     4458   6071   5259    489    445    840
ATOM   1937  O   VAL A 130     -21.312  34.259-100.707  1.00 42.84           O  
ANISOU 1937  O   VAL A 130     4807   6130   5339    561    569    779
ATOM   1938  CB  VAL A 130     -19.066  36.363-101.263  1.00  0.00           C  
ATOM   1939  CG1 VAL A 130     -18.523  36.716 -99.870  1.00  0.00           C  
ATOM   1940  CG2 VAL A 130     -18.227  37.122-102.305  1.00  0.00           C  
ATOM   1941  HB  VAL A 130     -20.074  36.776-101.310  1.00  0.00           H  
ATOM   1942 HG11 VAL A 130     -18.434  37.796 -99.765  1.00  0.00           H  
ATOM   1943 HG12 VAL A 130     -19.162  36.364 -99.060  1.00  0.00           H  
ATOM   1944 HG13 VAL A 130     -17.526  36.301 -99.732  1.00  0.00           H  
ATOM   1945 HG21 VAL A 130     -18.100  38.173-102.042  1.00  0.00           H  
ATOM   1946 HG22 VAL A 130     -17.234  36.685-102.420  1.00  0.00           H  
ATOM   1947 HG23 VAL A 130     -18.715  37.103-103.275  1.00  0.00           H  
ATOM   1948  H   VAL A 130     -20.436  34.961-103.244  1.00  0.00           H  
ATOM   1949  HA  VAL A 130     -18.151  34.423-101.396  1.00  0.00           H  
ATOM   1950  N   ILE A 131     -19.531  33.578 -99.525  1.00 39.40           N  
ANISOU 1950  N   ILE A 131     4201   5845   4923    431    284    786
ATOM   1951  CA  ILE A 131     -20.327  32.966 -98.475  1.00 32.76           C  
ANISOU 1951  CA  ILE A 131     3588   4934   3925    442    256    653
ATOM   1952  C   ILE A 131     -20.302  33.893 -97.268  1.00 40.58           C  
ANISOU 1952  C   ILE A 131     4643   5906   4869    261    131    494
ATOM   1953  O   ILE A 131     -19.231  34.266 -96.788  1.00 38.56           O  
ANISOU 1953  O   ILE A 131     4273   5733   4645    130    -14    478
ATOM   1954  CB  ILE A 131     -19.773  31.583 -98.093  1.00 40.13           C  
ANISOU 1954  CB  ILE A 131     4512   5930   4806    506    180    711
ATOM   1955  CG1 ILE A 131     -19.340  30.710 -99.301  1.00 45.34           C  
ANISOU 1955  CG1 ILE A 131     5079   6600   5550    698    303    880
ATOM   1956  CG2 ILE A 131     -20.792  30.781 -97.250  1.00 40.69           C  
ANISOU 1956  CG2 ILE A 131     4814   5922   4723    515    168    593
ATOM   1957  CD1 ILE A 131     -20.438  30.443-100.350  1.00 45.81           C  
ANISOU 1957  CD1 ILE A 131     5302   6527   5576    848    510    858
ATOM   1958  H   ILE A 131     -18.524  33.520 -99.463  1.00  0.00           H  
ATOM   1959  HA  ILE A 131     -21.355  32.856 -98.822  1.00  0.00           H  
ATOM   1960  HB  ILE A 131     -18.886  31.724 -97.471  1.00  0.00           H  
ATOM   1961 HG13 ILE A 131     -18.966  29.752 -98.934  1.00  0.00           H  
ATOM   1962 HG12 ILE A 131     -18.483  31.167 -99.797  1.00  0.00           H  
ATOM   1963 HG21 ILE A 131     -20.334  29.889 -96.820  1.00  0.00           H  
ATOM   1964 HG22 ILE A 131     -21.211  31.364 -96.435  1.00  0.00           H  
ATOM   1965 HG23 ILE A 131     -21.644  30.453 -97.846  1.00  0.00           H  
ATOM   1966 HD11 ILE A 131     -20.590  29.373-100.499  1.00  0.00           H  
ATOM   1967 HD12 ILE A 131     -21.403  30.875-100.084  1.00  0.00           H  
ATOM   1968 HD13 ILE A 131     -20.156  30.869-101.312  1.00  0.00           H  
ATOM   1969  N   ARG A 132     -21.482  34.282 -96.804  1.00 32.35           N  
ANISOU 1969  N   ARG A 132     3782   4752   3757    255    185    376
ATOM   1970  CA  ARG A 132     -21.600  35.207 -95.680  1.00 31.13           C  
ANISOU 1970  CA  ARG A 132     3691   4558   3579    110     96    223
ATOM   1971  C   ARG A 132     -22.348  34.555 -94.515  1.00 32.68           C  
ANISOU 1971  C   ARG A 132     4065   4713   3640    119     76    109
ATOM   1972  O   ARG A 132     -23.415  33.960 -94.700  1.00 37.83           O  
ANISOU 1972  O   ARG A 132     4847   5292   4234    219    164    118
ATOM   1973  CB  ARG A 132     -22.350  36.475 -96.112  1.00 34.39           C  
ANISOU 1973  CB  ARG A 132     4133   4871   4064     81    169    201
ATOM   1974  CG  ARG A 132     -21.874  37.169 -97.390  1.00 38.57           C  
ANISOU 1974  CG  ARG A 132     4491   5433   4732     72    219    333
ATOM   1975  CD  ARG A 132     -22.590  38.520 -97.571  1.00 42.53           C  
ANISOU 1975  CD  ARG A 132     5031   5831   5296     24    279    321
ATOM   1976  NE  ARG A 132     -22.355  39.082 -98.902  1.00 37.67           N  
ANISOU 1976  NE  ARG A 132     4256   5252   4804     30    360    476
ATOM   1977  CZ  ARG A 132     -21.190  39.529 -99.386  1.00 39.81           C  
ANISOU 1977  CZ  ARG A 132     4333   5581   5213    -84    279    534
ATOM   1978  NH1 ARG A 132     -20.105  39.596 -98.611  1.00 42.14           N  
ANISOU 1978  NH1 ARG A 132     4473   5912   5626    -73    373    696
ATOM   1979  NH2 ARG A 132     -21.126  39.911-100.661  1.00 32.07           N1+
ANISOU 1979  NH2 ARG A 132     3313   4626   4247   -216    106    433
ATOM   1980  H   ARG A 132     -22.332  33.937 -97.229  1.00  0.00           H  
ATOM   1981  HA  ARG A 132     -20.600  35.486 -95.346  1.00  0.00           H  
ATOM   1982  HB3 ARG A 132     -22.290  37.193 -95.295  1.00  0.00           H  
ATOM   1983  HB2 ARG A 132     -23.401  36.240 -96.242  1.00  0.00           H  
ATOM   1984  HG3 ARG A 132     -21.970  36.541 -98.278  1.00  0.00           H  
ATOM   1985  HG2 ARG A 132     -20.808  37.352 -97.252  1.00  0.00           H  
ATOM   1986  HD3 ARG A 132     -22.170  39.247 -96.874  1.00  0.00           H  
ATOM   1987  HD2 ARG A 132     -23.652  38.455 -97.334  1.00  0.00           H  
ATOM   1988  HE  ARG A 132     -23.179  39.120 -99.502  1.00  0.00           H  
ATOM   1989 HH12 ARG A 132     -19.206  39.915 -98.966  1.00  0.00           H  
ATOM   1990 HH11 ARG A 132     -20.165  39.322 -97.641  1.00  0.00           H  
ATOM   1991 HH22 ARG A 132     -20.291  40.335-101.043  1.00  0.00           H  
ATOM   1992 HH21 ARG A 132     -21.967  39.904-101.220  1.00  0.00           H  
ATOM   1993  N   SER A 133     -21.789  34.688 -93.317  1.00 39.36           N  
ANISOU 1993  N   SER A 133     4917   5604   4434      7    -37      2
ATOM   1994  CA  SER A 133     -22.427  34.193 -92.109  1.00 35.11           C  
ANISOU 1994  CA  SER A 133     4523   5040   3779     -2    -47   -103
ATOM   1995  C   SER A 133     -21.783  34.864 -90.913  1.00 38.14           C  
ANISOU 1995  C   SER A 133     4899   5461   4134   -139   -143   -244
ATOM   1996  O   SER A 133     -20.581  35.124 -90.903  1.00 37.79           O  
ANISOU 1996  O   SER A 133     4752   5501   4104   -222   -238   -244
ATOM   1997  CB  SER A 133     -22.277  32.671 -92.001  1.00 36.99           C  
ANISOU 1997  CB  SER A 133     4795   5339   3921     74    -55    -23
ATOM   1998  OG  SER A 133     -23.107  32.194 -90.957  1.00 36.29           O  
ANISOU 1998  OG  SER A 133     4834   5231   3724     52    -61   -109
ATOM   1999  H   SER A 133     -20.892  35.145 -93.226  1.00  0.00           H  
ATOM   2000  HA  SER A 133     -23.487  34.447 -92.134  1.00  0.00           H  
ATOM   2001  HB3 SER A 133     -21.246  32.399 -91.774  1.00  0.00           H  
ATOM   2002  HB2 SER A 133     -22.557  32.164 -92.925  1.00  0.00           H  
ATOM   2003  HG  SER A 133     -24.009  32.086 -91.296  1.00  0.00           H  
ATOM   2004  N   CYS A 134     -22.576  35.154 -89.893  1.00 37.06           N  
ANISOU 2004  N   CYS A 134     4869   5257   3955   -164   -119   -369
ATOM   2005  CA  CYS A 134     -22.009  35.749 -88.706  1.00 37.08           C  
ANISOU 2005  CA  CYS A 134     4880   5286   3921   -274   -182   -520
ATOM   2006  C   CYS A 134     -21.098  34.731 -88.037  1.00 33.75           C  
ANISOU 2006  C   CYS A 134     4463   5009   3352   -307   -252   -516
ATOM   2007  O   CYS A 134     -20.153  35.097 -87.343  1.00 39.85           O  
ANISOU 2007  O   CYS A 134     5221   5849   4070   -409   -332   -615
ATOM   2008  CB  CYS A 134     -23.108  36.213 -87.734  1.00  0.00           C  
ATOM   2009  SG  CYS A 134     -22.482  37.037 -86.237  1.00  0.00           S  
ATOM   2010  HB2 CYS A 134     -23.779  36.908 -88.239  1.00  0.00           H  
ATOM   2011  HB3 CYS A 134     -23.720  35.364 -87.423  1.00  0.00           H  
ATOM   2012  HG  CYS A 134     -21.418  36.237 -86.062  1.00  0.00           H  
ATOM   2013  H   CYS A 134     -23.566  34.959 -89.951  1.00  0.00           H  
ATOM   2014  HA  CYS A 134     -21.412  36.613 -88.998  1.00  0.00           H  
ATOM   2015  N   ASN A 135     -21.370  33.449 -88.268  1.00 30.90           N  
ANISOU 2015  N   ASN A 135     4132   4688   2921   -223   -227   -398
ATOM   2016  CA  ASN A 135     -20.567  32.401 -87.633  1.00 42.42           C  
ANISOU 2016  CA  ASN A 135     5602   6283   4234   -250   -296   -363
ATOM   2017  C   ASN A 135     -20.911  31.027 -88.195  1.00 35.27           C  
ANISOU 2017  C   ASN A 135     4717   5382   3302   -138   -265   -199
ATOM   2018  O   ASN A 135     -21.891  30.402 -87.774  1.00 33.82           O  
ANISOU 2018  O   ASN A 135     4636   5140   3076    -91   -198   -197
ATOM   2019  CB  ASN A 135     -20.819  32.432 -86.131  1.00 28.42           C  
ANISOU 2019  CB  ASN A 135     3927   4530   2341   -312   -275   -506
ATOM   2020  CG  ASN A 135     -19.847  31.580 -85.272  1.00 62.92           C  
ANISOU 2020  CG  ASN A 135     8297   8990   6621   -372   -354   -510
ATOM   2021  OD1 ASN A 135     -19.843  30.356 -85.215  1.00 45.98           O  
ANISOU 2021  OD1 ASN A 135     6134   6947   4387   -357   -412   -385
ATOM   2022  ND2 ASN A 135     -18.985  32.376 -84.670  1.00 63.39           N  
ANISOU 2022  ND2 ASN A 135     8378   9005   6701   -433   -359   -649
ATOM   2023  H   ASN A 135     -22.131  33.196 -88.882  1.00  0.00           H  
ATOM   2024  HA  ASN A 135     -19.512  32.604 -87.818  1.00  0.00           H  
ATOM   2025  HB3 ASN A 135     -21.823  32.069 -85.911  1.00  0.00           H  
ATOM   2026  HB2 ASN A 135     -20.839  33.439 -85.719  1.00  0.00           H  
ATOM   2027 HD21 ASN A 135     -19.020  33.283 -85.124  1.00  0.00           H  
ATOM   2028  N   PHE A 136     -20.110  30.569 -89.151  1.00 30.41           N  
ANISOU 2028  N   PHE A 136     3998   4829   2728    -95   -317    -57
ATOM   2029  CA  PHE A 136     -20.401  29.343 -89.895  1.00 42.08           C  
ANISOU 2029  CA  PHE A 136     5484   6283   4222     36   -276    105
ATOM   2030  C   PHE A 136     -20.443  28.103 -88.999  1.00 41.86           C  
ANISOU 2030  C   PHE A 136     5548   6302   4055     38   -301    148
ATOM   2031  O   PHE A 136     -21.142  27.136 -89.292  1.00 44.06           O  
ANISOU 2031  O   PHE A 136     5896   6502   4341    137   -242    235
ATOM   2032  CB  PHE A 136     -19.363  29.136 -91.013  1.00  0.00           C  
ATOM   2033  CG  PHE A 136     -19.047  30.322 -91.914  1.00  0.00           C  
ATOM   2034  CD1 PHE A 136     -19.792  30.555 -93.090  1.00  0.00           C  
ATOM   2035  CD2 PHE A 136     -18.080  31.274 -91.517  1.00  0.00           C  
ATOM   2036  CE1 PHE A 136     -19.529  31.683 -93.859  1.00  0.00           C  
ATOM   2037  CE2 PHE A 136     -17.840  32.394 -92.301  1.00  0.00           C  
ATOM   2038  CZ  PHE A 136     -18.558  32.595 -93.472  1.00  0.00           C  
ATOM   2039  HB2 PHE A 136     -18.419  28.805 -90.575  1.00  0.00           H  
ATOM   2040  HB3 PHE A 136     -19.691  28.307 -91.642  1.00  0.00           H  
ATOM   2041  HD1 PHE A 136     -20.567  29.865 -93.396  1.00  0.00           H  
ATOM   2042  HD2 PHE A 136     -17.510  31.133 -90.610  1.00  0.00           H  
ATOM   2043  HE1 PHE A 136     -20.089  31.875 -94.756  1.00  0.00           H  
ATOM   2044  HE2 PHE A 136     -17.092  33.114 -92.000  1.00  0.00           H  
ATOM   2045  HZ  PHE A 136     -18.366  33.467 -94.082  1.00  0.00           H  
ATOM   2046  H   PHE A 136     -19.266  31.072 -89.387  1.00  0.00           H  
ATOM   2047  HA  PHE A 136     -21.381  29.455 -90.361  1.00  0.00           H  
ATOM   2048  N   SER A 137     -19.694  28.145 -87.907  1.00 34.91           N  
ANISOU 2048  N   SER A 137     4677   5544   3044    -77   -385     85
ATOM   2049  CA  SER A 137     -19.674  27.053 -86.936  1.00 37.16           C  
ANISOU 2049  CA  SER A 137     5048   5892   3177    -97   -403    129
ATOM   2050  C   SER A 137     -21.003  26.990 -86.168  1.00 43.76           C  
ANISOU 2050  C   SER A 137     6010   6584   4032    -87   -287     41
ATOM   2051  O   SER A 137     -21.309  26.002 -85.486  1.00 34.79           O  
ANISOU 2051  O   SER A 137     4949   5408   2859    -77   -265     93
ATOM   2052  CB  SER A 137     -18.517  27.263 -85.942  1.00  0.00           C  
ATOM   2053  OG  SER A 137     -18.225  26.088 -85.207  1.00  0.00           O  
ATOM   2054  HB2 SER A 137     -17.609  27.545 -86.476  1.00  0.00           H  
ATOM   2055  HB3 SER A 137     -18.733  28.073 -85.246  1.00  0.00           H  
ATOM   2056  HG  SER A 137     -18.991  25.893 -84.650  1.00  0.00           H  
ATOM   2057  H   SER A 137     -19.113  28.951 -87.724  1.00  0.00           H  
ATOM   2058  HA  SER A 137     -19.524  26.111 -87.464  1.00  0.00           H  
ATOM   2059  N   ASP A 138     -21.791  28.053 -86.290  1.00 35.40           N  
ANISOU 2059  N   ASP A 138     4961   5440   3049    -91   -223    -80
ATOM   2060  CA  ASP A 138     -23.056  28.172 -85.573  1.00 36.75           C  
ANISOU 2060  CA  ASP A 138     5220   5467   3277    -82   -134   -155
ATOM   2061  C   ASP A 138     -24.245  27.806 -86.467  1.00 36.78           C  
ANISOU 2061  C   ASP A 138     5282   5368   3324     -2    -75    -95
ATOM   2062  O   ASP A 138     -24.656  28.597 -87.311  1.00 33.90           O  
ANISOU 2062  O   ASP A 138     4897   4938   3046     38    -45   -126
ATOM   2063  CB  ASP A 138     -23.198  29.621 -85.071  1.00  0.00           C  
ATOM   2064  CG  ASP A 138     -24.230  29.829 -83.962  1.00  0.00           C  
ATOM   2065  OD1 ASP A 138     -25.271  29.141 -83.995  1.00  0.00           O1-
ATOM   2066  OD2 ASP A 138     -23.994  30.747 -83.147  1.00  0.00           O  
ATOM   2067  HB2 ASP A 138     -22.241  29.925 -84.655  1.00  0.00           H  
ATOM   2068  HB3 ASP A 138     -23.428  30.305 -85.881  1.00  0.00           H  
ATOM   2069  H   ASP A 138     -21.521  28.815 -86.895  1.00  0.00           H  
ATOM   2070  HA  ASP A 138     -23.040  27.500 -84.715  1.00  0.00           H  
ATOM   2071  N   ASN A 139     -24.815  26.619 -86.274  1.00 33.91           N  
ANISOU 2071  N   ASN A 139     4975   4967   2942     14    -56     -7
ATOM   2072  CA  ASN A 139     -25.924  26.165 -87.130  1.00 34.37           C  
ANISOU 2072  CA  ASN A 139     5105   4873   3080    110     -8     44
ATOM   2073  C   ASN A 139     -27.186  27.017 -87.017  1.00 34.42           C  
ANISOU 2073  C   ASN A 139     5120   4770   3186     85     36    -58
ATOM   2074  O   ASN A 139     -28.116  26.882 -87.826  1.00 32.40           O  
ANISOU 2074  O   ASN A 139     4937   4384   2989    148     66    -39
ATOM   2075  CB  ASN A 139     -26.250  24.687 -86.859  1.00 33.34           C  
ANISOU 2075  CB  ASN A 139     5043   4701   2925    128    -13    154
ATOM   2076  CG  ASN A 139     -26.912  24.409 -85.493  1.00 45.06           C  
ANISOU 2076  CG  ASN A 139     6524   6187   4408     39      2    110
ATOM   2077  OD1 ASN A 139     -28.001  24.884 -85.198  1.00 34.16           O  
ANISOU 2077  OD1 ASN A 139     5142   4741   3095     12     31     20
ATOM   2078  ND2 ASN A 139     -26.287  23.642 -84.613  1.00 38.76           N  
ANISOU 2078  ND2 ASN A 139     5725   5471   3532      7    -19    194
ATOM   2079  H   ASN A 139     -24.487  26.016 -85.533  1.00  0.00           H  
ATOM   2080  HA  ASN A 139     -25.582  26.235 -88.162  1.00  0.00           H  
ATOM   2081  HB3 ASN A 139     -25.362  24.069 -86.989  1.00  0.00           H  
ATOM   2082  HB2 ASN A 139     -26.966  24.340 -87.601  1.00  0.00           H  
ATOM   2083 HD22 ASN A 139     -26.747  23.462 -83.735  1.00  0.00           H  
ATOM   2084 HD21 ASN A 139     -25.375  23.224 -84.760  1.00  0.00           H  
ATOM   2085  N   ALA A 140     -27.232  27.901 -86.026  1.00 34.41           N  
ANISOU 2085  N   ALA A 140     5049   4823   3204     12     37   -164
ATOM   2086  CA  ALA A 140     -28.396  28.780 -85.875  1.00 35.44           C  
ANISOU 2086  CA  ALA A 140     5177   4855   3436      2     62   -238
ATOM   2087  C   ALA A 140     -28.282  30.069 -86.703  1.00 36.93           C  
ANISOU 2087  C   ALA A 140     5343   5009   3678     18     68   -291
ATOM   2088  O   ALA A 140     -29.239  30.828 -86.789  1.00 40.43           O  
ANISOU 2088  O   ALA A 140     5794   5366   4203     16     80   -328
ATOM   2089  CB  ALA A 140     -28.609  29.126 -84.409  1.00 34.00           C  
ANISOU 2089  CB  ALA A 140     4947   4712   3260    -42     68   -310
ATOM   2090  H   ALA A 140     -26.464  27.968 -85.374  1.00  0.00           H  
ATOM   2091  HA  ALA A 140     -29.275  28.236 -86.222  1.00  0.00           H  
ATOM   2092  HB1 ALA A 140     -29.537  29.681 -84.266  1.00  0.00           H  
ATOM   2093  HB2 ALA A 140     -28.674  28.225 -83.797  1.00  0.00           H  
ATOM   2094  HB3 ALA A 140     -27.798  29.741 -84.016  1.00  0.00           H  
ATOM   2095  N   LYS A 141     -27.113  30.330 -87.286  1.00 34.53           N  
ANISOU 2095  N   LYS A 141     5023   4777   3318     28     53   -285
ATOM   2096  CA  LYS A 141     -26.918  31.548 -88.081  1.00 32.37           C  
ANISOU 2096  CA  LYS A 141     4733   4472   3092     39     60   -324
ATOM   2097  C   LYS A 141     -27.197  31.297 -89.554  1.00 42.54           C  
ANISOU 2097  C   LYS A 141     6044   5699   4421    137     99   -225
ATOM   2098  O   LYS A 141     -26.654  30.366 -90.155  1.00 32.38           O  
ANISOU 2098  O   LYS A 141     4745   4449   3109    201    102   -128
ATOM   2099  CB  LYS A 141     -25.494  32.079 -87.907  1.00 40.68           C  
ANISOU 2099  CB  LYS A 141     5678   5637   4141    -21      8   -360
ATOM   2100  CG  LYS A 141     -25.103  32.499 -86.480  1.00 36.31           C  
ANISOU 2100  CG  LYS A 141     5113   5119   3564   -109    -12   -490
ATOM   2101  CD  LYS A 141     -25.941  33.629 -85.867  1.00 53.58           C  
ANISOU 2101  CD  LYS A 141     7309   7179   5869   -106     23   -563
ATOM   2102  CE  LYS A 141     -25.274  34.207 -84.609  1.00 80.43           C  
ANISOU 2102  CE  LYS A 141    10673  10572   9313   -154     13   -664
ATOM   2103  NZ  LYS A 141     -26.220  35.016 -83.824  1.00 94.45           N1+
ANISOU 2103  NZ  LYS A 141    12444  12234  11208   -146     41   -720
ATOM   2104  H   LYS A 141     -26.343  29.684 -87.185  1.00  0.00           H  
ATOM   2105  HA  LYS A 141     -27.615  32.308 -87.725  1.00  0.00           H  
ATOM   2106  HB3 LYS A 141     -25.343  32.931 -88.571  1.00  0.00           H  
ATOM   2107  HB2 LYS A 141     -24.786  31.318 -88.247  1.00  0.00           H  
ATOM   2108  HG3 LYS A 141     -24.048  32.772 -86.477  1.00  0.00           H  
ATOM   2109  HG2 LYS A 141     -25.195  31.633 -85.828  1.00  0.00           H  
ATOM   2110  HD3 LYS A 141     -26.923  33.232 -85.600  1.00  0.00           H  
ATOM   2111  HD2 LYS A 141     -26.113  34.419 -86.598  1.00  0.00           H  
ATOM   2112  HE3 LYS A 141     -24.413  34.818 -84.882  1.00  0.00           H  
ATOM   2113  HE2 LYS A 141     -24.903  33.405 -83.969  1.00  0.00           H  
ATOM   2114  HZ1 LYS A 141     -26.936  34.390 -83.472  1.00  0.00           H  
ATOM   2115  HZ2 LYS A 141     -25.740  35.434 -83.042  1.00  0.00           H  
ATOM   2116  HZ3 LYS A 141     -26.634  35.733 -84.399  1.00  0.00           H  
ATOM   2117  N   THR A 142     -28.039  32.131 -90.148  1.00 35.11           N  
ANISOU 2117  N   THR A 142     5135   4665   3541    155    136   -242
ATOM   2118  CA  THR A 142     -28.346  31.980 -91.559  1.00 40.51           C  
ANISOU 2118  CA  THR A 142     5853   5295   4244    250    198   -159
ATOM   2119  C   THR A 142     -27.090  32.233 -92.389  1.00 38.72           C  
ANISOU 2119  C   THR A 142     5489   5153   4070    274    206    -93
ATOM   2120  O   THR A 142     -26.239  33.056 -92.039  1.00 36.89           O  
ANISOU 2120  O   THR A 142     5147   4985   3885    193    156   -132
ATOM   2121  CB  THR A 142     -29.484  32.923 -91.976  1.00 44.70           C  
ANISOU 2121  CB  THR A 142     6453   5725   4807    249    229   -186
ATOM   2122  OG1 THR A 142     -30.553  32.908 -91.044  1.00 42.01           O  
ANISOU 2122  OG1 THR A 142     6170   5311   4480    210    190   -216
ATOM   2123  CG2 THR A 142     -30.071  32.646 -93.374  1.00 39.02           C  
ANISOU 2123  CG2 THR A 142     5782   4964   4081    350    315   -106
ATOM   2124  H   THR A 142     -28.470  32.876 -89.619  1.00  0.00           H  
ATOM   2125  HA  THR A 142     -28.670  30.953 -91.731  1.00  0.00           H  
ATOM   2126  HB  THR A 142     -29.099  33.946 -91.982  1.00  0.00           H  
ATOM   2127  HG1 THR A 142     -31.040  33.736 -91.163  1.00  0.00           H  
ATOM   2128 HG21 THR A 142     -30.890  33.330 -93.600  1.00  0.00           H  
ATOM   2129 HG22 THR A 142     -29.328  32.782 -94.159  1.00  0.00           H  
ATOM   2130 HG23 THR A 142     -30.454  31.627 -93.452  1.00  0.00           H  
ATOM   2131  N   ILE A 143     -26.967  31.482 -93.471  1.00 28.35           N  
ANISOU 2131  N   ILE A 143     4180   3834   2756    384    267      8
ATOM   2132  CA  ILE A 143     -25.889  31.669 -94.417  1.00 37.44           C  
ANISOU 2132  CA  ILE A 143     5182   5064   3980    422    288     99
ATOM   2133  C   ILE A 143     -26.424  32.437 -95.621  1.00 41.72           C  
ANISOU 2133  C   ILE A 143     5730   5549   4572    477    392    136
ATOM   2134  O   ILE A 143     -27.461  32.082 -96.177  1.00 43.20           O  
ANISOU 2134  O   ILE A 143     6059   5647   4709    560    475    141
ATOM   2135  CB  ILE A 143     -25.355  30.310 -94.889  1.00 33.17           C  
ANISOU 2135  CB  ILE A 143     4620   4557   3426    530    305    208
ATOM   2136  CG1 ILE A 143     -24.742  29.492 -93.718  1.00 39.28           C  
ANISOU 2136  CG1 ILE A 143     5380   5406   4137    465    195    197
ATOM   2137  CG2 ILE A 143     -24.303  30.415 -96.023  1.00 45.43           C  
ANISOU 2137  CG2 ILE A 143     5997   6186   5078    589    342    324
ATOM   2138  CD1 ILE A 143     -25.686  28.439 -93.117  1.00 36.43           C  
ANISOU 2138  CD1 ILE A 143     5025   5054   3762    571    199    314
ATOM   2139  H   ILE A 143     -27.639  30.750 -93.657  1.00  0.00           H  
ATOM   2140  HA  ILE A 143     -25.084  32.236 -93.949  1.00  0.00           H  
ATOM   2141  HB  ILE A 143     -26.190  29.743 -95.295  1.00  0.00           H  
ATOM   2142 HG13 ILE A 143     -24.399  30.161 -92.927  1.00  0.00           H  
ATOM   2143 HG12 ILE A 143     -23.844  28.967 -94.045  1.00  0.00           H  
ATOM   2144 HG21 ILE A 143     -23.912  29.433 -96.292  1.00  0.00           H  
ATOM   2145 HG22 ILE A 143     -24.714  30.835 -96.942  1.00  0.00           H  
ATOM   2146 HG23 ILE A 143     -23.462  31.039 -95.718  1.00  0.00           H  
ATOM   2147 HD11 ILE A 143     -25.139  27.757 -92.464  1.00  0.00           H  
ATOM   2148 HD12 ILE A 143     -26.464  28.906 -92.513  1.00  0.00           H  
ATOM   2149 HD13 ILE A 143     -26.170  27.840 -93.889  1.00  0.00           H  
ATOM   2150  N   ILE A 144     -25.725  33.492 -96.021  1.00 34.61           N  
ANISOU 2150  N   ILE A 144     4687   4700   3763    421    387    163
ATOM   2151  CA  ILE A 144     -26.092  34.199 -97.248  1.00 36.04           C  
ANISOU 2151  CA  ILE A 144     4853   4849   3993    472    500    229
ATOM   2152  C   ILE A 144     -25.078  33.839 -98.331  1.00 39.42           C  
ANISOU 2152  C   ILE A 144     5114   5365   4500    552    562    366
ATOM   2153  O   ILE A 144     -23.896  34.152 -98.205  1.00 45.21           O  
ANISOU 2153  O   ILE A 144     5668   6190   5319    477    482    404
ATOM   2154  CB  ILE A 144     -26.130  35.729 -97.041  1.00 39.71           C  
ANISOU 2154  CB  ILE A 144     5268   5292   4529    350    464    189
ATOM   2155  CG1 ILE A 144     -27.576  36.059 -96.586  1.00 49.10           C  
ANISOU 2155  CG1 ILE A 144     6605   6389   5661    291    411     71
ATOM   2156  CG2 ILE A 144     -25.758  36.629 -98.254  1.00 46.00           C  
ANISOU 2156  CG2 ILE A 144     6033   6073   5372    395    586    289
ATOM   2157  CD1 ILE A 144     -27.882  37.476 -96.086  1.00 40.73           C  
ANISOU 2157  CD1 ILE A 144     5499   5285   4691    180    364     28
ATOM   2158  H   ILE A 144     -24.936  33.812 -95.478  1.00  0.00           H  
ATOM   2159  HA  ILE A 144     -27.079  33.863 -97.565  1.00  0.00           H  
ATOM   2160  HB  ILE A 144     -25.473  35.981 -96.217  1.00  0.00           H  
ATOM   2161 HG13 ILE A 144     -27.881  35.360 -95.805  1.00  0.00           H  
ATOM   2162 HG12 ILE A 144     -28.237  35.867 -97.430  1.00  0.00           H  
ATOM   2163 HG21 ILE A 144     -25.841  37.687 -98.019  1.00  0.00           H  
ATOM   2164 HG22 ILE A 144     -24.730  36.499 -98.589  1.00  0.00           H  
ATOM   2165 HG23 ILE A 144     -26.411  36.439 -99.108  1.00  0.00           H  
ATOM   2166 HD11 ILE A 144     -28.950  37.671 -96.190  1.00  0.00           H  
ATOM   2167 HD12 ILE A 144     -27.639  37.596 -95.032  1.00  0.00           H  
ATOM   2168 HD13 ILE A 144     -27.382  38.253 -96.657  1.00  0.00           H  
ATOM   2169  N   VAL A 145     -25.532  33.144 -99.375  1.00 33.04           N  
ANISOU 2169  N   VAL A 145     4365   4524   3665    705    703    437
ATOM   2170  CA  VAL A 145     -24.694  32.912-100.547  1.00 40.20           C  
ANISOU 2170  CA  VAL A 145     5097   5507   4669    805    799    581
ATOM   2171  C   VAL A 145     -24.915  34.066-101.512  1.00 49.02           C  
ANISOU 2171  C   VAL A 145     6160   6626   5839    793    913    637
ATOM   2172  O   VAL A 145     -26.024  34.279-102.001  1.00 46.70           O  
ANISOU 2172  O   VAL A 145     6031   6255   5458    848   1027    611
ATOM   2173  CB  VAL A 145     -25.025  31.591-101.259  1.00 40.41           C  
ANISOU 2173  CB  VAL A 145     5208   5489   4656    998    921    632
ATOM   2174  CG1 VAL A 145     -24.103  31.297-102.457  1.00 44.76           C  
ANISOU 2174  CG1 VAL A 145     5540   6129   5338   1113   1026    794
ATOM   2175  CG2 VAL A 145     -24.987  30.394-100.287  1.00 46.79           C  
ANISOU 2175  CG2 VAL A 145     6099   6273   5406   1004    809    587
ATOM   2176  H   VAL A 145     -26.470  32.769 -99.362  1.00  0.00           H  
ATOM   2177  HA  VAL A 145     -23.648  32.900-100.240  1.00  0.00           H  
ATOM   2178  HB  VAL A 145     -26.038  31.661-101.650  1.00  0.00           H  
ATOM   2179 HG11 VAL A 145     -24.389  30.355-102.919  1.00  0.00           H  
ATOM   2180 HG12 VAL A 145     -24.164  32.065-103.228  1.00  0.00           H  
ATOM   2181 HG13 VAL A 145     -23.060  31.218-102.149  1.00  0.00           H  
ATOM   2182 HG21 VAL A 145     -25.161  29.454-100.811  1.00  0.00           H  
ATOM   2183 HG22 VAL A 145     -24.021  30.319 -99.784  1.00  0.00           H  
ATOM   2184 HG23 VAL A 145     -25.756  30.476 -99.518  1.00  0.00           H  
ATOM   2185  N   GLN A 146     -23.862  34.828-101.768  1.00 40.72           N  
ANISOU 2185  N   GLN A 146     4882   5666   4925    709    874    720
ATOM   2186  CA  GLN A 146     -23.961  35.970-102.659  1.00 45.92           C  
ANISOU 2186  CA  GLN A 146     5463   6332   5652    677    977    798
ATOM   2187  C   GLN A 146     -23.410  35.574-104.020  1.00 48.69           C  
ANISOU 2187  C   GLN A 146     5645   6762   6091    815   1142    965
ATOM   2188  O   GLN A 146     -22.211  35.349-104.160  1.00 42.58           O  
ANISOU 2188  O   GLN A 146     4640   6088   5449    800   1082   1061
ATOM   2189  CB  GLN A 146     -23.168  37.158-102.082  1.00  0.00           C  
ATOM   2190  CG  GLN A 146     -23.491  38.510-102.788  1.00  0.00           C  
ATOM   2191  CD  GLN A 146     -24.452  39.424-102.016  1.00  0.00           C  
ATOM   2192  OE1 GLN A 146     -24.430  39.461-100.791  1.00  0.00           O  
ATOM   2193  NE2 GLN A 146     -25.253  40.235-102.699  1.00  0.00           N  
ATOM   2194  HB2 GLN A 146     -23.343  37.228-101.008  1.00  0.00           H  
ATOM   2195  HB3 GLN A 146     -22.101  36.963-102.175  1.00  0.00           H  
ATOM   2196  HG2 GLN A 146     -22.566  39.073-102.909  1.00  0.00           H  
ATOM   2197  HG3 GLN A 146     -23.865  38.349-103.801  1.00  0.00           H  
ATOM   2198 HE22 GLN A 146     -25.832  40.887-102.186  1.00  0.00           H  
ATOM   2199 HE21 GLN A 146     -25.329  40.234-103.711  1.00  0.00           H  
ATOM   2200  H   GLN A 146     -22.970  34.619-101.341  1.00  0.00           H  
ATOM   2201  HA  GLN A 146     -25.009  36.254-102.764  1.00  0.00           H  
ATOM   2202  N   LEU A 147     -24.290  35.475-105.013  1.00 44.94           N  
ANISOU 2202  N   LEU A 147     5287   6248   5542    951   1350    999
ATOM   2203  CA  LEU A 147     -23.902  35.038-106.354  1.00 47.09           C  
ANISOU 2203  CA  LEU A 147     5418   6587   5888   1116   1553   1149
ATOM   2204  C   LEU A 147     -23.140  36.125-107.108  1.00 55.25           C  
ANISOU 2204  C   LEU A 147     6192   7718   7084   1034   1607   1304
ATOM   2205  O   LEU A 147     -23.330  37.312-106.851  1.00 42.19           O  
ANISOU 2205  O   LEU A 147     4548   6042   5439    876   1547   1287
ATOM   2206  CB  LEU A 147     -25.144  34.660-107.167  1.00 45.78           C  
ANISOU 2206  CB  LEU A 147     5499   6327   5568   1266   1740   1104
ATOM   2207  CG  LEU A 147     -26.041  33.553-106.574  1.00 52.52           C  
ANISOU 2207  CG  LEU A 147     6636   7054   6266   1333   1687    951
ATOM   2208  CD1 LEU A 147     -27.330  33.404-107.414  1.00 49.51           C  
ANISOU 2208  CD1 LEU A 147     6501   6551   5760   1395   1770    883
ATOM   2209  CD2 LEU A 147     -25.288  32.217-106.410  1.00 48.84           C  
ANISOU 2209  CD2 LEU A 147     6086   6607   5864   1458   1673    987
ATOM   2210  H   LEU A 147     -25.261  35.705-104.853  1.00  0.00           H  
ATOM   2211  HA  LEU A 147     -23.262  34.160-106.264  1.00  0.00           H  
ATOM   2212  HB3 LEU A 147     -24.842  34.354-108.171  1.00  0.00           H  
ATOM   2213  HB2 LEU A 147     -25.748  35.558-107.312  1.00  0.00           H  
ATOM   2214  HG  LEU A 147     -26.357  33.868-105.579  1.00  0.00           H  
ATOM   2215 HD11 LEU A 147     -27.520  32.383-107.745  1.00  0.00           H  
ATOM   2216 HD12 LEU A 147     -28.196  33.717-106.835  1.00  0.00           H  
ATOM   2217 HD13 LEU A 147     -27.314  34.023-108.313  1.00  0.00           H  
ATOM   2218 HD21 LEU A 147     -25.087  32.016-105.358  1.00  0.00           H  
ATOM   2219 HD22 LEU A 147     -25.860  31.373-106.786  1.00  0.00           H  
ATOM   2220 HD23 LEU A 147     -24.332  32.206-106.933  1.00  0.00           H  
ATOM   2221  N   ASN A 148     -22.283  35.713-108.039  1.00 40.25           N  
ANISOU 2221  N   ASN A 148     4049   5918   5325   1141   1718   1465
ATOM   2222  CA  ASN A 148     -21.580  36.656-108.907  1.00 45.70           C  
ANISOU 2222  CA  ASN A 148     4504   6681   6177   1058   1754   1615
ATOM   2223  C   ASN A 148     -22.214  36.719-110.292  1.00 53.55           C  
ANISOU 2223  C   ASN A 148     5601   7630   7116   1179   1953   1654
ATOM   2224  O   ASN A 148     -21.885  37.592-111.097  1.00 46.32           O  
ANISOU 2224  O   ASN A 148     4541   6761   6297   1118   2015   1770
ATOM   2225  CB  ASN A 148     -20.087  36.317-109.010  1.00 46.81           C  
ANISOU 2225  CB  ASN A 148     4314   6943   6530   1033   1649   1753
ATOM   2226  CG  ASN A 148     -19.766  34.880-109.524  1.00 55.20           C  
ANISOU 2226  CG  ASN A 148     5363   8005   7606   1238   1713   1796
ATOM   2227  OD1 ASN A 148     -20.629  34.032-109.758  1.00 46.55           O  
ANISOU 2227  OD1 ASN A 148     4514   6811   6361   1390   1810   1699
ATOM   2228  ND2 ASN A 148     -18.495  34.546-109.675  1.00 68.44           N  
ANISOU 2228  ND2 ASN A 148     6755   9781   9469   1227   1638   1944
ATOM   2229  H   ASN A 148     -22.104  34.726-108.159  1.00  0.00           H  
ATOM   2230  HA  ASN A 148     -21.665  37.646-108.459  1.00  0.00           H  
ATOM   2231  HB3 ASN A 148     -19.630  36.428-108.026  1.00  0.00           H  
ATOM   2232  HB2 ASN A 148     -19.588  37.046-109.651  1.00  0.00           H  
ATOM   2233 HD22 ASN A 148     -18.231  33.615-109.961  1.00  0.00           H  
ATOM   2234 HD21 ASN A 148     -17.784  35.264-109.496  1.00  0.00           H  
ATOM   2235  N   THR A 149     -23.134  35.795-110.566  1.00 50.58           N  
ANISOU 2235  N   THR A 149     5477   7160   6583   1340   2046   1553
ATOM   2236  CA  THR A 149     -23.865  35.797-111.831  1.00 54.85           C  
ANISOU 2236  CA  THR A 149     6147   7652   7042   1451   2230   1563
ATOM   2237  C   THR A 149     -25.328  35.450-111.575  1.00 59.98           C  
ANISOU 2237  C   THR A 149     7160   8168   7461   1495   2240   1385
ATOM   2238  O   THR A 149     -25.627  34.396-111.015  1.00 53.60           O  
ANISOU 2238  O   THR A 149     6495   7287   6584   1567   2185   1285
ATOM   2239  CB  THR A 149     -23.253  34.783-112.815  1.00  0.00           C  
ATOM   2240  OG1 THR A 149     -23.949  34.739-114.052  1.00  0.00           O  
ATOM   2241  CG2 THR A 149     -23.121  33.322-112.328  1.00  0.00           C  
ATOM   2242  HB  THR A 149     -22.246  35.137-113.045  1.00  0.00           H  
ATOM   2243  HG1 THR A 149     -24.830  34.369-113.902  1.00  0.00           H  
ATOM   2244 HG21 THR A 149     -22.546  32.731-113.041  1.00  0.00           H  
ATOM   2245 HG22 THR A 149     -22.597  33.263-111.375  1.00  0.00           H  
ATOM   2246 HG23 THR A 149     -24.083  32.823-112.207  1.00  0.00           H  
ATOM   2247  H   THR A 149     -23.339  35.071-109.891  1.00  0.00           H  
ATOM   2248  HA  THR A 149     -23.810  36.794-112.270  1.00  0.00           H  
ATOM   2249  N   SER A 150     -26.241  36.326-111.986  1.00 53.10           N  
ANISOU 2249  N   SER A 150     6436   7265   6476   1441   2297   1354
ATOM   2250  CA  SER A 150     -27.654  36.126-111.681  1.00 70.74           C  
ANISOU 2250  CA  SER A 150     9001   9379   8499   1445   2263   1190
ATOM   2251  C   SER A 150     -28.312  35.124-112.628  1.00 55.85           C  
ANISOU 2251  C   SER A 150     7287   7419   6513   1610   2392   1138
ATOM   2252  O   SER A 150     -27.848  34.915-113.749  1.00 53.80           O  
ANISOU 2252  O   SER A 150     6912   7208   6324   1720   2552   1237
ATOM   2253  CB  SER A 150     -28.409  37.458-111.711  1.00 74.34           C  
ANISOU 2253  CB  SER A 150     9546   9834   8868   1313   2251   1186
ATOM   2254  OG  SER A 150     -27.416  38.188-112.419  1.00 76.46           O  
ANISOU 2254  OG  SER A 150     9715  10170   9168   1336   2410   1307
ATOM   2255  H   SER A 150     -25.959  37.139-112.515  1.00  0.00           H  
ATOM   2256  HA  SER A 150     -27.724  35.724-110.670  1.00  0.00           H  
ATOM   2257  HB3 SER A 150     -28.564  37.860-110.711  1.00  0.00           H  
ATOM   2258  HB2 SER A 150     -29.358  37.426-112.251  1.00  0.00           H  
ATOM   2259  HG  SER A 150     -27.766  39.065-112.613  1.00  0.00           H  
ATOM   2260  N   VAL A 151     -29.381  34.489-112.157  1.00 50.46           N  
ANISOU 2260  N   VAL A 151     6878   6616   5679   1621   2318    985
ATOM   2261  CA  VAL A 151     -30.171  33.589-112.992  1.00 56.53           C  
ANISOU 2261  CA  VAL A 151     7848   7295   6337   1752   2425    917
ATOM   2262  C   VAL A 151     -31.628  34.023-112.938  1.00 55.30           C  
ANISOU 2262  C   VAL A 151     7962   7063   5988   1674   2375    798
ATOM   2263  O   VAL A 151     -32.244  34.020-111.873  1.00 53.03           O  
ANISOU 2263  O   VAL A 151     7801   6708   5638   1573   2201    699
ATOM   2264  CB  VAL A 151     -30.067  32.129-112.523  1.00 62.43           C  
ANISOU 2264  CB  VAL A 151     8668   7951   7101   1845   2374    854
ATOM   2265  CG1 VAL A 151     -30.863  31.144-113.403  1.00 56.99           C  
ANISOU 2265  CG1 VAL A 151     8150   7174   6329   1993   2518    810
ATOM   2266  CG2 VAL A 151     -28.599  31.655-112.441  1.00 63.61           C  
ANISOU 2266  CG2 VAL A 151     8541   8188   7442   1892   2368    974
ATOM   2267  H   VAL A 151     -29.666  34.623-111.197  1.00  0.00           H  
ATOM   2268  HA  VAL A 151     -29.817  33.658-114.021  1.00  0.00           H  
ATOM   2269  HB  VAL A 151     -30.478  32.060-111.514  1.00  0.00           H  
ATOM   2270 HG11 VAL A 151     -30.730  30.116-113.068  1.00  0.00           H  
ATOM   2271 HG12 VAL A 151     -31.932  31.352-113.374  1.00  0.00           H  
ATOM   2272 HG13 VAL A 151     -30.547  31.197-114.445  1.00  0.00           H  
ATOM   2273 HG21 VAL A 151     -28.527  30.605-112.161  1.00  0.00           H  
ATOM   2274 HG22 VAL A 151     -28.089  31.775-113.397  1.00  0.00           H  
ATOM   2275 HG23 VAL A 151     -28.031  32.215-111.697  1.00  0.00           H  
ATOM   2276  N   GLU A 152     -32.173  34.419-114.082  1.00 57.57           N  
ANISOU 2276  N   GLU A 152     8325   7370   6181   1716   2523    817
ATOM   2277  CA  GLU A 152     -33.552  34.880-114.135  1.00 44.88           C  
ANISOU 2277  CA  GLU A 152     6961   5709   4381   1639   2478    722
ATOM   2278  C   GLU A 152     -34.494  33.780-113.672  1.00 58.03           C  
ANISOU 2278  C   GLU A 152     8873   7233   5943   1660   2377    572
ATOM   2279  O   GLU A 152     -34.325  32.613-114.019  1.00 55.02           O  
ANISOU 2279  O   GLU A 152     8535   6789   5583   1787   2449    546
ATOM   2280  CB  GLU A 152     -33.924  35.315-115.551  1.00 51.66           C  
ANISOU 2280  CB  GLU A 152     7865   6623   5141   1702   2681    769
ATOM   2281  CG  GLU A 152     -33.606  34.265-116.651  1.00 74.26           C  
ANISOU 2281  CG  GLU A 152    10574   9609   8031   1605   2727    896
ATOM   2282  CD  GLU A 152     -33.982  34.726-118.053  1.00 78.19           C  
ANISOU 2282  CD  GLU A 152    11117  10173   8421   1668   2942    951
ATOM   2283  OE1 GLU A 152     -35.187  34.964-118.278  1.00 75.17           O1-
ANISOU 2283  OE1 GLU A 152    10585   9897   8078   1602   3011   1083
ATOM   2284  OE2 GLU A 152     -33.061  34.792-118.894  1.00 70.16           O  
ANISOU 2284  OE2 GLU A 152    10284   9096   7276   1779   3044    866
ATOM   2285  H   GLU A 152     -31.629  34.403-114.933  1.00  0.00           H  
ATOM   2286  HA  GLU A 152     -33.660  35.736-113.469  1.00  0.00           H  
ATOM   2287  HB3 GLU A 152     -33.409  36.249-115.780  1.00  0.00           H  
ATOM   2288  HB2 GLU A 152     -34.989  35.563-115.583  1.00  0.00           H  
ATOM   2289  HG3 GLU A 152     -34.146  33.335-116.468  1.00  0.00           H  
ATOM   2290  HG2 GLU A 152     -32.547  34.006-116.647  1.00  0.00           H  
ATOM   2291  N   ILE A 153     -35.467  34.156-112.852  1.00 60.17           N  
ANISOU 2291  N   ILE A 153     9294   7452   6117   1528   2205    485
ATOM   2292  CA  ILE A 153     -36.597  33.291-112.554  1.00 50.74           C  
ANISOU 2292  CA  ILE A 153     8348   6126   4805   1520   2110    353
ATOM   2293  C   ILE A 153     -37.846  33.996-113.083  1.00 53.47           C  
ANISOU 2293  C   ILE A 153     8878   6473   4965   1456   2116    312
ATOM   2294  O   ILE A 153     -38.060  35.185-112.832  1.00 55.11           O  
ANISOU 2294  O   ILE A 153     9043   6749   5146   1343   2055    354
ATOM   2295  CB  ILE A 153     -36.729  32.988-111.041  1.00 49.68           C  
ANISOU 2295  CB  ILE A 153     8225   5926   4726   1413   1883    291
ATOM   2296  CG1 ILE A 153     -37.920  32.060-110.706  1.00 51.27           C  
ANISOU 2296  CG1 ILE A 153     8666   5987   4827   1408   1796    174
ATOM   2297  CG2 ILE A 153     -36.759  34.238-110.132  1.00 51.76           C  
ANISOU 2297  CG2 ILE A 153     8439   6241   4987   1256   1747    305
ATOM   2298  CD1 ILE A 153     -37.873  31.459-109.291  1.00 48.86           C  
ANISOU 2298  CD1 ILE A 153     8370   5619   4575   1298   1581    122
ATOM   2299  H   ILE A 153     -35.435  35.066-112.415  1.00  0.00           H  
ATOM   2300  HA  ILE A 153     -36.471  32.351-113.091  1.00  0.00           H  
ATOM   2301  HB  ILE A 153     -35.822  32.441-110.786  1.00  0.00           H  
ATOM   2302 HG13 ILE A 153     -37.972  31.249-111.432  1.00  0.00           H  
ATOM   2303 HG12 ILE A 153     -38.849  32.622-110.810  1.00  0.00           H  
ATOM   2304 HG21 ILE A 153     -36.680  33.957-109.082  1.00  0.00           H  
ATOM   2305 HG22 ILE A 153     -35.929  34.915-110.338  1.00  0.00           H  
ATOM   2306 HG23 ILE A 153     -37.685  34.801-110.245  1.00  0.00           H  
ATOM   2307 HD11 ILE A 153     -38.387  30.499-109.256  1.00  0.00           H  
ATOM   2308 HD12 ILE A 153     -36.850  31.296-108.949  1.00  0.00           H  
ATOM   2309 HD13 ILE A 153     -38.359  32.117-108.570  1.00  0.00           H  
ATOM   2310  N   ASN A 154     -38.657  33.257-113.829  1.00 46.52           N  
ANISOU 2310  N   ASN A 154     8207   5519   3951   1530   2192    233
ATOM   2311  CA  ASN A 154     -39.760  33.830-114.582  1.00 47.73           C  
ANISOU 2311  CA  ASN A 154     8540   5690   3904   1496   2239    200
ATOM   2312  C   ASN A 154     -41.077  33.260-114.080  1.00 55.42           C  
ANISOU 2312  C   ASN A 154     9765   6542   4751   1425   2080     72
ATOM   2313  O   ASN A 154     -41.425  32.130-114.411  1.00 49.50           O  
ANISOU 2313  O   ASN A 154     9168   5690   3952   1507   2124    -10
ATOM   2314  CB  ASN A 154     -39.560  33.498-116.058  1.00 50.68           C  
ANISOU 2314  CB  ASN A 154     8946   6097   4213   1652   2499    220
ATOM   2315  CG  ASN A 154     -38.299  34.129-116.638  1.00 77.10           C  
ANISOU 2315  CG  ASN A 154    12477   9486   7332   1625   2578    192
ATOM   2316  OD1 ASN A 154     -38.078  35.314-116.448  1.00 54.23           O  
ANISOU 2316  OD1 ASN A 154     9694   6591   4321   1488   2425    162
ATOM   2317  ND2 ASN A 154     -37.451  33.373-117.322  1.00 97.87           N  
ANISOU 2317  ND2 ASN A 154    15131  12161   9895   1759   2822    212
ATOM   2318  H   ASN A 154     -38.518  32.258-113.889  1.00  0.00           H  
ATOM   2319  HA  ASN A 154     -39.762  34.913-114.452  1.00  0.00           H  
ATOM   2320  HB3 ASN A 154     -40.408  33.866-116.639  1.00  0.00           H  
ATOM   2321  HB2 ASN A 154     -39.528  32.418-116.208  1.00  0.00           H  
ATOM   2322 HD22 ASN A 154     -36.610  33.811-117.691  1.00  0.00           H  
ATOM   2323 HD21 ASN A 154     -37.577  32.377-117.411  1.00  0.00           H  
ATOM   2324  N   CYS A 155     -41.801  34.035-113.275  1.00 51.82           N  
ANISOU 2324  N   CYS A 155     9344   6094   4250   1271   1895     62
ATOM   2325  CA  CYS A 155     -43.030  33.547-112.646  1.00 51.28           C  
ANISOU 2325  CA  CYS A 155     9482   5914   4089   1183   1717    -43
ATOM   2326  C   CYS A 155     -44.286  34.072-113.326  1.00 50.77           C  
ANISOU 2326  C   CYS A 155     9626   5870   3796   1131   1720    -78
ATOM   2327  O   CYS A 155     -44.417  35.269-113.539  1.00 53.78           O  
ANISOU 2327  O   CYS A 155     9959   6360   4116   1067   1727     -5
ATOM   2328  CB  CYS A 155     -43.065  33.953-111.177  1.00 45.04           C  
ANISOU 2328  CB  CYS A 155     8590   5110   3411   1046   1492    -30
ATOM   2329  SG  CYS A 155     -41.904  33.003-110.038  1.00 80.02           S  
ANISOU 2329  SG  CYS A 155    12814   9514   8077   1088   1458     -7
ATOM   2330  H   CYS A 155     -41.506  34.982-113.086  1.00  0.00           H  
ATOM   2331  HA  CYS A 155     -43.038  32.459-112.702  1.00  0.00           H  
ATOM   2332  HB3 CYS A 155     -44.068  33.815-110.769  1.00  0.00           H  
ATOM   2333  HB2 CYS A 155     -42.846  35.018-111.075  1.00  0.00           H  
ATOM   2334  N   THR A 156     -45.224  33.176-113.622  1.00 52.18           N  
ANISOU 2334  N   THR A 156    10042   5942   3843   1149   1704   -187
ATOM   2335  CA  THR A 156     -46.458  33.569-114.291  1.00 55.31           C  
ANISOU 2335  CA  THR A 156    10662   6355   3997   1099   1702   -233
ATOM   2336  C   THR A 156     -47.710  32.972-113.567  1.00 62.57           C  
ANISOU 2336  C   THR A 156    11803   7145   4825   1008   1513   -341
ATOM   2337  O   THR A 156     -47.659  31.895-112.962  1.00 63.52           O  
ANISOU 2337  O   THR A 156    11991   7138   5005   1048   1485   -413
ATOM   2338  CB  THR A 156     -46.395  33.254-115.795  1.00 63.94           C  
ANISOU 2338  CB  THR A 156    11868   7478   4949   1243   1960   -262
ATOM   2339  OG1 THR A 156     -47.599  33.582-116.472  1.00 63.83           O  
ANISOU 2339  OG1 THR A 156    11636   7587   5030   1327   2145   -148
ATOM   2340  CG2 THR A 156     -46.126  31.772-116.097  1.00 73.55           C  
ANISOU 2340  CG2 THR A 156    13317   8738   5890   1183   1963   -304
ATOM   2341  H   THR A 156     -45.087  32.204-113.382  1.00  0.00           H  
ATOM   2342  HA  THR A 156     -46.578  34.647-114.176  1.00  0.00           H  
ATOM   2343  HB  THR A 156     -45.601  33.853-116.244  1.00  0.00           H  
ATOM   2344  HG1 THR A 156     -48.267  32.922-116.240  1.00  0.00           H  
ATOM   2345 HG21 THR A 156     -46.105  31.581-117.170  1.00  0.00           H  
ATOM   2346 HG22 THR A 156     -45.161  31.452-115.700  1.00  0.00           H  
ATOM   2347 HG23 THR A 156     -46.886  31.124-115.658  1.00  0.00           H  
ATOM   2348  N   GLY A 157     -48.851  33.688-113.666  1.00 31.02           N  
ATOM   2349  CA  GLY A 157     -50.268  33.297-113.547  1.00 32.28           C  
ATOM   2350  C   GLY A 157     -50.597  31.864-114.005  1.00 31.44           C  
ATOM   2351  O   GLY A 157     -49.991  31.367-114.948  1.00 32.07           O  
ATOM   2352  HA3 GLY A 157     -50.847  33.975-114.180  1.00  0.00           H  
ATOM   2353  H   GLY A 157     -48.684  34.641-113.985  1.00  0.00           H  
ATOM   2354  HA2 GLY A 157     -50.616  33.467-112.528  1.00  0.00           H  
ATOM   2355  N   GLN A 158     -51.536  31.212-113.291  1.00 31.02           N  
ATOM   2356  CA  GLN A 158     -51.773  29.759-113.126  1.00 30.54           C  
ATOM   2357  C   GLN A 158     -50.904  29.203-111.977  1.00 30.29           C  
ATOM   2358  O   GLN A 158     -51.261  28.201-111.359  1.00 30.82           O  
ATOM   2359  CB  GLN A 158     -51.598  28.904-114.391  1.00  0.00           C  
ATOM   2360  CG  GLN A 158     -51.911  27.393-114.298  1.00  0.00           C  
ATOM   2361  CD  GLN A 158     -53.334  27.097-113.831  1.00  0.00           C  
ATOM   2362  OE1 GLN A 158     -54.260  27.037-114.633  1.00  0.00           O  
ATOM   2363  NE2 GLN A 158     -53.524  26.922-112.531  1.00  0.00           N  
ATOM   2364  HB2 GLN A 158     -52.239  29.315-115.170  1.00  0.00           H  
ATOM   2365  HB3 GLN A 158     -50.577  28.990-114.761  1.00  0.00           H  
ATOM   2366  HG2 GLN A 158     -51.783  26.946-115.284  1.00  0.00           H  
ATOM   2367  HG3 GLN A 158     -51.195  26.882-113.653  1.00  0.00           H  
ATOM   2368 HE22 GLN A 158     -54.442  26.715-112.167  1.00  0.00           H  
ATOM   2369 HE21 GLN A 158     -52.748  27.067-111.888  1.00  0.00           H  
ATOM   2370  H   GLN A 158     -52.038  31.779-112.630  1.00  0.00           H  
ATOM   2371  HA  GLN A 158     -52.810  29.652-112.803  1.00  0.00           H  
ATOM   2372  N   GLY A 159     -49.795  29.896-111.678  1.00 27.98           N  
ATOM   2373  CA  GLY A 159     -48.876  29.632-110.590  1.00 27.56           C  
ATOM   2374  C   GLY A 159     -47.719  28.739-111.025  1.00 27.51           C  
ATOM   2375  O   GLY A 159     -47.743  27.540-110.763  1.00 28.08           O  
ATOM   2376  HA3 GLY A 159     -49.415  29.138-109.784  1.00  0.00           H  
ATOM   2377  H   GLY A 159     -49.507  30.617-112.328  1.00  0.00           H  
ATOM   2378  HA2 GLY A 159     -48.482  30.567-110.194  1.00  0.00           H  
ATOM   2379  N   HIS A 160     -46.668  29.285-111.643  1.00 58.41           N  
ANISOU 2379  N   HIS A 160    11236   6258   4698   1101   1353   -458
ATOM   2380  CA  HIS A 160     -45.433  28.547-111.916  1.00 58.91           C  
ANISOU 2380  CA  HIS A 160    11159   6313   4909   1238   1487   -422
ATOM   2381  C   HIS A 160     -44.262  29.478-112.230  1.00 59.64           C  
ANISOU 2381  C   HIS A 160    11009   6552   5100   1299   1612   -316
ATOM   2382  O   HIS A 160     -44.454  30.579-112.740  1.00 60.91           O  
ANISOU 2382  O   HIS A 160    11152   6815   5177   1271   1661   -281
ATOM   2383  CB  HIS A 160     -45.568  27.486-113.024  1.00  0.00           C  
ATOM   2384  CG  HIS A 160     -45.667  27.963-114.456  1.00  0.00           C  
ATOM   2385  ND1 HIS A 160     -46.855  28.046-115.161  1.00  0.00           N  
ATOM   2386  CD2 HIS A 160     -44.686  28.316-115.354  1.00  0.00           C  
ATOM   2387  CE1 HIS A 160     -46.556  28.414-116.409  1.00  0.00           C  
ATOM   2388  NE2 HIS A 160     -45.252  28.593-116.600  1.00  0.00           N  
ATOM   2389  HB2 HIS A 160     -44.695  26.838-112.975  1.00  0.00           H  
ATOM   2390  HB3 HIS A 160     -46.408  26.823-112.823  1.00  0.00           H  
ATOM   2391  HD1 HIS A 160     -47.786  27.862-114.810  1.00  0.00           H  
ATOM   2392  HD2 HIS A 160     -43.620  28.375-115.187  1.00  0.00           H  
ATOM   2393  HE1 HIS A 160     -47.298  28.558-117.184  1.00  0.00           H  
ATOM   2394  HA  HIS A 160     -45.225  28.037-110.975  1.00  0.00           H  
ATOM   2395  H   HIS A 160     -46.678  30.260-111.930  1.00  0.00           H  
ATOM   2396  N   CYS A 161     -43.051  29.030-111.911  1.00 58.69           N  
ANISOU 2396  N   CYS A 161    10703   6444   5153   1374   1659   -257
ATOM   2397  CA  CYS A 161     -41.839  29.796-112.190  1.00 52.23           C  
ANISOU 2397  CA  CYS A 161     9645   5757   4444   1433   1776   -152
ATOM   2398  C   CYS A 161     -40.905  28.987-113.073  1.00 63.73           C  
ANISOU 2398  C   CYS A 161    11045   7209   5961   1616   1985   -123
ATOM   2399  O   CYS A 161     -40.681  27.802-112.826  1.00 62.19           O  
ANISOU 2399  O   CYS A 161    10887   6918   5824   1678   1977   -152
ATOM   2400  CB  CYS A 161     -41.113  30.161-110.892  1.00 52.05           C  
ANISOU 2400  CB  CYS A 161     9412   5776   4587   1344   1627    -93
ATOM   2401  SG  CYS A 161     -42.546  30.805-109.689  1.00 69.07           S  
ANISOU 2401  SG  CYS A 161    11581   7951   6710   1142   1398   -107
ATOM   2402  H   CYS A 161     -42.948  28.132-111.460  1.00  0.00           H  
ATOM   2403  HA  CYS A 161     -42.113  30.714-112.712  1.00  0.00           H  
ATOM   2404  HB3 CYS A 161     -40.374  30.940-111.057  1.00  0.00           H  
ATOM   2405  HB2 CYS A 161     -40.617  29.302-110.439  1.00  0.00           H  
ATOM   2406  N   ASN A 162     -40.354  29.628-114.096  1.00 50.81           N  
ANISOU 2406  N   ASN A 162     9309   5679   4318   1703   2175    -56
ATOM   2407  CA  ASN A 162     -39.449  28.944-115.005  1.00 52.79           C  
ANISOU 2407  CA  ASN A 162     9479   5937   4641   1886   2389    -12
ATOM   2408  C   ASN A 162     -38.014  29.427-114.827  1.00 60.00           C  
ANISOU 2408  C   ASN A 162    10087   6969   5742   1919   2435    124
ATOM   2409  O   ASN A 162     -37.756  30.626-114.741  1.00 51.41           O  
ANISOU 2409  O   ASN A 162     8864   5995   4673   1840   2420    194
ATOM   2410  CB  ASN A 162     -39.918  29.127-116.460  1.00  0.00           C  
ATOM   2411  CG  ASN A 162     -41.259  28.448-116.726  1.00  0.00           C  
ATOM   2412  OD1 ASN A 162     -41.468  27.316-116.305  1.00  0.00           O  
ATOM   2413  ND2 ASN A 162     -42.189  29.123-117.392  1.00  0.00           N  
ATOM   2414  HB2 ASN A 162     -39.969  30.186-116.715  1.00  0.00           H  
ATOM   2415  HB3 ASN A 162     -39.192  28.681-117.139  1.00  0.00           H  
ATOM   2416 HD22 ASN A 162     -43.127  28.738-117.464  1.00  0.00           H  
ATOM   2417 HD21 ASN A 162     -42.026  30.061-117.722  1.00  0.00           H  
ATOM   2418  H   ASN A 162     -40.561  30.605-114.252  1.00  0.00           H  
ATOM   2419  HA  ASN A 162     -39.477  27.879-114.772  1.00  0.00           H  
ATOM   2420  N   ILE A 163     -37.091  28.473-114.740  1.00 59.70           N  
ANISOU 2420  N   ILE A 163     9940   6901   5842   2028   2484    163
ATOM   2421  CA  ILE A 163     -35.664  28.765-114.680  1.00 59.25           C  
ANISOU 2421  CA  ILE A 163     9589   6957   5967   2077   2540    298
ATOM   2422  C   ILE A 163     -34.951  27.909-115.717  1.00 67.36           C  
ANISOU 2422  C   ILE A 163    10546   7978   7071   2277   2755    351
ATOM   2423  O   ILE A 163     -35.360  26.779-115.980  1.00 61.47           O  
ANISOU 2423  O   ILE A 163     9964   7111   6282   2367   2799    274
ATOM   2424  CB  ILE A 163     -35.063  28.445-113.295  1.00 60.22           C  
ANISOU 2424  CB  ILE A 163     9601   7068   6211   2002   2352    315
ATOM   2425  CG1 ILE A 163     -36.043  28.764-112.122  1.00 63.76           C  
ANISOU 2425  CG1 ILE A 163    10122   7507   6596   1811   2137    254
ATOM   2426  CG2 ILE A 163     -33.793  29.315-113.117  1.00 67.88           C  
ANISOU 2426  CG2 ILE A 163    10264   8167   7358   2042   2404    456
ATOM   2427  CD1 ILE A 163     -35.409  29.092-110.762  1.00 65.26           C  
ANISOU 2427  CD1 ILE A 163    10556   7555   6686   1750   2002    133
ATOM   2428  H   ILE A 163     -37.370  27.502-114.712  1.00  0.00           H  
ATOM   2429  HA  ILE A 163     -35.502  29.819-114.909  1.00  0.00           H  
ATOM   2430  HB  ILE A 163     -34.575  27.496-113.217  1.00  0.00           H  
ATOM   2431 HG13 ILE A 163     -36.786  27.975-112.003  1.00  0.00           H  
ATOM   2432 HG12 ILE A 163     -36.611  29.655-112.389  1.00  0.00           H  
ATOM   2433 HG21 ILE A 163     -33.227  29.044-112.226  1.00  0.00           H  
ATOM   2434 HG22 ILE A 163     -33.092  29.216-113.944  1.00  0.00           H  
ATOM   2435 HG23 ILE A 163     -34.052  30.368-113.024  1.00  0.00           H  
ATOM   2436 HD11 ILE A 163     -36.147  29.025-109.965  1.00  0.00           H  
ATOM   2437 HD12 ILE A 163     -34.579  28.431-110.520  1.00  0.00           H  
ATOM   2438 HD13 ILE A 163     -35.030  30.113-110.751  1.00  0.00           H  
ATOM   2439  N   THR A 164     -33.890  28.445-116.308  1.00 54.04           N  
ANISOU 2439  N   THR A 164     8607   6418   5506   2343   2889    486
ATOM   2440  CA  THR A 164     -33.058  27.657-117.204  1.00 57.26           C  
ANISOU 2440  CA  THR A 164     8891   6835   6031   2533   3083    563
ATOM   2441  C   THR A 164     -32.171  26.721-116.391  1.00 67.87           C  
ANISOU 2441  C   THR A 164    10107   8147   7533   2569   2987    608
ATOM   2442  O   THR A 164     -31.303  27.172-115.641  1.00 63.41           O  
ANISOU 2442  O   THR A 164     9330   7674   7090   2495   2880    697
ATOM   2443  CB  THR A 164     -32.192  28.576-118.087  1.00  0.00           C  
ATOM   2444  OG1 THR A 164     -32.976  29.615-118.648  1.00  0.00           O  
ATOM   2445  CG2 THR A 164     -31.502  27.823-119.240  1.00  0.00           C  
ATOM   2446  HB  THR A 164     -31.450  29.064-117.472  1.00  0.00           H  
ATOM   2447  HG1 THR A 164     -33.710  29.223-119.134  1.00  0.00           H  
ATOM   2448 HG21 THR A 164     -30.987  28.508-119.913  1.00  0.00           H  
ATOM   2449 HG22 THR A 164     -30.763  27.110-118.874  1.00  0.00           H  
ATOM   2450 HG23 THR A 164     -32.223  27.264-119.839  1.00  0.00           H  
ATOM   2451  H   THR A 164     -33.652  29.412-116.139  1.00  0.00           H  
ATOM   2452  HA  THR A 164     -33.703  27.058-117.847  1.00  0.00           H  
ATOM   2453  N   ARG A 165     -32.400  25.422-116.537  1.00 65.73           N  
ANISOU 2453  N   ARG A 165     9971   7747   7256   2680   3026    544
ATOM   2454  CA  ARG A 165     -31.687  24.423-115.755  1.00 65.89           C  
ANISOU 2454  CA  ARG A 165     9904   7724   7407   2715   2931    578
ATOM   2455  C   ARG A 165     -30.189  24.467-115.963  1.00 62.44           C  
ANISOU 2455  C   ARG A 165     9127   7413   7184   2799   2997    754
ATOM   2456  O   ARG A 165     -29.419  24.384-115.004  1.00 63.96           O  
ANISOU 2456  O   ARG A 165     9164   7655   7482   2742   2856    818
ATOM   2457  CB  ARG A 165     -32.213  23.021-116.114  1.00  0.00           C  
ATOM   2458  CG  ARG A 165     -33.376  22.464-115.241  1.00  0.00           C  
ATOM   2459  CD  ARG A 165     -33.927  21.148-115.804  1.00  0.00           C  
ATOM   2460  NE  ARG A 165     -34.854  20.454-114.907  1.00  0.00           N  
ATOM   2461  CZ  ARG A 165     -35.549  19.362-115.266  1.00  0.00           C  
ATOM   2462  NH1 ARG A 165     -35.429  18.835-116.492  1.00  0.00           N  
ATOM   2463  NH2 ARG A 165     -36.369  18.788-114.381  1.00  0.00           N1+
ATOM   2464  HB2 ARG A 165     -31.898  22.561-117.056  1.00  0.00           H  
ATOM   2465  HB3 ARG A 165     -31.465  22.409-115.604  1.00  0.00           H  
ATOM   2466  HG2 ARG A 165     -33.128  22.408-114.182  1.00  0.00           H  
ATOM   2467  HG3 ARG A 165     -34.173  23.201-115.299  1.00  0.00           H  
ATOM   2468  HD2 ARG A 165     -34.594  21.409-116.624  1.00  0.00           H  
ATOM   2469  HD3 ARG A 165     -33.155  20.503-116.220  1.00  0.00           H  
ATOM   2470  HE  ARG A 165     -34.965  20.842-113.983  1.00  0.00           H  
ATOM   2471 HH12 ARG A 165     -35.925  17.998-116.757  1.00  0.00           H  
ATOM   2472 HH11 ARG A 165     -34.812  19.254-117.190  1.00  0.00           H  
ATOM   2473 HH22 ARG A 165     -36.898  17.965-114.628  1.00  0.00           H  
ATOM   2474 HH21 ARG A 165     -36.472  19.155-113.447  1.00  0.00           H  
ATOM   2475  H   ARG A 165     -33.086  25.102-117.206  1.00  0.00           H  
ATOM   2476  HA  ARG A 165     -31.891  24.606-114.700  1.00  0.00           H  
ATOM   2477  N   ALA A 166     -29.773  24.594-117.218  1.00 64.53           N  
ANISOU 2477  N   ALA A 166     9269   7735   7514   2933   3211    836
ATOM   2478  CA  ALA A 166     -28.359  24.709-117.545  1.00 65.22           C  
ANISOU 2478  CA  ALA A 166     9008   7954   7820   3006   3276   1022
ATOM   2479  C   ALA A 166     -27.740  25.889-116.804  1.00 67.74           C  
ANISOU 2479  C   ALA A 166     9124   8419   8197   2842   3135   1108
ATOM   2480  O   ALA A 166     -26.675  25.761-116.203  1.00 60.64           O  
ANISOU 2480  O   ALA A 166     7991   7595   7454   2822   3035   1216
ATOM   2481  CB  ALA A 166     -28.148  24.905-119.057  1.00  0.00           C  
ATOM   2482  HB1 ALA A 166     -29.071  24.960-119.633  1.00  0.00           H  
ATOM   2483  HB2 ALA A 166     -27.687  25.873-119.270  1.00  0.00           H  
ATOM   2484  HB3 ALA A 166     -27.433  24.198-119.475  1.00  0.00           H  
ATOM   2485  H   ALA A 166     -30.445  24.613-117.973  1.00  0.00           H  
ATOM   2486  HA  ALA A 166     -27.852  23.794-117.234  1.00  0.00           H  
ATOM   2487  N   LYS A 167     -28.412  27.034-116.853  1.00 51.88           N  
ANISOU 2487  N   LYS A 167     7203   6449   6061   2723   3124   1059
ATOM   2488  CA  LYS A 167     -27.960  28.224-116.139  1.00 65.87           C  
ANISOU 2488  CA  LYS A 167     8812   8341   7876   2559   2993   1119
ATOM   2489  C   LYS A 167     -27.862  27.960-114.639  1.00 65.64           C  
ANISOU 2489  C   LYS A 167     8810   8281   7848   2449   2763   1065
ATOM   2490  O   LYS A 167     -26.840  28.242-114.011  1.00 53.65           O  
ANISOU 2490  O   LYS A 167     7054   6865   6465   2391   2665   1162
ATOM   2491  CB  LYS A 167     -28.929  29.387-116.378  1.00 84.40           C  
ANISOU 2491  CB  LYS A 167    11305  10702  10062   2449   3008   1051
ATOM   2492  CG  LYS A 167     -28.917  29.967-117.803  1.00 96.63           C  
ANISOU 2492  CG  LYS A 167    12622  12399  11692   2415   3112   1190
ATOM   2493  CD  LYS A 167     -29.724  31.279-117.904  1.00 92.63           C  
ANISOU 2493  CD  LYS A 167    12027  11925  11244   2585   3359   1277
ATOM   2494  CE  LYS A 167     -30.009  31.709-119.351  1.00102.86           C  
ANISOU 2494  CE  LYS A 167    13121  13362  12597   2539   3474   1413
ATOM   2495  NZ  LYS A 167     -30.645  33.036-119.412  1.00112.50           N1+
ANISOU 2495  NZ  LYS A 167    13994  14709  14042   2462   3386   1578
ATOM   2496  H   LYS A 167     -29.262  27.099-117.395  1.00  0.00           H  
ATOM   2497  HA  LYS A 167     -26.975  28.505-116.511  1.00  0.00           H  
ATOM   2498  HB3 LYS A 167     -28.609  30.201-115.723  1.00  0.00           H  
ATOM   2499  HB2 LYS A 167     -29.931  29.154-116.031  1.00  0.00           H  
ATOM   2500  HG3 LYS A 167     -29.291  29.228-118.508  1.00  0.00           H  
ATOM   2501  HG2 LYS A 167     -27.887  30.163-118.106  1.00  0.00           H  
ATOM   2502  HD3 LYS A 167     -29.166  32.072-117.403  1.00  0.00           H  
ATOM   2503  HD2 LYS A 167     -30.666  31.195-117.360  1.00  0.00           H  
ATOM   2504  HE3 LYS A 167     -30.660  30.985-119.843  1.00  0.00           H  
ATOM   2505  HE2 LYS A 167     -29.081  31.750-119.921  1.00  0.00           H  
ATOM   2506  HZ1 LYS A 167     -30.045  33.721-118.977  1.00  0.00           H  
ATOM   2507  HZ2 LYS A 167     -30.792  33.295-120.376  1.00  0.00           H  
ATOM   2508  HZ3 LYS A 167     -31.540  33.036-118.942  1.00  0.00           H  
ATOM   2509  N   TRP A 168     -28.933  27.416-114.067  1.00 62.92           N  
ANISOU 2509  N   TRP A 168     8753   7800   7353   2415   2675    911
ATOM   2510  CA  TRP A 168     -29.038  27.298-112.621  1.00 54.48           C  
ANISOU 2510  CA  TRP A 168     7741   6702   6259   2293   2461    846
ATOM   2511  C   TRP A 168     -28.149  26.205-112.038  1.00 55.90           C  
ANISOU 2511  C   TRP A 168     7805   6874   6561   2364   2402    903
ATOM   2512  O   TRP A 168     -27.463  26.416-111.034  1.00 53.42           O  
ANISOU 2512  O   TRP A 168     7348   6635   6316   2284   2266    943
ATOM   2513  CB  TRP A 168     -30.484  27.033-112.209  1.00 56.87           C  
ANISOU 2513  CB  TRP A 168     8371   6860   6376   2223   2375    679
ATOM   2514  CG  TRP A 168     -30.720  26.917-110.734  1.00 57.43           C  
ANISOU 2514  CG  TRP A 168     8499   6891   6430   2111   2169    617
ATOM   2515  CD1 TRP A 168     -30.974  25.760-110.096  1.00 64.77           C  
ANISOU 2515  CD1 TRP A 168     9533   7719   7358   2147   2101    574
ATOM   2516  CD2 TRP A 168     -30.609  27.933-109.690  1.00 55.58           C  
ANISOU 2516  CD2 TRP A 168     8214   6719   6184   1948   2012    596
ATOM   2517  NE1 TRP A 168     -31.049  25.981-108.741  1.00 53.76           N  
ANISOU 2517  NE1 TRP A 168     8155   6326   5944   2016   1915    530
ATOM   2518  CE2 TRP A 168     -30.839  27.305-108.426  1.00 52.37           C  
ANISOU 2518  CE2 TRP A 168     7886   6249   5763   1895   1859    537
ATOM   2519  CE3 TRP A 168     -30.320  29.317-109.673  1.00 67.95           C  
ANISOU 2519  CE3 TRP A 168     9677   8385   7754   1841   1993    621
ATOM   2520  CZ2 TRP A 168     -30.809  28.017-107.215  1.00 47.22           C  
ANISOU 2520  CZ2 TRP A 168     7210   5632   5097   1745   1693    496
ATOM   2521  CZ3 TRP A 168     -30.263  30.039-108.464  1.00 61.34           C  
ANISOU 2521  CZ3 TRP A 168     8822   7577   6909   1691   1825    578
ATOM   2522  CH2 TRP A 168     -30.521  29.394-107.239  1.00 55.81           C  
ANISOU 2522  CH2 TRP A 168     8199   6814   6192   1647   1680    512
ATOM   2523  H   TRP A 168     -29.693  27.074-114.639  1.00  0.00           H  
ATOM   2524  HA  TRP A 168     -28.733  28.249-112.183  1.00  0.00           H  
ATOM   2525  HB3 TRP A 168     -30.867  26.138-112.702  1.00  0.00           H  
ATOM   2526  HB2 TRP A 168     -31.111  27.851-112.564  1.00  0.00           H  
ATOM   2527  HD1 TRP A 168     -31.069  24.821-110.606  1.00  0.00           H  
ATOM   2528  HE1 TRP A 168     -31.217  25.228-108.060  1.00  0.00           H  
ATOM   2529  HE3 TRP A 168     -30.136  29.829-110.604  1.00  0.00           H  
ATOM   2530  HZ2 TRP A 168     -30.996  27.510-106.280  1.00  0.00           H  
ATOM   2531  HZ3 TRP A 168     -30.035  31.096-108.480  1.00  0.00           H  
ATOM   2532  HH2 TRP A 168     -30.494  29.958-106.319  1.00  0.00           H  
ATOM   2533  N   ASN A 169     -28.177  25.028-112.648  1.00 57.36           N  
ANISOU 2533  N   ASN A 169     8054   6968   6773   2514   2503    904
ATOM   2534  CA  ASN A 169     -27.412  23.907-112.126  1.00 53.89           C  
ANISOU 2534  CA  ASN A 169     7520   6507   6450   2588   2444    960
ATOM   2535  C   ASN A 169     -25.913  24.181-112.170  1.00 60.78           C  
ANISOU 2535  C   ASN A 169     8028   7542   7523   2615   2438   1141
ATOM   2536  O   ASN A 169     -25.155  23.651-111.355  1.00 54.65           O  
ANISOU 2536  O   ASN A 169     7127   6798   6840   2610   2315   1200
ATOM   2537  CB  ASN A 169     -27.762  22.622-112.878  1.00 55.58           C  
ANISOU 2537  CB  ASN A 169     7871   6581   6668   2750   2567    925
ATOM   2538  CG  ASN A 169     -29.276  22.307-112.965  1.00 64.83           C  
ANISOU 2538  CG  ASN A 169     9387   7582   7663   2699   2506    751
ATOM   2539  OD1 ASN A 169     -29.686  21.298-113.513  1.00 59.75           O  
ANISOU 2539  OD1 ASN A 169     8841   6910   6952   2569   2331    685
ATOM   2540  ND2 ASN A 169     -30.176  23.144-112.477  1.00 59.63           N  
ANISOU 2540  ND2 ASN A 169     8910   6815   6930   2795   2649    675
ATOM   2541  H   ASN A 169     -28.732  24.905-113.483  1.00  0.00           H  
ATOM   2542  HA  ASN A 169     -27.695  23.769-111.083  1.00  0.00           H  
ATOM   2543  HB3 ASN A 169     -27.233  21.789-112.413  1.00  0.00           H  
ATOM   2544  HB2 ASN A 169     -27.422  22.760-113.901  1.00  0.00           H  
ATOM   2545 HD22 ASN A 169     -31.131  22.822-112.406  1.00  0.00           H  
ATOM   2546 HD21 ASN A 169     -29.875  23.976-111.995  1.00  0.00           H  
ATOM   2547  N   GLN A 170     -25.487  25.019-113.111  1.00 52.64           N  
ANISOU 2547  N   GLN A 170     6823   6617   6561   2633   2559   1235
ATOM   2548  CA  GLN A 170     -24.079  25.392-113.207  1.00 58.50           C  
ANISOU 2548  CA  GLN A 170     7203   7523   7503   2629   2536   1417
ATOM   2549  C   GLN A 170     -23.733  26.292-112.037  1.00 59.64           C  
ANISOU 2549  C   GLN A 170     7248   7768   7643   2450   2350   1416
ATOM   2550  O   GLN A 170     -22.729  26.088-111.349  1.00 56.62           O  
ANISOU 2550  O   GLN A 170     6657   7474   7382   2418   2217   1508
ATOM   2551  CB  GLN A 170     -23.794  26.123-114.532  1.00  0.00           C  
ATOM   2552  CG  GLN A 170     -23.725  25.159-115.739  1.00  0.00           C  
ATOM   2553  CD  GLN A 170     -22.539  24.198-115.696  1.00  0.00           C  
ATOM   2554  OE1 GLN A 170     -21.391  24.617-115.596  1.00  0.00           O  
ATOM   2555  NE2 GLN A 170     -22.796  22.899-115.792  1.00  0.00           N  
ATOM   2556  HB2 GLN A 170     -24.554  26.883-114.719  1.00  0.00           H  
ATOM   2557  HB3 GLN A 170     -22.846  26.663-114.468  1.00  0.00           H  
ATOM   2558  HG2 GLN A 170     -24.637  24.569-115.800  1.00  0.00           H  
ATOM   2559  HG3 GLN A 170     -23.667  25.737-116.662  1.00  0.00           H  
ATOM   2560 HE22 GLN A 170     -22.041  22.232-115.762  1.00  0.00           H  
ATOM   2561 HE21 GLN A 170     -23.762  22.568-115.840  1.00  0.00           H  
ATOM   2562  H   GLN A 170     -26.142  25.410-113.773  1.00  0.00           H  
ATOM   2563  HA  GLN A 170     -23.468  24.491-113.158  1.00  0.00           H  
ATOM   2564  N   THR A 171     -24.582  27.289-111.819  1.00 53.16           N  
ANISOU 2564  N   THR A 171     6580   6935   6683   2332   2336   1312
ATOM   2565  CA  THR A 171     -24.423  28.204-110.699  1.00 45.91           C  
ANISOU 2565  CA  THR A 171     5605   6094   5745   2161   2176   1285
ATOM   2566  C   THR A 171     -24.428  27.454-109.370  1.00 62.39           C  
ANISOU 2566  C   THR A 171     7775   8137   7793   2134   2013   1215
ATOM   2567  O   THR A 171     -23.581  27.693-108.513  1.00 58.24           O  
ANISOU 2567  O   THR A 171     7061   7720   7348   2059   1880   1271
ATOM   2568  CB  THR A 171     -25.546  29.257-110.682  1.00  0.00           C  
ATOM   2569  OG1 THR A 171     -25.631  29.876-111.960  1.00  0.00           O  
ATOM   2570  CG2 THR A 171     -25.355  30.389-109.659  1.00  0.00           C  
ATOM   2571  HB  THR A 171     -26.509  28.782-110.485  1.00  0.00           H  
ATOM   2572  HG1 THR A 171     -26.038  29.276-112.604  1.00  0.00           H  
ATOM   2573 HG21 THR A 171     -26.161  31.121-109.729  1.00  0.00           H  
ATOM   2574 HG22 THR A 171     -25.349  30.011-108.638  1.00  0.00           H  
ATOM   2575 HG23 THR A 171     -24.416  30.920-109.822  1.00  0.00           H  
ATOM   2576  H   THR A 171     -25.366  27.430-112.440  1.00  0.00           H  
ATOM   2577  HA  THR A 171     -23.467  28.718-110.804  1.00  0.00           H  
ATOM   2578  N   LEU A 172     -25.385  26.549-109.204  1.00 53.05           N  
ANISOU 2578  N   LEU A 172     6873   6798   6487   2187   2017   1097
ATOM   2579  CA  LEU A 172     -25.527  25.806-107.958  1.00 41.74           C  
ANISOU 2579  CA  LEU A 172     5549   5305   5005   2158   1870   1027
ATOM   2580  C   LEU A 172     -24.304  24.920-107.720  1.00 63.46           C  
ANISOU 2580  C   LEU A 172     8078   8119   7914   2245   1813   1163
ATOM   2581  O   LEU A 172     -23.865  24.733-106.584  1.00 48.85           O  
ANISOU 2581  O   LEU A 172     6172   6312   6078   2194   1658   1172
ATOM   2582  CB  LEU A 172     -26.795  24.954-108.003  1.00 57.33           C  
ANISOU 2582  CB  LEU A 172     7855   7091   6838   2189   1889    892
ATOM   2583  CG  LEU A 172     -27.292  24.477-106.621  1.00 55.71           C  
ANISOU 2583  CG  LEU A 172     7818   6804   6548   2115   1732    795
ATOM   2584  CD1 LEU A 172     -27.937  25.615-105.802  1.00 58.52           C  
ANISOU 2584  CD1 LEU A 172     8199   7213   6822   1944   1613    717
ATOM   2585  CD2 LEU A 172     -28.254  23.291-106.759  1.00 72.00           C  
ANISOU 2585  CD2 LEU A 172    10177   8682   8499   2138   1752    684
ATOM   2586  H   LEU A 172     -26.039  26.361-109.951  1.00  0.00           H  
ATOM   2587  HA  LEU A 172     -25.610  26.515-107.135  1.00  0.00           H  
ATOM   2588  HB3 LEU A 172     -26.625  24.094-108.654  1.00  0.00           H  
ATOM   2589  HB2 LEU A 172     -27.605  25.514-108.476  1.00  0.00           H  
ATOM   2590  HG  LEU A 172     -26.429  24.116-106.064  1.00  0.00           H  
ATOM   2591 HD11 LEU A 172     -28.976  25.398-105.548  1.00  0.00           H  
ATOM   2592 HD12 LEU A 172     -27.403  25.771-104.864  1.00  0.00           H  
ATOM   2593 HD13 LEU A 172     -27.940  26.564-106.339  1.00  0.00           H  
ATOM   2594 HD21 LEU A 172     -28.618  22.967-105.783  1.00  0.00           H  
ATOM   2595 HD22 LEU A 172     -29.119  23.572-107.357  1.00  0.00           H  
ATOM   2596 HD23 LEU A 172     -27.769  22.434-107.227  1.00  0.00           H  
ATOM   2597  N   LYS A 173     -23.760  24.369-108.796  1.00 50.29           N  
ANISOU 2597  N   LYS A 173     6282   6458   6368   2376   1929   1275
ATOM   2598  CA  LYS A 173     -22.537  23.592-108.711  1.00 57.26           C  
ANISOU 2598  CA  LYS A 173     6922   7411   7422   2447   1860   1429
ATOM   2599  C   LYS A 173     -21.428  24.459-108.133  1.00 43.48           C  
ANISOU 2599  C   LYS A 173     4883   5859   5779   2329   1715   1538
ATOM   2600  O   LYS A 173     -20.757  24.061-107.181  1.00 56.74           O  
ANISOU 2600  O   LYS A 173     6462   7596   7499   2290   1534   1592
ATOM   2601  CB  LYS A 173     -22.136  23.069-110.092  1.00 56.57           C  
ANISOU 2601  CB  LYS A 173     6721   7311   7462   2599   2025   1536
ATOM   2602  CG  LYS A 173     -21.001  22.033-110.108  1.00 65.52           C  
ANISOU 2602  CG  LYS A 173     7573   8525   8794   2663   1943   1718
ATOM   2603  CD  LYS A 173     -20.822  21.433-111.514  1.00 76.80           C  
ANISOU 2603  CD  LYS A 173     9094   9880  10205   2672   1786   1703
ATOM   2604  CE  LYS A 173     -19.717  20.373-111.601  1.00 89.57           C  
ANISOU 2604  CE  LYS A 173    10463  11555  12016   2749   1708   1889
ATOM   2605  NZ  LYS A 173     -18.373  20.958-111.451  1.00 90.98           N1+
ANISOU 2605  NZ  LYS A 173    10726  11669  12173   2739   1533   1895
ATOM   2606  H   LYS A 173     -24.198  24.485-109.699  1.00  0.00           H  
ATOM   2607  HA  LYS A 173     -22.703  22.743-108.048  1.00  0.00           H  
ATOM   2608  HB3 LYS A 173     -21.878  23.882-110.767  1.00  0.00           H  
ATOM   2609  HB2 LYS A 173     -23.010  22.585-110.525  1.00  0.00           H  
ATOM   2610  HG3 LYS A 173     -21.219  21.237-109.394  1.00  0.00           H  
ATOM   2611  HG2 LYS A 173     -20.072  22.499-109.777  1.00  0.00           H  
ATOM   2612  HD3 LYS A 173     -20.622  22.230-112.232  1.00  0.00           H  
ATOM   2613  HD2 LYS A 173     -21.762  20.977-111.829  1.00  0.00           H  
ATOM   2614  HE3 LYS A 173     -19.759  19.876-112.570  1.00  0.00           H  
ATOM   2615  HE2 LYS A 173     -19.882  19.605-110.847  1.00  0.00           H  
ATOM   2616  HZ1 LYS A 173     -18.284  21.436-110.561  1.00  0.00           H  
ATOM   2617  HZ2 LYS A 173     -17.676  20.231-111.502  1.00  0.00           H  
ATOM   2618  HZ3 LYS A 173     -18.210  21.625-112.191  1.00  0.00           H  
ATOM   2619  N   GLN A 174     -21.244  25.644-108.709  1.00 55.74           N  
ANISOU 2619  N   GLN A 174     6300   7510   7367   2258   1780   1573
ATOM   2620  CA  GLN A 174     -20.243  26.588-108.221  1.00 49.37           C  
ANISOU 2620  CA  GLN A 174     5215   6882   6660   2115   1637   1664
ATOM   2621  C   GLN A 174     -20.486  26.927-106.762  1.00 50.47           C  
ANISOU 2621  C   GLN A 174     5438   7044   6694   1995   1468   1560
ATOM   2622  O   GLN A 174     -19.543  27.116-105.998  1.00 52.30           O  
ANISOU 2622  O   GLN A 174     5493   7395   6983   1860   1256   1617
ATOM   2623  CB  GLN A 174     -20.263  27.875-109.041  1.00 56.00           C  
ANISOU 2623  CB  GLN A 174     5957   7787   7533   2039   1744   1692
ATOM   2624  CG  GLN A 174     -18.979  28.735-108.885  1.00 52.35           C  
ANISOU 2624  CG  GLN A 174     5285   7374   7231   2124   1864   1851
ATOM   2625  CD  GLN A 174     -19.095  30.223-109.245  1.00 51.51           C  
ANISOU 2625  CD  GLN A 174     5095   7325   7150   2042   1965   1884
ATOM   2626  OE1 GLN A 174     -18.186  30.993-108.942  1.00 67.03           O  
ANISOU 2626  OE1 GLN A 174     7207   9266   8994   1940   1971   1774
ATOM   2627  NE2 GLN A 174     -20.188  30.673-109.853  1.00 60.14           N  
ANISOU 2627  NE2 GLN A 174     5951   8494   8407   2081   2042   2044
ATOM   2628  H   GLN A 174     -21.804  25.910-109.507  1.00  0.00           H  
ATOM   2629  HA  GLN A 174     -19.258  26.130-108.313  1.00  0.00           H  
ATOM   2630  HB3 GLN A 174     -21.139  28.462-108.760  1.00  0.00           H  
ATOM   2631  HB2 GLN A 174     -20.392  27.641-110.099  1.00  0.00           H  
ATOM   2632  HG3 GLN A 174     -18.171  28.296-109.470  1.00  0.00           H  
ATOM   2633  HG2 GLN A 174     -18.637  28.709-107.853  1.00  0.00           H  
ATOM   2634 HE22 GLN A 174     -20.287  31.667-110.028  1.00  0.00           H  
ATOM   2635 HE21 GLN A 174     -20.940  30.051-110.102  1.00  0.00           H  
ATOM   2636  N   ILE A 175     -21.754  27.016-106.377  1.00 51.26           N  
ANISOU 2636  N   ILE A 175     5844   7016   6616   1988   1523   1386
ATOM   2637  CA  ILE A 175     -22.091  27.289-104.986  1.00 39.72           C  
ANISOU 2637  CA  ILE A 175     4540   5533   5020   1787   1317   1245
ATOM   2638  C   ILE A 175     -21.564  26.174-104.088  1.00 44.62           C  
ANISOU 2638  C   ILE A 175     5162   6149   5641   1782   1140   1275
ATOM   2639  O   ILE A 175     -20.881  26.439-103.096  1.00 49.67           O  
ANISOU 2639  O   ILE A 175     5720   6886   6268   1606    929   1269
ATOM   2640  CB  ILE A 175     -23.611  27.440-104.785  1.00  0.00           C  
ATOM   2641  CG1 ILE A 175     -24.110  28.754-105.430  1.00  0.00           C  
ATOM   2642  CG2 ILE A 175     -24.075  27.402-103.304  1.00  0.00           C  
ATOM   2643  CD1 ILE A 175     -25.641  28.849-105.532  1.00  0.00           C  
ATOM   2644  HB  ILE A 175     -24.133  26.630-105.275  1.00  0.00           H  
ATOM   2645 HG12 ILE A 175     -23.723  29.605-104.872  1.00  0.00           H  
ATOM   2646 HG13 ILE A 175     -23.687  28.884-106.421  1.00  0.00           H  
ATOM   2647 HG21 ILE A 175     -25.130  27.650-103.190  1.00  0.00           H  
ATOM   2648 HG22 ILE A 175     -23.957  26.409-102.870  1.00  0.00           H  
ATOM   2649 HG23 ILE A 175     -23.507  28.103-102.690  1.00  0.00           H  
ATOM   2650 HD11 ILE A 175     -25.960  29.069-106.550  1.00  0.00           H  
ATOM   2651 HD12 ILE A 175     -26.136  27.922-105.242  1.00  0.00           H  
ATOM   2652 HD13 ILE A 175     -26.021  29.636-104.881  1.00  0.00           H  
ATOM   2653  H   ILE A 175     -22.497  26.893-107.050  1.00  0.00           H  
ATOM   2654  HA  ILE A 175     -21.611  28.223-104.693  1.00  0.00           H  
ATOM   2655  N   ALA A 176     -21.873  24.927-104.431  1.00 44.48           N  
ANISOU 2655  N   ALA A 176     5249   6016   5634   1974   1229   1306
ATOM   2656  CA  ALA A 176     -21.443  23.801-103.604  1.00 43.44           C  
ANISOU 2656  CA  ALA A 176     5138   5866   5502   1975   1068   1354
ATOM   2657  C   ALA A 176     -19.920  23.773-103.510  1.00 43.91           C  
ANISOU 2657  C   ALA A 176     4880   6105   5697   1929    914   1532
ATOM   2658  O   ALA A 176     -19.353  23.390-102.484  1.00 47.97           O  
ANISOU 2658  O   ALA A 176     5379   6681   6167   1813    707   1554
ATOM   2659  CB  ALA A 176     -21.943  22.455-104.159  1.00  0.00           C  
ATOM   2660  HB1 ALA A 176     -21.671  21.630-103.505  1.00  0.00           H  
ATOM   2661  HB2 ALA A 176     -23.031  22.450-104.245  1.00  0.00           H  
ATOM   2662  HB3 ALA A 176     -21.534  22.249-105.149  1.00  0.00           H  
ATOM   2663  H   ALA A 176     -22.408  24.752-105.269  1.00  0.00           H  
ATOM   2664  HA  ALA A 176     -21.849  23.934-102.601  1.00  0.00           H  
ATOM   2665  N   GLU A 177     -19.254  24.177-104.587  1.00 55.04           N  
ANISOU 2665  N   GLU A 177     6035   7608   7269   2014   1014   1665
ATOM   2666  CA  GLU A 177     -17.798  24.173-104.615  1.00 62.87           C  
ANISOU 2666  CA  GLU A 177     6703   8775   8410   1966    858   1851
ATOM   2667  C   GLU A 177     -17.259  25.223-103.648  1.00 62.87           C  
ANISOU 2667  C   GLU A 177     6643   8908   8337   1682    640   1781
ATOM   2668  O   GLU A 177     -16.275  24.987-102.948  1.00 58.12           O  
ANISOU 2668  O   GLU A 177     5922   8422   7739   1569    416   1853
ATOM   2669  CB  GLU A 177     -17.279  24.432-106.028  1.00 73.91           C  
ANISOU 2669  CB  GLU A 177     7881  10220   9983   2046   1012   1973
ATOM   2670  CG  GLU A 177     -17.497  23.231-106.965  1.00 87.74           C  
ANISOU 2670  CG  GLU A 177     9431  12020  11884   2100    934   2151
ATOM   2671  CD  GLU A 177     -17.269  23.536-108.445  1.00 99.67           C  
ANISOU 2671  CD  GLU A 177    11125  13375  13372   2257    983   2144
ATOM   2672  OE1 GLU A 177     -16.896  24.683-108.776  1.00108.36           O1-
ANISOU 2672  OE1 GLU A 177    12479  14307  14385   2364   1166   2015
ATOM   2673  OE2 GLU A 177     -17.489  22.598-109.239  1.00 99.30           O  
ANISOU 2673  OE2 GLU A 177    10976  13367  13387   2256    825   2263
ATOM   2674  H   GLU A 177     -19.759  24.493-105.403  1.00  0.00           H  
ATOM   2675  HA  GLU A 177     -17.448  23.192-104.291  1.00  0.00           H  
ATOM   2676  HB3 GLU A 177     -16.213  24.670-105.999  1.00  0.00           H  
ATOM   2677  HB2 GLU A 177     -17.765  25.319-106.436  1.00  0.00           H  
ATOM   2678  HG3 GLU A 177     -18.505  22.831-106.857  1.00  0.00           H  
ATOM   2679  HG2 GLU A 177     -16.802  22.448-106.669  1.00  0.00           H  
ATOM   2680  N   LYS A 178     -17.911  26.380-103.600  1.00 46.17           N  
ANISOU 2680  N   LYS A 178     4623   6770   6147   1566    703   1637
ATOM   2681  CA  LYS A 178     -17.519  27.411-102.645  1.00 48.74           C  
ANISOU 2681  CA  LYS A 178     4929   7184   6405   1306    513   1541
ATOM   2682  C   LYS A 178     -17.737  26.941-101.213  1.00 37.85           C  
ANISOU 2682  C   LYS A 178     3754   5776   4852   1196    348   1419
ATOM   2683  O   LYS A 178     -16.908  27.189-100.341  1.00 51.88           O  
ANISOU 2683  O   LYS A 178     5461   7664   6589   1024    142   1406
ATOM   2684  CB  LYS A 178     -18.283  28.714-102.893  1.00 52.46           C  
ANISOU 2684  CB  LYS A 178     5479   7609   6845   1224    624   1422
ATOM   2685  CG  LYS A 178     -17.465  29.748-103.687  1.00 65.35           C  
ANISOU 2685  CG  LYS A 178     6836   9354   8641   1154    636   1533
ATOM   2686  CD  LYS A 178     -17.200  29.350-105.146  1.00 60.27           C  
ANISOU 2686  CD  LYS A 178     6024   8842   8033    938    372   1553
ATOM   2687  CE  LYS A 178     -16.196  30.284-105.833  1.00 64.62           C  
ANISOU 2687  CE  LYS A 178     6269   9504   8781    869    366   1699
ATOM   2688  NZ  LYS A 178     -15.945  29.880-107.224  1.00 61.57           N1+
ANISOU 2688  NZ  LYS A 178     5748   9230   8417    632     91   1691
ATOM   2689  H   LYS A 178     -18.685  26.551-104.228  1.00  0.00           H  
ATOM   2690  HA  LYS A 178     -16.455  27.611-102.778  1.00  0.00           H  
ATOM   2691  HB3 LYS A 178     -18.493  29.196-101.937  1.00  0.00           H  
ATOM   2692  HB2 LYS A 178     -19.260  28.536-103.344  1.00  0.00           H  
ATOM   2693  HG3 LYS A 178     -16.516  29.917-103.175  1.00  0.00           H  
ATOM   2694  HG2 LYS A 178     -17.984  30.705-103.653  1.00  0.00           H  
ATOM   2695  HD3 LYS A 178     -18.145  29.366-105.689  1.00  0.00           H  
ATOM   2696  HD2 LYS A 178     -16.833  28.325-105.199  1.00  0.00           H  
ATOM   2697  HE3 LYS A 178     -15.246  30.269-105.296  1.00  0.00           H  
ATOM   2698  HE2 LYS A 178     -16.561  31.311-105.823  1.00  0.00           H  
ATOM   2699  HZ1 LYS A 178     -16.796  29.969-107.763  1.00  0.00           H  
ATOM   2700  HZ2 LYS A 178     -15.238  30.478-107.626  1.00  0.00           H  
ATOM   2701  HZ3 LYS A 178     -15.625  28.923-107.247  1.00  0.00           H  
ATOM   2702  N   LEU A 179     -18.855  26.261-100.975  1.00 44.59           N  
ANISOU 2702  N   LEU A 179     4862   6482   5597   1290    443   1327
ATOM   2703  CA  LEU A 179     -19.154  25.738 -99.649  1.00 49.35           C  
ANISOU 2703  CA  LEU A 179     5654   7052   6045   1195    314   1228
ATOM   2704  C   LEU A 179     -18.091  24.737 -99.190  1.00 48.95           C  
ANISOU 2704  C   LEU A 179     5496   7097   6005   1197    149   1368
ATOM   2705  O   LEU A 179     -17.742  24.692 -98.006  1.00 42.39           O  
ANISOU 2705  O   LEU A 179     4717   6337   5054   1043    -17   1315
ATOM   2706  CB  LEU A 179     -20.540  25.094 -99.631  1.00 48.92           C  
ANISOU 2706  CB  LEU A 179     5872   6813   5904   1303    446   1134
ATOM   2707  CG  LEU A 179     -21.724  26.092 -99.609  1.00 45.47           C  
ANISOU 2707  CG  LEU A 179     5590   6291   5396   1248    548    973
ATOM   2708  CD1 LEU A 179     -23.069  25.354 -99.807  1.00 44.11           C  
ANISOU 2708  CD1 LEU A 179     5682   5936   5142   1355    663    894
ATOM   2709  CD2 LEU A 179     -21.733  26.978 -98.344  1.00 38.55           C  
ANISOU 2709  CD2 LEU A 179     4744   5474   4429   1027    406    844
ATOM   2710  H   LEU A 179     -19.516  26.098-101.722  1.00  0.00           H  
ATOM   2711  HA  LEU A 179     -19.158  26.573 -98.948  1.00  0.00           H  
ATOM   2712  HB3 LEU A 179     -20.635  24.417 -98.778  1.00  0.00           H  
ATOM   2713  HB2 LEU A 179     -20.633  24.493-100.529  1.00  0.00           H  
ATOM   2714  HG  LEU A 179     -21.606  26.764-100.460  1.00  0.00           H  
ATOM   2715 HD11 LEU A 179     -23.784  25.539 -99.005  1.00  0.00           H  
ATOM   2716 HD12 LEU A 179     -23.549  25.659-100.735  1.00  0.00           H  
ATOM   2717 HD13 LEU A 179     -22.938  24.273 -99.852  1.00  0.00           H  
ATOM   2718 HD21 LEU A 179     -22.721  27.073 -97.893  1.00  0.00           H  
ATOM   2719 HD22 LEU A 179     -21.068  26.593 -97.569  1.00  0.00           H  
ATOM   2720 HD23 LEU A 179     -21.401  27.987 -98.590  1.00  0.00           H  
ATOM   2721  N   ARG A 180     -17.579  23.935-100.122  1.00 45.49           N  
ANISOU 2721  N   ARG A 180     4909   6664   5709   1375    200   1552
ATOM   2722  CA  ARG A 180     -16.517  22.991 -99.792  1.00 48.12           C  
ANISOU 2722  CA  ARG A 180     5116   7094   6072   1386     32   1721
ATOM   2723  C   ARG A 180     -15.312  23.724 -99.197  1.00 44.75           C  
ANISOU 2723  C   ARG A 180     4513   6868   5622   1172   -191   1743
ATOM   2724  O   ARG A 180     -14.711  23.264 -98.227  1.00 47.85           O  
ANISOU 2724  O   ARG A 180     4929   7349   5903   1064   -379   1769
ATOM   2725  CB  ARG A 180     -16.080  22.187-101.030  1.00  0.00           C  
ATOM   2726  CG  ARG A 180     -17.038  21.056-101.418  1.00  0.00           C  
ATOM   2727  CD  ARG A 180     -16.661  20.365-102.736  1.00  0.00           C  
ATOM   2728  NE  ARG A 180     -17.388  19.101-102.945  1.00  0.00           N  
ATOM   2729  CZ  ARG A 180     -18.684  18.937-103.257  1.00  0.00           C  
ATOM   2730  NH1 ARG A 180     -19.505  19.983-103.399  1.00  0.00           N  
ATOM   2731  NH2 ARG A 180     -19.157  17.697-103.431  1.00  0.00           N1+
ATOM   2732  HB2 ARG A 180     -15.933  22.853-101.875  1.00  0.00           H  
ATOM   2733  HB3 ARG A 180     -15.097  21.747-100.859  1.00  0.00           H  
ATOM   2734  HG2 ARG A 180     -17.132  20.330-100.616  1.00  0.00           H  
ATOM   2735  HG3 ARG A 180     -18.016  21.510-101.552  1.00  0.00           H  
ATOM   2736  HD2 ARG A 180     -16.949  21.000-103.573  1.00  0.00           H  
ATOM   2737  HD3 ARG A 180     -15.581  20.228-102.810  1.00  0.00           H  
ATOM   2738  HE  ARG A 180     -16.821  18.273-102.821  1.00  0.00           H  
ATOM   2739 HH12 ARG A 180     -20.467  19.853-103.677  1.00  0.00           H  
ATOM   2740 HH11 ARG A 180     -19.176  20.923-103.217  1.00  0.00           H  
ATOM   2741 HH22 ARG A 180     -20.123  17.510-103.675  1.00  0.00           H  
ATOM   2742 HH21 ARG A 180     -18.536  16.905-103.358  1.00  0.00           H  
ATOM   2743  H   ARG A 180     -17.925  23.977-101.070  1.00  0.00           H  
ATOM   2744  HA  ARG A 180     -16.897  22.293 -99.046  1.00  0.00           H  
ATOM   2745  N   GLU A 181     -14.960  24.864 -99.784  1.00 46.85           N  
ANISOU 2745  N   GLU A 181     4613   7204   5985   1103   -170   1731
ATOM   2746  CA  GLU A 181     -13.824  25.649 -99.305  1.00 56.84           C  
ANISOU 2746  CA  GLU A 181     5716   8639   7242    887   -385   1737
ATOM   2747  C   GLU A 181     -13.962  26.005 -97.830  1.00 40.09           C  
ANISOU 2747  C   GLU A 181     3794   6536   4900    684   -518   1544
ATOM   2748  O   GLU A 181     -12.969  26.064 -97.109  1.00 47.24           O  
ANISOU 2748  O   GLU A 181     4638   7581   5730    527   -732   1559
ATOM   2749  CB  GLU A 181     -13.682  26.940-100.108  1.00 65.45           C  
ANISOU 2749  CB  GLU A 181     6644   9757   8468    827   -316   1723
ATOM   2750  CG  GLU A 181     -13.583  26.828-101.645  1.00 69.96           C  
ANISOU 2750  CG  GLU A 181     6966  10346   9270   1007   -182   1927
ATOM   2751  CD  GLU A 181     -13.691  28.182-102.365  1.00 73.53           C  
ANISOU 2751  CD  GLU A 181     7222  10858   9859    905   -151   1944
ATOM   2752  OE1 GLU A 181     -13.661  29.235-101.688  1.00 80.71           O1-
ANISOU 2752  OE1 GLU A 181     8232  11752  10682    716   -205   1775
ATOM   2753  OE2 GLU A 181     -13.836  28.155-103.605  1.00 68.80           O  
ANISOU 2753  OE2 GLU A 181     6360  10316   9465   1014    -71   2134
ATOM   2754  H   GLU A 181     -15.481  25.204-100.580  1.00  0.00           H  
ATOM   2755  HA  GLU A 181     -12.917  25.059 -99.434  1.00  0.00           H  
ATOM   2756  HB3 GLU A 181     -12.787  27.458 -99.757  1.00  0.00           H  
ATOM   2757  HB2 GLU A 181     -14.501  27.611 -99.849  1.00  0.00           H  
ATOM   2758  HG3 GLU A 181     -14.376  26.193-102.028  1.00  0.00           H  
ATOM   2759  HG2 GLU A 181     -12.644  26.351-101.926  1.00  0.00           H  
ATOM   2760  N   GLN A 182     -15.190  26.256 -97.391  1.00 46.80           N  
ANISOU 2760  N   GLN A 182     4883   7252   5647    686   -390   1365
ATOM   2761  CA  GLN A 182     -15.438  26.623 -96.002  1.00 50.86           C  
ANISOU 2761  CA  GLN A 182     5580   7774   5970    515   -479   1179
ATOM   2762  C   GLN A 182     -15.456  25.630 -94.811  1.00 55.09           C  
ANISOU 2762  C   GLN A 182     6280   8291   6361    548   -517   1194
ATOM   2763  O   GLN A 182     -14.564  24.797 -94.673  1.00 54.96           O  
ANISOU 2763  O   GLN A 182     6372   8332   6179    405   -620   1089
ATOM   2764  CB  GLN A 182     -16.639  27.582 -95.904  1.00  0.00           C  
ATOM   2765  CG  GLN A 182     -16.713  28.712 -96.956  1.00  0.00           C  
ATOM   2766  CD  GLN A 182     -15.472  29.602 -97.014  1.00  0.00           C  
ATOM   2767  OE1 GLN A 182     -14.803  29.821 -96.009  1.00  0.00           O  
ATOM   2768  NE2 GLN A 182     -15.167  30.142 -98.186  1.00  0.00           N  
ATOM   2769  HB2 GLN A 182     -17.563  27.008 -96.007  1.00  0.00           H  
ATOM   2770  HB3 GLN A 182     -16.670  28.060 -94.923  1.00  0.00           H  
ATOM   2771  HG2 GLN A 182     -16.896  28.283 -97.941  1.00  0.00           H  
ATOM   2772  HG3 GLN A 182     -17.572  29.349 -96.742  1.00  0.00           H  
ATOM   2773 HE22 GLN A 182     -14.362  30.744 -98.263  1.00  0.00           H  
ATOM   2774 HE21 GLN A 182     -15.698  29.920 -99.015  1.00  0.00           H  
ATOM   2775  H   GLN A 182     -15.976  26.194 -98.023  1.00  0.00           H  
ATOM   2776  HA  GLN A 182     -14.556  27.138 -95.621  1.00  0.00           H  
ATOM   2777  N   PHE A 183     -16.485  25.726 -93.922  1.00 74.05           N  
ATOM   2778  CA  PHE A 183     -16.971  24.804 -92.870  1.00 62.87           C  
ATOM   2779  C   PHE A 183     -16.979  23.345 -93.367  1.00 59.18           C  
ATOM   2780  O   PHE A 183     -17.039  22.378 -92.618  1.00 59.42           O  
ATOM   2781  CB  PHE A 183     -18.434  25.235 -92.480  1.00  0.00           C  
ATOM   2782  CG  PHE A 183     -18.875  24.555 -91.194  1.00  0.00           C  
ATOM   2783  CD1 PHE A 183     -18.313  24.934 -89.965  1.00  0.00           C  
ATOM   2784  CD2 PHE A 183     -19.635  23.376 -91.220  1.00  0.00           C  
ATOM   2785  CE1 PHE A 183     -18.529  24.174 -88.829  1.00  0.00           C  
ATOM   2786  CE2 PHE A 183     -19.870  22.651 -90.066  1.00  0.00           C  
ATOM   2787  CZ  PHE A 183     -19.323  23.045 -88.863  1.00  0.00           C  
ATOM   2788  HB2 PHE A 183     -18.459  26.310 -92.300  1.00  0.00           H  
ATOM   2789  HB3 PHE A 183     -19.148  25.027 -93.281  1.00  0.00           H  
ATOM   2790  HD1 PHE A 183     -17.668  25.799 -89.905  1.00  0.00           H  
ATOM   2791  HD2 PHE A 183     -20.025  23.013 -92.156  1.00  0.00           H  
ATOM   2792  HE1 PHE A 183     -18.065  24.464 -87.897  1.00  0.00           H  
ATOM   2793  HE2 PHE A 183     -20.472  21.755 -90.109  1.00  0.00           H  
ATOM   2794  HZ  PHE A 183     -19.494  22.467 -87.965  1.00  0.00           H  
ATOM   2795  H   PHE A 183     -17.121  26.496 -94.074  1.00  0.00           H  
ATOM   2796  HA  PHE A 183     -16.281  24.889 -92.027  1.00  0.00           H  
ATOM   2797  N   GLY A 184     -17.044  23.314 -94.693  1.00 61.02           N  
ATOM   2798  CA  GLY A 184     -16.866  22.370 -95.731  1.00 50.85           C  
ATOM   2799  C   GLY A 184     -15.710  21.529 -95.370  1.00 46.91           C  
ATOM   2800  O   GLY A 184     -16.023  20.373 -95.238  1.00 43.18           O  
ATOM   2801  HA3 GLY A 184     -16.653  22.884 -96.661  1.00  0.00           H  
ATOM   2802  H   GLY A 184     -17.159  24.243 -95.048  1.00  0.00           H  
ATOM   2803  HA2 GLY A 184     -17.761  21.766 -95.887  1.00  0.00           H  
ATOM   2804  N   ASN A 185     -14.444  21.958 -95.223  1.00 60.61           N  
ANISOU 2804  N   ASN A 185     6868   9104   7058    764   -735   1684
ATOM   2805  CA  ASN A 185     -13.273  21.024 -95.070  1.00 69.25           C  
ANISOU 2805  CA  ASN A 185     7855  10296   8162    807   -889   1913
ATOM   2806  C   ASN A 185     -13.397  20.048 -96.237  1.00 60.33           C  
ANISOU 2806  C   ASN A 185     6642   9037   7244   1047   -771   2086
ATOM   2807  O   ASN A 185     -13.079  18.865 -96.104  1.00 54.69           O  
ANISOU 2807  O   ASN A 185     5960   8275   6545   1093   -815   2192
ATOM   2808  CB  ASN A 185     -13.405  20.251 -93.755  1.00 81.21           C  
ANISOU 2808  CB  ASN A 185     9581  11804   9472    707   -956   1863
ATOM   2809  CG  ASN A 185     -13.261  21.192 -92.564  1.00 95.69           C  
ANISOU 2809  CG  ASN A 185    11532  13735  11093    489  -1021   1658
ATOM   2810  OD1 ASN A 185     -12.162  21.655 -92.290  1.00103.59           O  
ANISOU 2810  OD1 ASN A 185    12472  14870  12016    326  -1172   1616
ATOM   2811  ND2 ASN A 185     -14.340  21.521 -91.862  1.00 90.69           N  
ANISOU 2811  ND2 ASN A 185    11083  12990  10384    481   -884   1491
ATOM   2812  HA  ASN A 185     -12.276  21.464 -95.103  1.00  0.00           H  
ATOM   2813  HB3 ASN A 185     -12.584  19.536 -93.673  1.00  0.00           H  
ATOM   2814  HB2 ASN A 185     -14.312  19.654 -93.672  1.00  0.00           H  
ATOM   2815 HD22 ASN A 185     -14.243  22.143 -91.075  1.00  0.00           H  
ATOM   2816 HD21 ASN A 185     -15.277  21.311 -92.188  1.00  0.00           H  
ATOM   2817  H   ASN A 185     -14.261  22.963 -95.267  1.00  0.00           H  
ATOM   2818  N   ASN A 186     -13.855  20.549 -97.378  1.00 49.25           N  
ANISOU 2818  N   ASN A 186     5148   7559   6006   1189   -603   2087
ATOM   2819  CA  ASN A 186     -14.035  19.718 -98.561  1.00 68.85           C  
ANISOU 2819  CA  ASN A 186     7567   9903   8691   1423   -448   2210
ATOM   2820  C   ASN A 186     -14.961  18.530 -98.307  1.00 65.36           C  
ANISOU 2820  C   ASN A 186     7367   9262   8207   1537   -353   2190
ATOM   2821  O   ASN A 186     -14.818  17.486 -98.939  1.00 64.27           O  
ANISOU 2821  O   ASN A 186     7199   9017   8202   1680   -298   2297
ATOM   2822  CB  ASN A 186     -12.682  19.209 -99.070  1.00 87.18           C  
ANISOU 2822  CB  ASN A 186     9651  12320  11155   1423   -566   2387
ATOM   2823  CG  ASN A 186     -11.763  20.329 -99.564  1.00 91.87           C  
ANISOU 2823  CG  ASN A 186     9998  13087  11821   1298   -661   2411
ATOM   2824  OD1 ASN A 186     -12.225  21.340-100.085  1.00 88.95           O  
ANISOU 2824  OD1 ASN A 186     9532  12866  11399   1129   -878   2457
ATOM   2825  ND2 ASN A 186     -10.452  20.160 -99.430  1.00 86.64           N  
ANISOU 2825  ND2 ASN A 186     9246  12398  11276   1369   -495   2374
ATOM   2826  H   ASN A 186     -14.089  21.530 -97.441  1.00  0.00           H  
ATOM   2827  HA  ASN A 186     -14.481  20.335 -99.342  1.00  0.00           H  
ATOM   2828  HB3 ASN A 186     -12.836  18.579 -99.947  1.00  0.00           H  
ATOM   2829  HB2 ASN A 186     -12.163  18.576 -98.352  1.00  0.00           H  
ATOM   2830 HD22 ASN A 186      -9.819  20.877 -99.752  1.00  0.00           H  
ATOM   2831 HD21 ASN A 186     -10.072  19.328 -99.005  1.00  0.00           H  
ATOM   2832  N   LYS A 187     -15.900  18.684 -97.378  1.00 64.12           N  
ANISOU 2832  N   LYS A 187     7446   9047   7869   1463   -337   2052
ATOM   2833  CA  LYS A 187     -16.940  17.676 -97.182  1.00 52.90           C  
ANISOU 2833  CA  LYS A 187     6267   7413   6422   1552   -235   2010
ATOM   2834  C   LYS A 187     -17.899  17.709 -98.368  1.00 54.21           C  
ANISOU 2834  C   LYS A 187     6496   7388   6715   1752      2   1952
ATOM   2835  O   LYS A 187     -18.042  18.738 -99.026  1.00 50.93           O  
ANISOU 2835  O   LYS A 187     6000   7006   6343   1769    101   1881
ATOM   2836  CB  LYS A 187     -17.723  17.936 -95.893  1.00 52.23           C  
ANISOU 2836  CB  LYS A 187     6408   7314   6122   1385   -269   1850
ATOM   2837  CG  LYS A 187     -17.054  17.502 -94.577  1.00 58.44           C  
ANISOU 2837  CG  LYS A 187     7199   8254   6750   1199   -465   1889
ATOM   2838  CD  LYS A 187     -17.892  17.890 -93.338  1.00 71.20           C  
ANISOU 2838  CD  LYS A 187     9061   9787   8206   1094   -445   1769
ATOM   2839  CE  LYS A 187     -17.963  19.410 -93.084  1.00 92.78           C  
ANISOU 2839  CE  LYS A 187    11815  12655  10784    904   -604   1782
ATOM   2840  NZ  LYS A 187     -18.832  19.751 -91.949  1.00105.85           N1+
ANISOU 2840  NZ  LYS A 187    13377  14522  12318    736   -705   1688
ATOM   2841  H   LYS A 187     -15.903  19.508 -96.794  1.00  0.00           H  
ATOM   2842  HA  LYS A 187     -16.476  16.691 -97.125  1.00  0.00           H  
ATOM   2843  HB3 LYS A 187     -18.671  17.453 -95.918  1.00  0.00           H  
ATOM   2844  HB2 LYS A 187     -17.995  18.990 -95.878  1.00  0.00           H  
ATOM   2845  HG3 LYS A 187     -16.050  17.921 -94.501  1.00  0.00           H  
ATOM   2846  HG2 LYS A 187     -16.921  16.419 -94.590  1.00  0.00           H  
ATOM   2847  HD3 LYS A 187     -17.472  17.397 -92.460  1.00  0.00           H  
ATOM   2848  HD2 LYS A 187     -18.902  17.490 -93.445  1.00  0.00           H  
ATOM   2849  HE3 LYS A 187     -18.349  19.949 -93.947  1.00  0.00           H  
ATOM   2850  HE2 LYS A 187     -16.964  19.795 -92.880  1.00  0.00           H  
ATOM   2851  HZ1 LYS A 187     -18.488  19.317 -91.106  1.00  0.00           H  
ATOM   2852  HZ2 LYS A 187     -18.825  20.757 -91.842  1.00  0.00           H  
ATOM   2853  HZ3 LYS A 187     -19.775  19.441 -92.135  1.00  0.00           H  
ATOM   2854  N   THR A 188     -18.552  16.587 -98.644  1.00 59.77           N  
ANISOU 2854  N   THR A 188     7354   7883   7473   1869     96   1949
ATOM   2855  CA  THR A 188     -19.578  16.555 -99.677  1.00 56.24           C  
ANISOU 2855  CA  THR A 188     7025   7241   7103   2031    323   1848
ATOM   2856  C   THR A 188     -20.706  17.497 -99.274  1.00 54.28           C  
ANISOU 2856  C   THR A 188     6971   6946   6709   1961    391   1663
ATOM   2857  O   THR A 188     -21.172  17.456 -98.137  1.00 58.86           O  
ANISOU 2857  O   THR A 188     7707   7515   7141   1809    298   1582
ATOM   2858  CB  THR A 188     -20.142  15.135 -99.871  1.00 66.78           C  
ANISOU 2858  CB  THR A 188     8526   8350   8496   2130    380   1852
ATOM   2859  OG1 THR A 188     -19.401  14.541-100.922  1.00 71.36           O  
ANISOU 2859  OG1 THR A 188     8922   8951   9239   2231    346   2023
ATOM   2860  CG2 THR A 188     -21.615  14.923-100.260  1.00 70.15           C  
ANISOU 2860  CG2 THR A 188     9139   8577   8938   2249    600   1693
ATOM   2861  H   THR A 188     -18.340  15.741 -98.135  1.00  0.00           H  
ATOM   2862  HA  THR A 188     -19.146  16.899-100.617  1.00  0.00           H  
ATOM   2863  HB  THR A 188     -19.893  14.513 -99.014  1.00  0.00           H  
ATOM   2864  HG1 THR A 188     -19.761  14.861-101.758  1.00  0.00           H  
ATOM   2865 HG21 THR A 188     -21.797  13.914-100.633  1.00  0.00           H  
ATOM   2866 HG22 THR A 188     -22.256  15.045 -99.401  1.00  0.00           H  
ATOM   2867 HG23 THR A 188     -21.958  15.631-101.009  1.00  0.00           H  
ATOM   2868  N   ILE A 189     -21.139  18.348-100.201  1.00 45.82           N  
ANISOU 2868  N   ILE A 189     5882   5853   5676   2036    553   1578
ATOM   2869  CA  ILE A 189     -22.213  19.295 -99.922  1.00 51.40           C  
ANISOU 2869  CA  ILE A 189     6761   6517   6250   1914    611   1362
ATOM   2870  C   ILE A 189     -23.537  18.729-100.423  1.00 54.74           C  
ANISOU 2870  C   ILE A 189     7453   6694   6651   2041    770   1258
ATOM   2871  O   ILE A 189     -23.669  18.393-101.594  1.00 50.92           O  
ANISOU 2871  O   ILE A 189     6959   6129   6260   2193    928   1264
ATOM   2872  CB  ILE A 189     -21.968  20.645-100.610  1.00 47.41           C  
ANISOU 2872  CB  ILE A 189     6099   6135   5781   1884    686   1322
ATOM   2873  CG1 ILE A 189     -21.126  21.600 -99.756  1.00 50.36           C  
ANISOU 2873  CG1 ILE A 189     6186   6736   6212   1780    531   1443
ATOM   2874  CG2 ILE A 189     -23.231  21.465-101.016  1.00 40.56           C  
ANISOU 2874  CG2 ILE A 189     5396   5243   4773   1729    701   1121
ATOM   2875  CD1 ILE A 189     -19.800  21.048 -99.278  1.00 43.06           C  
ANISOU 2875  CD1 ILE A 189     5294   5920   5148   1545    331   1377
ATOM   2876  H   ILE A 189     -20.722  18.347-101.121  1.00  0.00           H  
ATOM   2877  HA  ILE A 189     -22.278  19.452 -98.846  1.00  0.00           H  
ATOM   2878  HB  ILE A 189     -21.415  20.457-101.527  1.00  0.00           H  
ATOM   2879 HG13 ILE A 189     -21.700  21.958 -98.902  1.00  0.00           H  
ATOM   2880 HG12 ILE A 189     -20.900  22.464-100.367  1.00  0.00           H  
ATOM   2881 HG21 ILE A 189     -22.970  22.456-101.378  1.00  0.00           H  
ATOM   2882 HG22 ILE A 189     -23.799  21.002-101.824  1.00  0.00           H  
ATOM   2883 HG23 ILE A 189     -23.906  21.610-100.171  1.00  0.00           H  
ATOM   2884 HD11 ILE A 189     -19.127  21.847 -98.977  1.00  0.00           H  
ATOM   2885 HD12 ILE A 189     -19.928  20.386 -98.424  1.00  0.00           H  
ATOM   2886 HD13 ILE A 189     -19.339  20.485-100.082  1.00  0.00           H  
ATOM   2887  N   ILE A 190     -24.516  18.621 -99.534  1.00 47.00           N  
ANISOU 2887  N   ILE A 190     6703   5617   5539   1914    716   1127
ATOM   2888  CA  ILE A 190     -25.799  18.037 -99.897  1.00 50.62           C  
ANISOU 2888  CA  ILE A 190     7427   5845   5962   1978    824   1007
ATOM   2889  C   ILE A 190     -26.944  18.971 -99.541  1.00 55.92           C  
ANISOU 2889  C   ILE A 190     8276   6478   6494   1856    837    828
ATOM   2890  O   ILE A 190     -26.980  19.524 -98.441  1.00 42.19           O  
ANISOU 2890  O   ILE A 190     6519   4840   4673   1658    708    779
ATOM   2891  CB  ILE A 190     -26.020  16.703 -99.173  1.00 55.39           C  
ANISOU 2891  CB  ILE A 190     8150   6328   6567   1931    727   1037
ATOM   2892  CG1 ILE A 190     -24.822  15.745 -99.312  1.00 67.44           C  
ANISOU 2892  CG1 ILE A 190     9496   7893   8237   2032    692   1220
ATOM   2893  CG2 ILE A 190     -27.306  15.990 -99.675  1.00 55.88           C  
ANISOU 2893  CG2 ILE A 190     8465   6171   6597   1946    813    891
ATOM   2894  CD1 ILE A 190     -24.998  14.388 -98.610  1.00 85.27           C  
ANISOU 2894  CD1 ILE A 190    11834  10062  10502   1967    569   1287
ATOM   2895  H   ILE A 190     -24.377  18.947 -98.588  1.00  0.00           H  
ATOM   2896  HA  ILE A 190     -25.813  17.860-100.972  1.00  0.00           H  
ATOM   2897  HB  ILE A 190     -26.132  16.911 -98.109  1.00  0.00           H  
ATOM   2898 HG13 ILE A 190     -23.950  16.232 -98.880  1.00  0.00           H  
ATOM   2899 HG12 ILE A 190     -24.598  15.584-100.368  1.00  0.00           H  
ATOM   2900 HG21 ILE A 190     -27.482  15.046 -99.164  1.00  0.00           H  
ATOM   2901 HG22 ILE A 190     -28.209  16.578 -99.512  1.00  0.00           H  
ATOM   2902 HG23 ILE A 190     -27.244  15.773-100.742  1.00  0.00           H  
ATOM   2903 HD11 ILE A 190     -24.039  13.892 -98.464  1.00  0.00           H  
ATOM   2904 HD12 ILE A 190     -25.456  14.504 -97.628  1.00  0.00           H  
ATOM   2905 HD13 ILE A 190     -25.615  13.709 -99.198  1.00  0.00           H  
ATOM   2906  N   PHE A 191     -27.885  19.142-100.466  1.00 45.11           N  
ANISOU 2906  N   PHE A 191     7050   5000   5091   1914    981    709
ATOM   2907  CA  PHE A 191     -29.061  19.954-100.188  1.00 38.56           C  
ANISOU 2907  CA  PHE A 191     6399   4126   4127   1792    978    548
ATOM   2908  C   PHE A 191     -30.249  19.082 -99.802  1.00 44.39           C  
ANISOU 2908  C   PHE A 191     7379   4694   4791   1707    927    450
ATOM   2909  O   PHE A 191     -30.440  17.998-100.346  1.00 43.87           O  
ANISOU 2909  O   PHE A 191     7386   4516   4768   1782    972    461
ATOM   2910  CB  PHE A 191     -29.418  20.814-101.399  1.00 43.30           C  
ANISOU 2910  CB  PHE A 191     6990   4764   4698   1829   1123    494
ATOM   2911  CG  PHE A 191     -28.392  21.877-101.765  1.00 47.77           C  
ANISOU 2911  CG  PHE A 191     7309   5505   5336   1874   1170    576
ATOM   2912  CD1 PHE A 191     -27.989  22.841-100.817  1.00 51.12           C  
ANISOU 2912  CD1 PHE A 191     7654   6054   5715   1711   1077    533
ATOM   2913  CD2 PHE A 191     -27.836  21.923-103.059  1.00 51.53           C  
ANISOU 2913  CD2 PHE A 191     7596   6048   5935   2013   1279    696
ATOM   2914  CE1 PHE A 191     -26.999  23.762-101.135  1.00 51.98           C  
ANISOU 2914  CE1 PHE A 191     7515   6340   5896   1682   1085    605
ATOM   2915  CE2 PHE A 191     -26.832  22.837-103.350  1.00 48.92           C  
ANISOU 2915  CE2 PHE A 191     7011   5889   5687   2033   1308    785
ATOM   2916  CZ  PHE A 191     -26.412  23.751-102.393  1.00 48.73           C  
ANISOU 2916  CZ  PHE A 191     6919   5985   5610   1842   1198    735
ATOM   2917  H   PHE A 191     -27.787  18.707-101.372  1.00  0.00           H  
ATOM   2918  HA  PHE A 191     -28.833  20.615 -99.352  1.00  0.00           H  
ATOM   2919  HB3 PHE A 191     -30.348  21.340-101.177  1.00  0.00           H  
ATOM   2920  HB2 PHE A 191     -29.625  20.180-102.264  1.00  0.00           H  
ATOM   2921  HD1 PHE A 191     -28.442  22.856 -99.838  1.00  0.00           H  
ATOM   2922  HD2 PHE A 191     -28.173  21.239-103.822  1.00  0.00           H  
ATOM   2923  HE1 PHE A 191     -26.674  24.482-100.399  1.00  0.00           H  
ATOM   2924  HE2 PHE A 191     -26.370  22.831-104.323  1.00  0.00           H  
ATOM   2925  HZ  PHE A 191     -25.631  24.459-102.631  1.00  0.00           H  
ATOM   2926  N   ARG A 192     -31.032  19.561 -98.845  1.00 42.08           N  
ANISOU 2926  N   ARG A 192     7200   4386   4404   1546    825    360
ATOM   2927  CA  ARG A 192     -32.300  18.937 -98.480  1.00 48.96           C  
ANISOU 2927  CA  ARG A 192     8279   5119   5204   1434    760    266
ATOM   2928  C   ARG A 192     -33.379  20.010 -98.414  1.00 39.12           C  
ANISOU 2928  C   ARG A 192     7115   3895   3852   1298    726    164
ATOM   2929  O   ARG A 192     -33.073  21.194 -98.297  1.00 36.36           O  
ANISOU 2929  O   ARG A 192     6656   3661   3498   1263    724    162
ATOM   2930  CB  ARG A 192     -32.190  18.232 -97.115  1.00  0.00           C  
ATOM   2931  CG  ARG A 192     -33.351  17.442 -96.495  1.00  0.00           C  
ATOM   2932  CD  ARG A 192     -32.885  16.749 -95.204  1.00  0.00           C  
ATOM   2933  NE  ARG A 192     -33.989  16.284 -94.356  1.00  0.00           N  
ATOM   2934  CZ  ARG A 192     -34.749  17.080 -93.590  1.00  0.00           C  
ATOM   2935  NH1 ARG A 192     -34.689  18.410 -93.713  1.00  0.00           N  
ATOM   2936  NH2 ARG A 192     -35.568  16.539 -92.684  1.00  0.00           N1+
ATOM   2937  HB2 ARG A 192     -31.352  17.538 -97.201  1.00  0.00           H  
ATOM   2938  HB3 ARG A 192     -31.859  18.967 -96.385  1.00  0.00           H  
ATOM   2939  HG2 ARG A 192     -34.247  18.037 -96.324  1.00  0.00           H  
ATOM   2940  HG3 ARG A 192     -33.611  16.659 -97.208  1.00  0.00           H  
ATOM   2941  HD2 ARG A 192     -32.400  15.818 -95.500  1.00  0.00           H  
ATOM   2942  HD3 ARG A 192     -32.131  17.311 -94.649  1.00  0.00           H  
ATOM   2943  HE  ARG A 192     -34.087  15.280 -94.274  1.00  0.00           H  
ATOM   2944 HH12 ARG A 192     -35.106  19.030 -93.024  1.00  0.00           H  
ATOM   2945 HH11 ARG A 192     -34.231  18.837 -94.505  1.00  0.00           H  
ATOM   2946 HH22 ARG A 192     -36.137  17.120 -92.088  1.00  0.00           H  
ATOM   2947 HH21 ARG A 192     -35.618  15.537 -92.565  1.00  0.00           H  
ATOM   2948  H   ARG A 192     -30.758  20.391 -98.337  1.00  0.00           H  
ATOM   2949  HA  ARG A 192     -32.570  18.204 -99.240  1.00  0.00           H  
ATOM   2950  N   PRO A 193     -34.651  19.600 -98.465  1.00 44.50           N  
ANISOU 2950  N   PRO A 193     7967   4468   4474   1210    676     97
ATOM   2951  CA  PRO A 193     -35.752  20.560 -98.335  1.00 41.23           C  
ANISOU 2951  CA  PRO A 193     7595   4069   4001   1067    602     42
ATOM   2952  C   PRO A 193     -35.835  21.090 -96.906  1.00 36.18           C  
ANISOU 2952  C   PRO A 193     6895   3481   3372    916    470     36
ATOM   2953  O   PRO A 193     -35.214  20.514 -96.017  1.00 37.29           O  
ANISOU 2953  O   PRO A 193     7022   3621   3526    914    436     57
ATOM   2954  CB  PRO A 193     -37.000  19.722 -98.666  1.00 43.24           C  
ANISOU 2954  CB  PRO A 193     8045   4183   4201   1028    570    -13
ATOM   2955  CG  PRO A 193     -36.507  18.692 -99.654  1.00 50.36           C  
ANISOU 2955  CG  PRO A 193     9000   4991   5144   1165    653      3
ATOM   2956  CD  PRO A 193     -35.145  18.348 -99.076  1.00 47.87           C  
ANISOU 2956  CD  PRO A 193     8532   4743   4912   1232    667     80
ATOM   2957  HA  PRO A 193     -35.637  21.379 -99.045  1.00  0.00           H  
ATOM   2958  HB3 PRO A 193     -37.812  20.327 -99.070  1.00  0.00           H  
ATOM   2959  HB2 PRO A 193     -37.382  19.219 -97.774  1.00  0.00           H  
ATOM   2960  HG3 PRO A 193     -36.392  19.151-100.638  1.00  0.00           H  
ATOM   2961  HG2 PRO A 193     -37.169  17.830 -99.756  1.00  0.00           H  
ATOM   2962  HD2 PRO A 193     -35.282  17.583 -98.316  1.00  0.00           H  
ATOM   2963  HD3 PRO A 193     -34.523  17.941 -99.872  1.00  0.00           H  
ATOM   2964  N   SER A 194     -36.581  22.179 -96.691  1.00 44.56           N  
ANISOU 2964  N   SER A 194     7905   4580   4445    796    402      6
ATOM   2965  CA  SER A 194     -36.755  22.727 -95.342  1.00 43.91           C  
ANISOU 2965  CA  SER A 194     7730   4545   4408    650    287     -8
ATOM   2966  C   SER A 194     -37.341  21.674 -94.411  1.00 46.85           C  
ANISOU 2966  C   SER A 194     8231   4826   4745    566    198     -9
ATOM   2967  O   SER A 194     -38.152  20.860 -94.847  1.00 39.49           O  
ANISOU 2967  O   SER A 194     7452   3796   3756    566    187    -26
ATOM   2968  CB  SER A 194     -37.739  23.893 -95.561  1.00  0.00           C  
ATOM   2969  OG  SER A 194     -37.898  24.623 -94.357  1.00  0.00           O  
ATOM   2970  HB2 SER A 194     -37.367  24.580 -96.323  1.00  0.00           H  
ATOM   2971  HB3 SER A 194     -38.713  23.529 -95.892  1.00  0.00           H  
ATOM   2972  HG  SER A 194     -38.379  25.438 -94.539  1.00  0.00           H  
ATOM   2973  H   SER A 194     -37.038  22.640 -97.465  1.00  0.00           H  
ATOM   2974  HA  SER A 194     -35.805  23.096 -94.953  1.00  0.00           H  
ATOM   2975  N   SER A 195     -36.920  21.674 -93.154  1.00 43.82           N  
ANISOU 2975  N   SER A 195     7776   4478   4397    489    140     -4
ATOM   2976  CA  SER A 195     -37.293  20.600 -92.235  1.00 42.91           C  
ANISOU 2976  CA  SER A 195     7788   4280   4235    407     65      6
ATOM   2977  C   SER A 195     -38.690  20.789 -91.655  1.00 40.17           C  
ANISOU 2977  C   SER A 195     7464   3903   3894    248    -47    -15
ATOM   2978  O   SER A 195     -39.265  19.854 -91.105  1.00 42.83           O  
ANISOU 2978  O   SER A 195     7892   4168   4215    165   -120    -22
ATOM   2979  CB  SER A 195     -36.267  20.488 -91.098  1.00 36.08           C  
ANISOU 2979  CB  SER A 195     6774   3522   3413    364     50     42
ATOM   2980  OG  SER A 195     -34.963  20.200 -91.566  1.00 41.96           O  
ANISOU 2980  OG  SER A 195     7455   4316   4171    495    121    123
ATOM   2981  H   SER A 195     -36.333  22.424 -92.818  1.00  0.00           H  
ATOM   2982  HA  SER A 195     -37.284  19.662 -92.790  1.00  0.00           H  
ATOM   2983  HB3 SER A 195     -36.563  19.711 -90.391  1.00  0.00           H  
ATOM   2984  HB2 SER A 195     -36.222  21.423 -90.539  1.00  0.00           H  
ATOM   2985  HG  SER A 195     -34.360  20.319 -90.823  1.00  0.00           H  
ATOM   2986  N   GLY A 196     -39.226  21.997 -91.780  1.00 36.80           N  
ANISOU 2986  N   GLY A 196     6927   3537   3519    206    -64    -33
ATOM   2987  CA  GLY A 196     -40.565  22.291 -91.298  1.00 38.06           C  
ANISOU 2987  CA  GLY A 196     7104   3677   3682     75   -170    -44
ATOM   2988  C   GLY A 196     -40.849  23.783 -91.320  1.00 34.32           C  
ANISOU 2988  C   GLY A 196     6482   3292   3267     50   -175    -62
ATOM   2989  O   GLY A 196     -40.049  24.566 -91.832  1.00 37.56           O  
ANISOU 2989  O   GLY A 196     6782   3780   3710    127    -97    -72
ATOM   2990  H   GLY A 196     -38.701  22.740 -92.219  1.00  0.00           H  
ATOM   2991  HA3 GLY A 196     -40.674  21.915 -90.281  1.00  0.00           H  
ATOM   2992  HA2 GLY A 196     -41.296  21.772 -91.919  1.00  0.00           H  
ATOM   2993  N   GLY A 197     -41.997  24.175 -90.771  1.00 42.54           N  
ANISOU 2993  N   GLY A 197     7522   4324   4316    -61   -276    -64
ATOM   2994  CA  GLY A 197     -42.359  25.581 -90.683  1.00 33.65           C  
ANISOU 2994  CA  GLY A 197     6279   3272   3237    -89   -295    -76
ATOM   2995  C   GLY A 197     -43.557  25.948 -91.547  1.00 31.04           C  
ANISOU 2995  C   GLY A 197     6060   2881   2854   -101   -342    -80
ATOM   2996  O   GLY A 197     -44.115  25.109 -92.233  1.00 35.26           O  
ANISOU 2996  O   GLY A 197     6760   3323   3315    -87   -355    -84
ATOM   2997  H   GLY A 197     -42.641  23.490 -90.402  1.00  0.00           H  
ATOM   2998  HA3 GLY A 197     -41.504  26.194 -90.970  1.00  0.00           H  
ATOM   2999  HA2 GLY A 197     -42.570  25.836 -89.645  1.00  0.00           H  
ATOM   3000  N   ASP A 198     -43.953  27.212 -91.477  1.00 29.95           N  
ANISOU 3000  N   ASP A 198     5844   2792   2744   -129   -373    -83
ATOM   3001  CA  ASP A 198     -45.043  27.749 -92.286  1.00 33.08           C  
ANISOU 3001  CA  ASP A 198     6349   3137   3082   -145   -420    -86
ATOM   3002  C   ASP A 198     -44.651  27.779 -93.760  1.00 42.11           C  
ANISOU 3002  C   ASP A 198     7573   4261   4164    -33   -306   -105
ATOM   3003  O   ASP A 198     -43.464  27.768 -94.091  1.00 39.90           O  
ANISOU 3003  O   ASP A 198     7214   4034   3914     56   -197   -107
ATOM   3004  CB  ASP A 198     -45.357  29.170 -91.836  1.00 40.55           C  
ANISOU 3004  CB  ASP A 198     7191   4143   4073   -192   -474    -78
ATOM   3005  CG  ASP A 198     -45.876  29.319 -90.393  1.00 41.34           C  
ANISOU 3005  CG  ASP A 198     7217   4259   4233   -305   -599    -56
ATOM   3006  OD1 ASP A 198     -46.169  28.296 -89.735  1.00 40.33           O1-
ANISOU 3006  OD1 ASP A 198     7139   4085   4100   -368   -662    -45
ATOM   3007  OD2 ASP A 198     -46.004  30.478 -89.944  1.00 37.98           O  
ANISOU 3007  OD2 ASP A 198     6683   3887   3860   -335   -640    -49
ATOM   3008  H   ASP A 198     -43.493  27.851 -90.843  1.00  0.00           H  
ATOM   3009  HA  ASP A 198     -45.929  27.125 -92.160  1.00  0.00           H  
ATOM   3010  HB3 ASP A 198     -46.094  29.637 -92.486  1.00  0.00           H  
ATOM   3011  HB2 ASP A 198     -44.445  29.767 -91.912  1.00  0.00           H  
ATOM   3012  N   PRO A 199     -45.644  27.848 -94.647  1.00 40.92           N  
ANISOU 3012  N   PRO A 199     7580   4042   3926    -40   -334   -118
ATOM   3013  CA  PRO A 199     -45.377  27.838 -96.080  1.00 35.43           C  
ANISOU 3013  CA  PRO A 199     6977   3326   3157     66   -218   -141
ATOM   3014  C   PRO A 199     -44.487  29.014 -96.526  1.00 38.00           C  
ANISOU 3014  C   PRO A 199     7169   3748   3521    132   -123   -135
ATOM   3015  O   PRO A 199     -43.739  28.899 -97.500  1.00 43.45           O  
ANISOU 3015  O   PRO A 199     7867   4455   4188    237      1   -140
ATOM   3016  CD  PRO A 199     -47.098  27.804 -94.466  1.00  0.00           C  
ATOM   3017  CB  PRO A 199     -46.697  27.834 -96.875  1.00  0.00           C  
ATOM   3018  CG  PRO A 199     -47.676  28.301 -95.804  1.00  0.00           C  
ATOM   3019  HD3 PRO A 199     -47.392  26.769 -94.284  1.00  0.00           H  
ATOM   3020  HD2 PRO A 199     -47.467  28.406 -93.637  1.00  0.00           H  
ATOM   3021  HB2 PRO A 199     -46.703  28.470 -97.763  1.00  0.00           H  
ATOM   3022  HB3 PRO A 199     -46.936  26.817 -97.189  1.00  0.00           H  
ATOM   3023  HG3 PRO A 199     -48.701  27.976 -95.986  1.00  0.00           H  
ATOM   3024  HG2 PRO A 199     -47.661  29.390 -95.801  1.00  0.00           H  
ATOM   3025  HA  PRO A 199     -44.847  26.914 -96.312  1.00  0.00           H  
ATOM   3026  N   GLU A 200     -44.569  30.142 -95.824  1.00 32.17           N  
ANISOU 3026  N   GLU A 200     6314   3070   2839     70   -182   -121
ATOM   3027  CA  GLU A 200     -43.764  31.310 -96.183  1.00 41.42           C  
ANISOU 3027  CA  GLU A 200     7372   4327   4040    117   -107   -114
ATOM   3028  C   GLU A 200     -42.276  30.999 -96.153  1.00 49.37           C  
ANISOU 3028  C   GLU A 200     8248   5400   5111    195     -4   -110
ATOM   3029  O   GLU A 200     -41.488  31.664 -96.820  1.00 37.83           O  
ANISOU 3029  O   GLU A 200     6724   3998   3652    257     86   -103
ATOM   3030  CB  GLU A 200     -44.037  32.499 -95.254  1.00 36.64           C  
ANISOU 3030  CB  GLU A 200     6671   3765   3487     37   -197    -98
ATOM   3031  CG  GLU A 200     -45.388  33.219 -95.500  1.00 38.03           C  
ANISOU 3031  CG  GLU A 200     6964   3893   3592    -33   -299    -89
ATOM   3032  CD  GLU A 200     -46.675  32.472 -95.135  1.00 43.34           C  
ANISOU 3032  CD  GLU A 200     7727   4491   4251   -121   -428    -87
ATOM   3033  OE1 GLU A 200     -46.622  31.542 -94.301  1.00 39.95           O1-
ANISOU 3033  OE1 GLU A 200     7252   4053   3872   -133   -438    -88
ATOM   3034  OE2 GLU A 200     -47.730  32.853 -95.692  1.00 42.02           O  
ANISOU 3034  OE2 GLU A 200     7674   4278   4014   -186   -526    -78
ATOM   3035  H   GLU A 200     -45.192  30.198 -95.032  1.00  0.00           H  
ATOM   3036  HA  GLU A 200     -44.029  31.605 -97.198  1.00  0.00           H  
ATOM   3037  HB3 GLU A 200     -43.243  33.243 -95.349  1.00  0.00           H  
ATOM   3038  HB2 GLU A 200     -43.989  32.151 -94.225  1.00  0.00           H  
ATOM   3039  HG3 GLU A 200     -45.431  33.490 -96.549  1.00  0.00           H  
ATOM   3040  HG2 GLU A 200     -45.400  34.167 -94.964  1.00  0.00           H  
ATOM   3041  N   ILE A 201     -41.886  29.999 -95.371  1.00 37.75           N  
ANISOU 3041  N   ILE A 201     6741   3921   3683    185    -22   -110
ATOM   3042  CA  ILE A 201     -40.479  29.655 -95.274  1.00 38.51           C  
ANISOU 3042  CA  ILE A 201     6722   4080   3829    251     57   -105
ATOM   3043  C   ILE A 201     -40.128  28.293 -95.909  1.00 43.65           C  
ANISOU 3043  C   ILE A 201     7475   4671   4439    335    121   -100
ATOM   3044  O   ILE A 201     -38.991  28.084 -96.340  1.00 47.76           O  
ANISOU 3044  O   ILE A 201     7937   5236   4975    423    210    -87
ATOM   3045  CB  ILE A 201     -40.006  29.708 -93.798  1.00 39.45           C  
ANISOU 3045  CB  ILE A 201     6703   4260   4025    184      2   -108
ATOM   3046  CG1 ILE A 201     -38.494  29.502 -93.568  1.00 53.35           C  
ANISOU 3046  CG1 ILE A 201     8326   6116   5828    238     75   -108
ATOM   3047  CG2 ILE A 201     -40.764  28.746 -92.858  1.00 38.49           C  
ANISOU 3047  CG2 ILE A 201     6655   4075   3895    136    -60   -106
ATOM   3048  CD1 ILE A 201     -37.623  30.517 -94.301  1.00 52.41           C  
ANISOU 3048  CD1 ILE A 201     8145   6058   5712    277    135   -104
ATOM   3049  H   ILE A 201     -42.569  29.475 -94.843  1.00  0.00           H  
ATOM   3050  HA  ILE A 201     -39.923  30.418 -95.818  1.00  0.00           H  
ATOM   3051  HB  ILE A 201     -40.223  30.718 -93.444  1.00  0.00           H  
ATOM   3052 HG13 ILE A 201     -38.191  28.489 -93.838  1.00  0.00           H  
ATOM   3053 HG12 ILE A 201     -38.274  29.596 -92.504  1.00  0.00           H  
ATOM   3054 HG21 ILE A 201     -40.371  28.790 -91.842  1.00  0.00           H  
ATOM   3055 HG22 ILE A 201     -41.816  29.013 -92.791  1.00  0.00           H  
ATOM   3056 HG23 ILE A 201     -40.693  27.706 -93.176  1.00  0.00           H  
ATOM   3057 HD11 ILE A 201     -36.666  30.611 -93.799  1.00  0.00           H  
ATOM   3058 HD12 ILE A 201     -37.430  30.202 -95.326  1.00  0.00           H  
ATOM   3059 HD13 ILE A 201     -38.080  31.507 -94.323  1.00  0.00           H  
ATOM   3060  N   VAL A 202     -41.087  27.373 -95.983  1.00 39.27           N  
ANISOU 3060  N   VAL A 202     7082   4013   3824    312     75   -106
ATOM   3061  CA  VAL A 202     -40.823  26.077 -96.614  1.00 40.04           C  
ANISOU 3061  CA  VAL A 202     7306   4039   3870    398    137   -102
ATOM   3062  C   VAL A 202     -40.887  26.188 -98.135  1.00 43.35           C  
ANISOU 3062  C   VAL A 202     7821   4432   4218    502    246   -111
ATOM   3063  O   VAL A 202     -40.428  25.293 -98.856  1.00 40.48           O  
ANISOU 3063  O   VAL A 202     7535   4027   3818    609    337   -106
ATOM   3064  CB  VAL A 202     -41.802  24.977 -96.160  1.00  0.00           C  
ATOM   3065  CG1 VAL A 202     -41.766  23.613 -96.887  1.00  0.00           C  
ATOM   3066  CG2 VAL A 202     -41.659  24.727 -94.649  1.00  0.00           C  
ATOM   3067  HB  VAL A 202     -42.811  25.368 -96.306  1.00  0.00           H  
ATOM   3068 HG11 VAL A 202     -42.382  22.874 -96.374  1.00  0.00           H  
ATOM   3069 HG12 VAL A 202     -42.158  23.679 -97.902  1.00  0.00           H  
ATOM   3070 HG13 VAL A 202     -40.754  23.212 -96.944  1.00  0.00           H  
ATOM   3071 HG21 VAL A 202     -42.415  24.030 -94.285  1.00  0.00           H  
ATOM   3072 HG22 VAL A 202     -40.683  24.305 -94.410  1.00  0.00           H  
ATOM   3073 HG23 VAL A 202     -41.773  25.640 -94.066  1.00  0.00           H  
ATOM   3074  H   VAL A 202     -42.003  27.566 -95.603  1.00  0.00           H  
ATOM   3075  HA  VAL A 202     -39.815  25.767 -96.340  1.00  0.00           H  
ATOM   3076  N   THR A 203     -41.477  27.280 -98.615  1.00 38.58           N  
ANISOU 3076  N   THR A 203     7218   3852   3588    474    242   -124
ATOM   3077  CA  THR A 203     -41.520  27.579-100.034  1.00 34.77           C  
ANISOU 3077  CA  THR A 203     6815   3365   3033    566    356   -132
ATOM   3078  C   THR A 203     -40.853  28.923-100.292  1.00 48.95           C  
ANISOU 3078  C   THR A 203     8458   5270   4870    580    410   -110
ATOM   3079  O   THR A 203     -40.675  29.712 -99.372  1.00 40.20           O  
ANISOU 3079  O   THR A 203     7219   4223   3831    502    337   -102
ATOM   3080  CB  THR A 203     -42.982  27.626-100.519  1.00  0.00           C  
ATOM   3081  OG1 THR A 203     -43.686  28.786-100.128  1.00  0.00           O  
ATOM   3082  CG2 THR A 203     -43.817  26.390-100.146  1.00  0.00           C  
ATOM   3083  HB  THR A 203     -42.984  27.670-101.601  1.00  0.00           H  
ATOM   3084  HG1 THR A 203     -43.650  28.865 -99.156  1.00  0.00           H  
ATOM   3085 HG21 THR A 203     -44.808  26.435-100.600  1.00  0.00           H  
ATOM   3086 HG22 THR A 203     -43.338  25.476-100.501  1.00  0.00           H  
ATOM   3087 HG23 THR A 203     -43.954  26.298 -99.069  1.00  0.00           H  
ATOM   3088  H   THR A 203     -41.916  27.935 -97.984  1.00  0.00           H  
ATOM   3089  HA  THR A 203     -40.986  26.801-100.581  1.00  0.00           H  
ATOM   3090  N   HIS A 204     -40.471  29.163-101.543  1.00 48.65           N  
ANISOU 3090  N   HIS A 204     8442   5258   4786    682    546   -100
ATOM   3091  CA  HIS A 204     -39.964  30.466-101.963  1.00 39.51           C  
ANISOU 3091  CA  HIS A 204     7168   4200   3644    693    607    -71
ATOM   3092  C   HIS A 204     -41.142  31.423-101.992  1.00 41.92           C  
ANISOU 3092  C   HIS A 204     7552   4494   3881    603    533    -89
ATOM   3093  O   HIS A 204     -42.059  31.275-102.798  1.00 51.13           O  
ANISOU 3093  O   HIS A 204     8885   5606   4936    616    556   -114
ATOM   3094  CB  HIS A 204     -39.306  30.356-103.343  1.00 44.23           C  
ANISOU 3094  CB  HIS A 204     7773   4827   4205    831    786    -43
ATOM   3095  CG  HIS A 204     -38.899  31.671-103.977  1.00 38.53           C  
ANISOU 3095  CG  HIS A 204     6968   4200   3471    839    866     -4
ATOM   3096  ND1 HIS A 204     -38.315  32.715-103.270  1.00 37.44           N  
ANISOU 3096  ND1 HIS A 204     6660   4154   3412    786    837     31
ATOM   3097  CD2 HIS A 204     -39.037  32.135-105.267  1.00 42.63           C  
ANISOU 3097  CD2 HIS A 204     7556   4741   3901    894    985     12
ATOM   3098  CE1 HIS A 204     -38.155  33.731-104.121  1.00 36.21           C  
ANISOU 3098  CE1 HIS A 204     6471   4066   3221    803    929     77
ATOM   3099  NE2 HIS A 204     -38.545  33.439-105.354  1.00 49.74           N  
ANISOU 3099  NE2 HIS A 204     8322   5746   4832    868   1022     68
ATOM   3100  H   HIS A 204     -40.525  28.431-102.237  1.00  0.00           H  
ATOM   3101  HA  HIS A 204     -39.229  30.819-101.239  1.00  0.00           H  
ATOM   3102  HB3 HIS A 204     -39.965  29.833-104.028  1.00  0.00           H  
ATOM   3103  HB2 HIS A 204     -38.410  29.739-103.263  1.00  0.00           H  
ATOM   3104  HD1 HIS A 204     -38.041  32.732-102.284  1.00  0.00           H  
ATOM   3105  HD2 HIS A 204     -39.457  31.642-106.132  1.00  0.00           H  
ATOM   3106  HE1 HIS A 204     -37.712  34.678-103.847  1.00  0.00           H  
ATOM   3107  N   TRP A 205     -41.116  32.395-101.094  1.00 34.25           N  
ANISOU 3107  N   TRP A 205     6471   3574   2970    513    445    -77
ATOM   3108  CA  TRP A 205     -42.239  33.305-100.888  1.00 35.95           C  
ANISOU 3108  CA  TRP A 205     6752   3776   3130    420    348    -82
ATOM   3109  C   TRP A 205     -41.839  34.710-101.302  1.00 39.09           C  
ANISOU 3109  C   TRP A 205     7072   4262   3518    421    403    -38
ATOM   3110  O   TRP A 205     -40.780  35.204-100.906  1.00 44.19           O  
ANISOU 3110  O   TRP A 205     7565   4975   4248    429    433     -9
ATOM   3111  CB  TRP A 205     -42.631  33.275 -99.399  1.00  0.00           C  
ATOM   3112  CG  TRP A 205     -42.397  34.502 -98.514  1.00  0.00           C  
ATOM   3113  CD1 TRP A 205     -41.545  34.618 -97.471  1.00  0.00           C  
ATOM   3114  CD2 TRP A 205     -42.953  35.846 -98.653  1.00  0.00           C  
ATOM   3115  NE1 TRP A 205     -41.386  35.931 -97.100  1.00  0.00           N  
ATOM   3116  CE2 TRP A 205     -42.221  36.742 -97.818  1.00  0.00           C  
ATOM   3117  CE3 TRP A 205     -43.953  36.416 -99.463  1.00  0.00           C  
ATOM   3118  CZ2 TRP A 205     -42.422  38.128 -97.839  1.00  0.00           C  
ATOM   3119  CZ3 TRP A 205     -44.219  37.791 -99.428  1.00  0.00           C  
ATOM   3120  CH2 TRP A 205     -43.450  38.657 -98.630  1.00  0.00           C  
ATOM   3121  HB2 TRP A 205     -43.713  33.135 -99.370  1.00  0.00           H  
ATOM   3122  HB3 TRP A 205     -42.241  32.377 -98.934  1.00  0.00           H  
ATOM   3123  HD1 TRP A 205     -41.020  33.820 -97.007  1.00  0.00           H  
ATOM   3124  HE1 TRP A 205     -40.742  36.229 -96.380  1.00  0.00           H  
ATOM   3125  HE3 TRP A 205     -44.521  35.783-100.128  1.00  0.00           H  
ATOM   3126  HZ2 TRP A 205     -41.811  38.774 -97.229  1.00  0.00           H  
ATOM   3127  HZ3 TRP A 205     -45.019  38.155-100.041  1.00  0.00           H  
ATOM   3128  HH2 TRP A 205     -43.641  39.717 -98.616  1.00  0.00           H  
ATOM   3129  H   TRP A 205     -40.296  32.530-100.519  1.00  0.00           H  
ATOM   3130  HA  TRP A 205     -43.086  32.977-101.491  1.00  0.00           H  
ATOM   3131  N   PHE A 206     -42.682  35.356-102.098  1.00 41.24           N  
ANISOU 3131  N   PHE A 206     7458   4536   3675    408    415    -25
ATOM   3132  CA  PHE A 206     -42.414  36.713-102.559  1.00 43.89           C  
ANISOU 3132  CA  PHE A 206     7738   4957   3982    400    468     39
ATOM   3133  C   PHE A 206     -43.710  37.355-103.020  1.00 49.87           C  
ANISOU 3133  C   PHE A 206     8641   5704   4604    343    411     53
ATOM   3134  O   PHE A 206     -44.739  36.687-103.142  1.00 48.22           O  
ANISOU 3134  O   PHE A 206     8584   5424   4313    321    349      3
ATOM   3135  CB  PHE A 206     -41.407  36.710-103.712  1.00 39.44           C  
ANISOU 3135  CB  PHE A 206     7118   4459   3407    507    657     79
ATOM   3136  CG  PHE A 206     -41.833  35.983-104.977  1.00 48.58           C  
ANISOU 3136  CG  PHE A 206     8425   5585   4448    588    761     51
ATOM   3137  CD1 PHE A 206     -41.739  34.580-105.020  1.00 55.42           C  
ANISOU 3137  CD1 PHE A 206     9350   6376   5331    651    781     -4
ATOM   3138  CD2 PHE A 206     -42.481  36.664-106.034  1.00 46.27           C  
ANISOU 3138  CD2 PHE A 206     8224   5337   4020    599    842     85
ATOM   3139  CE1 PHE A 206     -42.252  33.887-106.097  1.00 64.62           C  
ANISOU 3139  CE1 PHE A 206    10671   7499   6384    732    884    -35
ATOM   3140  CE2 PHE A 206     -42.988  35.945-107.108  1.00 49.81           C  
ANISOU 3140  CE2 PHE A 206     8822   5755   4347    678    950     49
ATOM   3141  CZ  PHE A 206     -42.883  34.561-107.132  1.00 50.81           C  
ANISOU 3141  CZ  PHE A 206     9016   5795   4497    748    973    -16
ATOM   3142  H   PHE A 206     -43.536  34.908-102.399  1.00  0.00           H  
ATOM   3143  HA  PHE A 206     -42.004  37.294-101.733  1.00  0.00           H  
ATOM   3144  HB3 PHE A 206     -40.471  36.264-103.371  1.00  0.00           H  
ATOM   3145  HB2 PHE A 206     -41.142  37.735-103.975  1.00  0.00           H  
ATOM   3146  HD1 PHE A 206     -41.273  34.028-104.215  1.00  0.00           H  
ATOM   3147  HD2 PHE A 206     -42.598  37.737-106.006  1.00  0.00           H  
ATOM   3148  HE1 PHE A 206     -42.159  32.816-106.097  1.00  0.00           H  
ATOM   3149  HE2 PHE A 206     -43.489  36.450-107.918  1.00  0.00           H  
ATOM   3150  HZ  PHE A 206     -43.318  34.003-107.946  1.00  0.00           H  
ATOM   3151  N   ASN A 207     -43.656  38.655-103.281  1.00 42.57           N  
ANISOU 3151  N   ASN A 207     7675   4852   3649    312    426    133
ATOM   3152  CA  ASN A 207     -44.831  39.385-103.726  1.00 42.97           C  
ANISOU 3152  CA  ASN A 207     7852   4914   3562    252    365    171
ATOM   3153  C   ASN A 207     -44.625  39.910-105.134  1.00 47.92           C  
ANISOU 3153  C   ASN A 207     8510   5623   4073    309    527    235
ATOM   3154  O   ASN A 207     -43.667  40.642-105.389  1.00 56.61           O  
ANISOU 3154  O   ASN A 207     9481   6798   5232    331    625    319
ATOM   3155  CB  ASN A 207     -45.129  40.557-102.786  1.00 36.33           C  
ANISOU 3155  CB  ASN A 207     6946   4084   2775    155    220    244
ATOM   3156  CG  ASN A 207     -45.730  40.188-101.454  1.00 57.86           C  
ANISOU 3156  CG  ASN A 207     9803   6816   5364     82    116    292
ATOM   3157  OD1 ASN A 207     -46.649  39.385-101.389  1.00 54.76           O  
ANISOU 3157  OD1 ASN A 207     9468   6490   4847     98    201    358
ATOM   3158  ND2 ASN A 207     -45.232  40.778-100.378  1.00 51.22           N  
ANISOU 3158  ND2 ASN A 207     9005   5911   4544     -1    -69    269
ATOM   3159  H   ASN A 207     -42.786  39.156-103.171  1.00  0.00           H  
ATOM   3160  HA  ASN A 207     -45.686  38.708-103.726  1.00  0.00           H  
ATOM   3161  HB3 ASN A 207     -45.875  41.205-103.253  1.00  0.00           H  
ATOM   3162  HB2 ASN A 207     -44.240  41.176-102.655  1.00  0.00           H  
ATOM   3163 HD22 ASN A 207     -45.655  40.589 -99.482  1.00  0.00           H  
ATOM   3164 HD21 ASN A 207     -44.482  41.447-100.439  1.00  0.00           H  
ATOM   3165  N   CYS A 208     -45.524  39.536-106.041  1.00 49.38           N  
ANISOU 3165  N   CYS A 208     8872   5797   4093    326    560    201
ATOM   3166  CA  CYS A 208     -45.485  40.019-107.419  1.00 54.44           C  
ANISOU 3166  CA  CYS A 208     9563   6524   4596    375    720    261
ATOM   3167  C   CYS A 208     -46.794  40.724-107.776  1.00 46.45           C  
ANISOU 3167  C   CYS A 208     8705   5541   3404    296    633    302
ATOM   3168  O   CYS A 208     -47.875  40.146-107.658  1.00 43.54           O  
ANISOU 3168  O   CYS A 208     8501   5103   2939    259    527    224
ATOM   3169  CB  CYS A 208     -45.230  38.855-108.380  1.00 49.99           C  
ANISOU 3169  CB  CYS A 208     9083   5932   3979    494    881    183
ATOM   3170  SG  CYS A 208     -45.525  39.047-110.184  1.00 63.36           S  
ANISOU 3170  SG  CYS A 208    10861   7731   5483    568   1104    241
ATOM   3171  H   CYS A 208     -46.264  38.897-105.786  1.00  0.00           H  
ATOM   3172  HA  CYS A 208     -44.668  40.735-107.514  1.00  0.00           H  
ATOM   3173  HB3 CYS A 208     -45.809  37.996-108.064  1.00  0.00           H  
ATOM   3174  HB2 CYS A 208     -44.188  38.557-108.268  1.00  0.00           H  
ATOM   3175  N   GLY A 209     -46.681  41.980-108.206  1.00 54.71           N  
ANISOU 3175  N   GLY A 209     9695   6687   4405    264    672    437
ATOM   3176  CA  GLY A 209     -47.838  42.795-108.565  1.00 58.08           C  
ANISOU 3176  CA  GLY A 209    10247   7162   4657    187    588    511
ATOM   3177  C   GLY A 209     -48.873  42.843-107.445  1.00 52.47           C  
ANISOU 3177  C   GLY A 209     9592   6376   3968     87    341    486
ATOM   3178  O   GLY A 209     -50.074  42.951-107.706  1.00 59.05           O  
ANISOU 3178  O   GLY A 209    10587   7212   4636     31    244    486
ATOM   3179  HA3 GLY A 209     -48.310  42.417-109.484  1.00  0.00           H  
ATOM   3180  H   GLY A 209     -45.769  42.404-108.293  1.00  0.00           H  
ATOM   3181  HA2 GLY A 209     -47.493  43.812-108.754  1.00  0.00           H  
ATOM   3182  N   GLY A 210     -48.406  42.758-106.204  1.00 50.45           N  
ANISOU 3182  N   GLY A 210     9201   6057   3911     62    239    467
ATOM   3183  CA  GLY A 210     -49.285  42.858-105.053  1.00 47.36           C  
ANISOU 3183  CA  GLY A 210     8828   5596   3572    -33     11    458
ATOM   3184  C   GLY A 210     -49.862  41.528-104.608  1.00 53.55           C  
ANISOU 3184  C   GLY A 210     9716   6275   4355    -44    -68    314
ATOM   3185  O   GLY A 210     -50.574  41.462-103.608  1.00 54.07           O  
ANISOU 3185  O   GLY A 210     9786   6278   4479   -128   -256    303
ATOM   3186  H   GLY A 210     -47.418  42.621-106.044  1.00  0.00           H  
ATOM   3187  HA3 GLY A 210     -50.099  43.548-105.279  1.00  0.00           H  
ATOM   3188  HA2 GLY A 210     -48.744  43.314-104.224  1.00  0.00           H  
ATOM   3189  N   LYS A 211     -49.562  40.466-105.351  1.00 44.03           N  
ANISOU 3189  N   LYS A 211     8589   5044   3094     40     74    218
ATOM   3190  CA  LYS A 211     -50.087  39.142-105.032  1.00 44.63           C  
ANISOU 3190  CA  LYS A 211     8778   5008   3172     33     11     98
ATOM   3191  C   LYS A 211     -49.008  38.332-104.334  1.00 47.97           C  
ANISOU 3191  C   LYS A 211     9060   5382   3786     89     61     48
ATOM   3192  O   LYS A 211     -47.841  38.405-104.704  1.00 46.59           O  
ANISOU 3192  O   LYS A 211     8769   5259   3676    176    215     67
ATOM   3193  CB  LYS A 211     -50.528  38.398-106.306  1.00  0.00           C  
ATOM   3194  CG  LYS A 211     -51.416  39.188-107.295  1.00  0.00           C  
ATOM   3195  CD  LYS A 211     -52.853  39.488-106.828  1.00  0.00           C  
ATOM   3196  CE  LYS A 211     -53.035  40.775-106.002  1.00  0.00           C  
ATOM   3197  NZ  LYS A 211     -54.461  41.085-105.791  1.00  0.00           N1+
ATOM   3198  HB2 LYS A 211     -49.631  38.121-106.858  1.00  0.00           H  
ATOM   3199  HB3 LYS A 211     -51.003  37.455-106.042  1.00  0.00           H  
ATOM   3200  HG2 LYS A 211     -50.920  40.110-107.604  1.00  0.00           H  
ATOM   3201  HG3 LYS A 211     -51.481  38.597-108.208  1.00  0.00           H  
ATOM   3202  HD2 LYS A 211     -53.491  39.532-107.709  1.00  0.00           H  
ATOM   3203  HD3 LYS A 211     -53.198  38.640-106.234  1.00  0.00           H  
ATOM   3204  HE2 LYS A 211     -52.575  40.675-105.023  1.00  0.00           H  
ATOM   3205  HE3 LYS A 211     -52.566  41.624-106.502  1.00  0.00           H  
ATOM   3206  HZ1 LYS A 211     -54.915  40.323-105.306  1.00  0.00           H  
ATOM   3207  HZ2 LYS A 211     -54.541  41.925-105.237  1.00  0.00           H  
ATOM   3208  HZ3 LYS A 211     -54.916  41.237-106.679  1.00  0.00           H  
ATOM   3209  H   LYS A 211     -48.960  40.567-106.155  1.00  0.00           H  
ATOM   3210  HA  LYS A 211     -50.943  39.247-104.365  1.00  0.00           H  
ATOM   3211  N   PHE A 212     -49.403  37.547-103.338  1.00 45.67           N  
ANISOU 3211  N   PHE A 212     8777   4997   3578     36    -70     -5
ATOM   3212  CA  PHE A 212     -48.434  36.779-102.556  1.00 49.91           C  
ANISOU 3212  CA  PHE A 212     9178   5497   4289     77    -40    -38
ATOM   3213  C   PHE A 212     -48.208  35.398-103.150  1.00 52.47           C  
ANISOU 3213  C   PHE A 212     9595   5757   4586    160     65   -110
ATOM   3214  O   PHE A 212     -49.101  34.558-103.146  1.00 46.26           O  
ANISOU 3214  O   PHE A 212     8963   4882   3732    124     -9   -160
ATOM   3215  CB  PHE A 212     -48.898  36.684-101.108  1.00 38.87           C  
ANISOU 3215  CB  PHE A 212     7719   4045   3003    -26   -226    -36
ATOM   3216  CG  PHE A 212     -48.365  35.580-100.195  1.00 44.73           C  
ANISOU 3216  CG  PHE A 212     8337   4845   3814    -86   -316     40
ATOM   3217  CD1 PHE A 212     -47.199  35.785 -99.439  1.00 43.89           C  
ANISOU 3217  CD1 PHE A 212     8048   4777   3850    -57   -272     62
ATOM   3218  CD2 PHE A 212     -48.946  34.292-100.203  1.00 47.97           C  
ANISOU 3218  CD2 PHE A 212     8818   5268   4141   -172   -448     98
ATOM   3219  CE1 PHE A 212     -46.640  34.735 -98.722  1.00 40.43           C  
ANISOU 3219  CE1 PHE A 212     7511   4377   3474   -107   -356    137
ATOM   3220  CE2 PHE A 212     -48.359  33.245 -99.504  1.00 42.95           C  
ANISOU 3220  CE2 PHE A 212     8066   4675   3578   -221   -538    187
ATOM   3221  CZ  PHE A 212     -47.204  33.466 -98.772  1.00 35.80           C  
ANISOU 3221  CZ  PHE A 212     6988   3796   2820   -186   -490    206
ATOM   3222  H   PHE A 212     -50.385  37.474-103.111  1.00  0.00           H  
ATOM   3223  HA  PHE A 212     -47.485  37.314-102.573  1.00  0.00           H  
ATOM   3224  HB3 PHE A 212     -49.984  36.578-101.094  1.00  0.00           H  
ATOM   3225  HB2 PHE A 212     -48.699  37.641-100.623  1.00  0.00           H  
ATOM   3226  HD1 PHE A 212     -46.740  36.762 -99.417  1.00  0.00           H  
ATOM   3227  HD2 PHE A 212     -49.829  34.116-100.796  1.00  0.00           H  
ATOM   3228  HE1 PHE A 212     -45.746  34.912 -98.144  1.00  0.00           H  
ATOM   3229  HE2 PHE A 212     -48.784  32.254 -99.549  1.00  0.00           H  
ATOM   3230  HZ  PHE A 212     -46.740  32.646 -98.242  1.00  0.00           H  
ATOM   3231  N   PHE A 213     -47.005  35.177-103.670  1.00 45.48           N  
ANISOU 3231  N   PHE A 213     8616   4913   3752    271    231   -106
ATOM   3232  CA  PHE A 213     -46.651  33.913-104.313  1.00 42.12           C  
ANISOU 3232  CA  PHE A 213     8265   4431   3307    370    346   -156
ATOM   3233  C   PHE A 213     -45.959  32.946-103.352  1.00 39.38           C  
ANISOU 3233  C   PHE A 213     7813   4037   3113    381    313   -169
ATOM   3234  O   PHE A 213     -45.294  33.366-102.417  1.00 39.69           O  
ANISOU 3234  O   PHE A 213     7677   4122   3283    350    269   -136
ATOM   3235  CB  PHE A 213     -45.722  34.179-105.493  1.00 40.60           C  
ANISOU 3235  CB  PHE A 213     8027   4316   3083    491    551   -129
ATOM   3236  CG  PHE A 213     -46.444  34.608-106.769  1.00 47.25           C  
ANISOU 3236  CG  PHE A 213     9037   5183   3732    517    635   -138
ATOM   3237  CD1 PHE A 213     -46.988  35.903-106.888  1.00 46.88           C  
ANISOU 3237  CD1 PHE A 213     9134   5091   3589    618    770   -190
ATOM   3238  CD2 PHE A 213     -46.697  33.680-107.803  1.00 46.57           C  
ANISOU 3238  CD2 PHE A 213     8975   5168   3552    440    582    -89
ATOM   3239  CE1 PHE A 213     -47.694  36.263-108.031  1.00 58.33           C  
ANISOU 3239  CE1 PHE A 213    10748   6571   4845    644    860   -205
ATOM   3240  CE2 PHE A 213     -47.390  34.060-108.944  1.00 46.66           C  
ANISOU 3240  CE2 PHE A 213     9147   5218   3366    459    662    -91
ATOM   3241  CZ  PHE A 213     -47.880  35.352-109.061  1.00 58.02           C  
ANISOU 3241  CZ  PHE A 213    10729   6615   4702    561    806   -155
ATOM   3242  H   PHE A 213     -46.297  35.897-103.630  1.00  0.00           H  
ATOM   3243  HA  PHE A 213     -47.563  33.444-104.685  1.00  0.00           H  
ATOM   3244  HB3 PHE A 213     -45.122  33.299-105.728  1.00  0.00           H  
ATOM   3245  HB2 PHE A 213     -45.000  34.951-105.222  1.00  0.00           H  
ATOM   3246  HD1 PHE A 213     -46.841  36.618-106.094  1.00  0.00           H  
ATOM   3247  HD2 PHE A 213     -46.341  32.670-107.730  1.00  0.00           H  
ATOM   3248  HE1 PHE A 213     -48.080  37.266-108.134  1.00  0.00           H  
ATOM   3249  HE2 PHE A 213     -47.553  33.348-109.741  1.00  0.00           H  
ATOM   3250  HZ  PHE A 213     -48.417  35.646-109.952  1.00  0.00           H  
ATOM   3251  N   TYR A 214     -46.124  31.651-103.610  1.00 42.36           N  
ANISOU 3251  N   TYR A 214     8308   4326   3459    426    339   -214
ATOM   3252  CA  TYR A 214     -45.428  30.597-102.877  1.00 47.38           C  
ANISOU 3252  CA  TYR A 214     8866   4923   4213    451    329   -214
ATOM   3253  C   TYR A 214     -44.988  29.545-103.895  1.00 48.78           C  
ANISOU 3253  C   TYR A 214     9138   5055   4339    581    477   -239
ATOM   3254  O   TYR A 214     -45.833  28.905-104.532  1.00 47.18           O  
ANISOU 3254  O   TYR A 214     9141   4768   4015    594    487   -291
ATOM   3255  CB  TYR A 214     -46.359  29.950-101.848  1.00 36.27           C  
ANISOU 3255  CB  TYR A 214     7531   3431   2819    340    160   -233
ATOM   3256  CG  TYR A 214     -47.553  29.024-102.029  1.00 38.92           C  
ANISOU 3256  CG  TYR A 214     7773   3800   3213    215     10   -204
ATOM   3257  CD1 TYR A 214     -47.363  27.631-102.156  1.00 39.31           C  
ANISOU 3257  CD1 TYR A 214     7672   3867   3398    164    -66   -179
ATOM   3258  CD2 TYR A 214     -48.846  29.523-101.762  1.00 40.37           C  
ANISOU 3258  CD2 TYR A 214     8022   4005   3312    152    -52   -198
ATOM   3259  CE1 TYR A 214     -48.445  26.745-101.982  1.00 36.06           C  
ANISOU 3259  CE1 TYR A 214     7175   3484   3043     61   -193   -152
ATOM   3260  CE2 TYR A 214     -49.928  28.640-101.581  1.00 38.36           C  
ANISOU 3260  CE2 TYR A 214     7684   3776   3115     46   -192   -164
ATOM   3261  CZ  TYR A 214     -49.724  27.249-101.673  1.00 40.81           C  
ANISOU 3261  CZ  TYR A 214     7844   4095   3568      4   -259   -143
ATOM   3262  OH  TYR A 214     -50.777  26.401-101.495  1.00 38.16           O  
ANISOU 3262  OH  TYR A 214     7424   3782   3293    -92   -391   -108
ATOM   3263  H   TYR A 214     -46.755  31.358-104.343  1.00  0.00           H  
ATOM   3264  HA  TYR A 214     -44.554  31.013-102.374  1.00  0.00           H  
ATOM   3265  HB3 TYR A 214     -46.685  30.755-101.188  1.00  0.00           H  
ATOM   3266  HB2 TYR A 214     -45.717  29.363-101.204  1.00  0.00           H  
ATOM   3267  HD1 TYR A 214     -46.372  27.234-102.327  1.00  0.00           H  
ATOM   3268  HD2 TYR A 214     -48.994  30.588-101.654  1.00  0.00           H  
ATOM   3269  HE1 TYR A 214     -48.273  25.681-102.063  1.00  0.00           H  
ATOM   3270  HE2 TYR A 214     -50.914  29.029-101.377  1.00  0.00           H  
ATOM   3271  HH  TYR A 214     -50.524  25.474-101.556  1.00  0.00           H  
ATOM   3272  N   CYS A 215     -43.680  29.366-104.059  1.00 48.26           N  
ANISOU 3272  N   CYS A 215     8931   5044   4363    680    592   -204
ATOM   3273  CA  CYS A 215     -43.165  28.409-105.035  1.00 48.34           C  
ANISOU 3273  CA  CYS A 215     9012   5016   4338    820    745   -215
ATOM   3274  C   CYS A 215     -42.388  27.271-104.393  1.00 38.92           C  
ANISOU 3274  C   CYS A 215     7759   3787   3240    859    737   -199
ATOM   3275  O   CYS A 215     -41.569  27.487-103.508  1.00 41.06           O  
ANISOU 3275  O   CYS A 215     7853   4121   3626    830    691   -158
ATOM   3276  CB  CYS A 215     -42.270  29.118-106.045  1.00 48.77           C  
ANISOU 3276  CB  CYS A 215     8964   5169   4396    926    918   -173
ATOM   3277  SG  CYS A 215     -42.780  30.575-107.285  1.00 65.80           S  
ANISOU 3277  SG  CYS A 215    11219   7375   6406    896    960   -184
ATOM   3278  H   CYS A 215     -43.024  29.896-103.503  1.00  0.00           H  
ATOM   3279  HA  CYS A 215     -44.012  27.982-105.573  1.00  0.00           H  
ATOM   3280  HB3 CYS A 215     -41.894  28.349-106.723  1.00  0.00           H  
ATOM   3281  HB2 CYS A 215     -41.390  29.497-105.534  1.00  0.00           H  
ATOM   3282  N   ASN A 216     -42.646  26.056-104.862  1.00 48.55           N  
ANISOU 3282  N   ASN A 216     9138   4906   4403    926    785   -237
ATOM   3283  CA  ASN A 216     -41.957  24.878-104.357  1.00 48.02           C  
ANISOU 3283  CA  ASN A 216     9044   4797   4406    973    786   -220
ATOM   3284  C   ASN A 216     -40.583  24.744-105.009  1.00 49.19           C  
ANISOU 3284  C   ASN A 216     9063   5008   4618   1127    953   -168
ATOM   3285  O   ASN A 216     -40.474  24.483-106.208  1.00 48.77           O  
ANISOU 3285  O   ASN A 216     9081   4933   4515   1252   1108   -180
ATOM   3286  CB  ASN A 216     -42.808  23.640-104.624  1.00 40.43           C  
ANISOU 3286  CB  ASN A 216     8312   3693   3358    985    772   -286
ATOM   3287  CG  ASN A 216     -44.163  23.754-103.933  1.00 46.55           C  
ANISOU 3287  CG  ASN A 216     9076   4414   4198   1010    748   -272
ATOM   3288  OD1 ASN A 216     -44.227  23.733-102.713  1.00 51.58           O  
ANISOU 3288  OD1 ASN A 216     9589   5098   4912   1114    842   -223
ATOM   3289  ND2 ASN A 216     -45.241  23.946-104.685  1.00 67.09           N  
ANISOU 3289  ND2 ASN A 216    11806   6918   6768    912    618   -312
ATOM   3290  H   ASN A 216     -43.336  25.931-105.590  1.00  0.00           H  
ATOM   3291  HA  ASN A 216     -41.824  24.985-103.280  1.00  0.00           H  
ATOM   3292  HB3 ASN A 216     -42.305  22.749-104.246  1.00  0.00           H  
ATOM   3293  HB2 ASN A 216     -42.948  23.485-105.693  1.00  0.00           H  
ATOM   3294 HD22 ASN A 216     -46.140  24.048-104.240  1.00  0.00           H  
ATOM   3295 HD21 ASN A 216     -45.154  24.135-105.674  1.00  0.00           H  
ATOM   3296  N   SER A 217     -39.532  24.929-104.217  1.00 50.28           N  
ANISOU 3296  N   SER A 217     9009   5228   4867   1118    924   -110
ATOM   3297  CA  SER A 217     -38.178  24.995-104.753  1.00 53.51           C  
ANISOU 3297  CA  SER A 217     9265   5720   5348   1250   1065    -46
ATOM   3298  C   SER A 217     -37.451  23.656-104.703  1.00 52.97           C  
ANISOU 3298  C   SER A 217     9203   5603   5322   1358   1120    -22
ATOM   3299  O   SER A 217     -36.233  23.598-104.878  1.00 51.16           O  
ANISOU 3299  O   SER A 217     8819   5447   5173   1460   1209     47
ATOM   3300  CB  SER A 217     -37.337  26.015-103.961  1.00  0.00           C  
ATOM   3301  OG  SER A 217     -37.429  25.720-102.572  1.00  0.00           O  
ATOM   3302  HB2 SER A 217     -36.291  26.037-104.273  1.00  0.00           H  
ATOM   3303  HB3 SER A 217     -37.723  27.022-104.127  1.00  0.00           H  
ATOM   3304  HG  SER A 217     -37.311  26.545-102.061  1.00  0.00           H  
ATOM   3305  H   SER A 217     -39.662  25.028-103.221  1.00  0.00           H  
ATOM   3306  HA  SER A 217     -38.231  25.323-105.791  1.00  0.00           H  
ATOM   3307  N   THR A 218     -38.195  22.584-104.461  1.00 47.73           N  
ANISOU 3307  N   THR A 218     8713   4814   4608   1337   1064    -74
ATOM   3308  CA  THR A 218     -37.601  21.253-104.390  1.00 58.06           C  
ANISOU 3308  CA  THR A 218    10043   6056   5960   1437   1110    -58
ATOM   3309  C   THR A 218     -36.732  20.974-105.610  1.00 55.74           C  
ANISOU 3309  C   THR A 218     9685   5782   5713   1630   1309    -14
ATOM   3310  O   THR A 218     -35.638  20.428-105.493  1.00 55.23           O  
ANISOU 3310  O   THR A 218     9494   5745   5744   1729   1362     52
ATOM   3311  CB  THR A 218     -38.683  20.162-104.279  1.00 55.67           C  
ANISOU 3311  CB  THR A 218     9966   5596   5590   1397   1047   -137
ATOM   3312  OG1 THR A 218     -39.652  20.251-105.321  1.00 56.94           O  
ANISOU 3312  OG1 THR A 218    10141   5746   5746   1231    863   -149
ATOM   3313  CG2 THR A 218     -39.451  20.243-102.951  1.00 57.19           C  
ANISOU 3313  CG2 THR A 218    10194   5695   5840   1537   1136   -130
ATOM   3314  H   THR A 218     -39.191  22.681-104.321  1.00  0.00           H  
ATOM   3315  HA  THR A 218     -36.971  21.204-103.502  1.00  0.00           H  
ATOM   3316  HB  THR A 218     -38.209  19.179-104.342  1.00  0.00           H  
ATOM   3317  HG1 THR A 218     -40.479  19.883-104.986  1.00  0.00           H  
ATOM   3318 HG21 THR A 218     -40.176  19.433-102.859  1.00  0.00           H  
ATOM   3319 HG22 THR A 218     -38.768  20.160-102.104  1.00  0.00           H  
ATOM   3320 HG23 THR A 218     -39.989  21.186-102.845  1.00  0.00           H  
ATOM   3321  N   GLN A 219     -37.212  21.361-106.782  1.00 50.12           N  
ANISOU 3321  N   GLN A 219     9048   5056   4938   1688   1423    -45
ATOM   3322  CA  GLN A 219     -36.496  21.060-108.013  1.00 58.59           C  
ANISOU 3322  CA  GLN A 219    10063   6140   6058   1877   1628     -5
ATOM   3323  C   GLN A 219     -35.258  21.929-108.199  1.00 58.57           C  
ANISOU 3323  C   GLN A 219     9800   6298   6155   1930   1704    105
ATOM   3324  O   GLN A 219     -34.407  21.627-109.033  1.00 49.37           O  
ANISOU 3324  O   GLN A 219     8521   5164   5072   2088   1862    172
ATOM   3325  CB  GLN A 219     -37.423  21.224-109.207  1.00 54.29           C  
ANISOU 3325  CB  GLN A 219     9691   5537   5401   1921   1738    -78
ATOM   3326  CG  GLN A 219     -38.778  20.486-109.099  1.00 59.48           C  
ANISOU 3326  CG  GLN A 219    10608   6025   5966   1894   1687   -190
ATOM   3327  CD  GLN A 219     -38.612  18.998-108.791  1.00 72.03           C  
ANISOU 3327  CD  GLN A 219    12380   7563   7426   1939   1798   -273
ATOM   3328  OE1 GLN A 219     -38.139  18.238-109.627  1.00 77.43           O  
ANISOU 3328  OE1 GLN A 219    13136   8280   8004   1828   1732   -309
ATOM   3329  NE2 GLN A 219     -38.972  18.575-107.587  1.00 72.75           N  
ANISOU 3329  NE2 GLN A 219    12543   7573   7527   2110   1973   -304
ATOM   3330  H   GLN A 219     -38.084  21.870-106.829  1.00  0.00           H  
ATOM   3331  HA  GLN A 219     -36.176  20.018-107.973  1.00  0.00           H  
ATOM   3332  HB3 GLN A 219     -36.875  20.826-110.056  1.00  0.00           H  
ATOM   3333  HB2 GLN A 219     -37.587  22.291-109.343  1.00  0.00           H  
ATOM   3334  HG3 GLN A 219     -39.326  20.574-110.038  1.00  0.00           H  
ATOM   3335  HG2 GLN A 219     -39.410  20.955-108.344  1.00  0.00           H  
ATOM   3336 HE22 GLN A 219     -38.875  17.600-107.348  1.00  0.00           H  
ATOM   3337 HE21 GLN A 219     -39.284  19.233-106.873  1.00  0.00           H  
ATOM   3338  N   LEU A 220     -35.151  22.999-107.418  1.00 47.28           N  
ANISOU 3338  N   LEU A 220     8266   4969   4730   1800   1590    125
ATOM   3339  CA  LEU A 220     -34.026  23.918-107.554  1.00 56.14           C  
ANISOU 3339  CA  LEU A 220     9144   6243   5944   1831   1648    220
ATOM   3340  C   LEU A 220     -32.766  23.388-106.892  1.00 65.03           C  
ANISOU 3340  C   LEU A 220    10092   7426   7190   1885   1628    303
ATOM   3341  O   LEU A 220     -31.656  23.796-107.231  1.00 84.90           O  
ANISOU 3341  O   LEU A 220    12389  10061   9806   1959   1709    402
ATOM   3342  CB  LEU A 220     -34.366  25.282-106.953  1.00 55.80           C  
ANISOU 3342  CB  LEU A 220     9053   6277   5872   1671   1534    200
ATOM   3343  CG  LEU A 220     -35.481  26.092-107.628  1.00 53.92           C  
ANISOU 3343  CG  LEU A 220     8874   6057   5554   1648   1601    174
ATOM   3344  CD1 LEU A 220     -35.541  27.517-107.034  1.00 56.02           C  
ANISOU 3344  CD1 LEU A 220     9020   6425   5841   1516   1508    187
ATOM   3345  CD2 LEU A 220     -35.322  26.126-109.155  1.00 58.34           C  
ANISOU 3345  CD2 LEU A 220     9362   6663   6143   1809   1818    239
ATOM   3346  H   LEU A 220     -35.854  23.185-106.718  1.00  0.00           H  
ATOM   3347  HA  LEU A 220     -33.823  24.055-108.616  1.00  0.00           H  
ATOM   3348  HB3 LEU A 220     -33.459  25.890-107.002  1.00  0.00           H  
ATOM   3349  HB2 LEU A 220     -34.574  25.187-105.889  1.00  0.00           H  
ATOM   3350  HG  LEU A 220     -36.422  25.595-107.403  1.00  0.00           H  
ATOM   3351 HD11 LEU A 220     -35.426  28.288-107.797  1.00  0.00           H  
ATOM   3352 HD12 LEU A 220     -36.486  27.702-106.528  1.00  0.00           H  
ATOM   3353 HD13 LEU A 220     -34.755  27.694-106.297  1.00  0.00           H  
ATOM   3354 HD21 LEU A 220     -36.071  26.766-109.615  1.00  0.00           H  
ATOM   3355 HD22 LEU A 220     -34.329  26.474-109.443  1.00  0.00           H  
ATOM   3356 HD23 LEU A 220     -35.462  25.141-109.595  1.00  0.00           H  
ATOM   3357  N   PHE A 221     -32.936  22.482-105.941  1.00 57.00           N  
ANISOU 3357  N   PHE A 221     9161   6330   6165   1846   1516    269
ATOM   3358  CA  PHE A 221     -31.811  22.004-105.155  1.00 57.77           C  
ANISOU 3358  CA  PHE A 221     9105   6484   6362   1885   1474    344
ATOM   3359  C   PHE A 221     -31.664  20.506-105.352  1.00 65.80           C  
ANISOU 3359  C   PHE A 221    10187   7386   7428   2004   1515    359
ATOM   3360  O   PHE A 221     -31.663  19.724-104.400  1.00 65.34           O  
ANISOU 3360  O   PHE A 221    10180   7266   7380   1966   1408    348
ATOM   3361  CB  PHE A 221     -32.000  22.390-103.691  1.00 42.61           C  
ANISOU 3361  CB  PHE A 221     7198   4588   4404   1725   1296    303
ATOM   3362  CG  PHE A 221     -31.936  23.883-103.409  1.00 52.77           C  
ANISOU 3362  CG  PHE A 221     8398   5979   5672   1609   1250    286
ATOM   3363  CD1 PHE A 221     -33.094  24.682-103.521  1.00 53.37           C  
ANISOU 3363  CD1 PHE A 221     8604   6008   5669   1489   1190    207
ATOM   3364  CD2 PHE A 221     -30.691  24.514-103.198  1.00 52.66           C  
ANISOU 3364  CD2 PHE A 221     8159   6114   5735   1624   1265    356
ATOM   3365  CE1 PHE A 221     -33.009  26.060-103.375  1.00 47.46           C  
ANISOU 3365  CE1 PHE A 221     7764   5346   4925   1387   1147    196
ATOM   3366  CE2 PHE A 221     -30.629  25.890-103.029  1.00 48.51           C  
ANISOU 3366  CE2 PHE A 221     7552   5677   5203   1510   1226    335
ATOM   3367  CZ  PHE A 221     -31.784  26.660-103.113  1.00 44.28           C  
ANISOU 3367  CZ  PHE A 221     7148   5081   4596   1394   1168    255
ATOM   3368  H   PHE A 221     -33.858  22.113-105.755  1.00  0.00           H  
ATOM   3369  HA  PHE A 221     -30.906  22.488-105.522  1.00  0.00           H  
ATOM   3370  HB3 PHE A 221     -31.222  21.918-103.098  1.00  0.00           H  
ATOM   3371  HB2 PHE A 221     -32.947  21.997-103.316  1.00  0.00           H  
ATOM   3372  HD1 PHE A 221     -34.052  24.224-103.720  1.00  0.00           H  
ATOM   3373  HD2 PHE A 221     -29.779  23.936-103.154  1.00  0.00           H  
ATOM   3374  HE1 PHE A 221     -33.902  26.665-103.448  1.00  0.00           H  
ATOM   3375  HE2 PHE A 221     -29.675  26.359-102.837  1.00  0.00           H  
ATOM   3376  HZ  PHE A 221     -31.733  27.731-102.975  1.00  0.00           H  
ATOM   3377  N   ASN A 222     -31.534  20.127-106.618  1.00 54.37           N  
ANISOU 3377  N   ASN A 222     8731   5905   6022   2150   1676    386
ATOM   3378  CA  ASN A 222     -31.460  18.731-107.010  1.00 54.96           C  
ANISOU 3378  CA  ASN A 222     8869   5851   6161   2279   1735    392
ATOM   3379  C   ASN A 222     -30.014  18.266-107.015  1.00 50.98           C  
ANISOU 3379  C   ASN A 222     8113   5422   5837   2405   1766    539
ATOM   3380  O   ASN A 222     -29.246  18.620-107.913  1.00 62.88           O  
ANISOU 3380  O   ASN A 222     9432   7023   7435   2514   1891    632
ATOM   3381  CB  ASN A 222     -32.065  18.562-108.402  1.00 54.38           C  
ANISOU 3381  CB  ASN A 222     8915   5700   6048   2382   1901    342
ATOM   3382  CG  ASN A 222     -32.704  17.188-108.587  1.00 67.86           C  
ANISOU 3382  CG  ASN A 222    10755   7232   7798   2493   1947    303
ATOM   3383  OD1 ASN A 222     -32.132  16.176-108.184  1.00 69.15           O  
ANISOU 3383  OD1 ASN A 222    10831   7357   8085   2552   1903    370
ATOM   3384  ND2 ASN A 222     -33.866  17.121-109.225  1.00 93.73           N  
ANISOU 3384  ND2 ASN A 222    14245  10393  10977   2522   2030    195
ATOM   3385  H   ASN A 222     -31.484  20.821-107.350  1.00  0.00           H  
ATOM   3386  HA  ASN A 222     -32.026  18.129-106.299  1.00  0.00           H  
ATOM   3387  HB3 ASN A 222     -31.339  18.681-109.192  1.00  0.00           H  
ATOM   3388  HB2 ASN A 222     -32.840  19.313-108.568  1.00  0.00           H  
ATOM   3389 HD22 ASN A 222     -34.308  16.228-109.383  1.00  0.00           H  
ATOM   3390 HD21 ASN A 222     -34.320  17.957-109.564  1.00  0.00           H  
ATOM   3391  N   SER A 223     -29.643  17.472-106.017  1.00 54.10           N  
ANISOU 3391  N   SER A 223     8488   5777   6289   2384   1640    574
ATOM   3392  CA  SER A 223     -28.267  17.001-105.897  1.00 56.33           C  
ANISOU 3392  CA  SER A 223     8521   6136   6747   2485   1623    736
ATOM   3393  C   SER A 223     -27.833  16.163-107.096  1.00 60.05           C  
ANISOU 3393  C   SER A 223     8919   6544   7352   2674   1768    806
ATOM   3394  O   SER A 223     -26.648  16.104-107.424  1.00 66.78           O  
ANISOU 3394  O   SER A 223     9513   7501   8359   2770   1792    959
ATOM   3395  CB  SER A 223     -28.076  16.194-104.600  1.00  0.00           C  
ATOM   3396  OG  SER A 223     -29.095  15.210-104.454  1.00  0.00           O  
ATOM   3397  HB2 SER A 223     -27.092  15.719-104.581  1.00  0.00           H  
ATOM   3398  HB3 SER A 223     -28.114  16.866-103.741  1.00  0.00           H  
ATOM   3399  HG  SER A 223     -28.923  14.703-103.651  1.00  0.00           H  
ATOM   3400  H   SER A 223     -30.319  17.183-105.324  1.00  0.00           H  
ATOM   3401  HA  SER A 223     -27.617  17.875-105.847  1.00  0.00           H  
ATOM   3402  N   THR A 224     -28.791  15.514-107.746  1.00 63.79           N  
ANISOU 3402  N   THR A 224     9616   6850   7772   2726   1855    697
ATOM   3403  CA  THR A 224     -28.481  14.664-108.890  1.00 72.07           C  
ANISOU 3403  CA  THR A 224    10624   7814   8947   2918   2005    743
ATOM   3404  C   THR A 224     -27.849  15.486-110.011  1.00 73.32           C  
ANISOU 3404  C   THR A 224    10581   8115   9161   3015   2168    824
ATOM   3405  O   THR A 224     -27.002  14.996-110.755  1.00 77.82           O  
ANISOU 3405  O   THR A 224    10970   8701   9899   3172   2263    941
ATOM   3406  CB  THR A 224     -29.741  13.958-109.420  1.00 83.66           C  
ANISOU 3406  CB  THR A 224    12391   9074  10323   2947   2075    586
ATOM   3407  OG1 THR A 224     -30.710  14.797-110.027  1.00 79.03           O  
ANISOU 3407  OG1 THR A 224    11979   8352   9695   2840   1914    519
ATOM   3408  CG2 THR A 224     -30.472  13.115-108.362  1.00 96.89           C  
ANISOU 3408  CG2 THR A 224    14025  10646  12142   3164   2235    627
ATOM   3409  H   THR A 224     -29.753  15.604-107.451  1.00  0.00           H  
ATOM   3410  HA  THR A 224     -27.765  13.905-108.572  1.00  0.00           H  
ATOM   3411  HB  THR A 224     -29.421  13.264-110.201  1.00  0.00           H  
ATOM   3412  HG1 THR A 224     -31.254  15.212-109.335  1.00  0.00           H  
ATOM   3413 HG21 THR A 224     -31.306  12.568-108.803  1.00  0.00           H  
ATOM   3414 HG22 THR A 224     -29.800  12.379-107.919  1.00  0.00           H  
ATOM   3415 HG23 THR A 224     -30.871  13.726-107.552  1.00  0.00           H  
ATOM   3416  N   TRP A 225     -28.255  16.745-110.117  1.00 72.24           N  
ANISOU 3416  N   TRP A 225    10468   8083   8898   2914   2192    772
ATOM   3417  CA  TRP A 225     -27.738  17.614-111.164  1.00 74.54           C  
ANISOU 3417  CA  TRP A 225    10579   8508   9237   2982   2343    851
ATOM   3418  C   TRP A 225     -26.340  18.139-110.832  1.00 79.36           C  
ANISOU 3418  C   TRP A 225    10847   9308   9996   2971   2279   1025
ATOM   3419  O   TRP A 225     -25.429  18.053-111.654  1.00 97.61           O  
ANISOU 3419  O   TRP A 225    12929  11694  12466   3092   2380   1160
ATOM   3420  CB  TRP A 225     -28.713  18.782-111.408  1.00  0.00           C  
ATOM   3421  CG  TRP A 225     -29.302  19.860-110.554  1.00  0.00           C  
ATOM   3422  CD1 TRP A 225     -28.720  20.736-109.699  1.00  0.00           C  
ATOM   3423  CD2 TRP A 225     -30.635  20.392-110.812  1.00  0.00           C  
ATOM   3424  NE1 TRP A 225     -29.644  21.703-109.336  1.00  0.00           N  
ATOM   3425  CE2 TRP A 225     -30.809  21.583-110.059  1.00  0.00           C  
ATOM   3426  CE3 TRP A 225     -31.691  20.010-111.679  1.00  0.00           C  
ATOM   3427  CZ2 TRP A 225     -31.940  22.395-110.226  1.00  0.00           C  
ATOM   3428  CZ3 TRP A 225     -32.797  20.849-111.896  1.00  0.00           C  
ATOM   3429  CH2 TRP A 225     -32.887  22.076-111.219  1.00  0.00           C  
ATOM   3430  HB2 TRP A 225     -28.319  19.320-112.266  1.00  0.00           H  
ATOM   3431  HB3 TRP A 225     -29.591  18.268-111.792  1.00  0.00           H  
ATOM   3432  HD1 TRP A 225     -27.702  20.686-109.352  1.00  0.00           H  
ATOM   3433  HE1 TRP A 225     -29.443  22.453-108.685  1.00  0.00           H  
ATOM   3434  HE3 TRP A 225     -31.615  19.091-112.240  1.00  0.00           H  
ATOM   3435  HZ2 TRP A 225     -32.056  23.288-109.644  1.00  0.00           H  
ATOM   3436  HZ3 TRP A 225     -33.570  20.546-112.582  1.00  0.00           H  
ATOM   3437  HH2 TRP A 225     -33.744  22.718-111.368  1.00  0.00           H  
ATOM   3438  H   TRP A 225     -28.932  17.114-109.466  1.00  0.00           H  
ATOM   3439  HA  TRP A 225     -27.671  17.032-112.083  1.00  0.00           H  
ATOM   3440  N   PHE A 226     -26.169  18.664-109.623  1.00 69.54           N  
ANISOU 3440  N   PHE A 226     9568   8145   8708   2823   2106   1025
ATOM   3441  CA  PHE A 226     -24.910  19.295-109.232  1.00 85.30           C  
ANISOU 3441  CA  PHE A 226    11253  10333  10824   2786   2021   1176
ATOM   3442  C   PHE A 226     -23.817  18.070-109.228  1.00 92.66           C  
ANISOU 3442  C   PHE A 226    11966  11287  11952   2894   1973   1339
ATOM   3443  O   PHE A 226     -22.599  18.302-109.311  1.00108.68           O  
ANISOU 3443  O   PHE A 226    13698  13470  14126   2917   1966   1496
ATOM   3444  CB  PHE A 226     -25.007  19.950-107.842  1.00  0.00           C  
ATOM   3445  CG  PHE A 226     -25.168  19.251-106.501  1.00  0.00           C  
ATOM   3446  CD1 PHE A 226     -24.298  18.226-106.089  1.00  0.00           C  
ATOM   3447  CD2 PHE A 226     -26.049  19.795-105.536  1.00  0.00           C  
ATOM   3448  CE1 PHE A 226     -24.464  17.614-104.865  1.00  0.00           C  
ATOM   3449  CE2 PHE A 226     -26.156  19.205-104.280  1.00  0.00           C  
ATOM   3450  CZ  PHE A 226     -25.408  18.081-103.975  1.00  0.00           C  
ATOM   3451  HB2 PHE A 226     -24.125  20.581-107.726  1.00  0.00           H  
ATOM   3452  HB3 PHE A 226     -25.829  20.662-107.914  1.00  0.00           H  
ATOM   3453  HD1 PHE A 226     -23.482  17.905-106.708  1.00  0.00           H  
ATOM   3454  HD2 PHE A 226     -26.663  20.653-105.772  1.00  0.00           H  
ATOM   3455  HE1 PHE A 226     -23.841  16.779-104.610  1.00  0.00           H  
ATOM   3456  HE2 PHE A 226     -26.845  19.580-103.543  1.00  0.00           H  
ATOM   3457  HZ  PHE A 226     -25.528  17.582-103.030  1.00  0.00           H  
ATOM   3458  H   PHE A 226     -26.920  18.631-108.948  1.00  0.00           H  
ATOM   3459  HA  PHE A 226     -24.691  20.080-109.956  1.00  0.00           H  
ATOM   3460  N   ASN A 227     -24.238  16.759-109.142  1.00 39.20           N  
ATOM   3461  CA  ASN A 227     -23.898  15.518-108.298  1.00 38.03           C  
ATOM   3462  C   ASN A 227     -22.689  15.468-107.370  1.00 38.61           C  
ATOM   3463  O   ASN A 227     -21.771  16.207-107.550  1.00 38.19           O  
ATOM   3464  CB  ASN A 227     -24.335  14.126-108.889  1.00  0.00           C  
ATOM   3465  CG  ASN A 227     -25.114  13.174-107.971  1.00  0.00           C  
ATOM   3466  OD1 ASN A 227     -25.112  13.297-106.750  1.00  0.00           O  
ATOM   3467  ND2 ASN A 227     -25.761  12.170-108.552  1.00  0.00           N  
ATOM   3468  HB2 ASN A 227     -24.918  14.291-109.788  1.00  0.00           H  
ATOM   3469  HB3 ASN A 227     -23.442  13.601-109.232  1.00  0.00           H  
ATOM   3470 HD22 ASN A 227     -26.254  11.498-107.984  1.00  0.00           H  
ATOM   3471 HD21 ASN A 227     -25.759  12.064-109.555  1.00  0.00           H  
ATOM   3472  H   ASN A 227     -25.160  16.652-109.519  1.00  0.00           H  
ATOM   3473  HA  ASN A 227     -24.536  15.666-107.450  1.00  0.00           H  
ATOM   3474  N   SER A 228     -22.718  14.629-106.317  1.00 39.83           N  
ATOM   3475  CA  SER A 228     -21.673  14.417-105.333  1.00 39.77           C  
ATOM   3476  C   SER A 228     -21.193  12.944-105.390  1.00 40.23           C  
ATOM   3477  O   SER A 228     -21.978  12.063-105.059  1.00 39.92           O  
ATOM   3478  CB  SER A 228     -22.288  14.707-103.967  1.00  0.00           C  
ATOM   3479  OG  SER A 228     -21.809  15.955-103.451  1.00  0.00           O  
ATOM   3480  HB2 SER A 228     -23.378  14.660-103.967  1.00  0.00           H  
ATOM   3481  HB3 SER A 228     -21.959  13.931-103.275  1.00  0.00           H  
ATOM   3482  HG  SER A 228     -22.567  16.482-103.162  1.00  0.00           H  
ATOM   3483  H   SER A 228     -23.510  13.985-106.236  1.00  0.00           H  
ATOM   3484  HA  SER A 228     -20.833  15.096-105.491  1.00  0.00           H  
ATOM   3485  N   THR A 229     -19.939  12.622-105.776  1.00 40.52           N  
ATOM   3486  CA  THR A 229     -18.920  13.437-106.474  1.00 40.12           C  
ATOM   3487  C   THR A 229     -19.513  14.186-107.681  1.00 40.07           C  
ATOM   3488  O   THR A 229     -20.458  13.654-108.274  1.00 39.51           O  
ATOM   3489  CB  THR A 229     -17.683  12.573-106.870  1.00  0.00           C  
ATOM   3490  OG1 THR A 229     -16.628  13.376-107.367  1.00  0.00           O  
ATOM   3491  CG2 THR A 229     -17.968  11.488-107.923  1.00  0.00           C  
ATOM   3492  HB  THR A 229     -17.309  12.084-105.969  1.00  0.00           H  
ATOM   3493  HG1 THR A 229     -15.914  12.794-107.651  1.00  0.00           H  
ATOM   3494 HG21 THR A 229     -17.090  10.866-108.100  1.00  0.00           H  
ATOM   3495 HG22 THR A 229     -18.772  10.825-107.600  1.00  0.00           H  
ATOM   3496 HG23 THR A 229     -18.266  11.918-108.881  1.00  0.00           H  
ATOM   3497  H   THR A 229     -19.743  11.633-105.685  1.00  0.00           H  
ATOM   3498  HA  THR A 229     -18.595  14.191-105.757  1.00  0.00           H  
ATOM   3499  N   TRP A 230     -18.961  15.390-107.992  1.00 39.24           N  
ATOM   3500  CA  TRP A 230     -19.354  16.344-109.069  1.00 39.28           C  
ATOM   3501  C   TRP A 230     -20.032  15.717-110.245  1.00 39.02           C  
ATOM   3502  O   TRP A 230     -19.384  14.742-110.588  1.00 37.21           O  
ATOM   3503  CB  TRP A 230     -18.193  17.226-109.593  1.00  0.00           C  
ATOM   3504  CG  TRP A 230     -17.611  18.144-108.565  1.00  0.00           C  
ATOM   3505  CD1 TRP A 230     -18.051  19.394-108.305  1.00  0.00           C  
ATOM   3506  CD2 TRP A 230     -16.553  17.883-107.592  1.00  0.00           C  
ATOM   3507  NE1 TRP A 230     -17.288  19.951-107.306  1.00  0.00           N  
ATOM   3508  CE2 TRP A 230     -16.350  19.068-106.819  1.00  0.00           C  
ATOM   3509  CE3 TRP A 230     -15.731  16.772-107.288  1.00  0.00           C  
ATOM   3510  CZ2 TRP A 230     -15.366  19.156-105.821  1.00  0.00           C  
ATOM   3511  CZ3 TRP A 230     -14.758  16.839-106.269  1.00  0.00           C  
ATOM   3512  CH2 TRP A 230     -14.570  18.030-105.540  1.00  0.00           C  
ATOM   3513  HB2 TRP A 230     -17.390  16.587-109.962  1.00  0.00           H  
ATOM   3514  HB3 TRP A 230     -18.511  17.825-110.445  1.00  0.00           H  
ATOM   3515  HD1 TRP A 230     -18.862  19.887-108.820  1.00  0.00           H  
ATOM   3516  HE1 TRP A 230     -17.412  20.917-107.027  1.00  0.00           H  
ATOM   3517  HE3 TRP A 230     -15.848  15.857-107.850  1.00  0.00           H  
ATOM   3518  HZ2 TRP A 230     -15.222  20.076-105.274  1.00  0.00           H  
ATOM   3519  HZ3 TRP A 230     -14.145  15.974-106.056  1.00  0.00           H  
ATOM   3520  HH2 TRP A 230     -13.813  18.080-104.770  1.00  0.00           H  
ATOM   3521  H   TRP A 230     -18.117  15.600-107.485  1.00  0.00           H  
ATOM   3522  HA  TRP A 230     -20.075  17.037-108.682  1.00  0.00           H  
ATOM   3523  N   SER A 231     -21.127  16.240-110.882  1.00113.89           N  
ANISOU 3523  N   SER A 231    14193  13966  15114   3260   2086   1697
ATOM   3524  CA  SER A 231     -21.275  16.037-112.342  1.00116.68           C  
ANISOU 3524  CA  SER A 231    14413  14319  15601   3425   2284   1774
ATOM   3525  C   SER A 231     -22.330  16.676-113.246  1.00122.34           C  
ANISOU 3525  C   SER A 231    15322  14982  16179   3450   2495   1630
ATOM   3526  O   SER A 231     -23.319  16.040-113.617  1.00120.82           O  
ANISOU 3526  O   SER A 231    15395  14610  15900   3527   2600   1492
ATOM   3527  CB  SER A 231     -21.112  14.543-112.678  1.00  0.00           C  
ATOM   3528  OG  SER A 231     -21.817  13.692-111.781  1.00  0.00           O  
ATOM   3529  HB2 SER A 231     -21.487  14.320-113.679  1.00  0.00           H  
ATOM   3530  HB3 SER A 231     -20.068  14.242-112.764  1.00  0.00           H  
ATOM   3531  HG  SER A 231     -21.325  13.731-110.947  1.00  0.00           H  
ATOM   3532  HA  SER A 231     -20.322  16.534-112.526  1.00  0.00           H  
ATOM   3533  HXT SER A 231     -22.198  17.701-113.560  1.00  0.00           H  
ATOM   3534  H   SER A 231     -21.690  16.962-110.435  1.00  0.00           H  
ATOM   3535  N   THR A 232     -25.786  14.282-113.592  1.00 99.95           N  
ANISOU 3535  N   THR A 232    13452  11505  13020   3597   2672   1129
ATOM   3536  CA  THR A 232     -26.237  13.327-114.598  1.00110.14           C  
ANISOU 3536  CA  THR A 232    14877  12618  14355   3778   2840   1065
ATOM   3537  C   THR A 232     -26.765  14.054-115.829  1.00121.78           C  
ANISOU 3537  C   THR A 232    16415  14122  15734   3839   3063    997
ATOM   3538  O   THR A 232     -26.546  15.253-115.998  1.00131.00           O  
ANISOU 3538  O   THR A 232    17461  15462  16853   3760   3090   1044
ATOM   3539  CB  THR A 232     -27.344  12.422-114.026  1.00  0.00           C  
ATOM   3540  OG1 THR A 232     -28.157  13.269-113.240  1.00  0.00           O  
ATOM   3541  CG2 THR A 232     -26.781  11.362-113.067  1.00  0.00           C  
ATOM   3542  HB  THR A 232     -27.960  11.906-114.764  1.00  0.00           H  
ATOM   3543  HG1 THR A 232     -27.546  13.986-112.979  1.00  0.00           H  
ATOM   3544 HG21 THR A 232     -27.583  10.763-112.635  1.00  0.00           H  
ATOM   3545 HG22 THR A 232     -26.108  10.681-113.589  1.00  0.00           H  
ATOM   3546 HG23 THR A 232     -26.223  11.813-112.246  1.00  0.00           H  
ATOM   3547  H1  THR A 232     -25.440  13.783-112.785  1.00  0.00           H  
ATOM   3548  H2  THR A 232     -25.047  14.853-113.976  1.00  0.00           H  
ATOM   3549  HA  THR A 232     -25.392  12.704-114.893  1.00  0.00           H  
ATOM   3550  N   LYS A 233     -27.458  13.313-116.688  1.00131.83           N  
ANISOU 3550  N   LYS A 233    17881  15222  16984   3979   3219    887
ATOM   3551  CA  LYS A 233     -28.102  13.890-117.861  1.00131.86           C  
ANISOU 3551  CA  LYS A 233    17994  15233  16873   4042   3435    801
ATOM   3552  C   LYS A 233     -29.595  14.055-117.596  1.00125.75           C  
ANISOU 3552  C   LYS A 233    17592  14345  15842   3915   3391    586
ATOM   3553  O   LYS A 233     -30.145  13.423-116.696  1.00132.63           O  
ANISOU 3553  O   LYS A 233    18644  15087  16662   3825   3229    497
ATOM   3554  CB  LYS A 233     -27.867  13.000-119.084  1.00139.60           C  
ANISOU 3554  CB  LYS A 233    18939  16107  17997   4296   3657    819
ATOM   3555  CG  LYS A 233     -26.402  12.948-119.563  1.00136.98           C  
ANISOU 3555  CG  LYS A 233    18223  15886  17939   4427   3691   1048
ATOM   3556  CD  LYS A 233     -25.939  14.221-120.298  1.00129.78           C  
ANISOU 3556  CD  LYS A 233    17261  14876  17175   4689   3931   1070
ATOM   3557  CE  LYS A 233     -24.470  14.143-120.743  1.00122.70           C  
ANISOU 3557  CE  LYS A 233    15957  14105  16560   4805   3949   1318
ATOM   3558  NZ  LYS A 233     -24.107  15.272-121.614  1.00117.13           N1+
ANISOU 3558  NZ  LYS A 233    15176  13311  16018   5072   4191   1352
ATOM   3559  H   LYS A 233     -27.550  12.318-116.539  1.00  0.00           H  
ATOM   3560  HA  LYS A 233     -27.668  14.872-118.053  1.00  0.00           H  
ATOM   3561  HB3 LYS A 233     -28.488  13.331-119.919  1.00  0.00           H  
ATOM   3562  HB2 LYS A 233     -28.207  11.987-118.856  1.00  0.00           H  
ATOM   3563  HG3 LYS A 233     -26.287  12.094-120.232  1.00  0.00           H  
ATOM   3564  HG2 LYS A 233     -25.739  12.751-118.719  1.00  0.00           H  
ATOM   3565  HD3 LYS A 233     -26.065  15.096-119.659  1.00  0.00           H  
ATOM   3566  HD2 LYS A 233     -26.575  14.387-121.169  1.00  0.00           H  
ATOM   3567  HE3 LYS A 233     -24.287  13.220-121.295  1.00  0.00           H  
ATOM   3568  HE2 LYS A 233     -23.811  14.136-119.875  1.00  0.00           H  
ATOM   3569  HZ1 LYS A 233     -24.286  16.149-121.144  1.00  0.00           H  
ATOM   3570  HZ2 LYS A 233     -23.129  15.214-121.855  1.00  0.00           H  
ATOM   3571  HZ3 LYS A 233     -24.660  15.237-122.457  1.00  0.00           H  
ATOM   3572  N   GLY A 234     -30.247  14.911-118.379  1.00 95.85           N  
ANISOU 3572  N   GLY A 234    13911  10609  11901   3901   3525    512
ATOM   3573  CA  GLY A 234     -31.653  15.208-118.172  1.00 85.66           C  
ANISOU 3573  CA  GLY A 234    12951   9234  10361   3766   3468    325
ATOM   3574  C   GLY A 234     -31.875  16.524-117.445  1.00 99.34           C  
ANISOU 3574  C   GLY A 234    14663  11118  11964   3548   3323    338
ATOM   3575  O   GLY A 234     -32.946  17.120-117.544  1.00117.25           O  
ANISOU 3575  O   GLY A 234    17148  13370  14032   3444   3309    218
ATOM   3576  H   GLY A 234     -29.763  15.372-119.136  1.00  0.00           H  
ATOM   3577  HA3 GLY A 234     -32.115  14.398-117.607  1.00  0.00           H  
ATOM   3578  HA2 GLY A 234     -32.163  15.236-119.135  1.00  0.00           H  
ATOM   3579  N   SER A 235     -30.860  16.979-116.715  1.00 89.48           N  
ANISOU 3579  N   SER A 235    13151  10014  10835   3480   3209    484
ATOM   3580  CA  SER A 235     -30.996  18.136-115.832  1.00 78.56           C  
ANISOU 3580  CA  SER A 235    11739   8755   9354   3272   3046    494
ATOM   3581  C   SER A 235     -30.490  19.467-116.632  1.00 84.81           C  
ANISOU 3581  C   SER A 235    12418   9706  10102   3246   3152    548
ATOM   3582  O   SER A 235     -30.886  19.634-117.782  1.00 78.65           O  
ANISOU 3582  O   SER A 235    11609   9023   9250   3081   3029    554
ATOM   3583  CB  SER A 235     -29.936  18.073-114.715  1.00  0.00           C  
ATOM   3584  OG  SER A 235     -30.189  16.927-113.922  1.00  0.00           O  
ATOM   3585  HB2 SER A 235     -28.913  18.000-115.092  1.00  0.00           H  
ATOM   3586  HB3 SER A 235     -30.011  18.913-114.029  1.00  0.00           H  
ATOM   3587  HG  SER A 235     -29.970  16.129-114.418  1.00  0.00           H  
ATOM   3588  H   SER A 235     -29.960  16.522-116.760  1.00  0.00           H  
ATOM   3589  HA  SER A 235     -31.979  18.086-115.365  1.00  0.00           H  
ATOM   3590  N   ASN A 236     -29.583  20.349-116.041  1.00 48.99           N  
ATOM   3591  CA  ASN A 236     -28.064  20.640-116.236  1.00 53.05           C  
ATOM   3592  C   ASN A 236     -27.299  19.911-117.381  1.00 55.96           C  
ATOM   3593  O   ASN A 236     -27.043  18.719-117.324  1.00 57.20           O  
ATOM   3594  CB  ASN A 236     -27.133  20.366-114.976  1.00  0.00           C  
ATOM   3595  CG  ASN A 236     -25.747  21.038-114.961  1.00  0.00           C  
ATOM   3596  OD1 ASN A 236     -25.420  21.885-115.794  1.00  0.00           O  
ATOM   3597  ND2 ASN A 236     -24.914  20.676-113.990  1.00  0.00           N  
ATOM   3598  HB2 ASN A 236     -27.617  20.481-114.036  1.00  0.00           H  
ATOM   3599  HB3 ASN A 236     -26.929  19.294-114.927  1.00  0.00           H  
ATOM   3600 HD22 ASN A 236     -24.010  21.114-113.904  1.00  0.00           H  
ATOM   3601 HD21 ASN A 236     -25.157  19.939-113.336  1.00  0.00           H  
ATOM   3602  H   ASN A 236     -29.723  20.180-115.046  1.00  0.00           H  
ATOM   3603  HA  ASN A 236     -27.944  21.722-116.387  1.00  0.00           H  
ATOM   3604  N   ASN A 237     -26.735  20.671-118.315  1.00 58.97           N  
ATOM   3605  CA  ASN A 237     -26.006  20.242-119.490  1.00 61.75           C  
ATOM   3606  C   ASN A 237     -25.268  21.485-120.029  1.00 62.91           C  
ATOM   3607  O   ASN A 237     -25.169  21.698-121.235  1.00 63.12           O  
ATOM   3608  CB  ASN A 237     -26.904  19.479-120.540  1.00  0.00           C  
ATOM   3609  CG  ASN A 237     -26.103  18.705-121.582  1.00  0.00           C  
ATOM   3610  OD1 ASN A 237     -25.128  18.034-121.259  1.00  0.00           O  
ATOM   3611  ND2 ASN A 237     -26.526  18.762-122.840  1.00  0.00           N  
ATOM   3612  HB2 ASN A 237     -27.515  18.735-120.027  1.00  0.00           H  
ATOM   3613  HB3 ASN A 237     -27.595  20.141-121.044  1.00  0.00           H  
ATOM   3614 HD22 ASN A 237     -26.031  18.265-123.563  1.00  0.00           H  
ATOM   3615 HD21 ASN A 237     -27.333  19.331-123.091  1.00  0.00           H  
ATOM   3616  H   ASN A 237     -26.962  21.656-118.275  1.00  0.00           H  
ATOM   3617  HA  ASN A 237     -25.224  19.561-119.150  1.00  0.00           H  
ATOM   3618  N   THR A 238     -24.819  22.372-119.126  1.00 63.82           N  
ATOM   3619  CA  THR A 238     -23.935  23.517-119.371  1.00 64.00           C  
ATOM   3620  C   THR A 238     -24.682  24.704-120.011  1.00 62.95           C  
ATOM   3621  O   THR A 238     -25.074  25.649-119.323  1.00 63.27           O  
ATOM   3622  CB  THR A 238     -22.611  23.060-120.063  1.00  0.00           C  
ATOM   3623  OG1 THR A 238     -22.020  22.018-119.301  1.00  0.00           O  
ATOM   3624  CG2 THR A 238     -21.574  24.184-120.216  1.00  0.00           C  
ATOM   3625  HB  THR A 238     -22.816  22.665-121.058  1.00  0.00           H  
ATOM   3626  HG1 THR A 238     -21.709  22.387-118.467  1.00  0.00           H  
ATOM   3627 HG21 THR A 238     -20.647  23.805-120.647  1.00  0.00           H  
ATOM   3628 HG22 THR A 238     -21.935  24.973-120.877  1.00  0.00           H  
ATOM   3629 HG23 THR A 238     -21.333  24.642-119.256  1.00  0.00           H  
ATOM   3630  H   THR A 238     -24.950  22.137-118.152  1.00  0.00           H  
ATOM   3631  HA  THR A 238     -23.672  23.882-118.378  1.00  0.00           H  
ATOM   3632  N   GLU A 239     -24.920  24.621-121.312  1.00 60.74           N  
ATOM   3633  CA  GLU A 239     -25.672  25.572-122.122  1.00 57.38           C  
ATOM   3634  C   GLU A 239     -26.957  24.913-122.638  1.00 56.09           C  
ATOM   3635  O   GLU A 239     -27.997  25.559-122.711  1.00 56.07           O  
ATOM   3636  CB  GLU A 239     -24.743  25.999-123.278  1.00  0.00           C  
ATOM   3637  CG  GLU A 239     -25.342  27.054-124.233  1.00  0.00           C  
ATOM   3638  CD  GLU A 239     -24.360  27.488-125.319  1.00  0.00           C  
ATOM   3639  OE1 GLU A 239     -23.718  26.596-125.913  1.00  0.00           O1-
ATOM   3640  OE2 GLU A 239     -24.267  28.711-125.552  1.00  0.00           O  
ATOM   3641  HB2 GLU A 239     -23.816  26.396-122.860  1.00  0.00           H  
ATOM   3642  HB3 GLU A 239     -24.454  25.118-123.855  1.00  0.00           H  
ATOM   3643  HG2 GLU A 239     -26.234  26.669-124.729  1.00  0.00           H  
ATOM   3644  HG3 GLU A 239     -25.655  27.931-123.664  1.00  0.00           H  
ATOM   3645  H   GLU A 239     -24.571  23.809-121.800  1.00  0.00           H  
ATOM   3646  HA  GLU A 239     -25.966  26.457-121.545  1.00  0.00           H  
ATOM   3647  N   GLY A 240     -26.874  23.619-122.972  1.00 53.78           N  
ATOM   3648  CA  GLY A 240     -27.809  22.887-123.822  1.00 51.38           C  
ATOM   3649  C   GLY A 240     -28.618  21.885-122.982  1.00 48.13           C  
ATOM   3650  O   GLY A 240     -28.704  20.701-123.282  1.00 47.73           O  
ATOM   3651  HA3 GLY A 240     -27.245  22.415-124.617  1.00  0.00           H  
ATOM   3652  H   GLY A 240     -26.078  23.093-122.642  1.00  0.00           H  
ATOM   3653  HA2 GLY A 240     -28.497  23.578-124.318  1.00  0.00           H  
ATOM   3654  N   SER A 241     -29.074  22.379-121.844  1.00 44.81           N  
ATOM   3655  CA  SER A 241     -29.900  21.798-120.808  1.00 42.04           C  
ATOM   3656  C   SER A 241     -31.073  22.759-120.585  1.00 39.32           C  
ATOM   3657  O   SER A 241     -31.000  23.909-120.999  1.00 36.79           O  
ATOM   3658  CB  SER A 241     -28.994  21.909-119.584  1.00  0.00           C  
ATOM   3659  OG  SER A 241     -29.531  21.797-118.327  1.00  0.00           O  
ATOM   3660  HB2 SER A 241     -27.955  21.838-119.809  1.00  0.00           H  
ATOM   3661  HB3 SER A 241     -29.026  22.936-119.485  1.00  0.00           H  
ATOM   3662  HG  SER A 241     -29.974  20.932-118.209  1.00  0.00           H  
ATOM   3663  H   SER A 241     -28.963  23.386-121.736  1.00  0.00           H  
ATOM   3664  HA  SER A 241     -30.234  20.782-121.050  1.00  0.00           H  
ATOM   3665  N   ASP A 242     -32.016  22.389-119.703  1.00 60.12           N  
ANISOU 3665  N   ASP A 242     9378   6797   6668   3271   3602    513
ATOM   3666  CA  ASP A 242     -33.398  22.809-119.937  1.00 95.56           C  
ANISOU 3666  CA  ASP A 242    14139  11241  10927   3218   3646    375
ATOM   3667  C   ASP A 242     -34.231  23.348-118.791  1.00 87.35           C  
ANISOU 3667  C   ASP A 242    13254  10181   9753   2998   3397    290
ATOM   3668  O   ASP A 242     -33.739  23.492-117.668  1.00 64.30           O  
ANISOU 3668  O   ASP A 242    10212   7299   6920   2889   3210    344
ATOM   3669  CB  ASP A 242     -34.150  21.647-120.614  1.00  0.00           C  
ATOM   3670  CG  ASP A 242     -34.058  20.255-119.967  1.00  0.00           C  
ATOM   3671  OD1 ASP A 242     -33.956  20.176-118.725  1.00  0.00           O1-
ATOM   3672  OD2 ASP A 242     -34.191  19.275-120.729  1.00  0.00           O  
ATOM   3673  HB2 ASP A 242     -35.202  21.861-120.797  1.00  0.00           H  
ATOM   3674  HB3 ASP A 242     -33.715  21.545-121.609  1.00  0.00           H  
ATOM   3675  HA  ASP A 242     -33.242  23.604-120.666  1.00  0.00           H  
ATOM   3676  H   ASP A 242     -31.860  21.480-119.285  1.00  0.00           H  
ATOM   3677  N   THR A 243     -35.503  23.617-119.064  1.00 65.13           N  
ANISOU 3677  N   THR A 243    10710   7309   6729   2934   3394    156
ATOM   3678  CA  THR A 243     -36.325  24.411-118.154  1.00 66.87           C  
ANISOU 3678  CA  THR A 243    11044   7541   6824   2722   3177     98
ATOM   3679  C   THR A 243     -36.817  23.669-116.909  1.00 66.55           C  
ANISOU 3679  C   THR A 243    11139   7375   6771   2612   2944     16
ATOM   3680  O   THR A 243     -37.425  22.597-116.998  1.00 62.39           O  
ANISOU 3680  O   THR A 243    10818   6699   6188   2663   2948    -90
ATOM   3681  CB  THR A 243     -37.547  24.992-118.890  1.00 64.39           C  
ANISOU 3681  CB  THR A 243    10963   7219   6283   2684   3243     -6
ATOM   3682  OG1 THR A 243     -37.122  25.571-120.116  1.00 65.76           O  
ANISOU 3682  OG1 THR A 243    11011   7518   6459   2782   3471     75
ATOM   3683  CG2 THR A 243     -38.328  26.062-118.104  1.00 61.47           C  
ANISOU 3683  CG2 THR A 243    10665   6882   5811   2466   3020    -39
ATOM   3684  H   THR A 243     -35.922  23.271-119.916  1.00  0.00           H  
ATOM   3685  HA  THR A 243     -35.718  25.251-117.815  1.00  0.00           H  
ATOM   3686  HB  THR A 243     -38.237  24.182-119.138  1.00  0.00           H  
ATOM   3687  HG1 THR A 243     -37.887  25.973-120.544  1.00  0.00           H  
ATOM   3688 HG21 THR A 243     -39.121  26.504-118.707  1.00  0.00           H  
ATOM   3689 HG22 THR A 243     -38.808  25.644-117.219  1.00  0.00           H  
ATOM   3690 HG23 THR A 243     -37.669  26.866-117.772  1.00  0.00           H  
ATOM   3691  N   ILE A 244     -36.543  24.261-115.749  1.00 61.23           N  
ANISOU 3691  N   ILE A 244    10346   6765   6153   2461   2747     67
ATOM   3692  CA  ILE A 244     -37.173  23.864-114.498  1.00 64.95           C  
ANISOU 3692  CA  ILE A 244    10945   7145   6589   2318   2513     -7
ATOM   3693  C   ILE A 244     -38.440  24.684-114.320  1.00 59.70           C  
ANISOU 3693  C   ILE A 244    10457   6472   5753   2163   2400    -92
ATOM   3694  O   ILE A 244     -38.404  25.912-114.395  1.00 65.78           O  
ANISOU 3694  O   ILE A 244    11133   7359   6502   2092   2395    -45
ATOM   3695  CB  ILE A 244     -36.260  24.138-113.281  1.00 71.58           C  
ANISOU 3695  CB  ILE A 244    11565   8064   7570   2231   2358     84
ATOM   3696  CG1 ILE A 244     -36.980  23.786-111.957  1.00 83.47           C  
ANISOU 3696  CG1 ILE A 244    12904   9570   9241   2370   2431    169
ATOM   3697  CG2 ILE A 244     -35.523  25.413-113.172  1.00 69.40           C  
ANISOU 3697  CG2 ILE A 244    11414   7714   7241   2062   2120     11
ATOM   3698  CD1 ILE A 244     -37.772  22.458-111.983  1.00 85.39           C  
ANISOU 3698  CD1 ILE A 244    12929   9925   9591   2513   2634    286
ATOM   3699  H   ILE A 244     -35.874  25.018-115.713  1.00  0.00           H  
ATOM   3700  HA  ILE A 244     -37.425  22.803-114.535  1.00  0.00           H  
ATOM   3701  HB  ILE A 244     -35.478  23.382-113.354  1.00  0.00           H  
ATOM   3702 HG13 ILE A 244     -37.645  24.601-111.667  1.00  0.00           H  
ATOM   3703 HG12 ILE A 244     -36.238  23.711-111.161  1.00  0.00           H  
ATOM   3704 HG21 ILE A 244     -34.991  25.491-112.223  1.00  0.00           H  
ATOM   3705 HG22 ILE A 244     -34.784  25.487-113.968  1.00  0.00           H  
ATOM   3706 HG23 ILE A 244     -36.247  26.215-113.235  1.00  0.00           H  
ATOM   3707 HD11 ILE A 244     -38.510  22.444-111.188  1.00  0.00           H  
ATOM   3708 HD12 ILE A 244     -38.388  22.246-112.844  1.00  0.00           H  
ATOM   3709 HD13 ILE A 244     -37.094  21.611-111.928  1.00  0.00           H  
ATOM   3710  N   THR A 245     -39.562  24.012-114.090  1.00 61.70           N  
ANISOU 3710  N   THR A 245    10962   6590   5891   2109   2308   -212
ATOM   3711  CA  THR A 245     -40.808  24.712-113.797  1.00 62.78           C  
ANISOU 3711  CA  THR A 245    11262   6716   5876   1950   2171   -286
ATOM   3712  C   THR A 245     -41.269  24.406-112.380  1.00 56.68           C  
ANISOU 3712  C   THR A 245    10528   5877   5130   1792   1920   -313
ATOM   3713  O   THR A 245     -41.777  23.320-112.100  1.00 59.82           O  
ANISOU 3713  O   THR A 245    11085   6142   5504   1788   1859   -386
ATOM   3714  CB  THR A 245     -41.929  24.329-114.775  1.00 72.50           C  
ANISOU 3714  CB  THR A 245    12774   7853   6919   1996   2264   -408
ATOM   3715  OG1 THR A 245     -41.500  24.594-116.100  1.00 98.13           O  
ANISOU 3715  OG1 THR A 245    16169  10942  10174   2061   2265   -487
ATOM   3716  CG2 THR A 245     -43.262  25.061-114.561  1.00 60.35           C  
ANISOU 3716  CG2 THR A 245    11200   6395   5336   2144   2522   -382
ATOM   3717  H   THR A 245     -39.561  23.002-114.117  1.00  0.00           H  
ATOM   3718  HA  THR A 245     -40.629  25.785-113.879  1.00  0.00           H  
ATOM   3719  HB  THR A 245     -42.115  23.255-114.717  1.00  0.00           H  
ATOM   3720  HG1 THR A 245     -41.447  25.563-116.208  1.00  0.00           H
[truncated: 570,995 more chars]
