# Supplementary material for: Relative Binding Affinity Prediction of Charge-Changing Sequence Mutations with FEP in Protein–Protein Interfaces
Source: J Mol Biol. 2019 Mar 29;431(7):1481–93. doi: 10.1016/j.jmb.2019.02.003 (PMC6453258; doi:10.1016/j.jmb.2019.02.003)
Supplement: Supplementary file 7 — Supplementary prepared structure, VRCPG04-gp120(RSC3) homology model [file mmc7.pdb]

HEADER    VIRAL PROTEIN/IMMUNE SYSTEM             10-JUN-11   3SE9
REMARK   4 3SE9 COMPLIES WITH FORMAT V. 3.0, 1-DEC-2006
REMARK 888
REMARK 888 WRITTEN BY MAESTRO (A PRODUCT OF SCHRODINGER, LLC)
TITLE     CRYSTAL STRUCTURE OF BROADLY AND POTENTLY NEUTRALIZING
TITLE    2 ANTIBODY VRC- PG04 IN COMPLEX WITH HIV-1 GP120
EXPDTA    X-RAY DIFFRACTION
REMARK   2 RESOLUTION.    2.00 ANGSTROMS
REMARK   3  R VALUE : 0.190000
REMARK   3  FREE R VALUE : 0.233000
REMARK 200  TEMPERATURE           (KELVIN) : 100.00
REMARK 200  PH                             : 7.50
REMARK 350 BIOMOLECULE: 1
REMARK 350 APPLY THE FOLLOWING TO CHAINS: G, H, L
REMARK 350   BIOMT1  1   1.000000 0.000000 0.000000   0.000000
REMARK 350   BIOMT2  1   0.000000 1.000000 0.000000   0.000000
REMARK 350   BIOMT3  1   0.000000 0.000000 1.000000   0.000000
CRYST1   61.804   66.476  237.305  90.00  90.00  90.00 P 21 21 21    4
MODEL        1
ATOM      1  N   MET A   1     -16.951  54.667 -85.092  1.00 45.22           N  
ANISOU    1  N   MET A   1     8338   5105   3738   -833    222   1191
ATOM      2  CA  MET A   1     -18.216  53.965 -85.260  1.00 48.41           C  
ANISOU    2  CA  MET A   1     8706   5540   4148   -751    137   1069
ATOM      3  C   MET A   1     -19.305  54.649 -84.448  1.00 38.76           C  
ANISOU    3  C   MET A   1     7461   4231   3034   -618     60   1162
ATOM      4  O   MET A   1     -19.115  54.957 -83.278  1.00 40.70           O  
ANISOU    4  O   MET A   1     7672   4521   3272   -571     32   1323
ATOM      5  CB  MET A   1     -18.097  52.502 -84.796  1.00  0.00           C  
ATOM      6  CG  MET A   1     -17.091  51.663 -85.606  1.00  0.00           C  
ATOM      7  SD  MET A   1     -17.446  51.590 -87.385  1.00  0.00           S  
ATOM      8  CE  MET A   1     -16.010  50.668 -87.990  1.00  0.00           C  
ATOM      9  HB2 MET A   1     -17.811  52.464 -83.742  1.00  0.00           H  
ATOM     10  HB3 MET A   1     -19.070  52.009 -84.856  1.00  0.00           H  
ATOM     11  HG2 MET A   1     -16.083  52.054 -85.468  1.00  0.00           H  
ATOM     12  HG3 MET A   1     -17.072  50.643 -85.219  1.00  0.00           H  
ATOM     13  HE1 MET A   1     -16.084  50.534 -89.070  1.00  0.00           H  
ATOM     14  HE2 MET A   1     -15.085  51.202 -87.775  1.00  0.00           H  
ATOM     15  HE3 MET A   1     -15.960  49.683 -87.525  1.00  0.00           H  
ATOM     16  H1  MET A   1     -16.235  54.206 -85.634  1.00  0.00           H  
ATOM     17  H2  MET A   1     -17.050  55.621 -85.408  1.00  0.00           H  
ATOM     18  HA  MET A   1     -18.494  53.983 -86.314  1.00  0.00           H  
ATOM     19  N   PRO A   2     -20.456  54.874 -85.068  1.00 39.15           N  
ANISOU   19  N   PRO A   2     7523   4170   3183   -556     28   1065
ATOM     20  CA  PRO A   2     -21.585  55.422 -84.338  1.00 41.61           C  
ANISOU   20  CA  PRO A   2     7799   4416   3596   -429    -35   1131
ATOM     21  C   PRO A   2     -22.857  55.075 -85.068  1.00 35.32           C  
ANISOU   21  C   PRO A   2     6998   3578   2844   -381    -78    980
ATOM     22  O   PRO A   2     -22.827  54.737 -86.249  1.00 40.74           O  
ANISOU   22  O   PRO A   2     7726   4241   3514   -439    -51    846
ATOM     23  CD  PRO A   2     -19.891  56.266 -85.483  1.00  0.00           C  
ATOM     24  CB  PRO A   2     -21.450  56.948 -84.195  1.00  0.00           C  
ATOM     25  CG  PRO A   2     -21.039  57.207 -85.603  1.00  0.00           C  
ATOM     26  HD3 PRO A   2     -19.297  56.893 -84.765  1.00  0.00           H  
ATOM     27  HD2 PRO A   2     -18.935  56.394 -85.981  1.00  0.00           H  
ATOM     28  HB2 PRO A   2     -22.399  57.439 -83.968  1.00  0.00           H  
ATOM     29  HB3 PRO A   2     -20.771  57.265 -83.396  1.00  0.00           H  
ATOM     30  HG3 PRO A   2     -20.914  58.228 -85.737  1.00  0.00           H  
ATOM     31  HG2 PRO A   2     -21.712  56.929 -86.410  1.00  0.00           H  
ATOM     32  HA  PRO A   2     -21.615  54.975 -83.344  1.00  0.00           H  
ATOM     33  N   MET A   3     -23.972  55.147 -84.352  1.00 37.49           N  
ANISOU   33  N   MET A   3     7218   3855   3171   -276   -144   1012
ATOM     34  CA  MET A   3     -25.284  54.995 -84.964  1.00 39.31           C  
ANISOU   34  CA  MET A   3     7445   4029   3461   -223   -179    888
ATOM     35  C   MET A   3     -26.002  56.328 -84.942  1.00 33.39           C  
ANISOU   35  C   MET A   3     6715   3103   2868   -144   -150    930
ATOM     36  O   MET A   3     -25.877  57.094 -83.984  1.00 38.83           O  
ANISOU   36  O   MET A   3     7377   3757   3621    -86   -139   1075
ATOM     37  CB  MET A   3     -26.139  53.973 -84.190  1.00  0.00           C  
ATOM     38  CG  MET A   3     -26.473  54.289 -82.715  1.00  0.00           C  
ATOM     39  SD  MET A   3     -27.352  52.961 -81.843  1.00  0.00           S  
ATOM     40  CE  MET A   3     -26.023  51.742 -81.626  1.00  0.00           C  
ATOM     41  HB2 MET A   3     -27.074  53.800 -84.727  1.00  0.00           H  
ATOM     42  HB3 MET A   3     -25.622  53.016 -84.233  1.00  0.00           H  
ATOM     43  HG2 MET A   3     -25.566  54.523 -82.158  1.00  0.00           H  
ATOM     44  HG3 MET A   3     -27.108  55.172 -82.652  1.00  0.00           H  
ATOM     45  HE1 MET A   3     -26.397  50.875 -81.082  1.00  0.00           H  
ATOM     46  HE2 MET A   3     -25.644  51.396 -82.587  1.00  0.00           H  
ATOM     47  HE3 MET A   3     -25.195  52.170 -81.062  1.00  0.00           H  
ATOM     48  H   MET A   3     -23.924  55.311 -83.356  1.00  0.00           H  
ATOM     49  HA  MET A   3     -25.167  54.664 -85.996  1.00  0.00           H  
ATOM     50  N   GLY A   4     -26.768  56.605 -85.985  1.00 37.81           N  
ANISOU   50  N   GLY A   4     7316   3558   3493   -140   -135    804
ATOM     51  CA  GLY A   4     -27.563  57.817 -86.001  1.00 36.15           C  
ANISOU   51  CA  GLY A   4     7116   3192   3427    -71    -97    810
ATOM     52  C   GLY A   4     -28.760  57.670 -86.918  1.00 32.56           C  
ANISOU   52  C   GLY A   4     6673   2699   2999    -54   -115    664
ATOM     53  O   GLY A   4     -28.939  56.645 -87.574  1.00 37.89           O  
ANISOU   53  O   GLY A   4     7353   3455   3591    -91   -159    572
ATOM     54  HA3 GLY A   4     -26.968  58.686 -86.318  1.00  0.00           H  
ATOM     55  H   GLY A   4     -26.800  55.972 -86.771  1.00  0.00           H  
ATOM     56  HA2 GLY A   4     -27.926  58.001 -84.989  1.00  0.00           H  
ATOM     57  N   SER A   5     -29.586  58.705 -86.970  1.00 37.26           N  
ANISOU   57  N   SER A   5     7270   3173   3712      4    -73    645
ATOM     58  CA  SER A   5     -30.777  58.666 -87.799  1.00 35.12           C  
ANISOU   58  CA  SER A   5     7007   2875   3462     18    -84    513
ATOM     59  C   SER A   5     -30.459  58.976 -89.265  1.00 34.73           C  
ANISOU   59  C   SER A   5     7026   2760   3410    -83    -47    390
ATOM     60  O   SER A   5     -30.018  60.073 -89.595  1.00 39.21           O  
ANISOU   60  O   SER A   5     7629   3219   4048   -127     29    376
ATOM     61  CB  SER A   5     -31.837  59.644 -87.263  1.00  0.00           C  
ATOM     62  OG  SER A   5     -33.088  59.535 -87.934  1.00  0.00           O  
ATOM     63  HB2 SER A   5     -32.017  59.449 -86.204  1.00  0.00           H  
ATOM     64  HB3 SER A   5     -31.488  60.677 -87.327  1.00  0.00           H  
ATOM     65  HG  SER A   5     -32.987  59.851 -88.843  1.00  0.00           H  
ATOM     66  H   SER A   5     -29.389  59.535 -86.429  1.00  0.00           H  
ATOM     67  HA  SER A   5     -31.191  57.659 -87.748  1.00  0.00           H  
ATOM     68  N   LEU A   6     -30.699  57.999 -90.138  1.00 29.40           N  
ANISOU   68  N   LEU A   6     6360   2151   2657   -122   -102    302
ATOM     69  CA  LEU A   6     -30.477  58.171 -91.573  1.00 31.25           C  
ANISOU   69  CA  LEU A   6     6605   2377   2890   -215    -87    178
ATOM     70  C   LEU A   6     -31.677  58.836 -92.222  1.00 33.45           C  
ANISOU   70  C   LEU A   6     6898   2595   3216   -200    -74     85
ATOM     71  O   LEU A   6     -32.767  58.844 -91.653  1.00 27.89           O  
ANISOU   71  O   LEU A   6     6157   1905   2534   -113    -85     98
ATOM     72  CB  LEU A   6     -30.254  56.812 -92.236  1.00 29.64           C  
ANISOU   72  CB  LEU A   6     6327   2329   2607   -241   -148    114
ATOM     73  CG  LEU A   6     -29.101  55.950 -91.672  1.00 32.61           C  
ANISOU   73  CG  LEU A   6     6673   2802   2917   -262   -153    179
ATOM     74  CD1 LEU A   6     -29.110  54.551 -92.318  1.00 34.68           C  
ANISOU   74  CD1 LEU A   6     6863   3196   3116   -264   -200    102
ATOM     75  CD2 LEU A   6     -27.721  56.626 -91.787  1.00 32.74           C  
ANISOU   75  CD2 LEU A   6     6716   2779   2945   -356    -87    207
ATOM     76  H   LEU A   6     -31.043  57.107 -89.815  1.00  0.00           H  
ATOM     77  HA  LEU A   6     -29.597  58.794 -91.727  1.00  0.00           H  
ATOM     78  HB3 LEU A   6     -30.084  56.957 -93.306  1.00  0.00           H  
ATOM     79  HB2 LEU A   6     -31.180  56.240 -92.165  1.00  0.00           H  
ATOM     80  HG  LEU A   6     -29.294  55.793 -90.608  1.00  0.00           H  
ATOM     81 HD11 LEU A   6     -29.022  53.791 -91.545  1.00  0.00           H  
ATOM     82 HD12 LEU A   6     -30.029  54.337 -92.866  1.00  0.00           H  
ATOM     83 HD13 LEU A   6     -28.289  54.406 -93.017  1.00  0.00           H  
ATOM     84 HD21 LEU A   6     -27.409  57.030 -90.823  1.00  0.00           H  
ATOM     85 HD22 LEU A   6     -26.940  55.938 -92.111  1.00  0.00           H  
ATOM     86 HD23 LEU A   6     -27.733  57.447 -92.499  1.00  0.00           H  
ATOM     87  N   GLN A   7     -31.480  59.401 -93.411  1.00 31.32           N  
ANISOU   87  N   GLN A   7     6640   2307   2953   -293    -50    -14
ATOM     88  CA  GLN A   7     -32.612  59.771 -94.259  1.00 25.36           C  
ANISOU   88  CA  GLN A   7     5848   1587   2202   -294    -55   -107
ATOM     89  C   GLN A   7     -32.491  59.034 -95.593  1.00 29.24           C  
ANISOU   89  C   GLN A   7     6297   2182   2629   -361   -120   -187
ATOM     90  O   GLN A   7     -31.425  58.519 -95.915  1.00 30.37           O  
ANISOU   90  O   GLN A   7     6444   2352   2741   -420   -139   -196
ATOM     91  CB  GLN A   7     -32.693  61.297 -94.451  1.00  0.00           C  
ATOM     92  CG  GLN A   7     -33.971  61.851 -95.121  1.00  0.00           C  
ATOM     93  CD  GLN A   7     -34.016  63.376 -95.164  1.00  0.00           C  
ATOM     94  OE1 GLN A   7     -32.994  64.049 -95.074  1.00  0.00           O  
ATOM     95  NE2 GLN A   7     -35.204  63.940 -95.328  1.00  0.00           N  
ATOM     96  HB2 GLN A   7     -32.604  61.762 -93.469  1.00  0.00           H  
ATOM     97  HB3 GLN A   7     -31.820  61.634 -95.014  1.00  0.00           H  
ATOM     98  HG2 GLN A   7     -34.063  61.505 -96.150  1.00  0.00           H  
ATOM     99  HG3 GLN A   7     -34.847  61.503 -94.572  1.00  0.00           H  
ATOM    100 HE22 GLN A   7     -35.280  64.944 -95.370  1.00  0.00           H  
ATOM    101 HE21 GLN A   7     -36.040  63.381 -95.417  1.00  0.00           H  
ATOM    102  H   GLN A   7     -30.541  59.580 -93.736  1.00  0.00           H  
ATOM    103  HA  GLN A   7     -33.527  59.440 -93.769  1.00  0.00           H  
ATOM    104  N   PRO A   8     -33.580  58.952 -96.356  1.00 27.27           N  
ANISOU  104  N   PRO A   8     5993   2005   2363   -347   -152   -235
ATOM    105  CA  PRO A   8     -33.548  58.207 -97.608  1.00 35.25           C  
ANISOU  105  CA  PRO A   8     6936   3130   3327   -386   -221   -284
ATOM    106  C   PRO A   8     -33.625  59.142 -98.819  1.00 34.19           C  
ANISOU  106  C   PRO A   8     6785   3020   3187   -488   -210   -361
ATOM    107  O   PRO A   8     -34.046  60.297 -98.712  1.00 35.05           O  
ANISOU  107  O   PRO A   8     6929   3062   3326   -516   -146   -388
ATOM    108  CD  PRO A   8     -34.869  58.624 -95.714  1.00  0.00           C  
ATOM    109  CB  PRO A   8     -34.673  57.157 -97.648  1.00  0.00           C  
ATOM    110  CG  PRO A   8     -35.684  57.823 -96.719  1.00  0.00           C  
ATOM    111  HD3 PRO A   8     -34.713  57.980 -94.844  1.00  0.00           H  
ATOM    112  HD2 PRO A   8     -35.421  59.502 -95.385  1.00  0.00           H  
ATOM    113  HB2 PRO A   8     -35.029  56.928 -98.650  1.00  0.00           H  
ATOM    114  HB3 PRO A   8     -34.312  56.226 -97.209  1.00  0.00           H  
ATOM    115  HG3 PRO A   8     -36.364  57.106 -96.257  1.00  0.00           H  
ATOM    116  HG2 PRO A   8     -36.270  58.574 -97.241  1.00  0.00           H  
ATOM    117  HA  PRO A   8     -32.597  57.678 -97.655  1.00  0.00           H  
ATOM    118  N   LEU A   9     -33.191  58.642 -99.967  1.00 29.04           N  
ANISOU  118  N   LEU A   9     6074   2467   2492   -546   -272   -403
ATOM    119  CA  LEU A   9     -33.264  59.398-101.211  1.00 29.67           C  
ANISOU  119  CA  LEU A   9     6127   2603   2543   -655   -286   -480
ATOM    120  C   LEU A   9     -33.700  58.428-102.294  1.00 34.52           C  
ANISOU  120  C   LEU A   9     6660   3355   3102   -631   -387   -485
ATOM    121  O   LEU A   9     -33.370  57.248-102.229  1.00 31.92           O  
ANISOU  121  O   LEU A   9     6296   3068   2763   -566   -434   -449
ATOM    122  CB  LEU A   9     -31.897  60.021-101.550  1.00  0.00           C  
ATOM    123  CG  LEU A   9     -31.655  60.786-102.883  1.00  0.00           C  
ATOM    124  CD1 LEU A   9     -30.430  61.721-102.747  1.00  0.00           C  
ATOM    125  CD2 LEU A   9     -31.527  59.882-104.132  1.00  0.00           C  
ATOM    126  HB2 LEU A   9     -31.705  60.716-100.732  1.00  0.00           H  
ATOM    127  HB3 LEU A   9     -31.113  59.277-101.443  1.00  0.00           H  
ATOM    128  HG  LEU A   9     -32.507  61.439-103.052  1.00  0.00           H  
ATOM    129 HD11 LEU A   9     -29.629  61.494-103.450  1.00  0.00           H  
ATOM    130 HD12 LEU A   9     -30.716  62.758-102.922  1.00  0.00           H  
ATOM    131 HD13 LEU A   9     -29.978  61.680-101.755  1.00  0.00           H  
ATOM    132 HD21 LEU A   9     -32.370  60.040-104.806  1.00  0.00           H  
ATOM    133 HD22 LEU A   9     -30.630  60.075-104.718  1.00  0.00           H  
ATOM    134 HD23 LEU A   9     -31.512  58.824-103.878  1.00  0.00           H  
ATOM    135  H   LEU A   9     -32.797  57.713 -99.995  1.00  0.00           H  
ATOM    136  HA  LEU A   9     -34.007  60.188-101.111  1.00  0.00           H  
ATOM    137  N   ALA A  10     -34.464  58.912-103.267  1.00 31.11           N  
ANISOU  137  N   ALA A  10     6202   2991   2626   -680   -418   -527
ATOM    138  CA  ALA A  10     -34.955  58.048-104.333  1.00 32.38           C  
ANISOU  138  CA  ALA A  10     6295   3282   2724   -654   -521   -515
ATOM    139  C   ALA A  10     -35.305  58.858-105.570  1.00 36.43           C  
ANISOU  139  C   ALA A  10     6779   3896   3166   -767   -560   -578
ATOM    140  O   ALA A  10     -35.260  60.090-105.561  1.00 34.30           O  
ANISOU  140  O   ALA A  10     6545   3585   2903   -864   -495   -643
ATOM    141  CB  ALA A  10     -36.206  57.273-103.878  1.00  0.00           C  
ATOM    142  HB1 ALA A  10     -36.882  56.976-104.680  1.00  0.00           H  
ATOM    143  HB2 ALA A  10     -35.901  56.351-103.382  1.00  0.00           H  
ATOM    144  HB3 ALA A  10     -36.775  57.826-103.142  1.00  0.00           H  
ATOM    145  H   ALA A  10     -34.712  59.890-103.275  1.00  0.00           H  
ATOM    146  HA  ALA A  10     -34.175  57.333-104.592  1.00  0.00           H  
ATOM    147  N   THR A  11     -35.666  58.150-106.634  1.00 36.43           N  
ANISOU  147  N   THR A  11     6716   4033   3093   -752   -668   -554
ATOM    148  CA  THR A  11     -36.123  58.791-107.856  1.00 46.18           C  
ANISOU  148  CA  THR A  11     7911   5399   4238   -852   -725   -597
ATOM    149  C   THR A  11     -37.641  58.665-107.984  1.00 43.19           C  
ANISOU  149  C   THR A  11     7553   5035   3822   -788   -733   -557
ATOM    150  O   THR A  11     -38.187  58.716-109.086  1.00 38.33           O  
ANISOU  150  O   THR A  11     6893   4558   3111   -830   -811   -552
ATOM    151  CB  THR A  11     -35.420  58.164-109.073  1.00  0.00           C  
ATOM    152  OG1 THR A  11     -35.756  58.785-110.301  1.00  0.00           O  
ATOM    153  CG2 THR A  11     -35.641  56.647-109.251  1.00  0.00           C  
ATOM    154  HB  THR A  11     -34.348  58.326-108.946  1.00  0.00           H  
ATOM    155  HG1 THR A  11     -36.726  58.813-110.339  1.00  0.00           H  
ATOM    156 HG21 THR A  11     -35.086  56.275-110.113  1.00  0.00           H  
ATOM    157 HG22 THR A  11     -35.291  56.085-108.384  1.00  0.00           H  
ATOM    158 HG23 THR A  11     -36.689  56.394-109.409  1.00  0.00           H  
ATOM    159  H   THR A  11     -35.625  57.142-106.606  1.00  0.00           H  
ATOM    160  HA  THR A  11     -35.865  59.849-107.812  1.00  0.00           H  
ATOM    161  N   LEU A  12     -38.317  58.514-106.848  1.00 36.05           N  
ANISOU  161  N   LEU A  12     6712   3997   2989   -693   -653   -524
ATOM    162  CA  LEU A  12     -39.768  58.344-106.825  1.00 35.46           C  
ANISOU  162  CA  LEU A  12     6663   3922   2888   -636   -647   -486
ATOM    163  C   LEU A  12     -40.478  59.439-107.609  1.00 34.70           C  
ANISOU  163  C   LEU A  12     6575   3904   2706   -744   -637   -552
ATOM    164  O   LEU A  12     -40.041  60.590-107.655  1.00 38.59           O  
ANISOU  164  O   LEU A  12     7084   4379   3198   -849   -582   -641
ATOM    165  CB  LEU A  12     -40.284  58.311-105.374  1.00  0.00           C  
ATOM    166  CG  LEU A  12     -39.665  59.769-104.841  1.00  0.00           C  
ATOM    167  CD1 LEU A  12     -40.295  61.196-105.022  1.00  0.00           C  
ATOM    168  CD2 LEU A  12     -38.645  59.717-103.744  1.00  0.00           C  
ATOM    169  HB2 LEU A  12     -41.368  58.262-105.305  1.00  0.00           H  
ATOM    170  HB3 LEU A  12     -39.838  57.453-104.883  1.00  0.00           H  
ATOM    171  HG  LEU A  12     -38.901  60.134-105.504  1.00  0.00           H  
ATOM    172 HD11 LEU A  12     -39.812  61.815-105.779  1.00  0.00           H  
ATOM    173 HD12 LEU A  12     -41.346  61.201-105.283  1.00  0.00           H  
ATOM    174 HD13 LEU A  12     -40.068  61.883-104.210  1.00  0.00           H  
ATOM    175 HD21 LEU A  12     -38.748  60.574-103.083  1.00  0.00           H  
ATOM    176 HD22 LEU A  12     -38.742  58.800-103.201  1.00  0.00           H  
ATOM    177 HD23 LEU A  12     -37.614  59.766-104.098  1.00  0.00           H  
ATOM    178  H   LEU A  12     -37.827  58.514-105.965  1.00  0.00           H  
ATOM    179  HA  LEU A  12     -40.004  57.388-107.291  1.00  0.00           H  
ATOM    180  N   TYR A  13     -41.592  59.068-108.225  1.00 39.39           N  
ANISOU  180  N   TYR A  13     7161   4581   3225   -720   -685   -507
ATOM    181  CA  TYR A  13     -42.373  60.006-109.012  1.00 38.76           C  
ANISOU  181  CA  TYR A  13     7089   4596   3043   -820   -681   -565
ATOM    182  C   TYR A  13     -43.643  60.383-108.273  1.00 39.66           C  
ANISOU  182  C   TYR A  13     7278   4621   3172   -787   -583   -575
ATOM    183  O   TYR A  13     -44.408  59.517-107.836  1.00 38.20           O  
ANISOU  183  O   TYR A  13     7109   4395   3008   -689   -585   -495
ATOM    184  CB  TYR A  13     -42.703  59.392-110.385  1.00  0.00           C  
ATOM    185  CG  TYR A  13     -43.144  60.334-111.497  1.00  0.00           C  
ATOM    186  CD1 TYR A  13     -42.465  61.551-111.732  1.00  0.00           C  
ATOM    187  CD2 TYR A  13     -44.174  59.939-112.376  1.00  0.00           C  
ATOM    188  CE1 TYR A  13     -42.814  62.362-112.828  1.00  0.00           C  
ATOM    189  CE2 TYR A  13     -44.503  60.738-113.488  1.00  0.00           C  
ATOM    190  CZ  TYR A  13     -43.825  61.949-113.715  1.00  0.00           C  
ATOM    191  OH  TYR A  13     -44.140  62.708-114.802  1.00  0.00           O  
ATOM    192  HB2 TYR A  13     -41.800  58.916-110.769  1.00  0.00           H  
ATOM    193  HB3 TYR A  13     -43.426  58.583-110.268  1.00  0.00           H  
ATOM    194  HD1 TYR A  13     -41.645  61.865-111.104  1.00  0.00           H  
ATOM    195  HD2 TYR A  13     -44.693  59.003-112.227  1.00  0.00           H  
ATOM    196  HE1 TYR A  13     -42.277  63.284-112.997  1.00  0.00           H  
ATOM    197  HE2 TYR A  13     -45.277  60.419-114.171  1.00  0.00           H  
ATOM    198  HH  TYR A  13     -43.604  63.505-114.877  1.00  0.00           H  
ATOM    199  H   TYR A  13     -41.915  58.115-108.152  1.00  0.00           H  
ATOM    200  HA  TYR A  13     -41.780  60.908-109.168  1.00  0.00           H  
ATOM    201  N   LEU A  14     -43.853  61.687-108.149  1.00 44.04           N  
ANISOU  201  N   LEU A  14     7875   5143   3713   -876   -494   -678
ATOM    202  CA  LEU A  14     -44.983  62.251-107.421  1.00 35.53           C  
ANISOU  202  CA  LEU A  14     6868   3980   2650   -856   -385   -708
ATOM    203  C   LEU A  14     -46.321  61.938-108.076  1.00 40.12           C  
ANISOU  203  C   LEU A  14     7456   4667   3120   -858   -420   -672
ATOM    204  O   LEU A  14     -47.355  61.938-107.409  1.00 44.58           O  
ANISOU  204  O   LEU A  14     8072   5168   3700   -812   -348   -661
ATOM    205  CB  LEU A  14     -44.805  63.775-107.303  1.00  0.00           C  
ATOM    206  CG  LEU A  14     -44.826  64.635-108.599  1.00  0.00           C  
ATOM    207  CD1 LEU A  14     -44.961  66.133-108.259  1.00  0.00           C  
ATOM    208  CD2 LEU A  14     -43.621  64.386-109.532  1.00  0.00           C  
ATOM    209  HB2 LEU A  14     -45.608  64.126-106.652  1.00  0.00           H  
ATOM    210  HB3 LEU A  14     -43.890  63.983-106.747  1.00  0.00           H  
ATOM    211  HG  LEU A  14     -45.726  64.389-109.158  1.00  0.00           H  
ATOM    212 HD11 LEU A  14     -45.798  66.579-108.797  1.00  0.00           H  
ATOM    213 HD12 LEU A  14     -45.139  66.304-107.196  1.00  0.00           H  
ATOM    214 HD13 LEU A  14     -44.070  66.707-108.518  1.00  0.00           H  
ATOM    215 HD21 LEU A  14     -43.320  65.286-110.069  1.00  0.00           H  
ATOM    216 HD22 LEU A  14     -42.744  64.038-108.987  1.00  0.00           H  
ATOM    217 HD23 LEU A  14     -43.867  63.646-110.293  1.00  0.00           H  
ATOM    218  H   LEU A  14     -43.212  62.344-108.572  1.00  0.00           H  
ATOM    219  HA  LEU A  14     -44.987  61.828-106.416  1.00  0.00           H  
ATOM    220  N   LEU A  15     -46.307  61.699-109.383  1.00 44.79           N  
ANISOU  220  N   LEU A  15     7995   5430   3594   -914   -531   -649
ATOM    221  CA  LEU A  15     -47.535  61.411-110.119  1.00 41.69           C  
ANISOU  221  CA  LEU A  15     7606   5157   3078   -921   -573   -599
ATOM    222  C   LEU A  15     -47.885  59.921-110.085  1.00 44.07           C  
ANISOU  222  C   LEU A  15     7886   5460   3398   -801   -646   -452
ATOM    223  O   LEU A  15     -48.995  59.530-110.433  1.00 41.65           O  
ANISOU  223  O   LEU A  15     7597   5213   3015   -784   -663   -387
ATOM    224  CB  LEU A  15     -47.391  61.871-111.582  1.00  0.00           C  
ATOM    225  CG  LEU A  15     -47.098  63.377-111.775  1.00  0.00           C  
ATOM    226  CD1 LEU A  15     -46.914  63.719-113.267  1.00  0.00           C  
ATOM    227  CD2 LEU A  15     -48.160  64.280-111.115  1.00  0.00           C  
ATOM    228  HB2 LEU A  15     -46.614  61.284-112.062  1.00  0.00           H  
ATOM    229  HB3 LEU A  15     -48.310  61.629-112.119  1.00  0.00           H  
ATOM    230  HG  LEU A  15     -46.141  63.591-111.300  1.00  0.00           H  
ATOM    231 HD11 LEU A  15     -45.993  64.279-113.425  1.00  0.00           H  
ATOM    232 HD12 LEU A  15     -46.854  62.826-113.889  1.00  0.00           H  
ATOM    233 HD13 LEU A  15     -47.731  64.322-113.665  1.00  0.00           H  
ATOM    234 HD21 LEU A  15     -48.357  65.183-111.694  1.00  0.00           H  
ATOM    235 HD22 LEU A  15     -49.114  63.766-110.992  1.00  0.00           H  
ATOM    236 HD23 LEU A  15     -47.838  64.605-110.126  1.00  0.00           H  
ATOM    237  H   LEU A  15     -45.433  61.715-109.890  1.00  0.00           H  
ATOM    238  HA  LEU A  15     -48.351  61.968-109.660  1.00  0.00           H  
ATOM    239  N   GLY A  16     -46.932  59.097-109.661  1.00 36.91           N  
ANISOU  239  N   GLY A  16     6947   4483   2594   -722   -683   -401
ATOM    240  CA  GLY A  16     -47.087  57.647-109.707  1.00 42.30           C  
ANISOU  240  CA  GLY A  16     7608   5159   3303   -610   -754   -269
ATOM    241  C   GLY A  16     -48.032  57.170-108.606  1.00 40.94           C  
ANISOU  241  C   GLY A  16     7504   4850   3202   -532   -672   -237
ATOM    242  O   GLY A  16     -48.068  57.725-107.512  1.00 44.11           O  
ANISOU  242  O   GLY A  16     7949   5131   3680   -529   -570   -302
ATOM    243  HA3 GLY A  16     -46.098  57.173-109.623  1.00  0.00           H  
ATOM    244  H   GLY A  16     -46.069  59.469-109.293  1.00  0.00           H  
ATOM    245  HA2 GLY A  16     -47.517  57.378-110.671  1.00  0.00           H  
ATOM    246  N   MET A  17     -48.817  56.148-108.916  1.00 39.97           N  
ANISOU  246  N   MET A  17     7386   4750   3050   -471   -717   -128
ATOM    247  CA  MET A  17     -49.765  55.586-107.963  1.00 35.22           C  
ANISOU  247  CA  MET A  17     6845   4031   2505   -409   -648    -94
ATOM    248  C   MET A  17     -49.123  54.383-107.257  1.00 35.68           C  
ANISOU  248  C   MET A  17     6897   3976   2685   -303   -666    -42
ATOM    249  O   MET A  17     -49.544  53.965-106.169  1.00 29.25           O  
ANISOU  249  O   MET A  17     6125   3044   1945   -254   -602    -41
ATOM    250  CB  MET A  17     -51.058  55.179-108.694  1.00  0.00           C  
ATOM    251  CG  MET A  17     -52.181  54.631-107.786  1.00  0.00           C  
ATOM    252  SD  MET A  17     -52.340  52.821-107.731  1.00  0.00           S  
ATOM    253  CE  MET A  17     -53.563  52.652-106.403  1.00  0.00           C  
ATOM    254  HB2 MET A  17     -51.444  56.043-109.234  1.00  0.00           H  
ATOM    255  HB3 MET A  17     -50.827  54.436-109.458  1.00  0.00           H  
ATOM    256  HG2 MET A  17     -52.060  55.005-106.768  1.00  0.00           H  
ATOM    257  HG3 MET A  17     -53.137  55.024-108.132  1.00  0.00           H  
ATOM    258  HE1 MET A  17     -53.820  51.605-106.252  1.00  0.00           H  
ATOM    259  HE2 MET A  17     -53.166  53.046-105.467  1.00  0.00           H  
ATOM    260  HE3 MET A  17     -54.474  53.195-106.651  1.00  0.00           H  
ATOM    261  H   MET A  17     -48.769  55.736-109.837  1.00  0.00           H  
ATOM    262  HA  MET A  17     -50.006  56.343-107.218  1.00  0.00           H  
ATOM    263  N   LEU A  18     -48.096  53.833-107.893  1.00 29.10           N  
ANISOU  263  N   LEU A  18     6007   3189   1861   -271   -754     -4
ATOM    264  CA  LEU A  18     -47.358  52.699-107.350  1.00 35.10           C  
ANISOU  264  CA  LEU A  18     6760   3855   2721   -174   -773     34
ATOM    265  C   LEU A  18     -46.915  53.013-105.912  1.00 32.02           C  
ANISOU  265  C   LEU A  18     6396   3340   2432   -165   -684    -44
ATOM    266  O   LEU A  18     -46.441  54.110-105.622  1.00 37.90           O  
ANISOU  266  O   LEU A  18     7133   4085   3182   -224   -641   -121
ATOM    267  CB  LEU A  18     -46.167  52.370-108.270  1.00  0.00           C  
ATOM    268  CG  LEU A  18     -46.460  52.329-109.793  1.00  0.00           C  
ATOM    269  CD1 LEU A  18     -46.352  53.726-110.449  1.00  0.00           C  
ATOM    270  CD2 LEU A  18     -45.575  51.284-110.506  1.00  0.00           C  
ATOM    271  HB2 LEU A  18     -45.334  53.048-108.079  1.00  0.00           H  
ATOM    272  HB3 LEU A  18     -45.809  51.391-107.947  1.00  0.00           H  
ATOM    273  HG  LEU A  18     -47.488  52.005-109.935  1.00  0.00           H  
ATOM    274 HD11 LEU A  18     -45.589  53.772-111.226  1.00  0.00           H  
ATOM    275 HD12 LEU A  18     -47.295  54.009-110.918  1.00  0.00           H  
ATOM    276 HD13 LEU A  18     -46.098  54.504-109.728  1.00  0.00           H  
ATOM    277 HD21 LEU A  18     -45.181  51.637-111.459  1.00  0.00           H  
ATOM    278 HD22 LEU A  18     -44.716  50.989-109.902  1.00  0.00           H  
ATOM    279 HD23 LEU A  18     -46.143  50.379-110.717  1.00  0.00           H  
ATOM    280  H   LEU A  18     -47.800  54.200-108.787  1.00  0.00           H  
ATOM    281  HA  LEU A  18     -48.022  51.836-107.324  1.00  0.00           H  
ATOM    282  N   VAL A  19     -47.093  52.053-105.011  1.00 31.28           N  
ANISOU  282  N   VAL A  19     6331   3141   2412    -92   -656    -17
ATOM    283  CA  VAL A  19     -47.020  52.336-103.573  1.00 31.65           C  
ANISOU  283  CA  VAL A  19     6400   3090   2538    -83   -573    -66
ATOM    284  C   VAL A  19     -45.621  52.687-103.029  1.00 35.10           C  
ANISOU  284  C   VAL A  19     6798   3504   3035    -82   -563   -109
ATOM    285  O   VAL A  19     -45.505  53.503-102.111  1.00 28.96           O  
ANISOU  285  O   VAL A  19     6025   2686   2294    -99   -497   -145
ATOM    286  CB  VAL A  19     -47.631  51.180-102.745  1.00 40.08           C  
ANISOU  286  CB  VAL A  19     7505   4072   3653    -23   -551    -30
ATOM    287  CG1 VAL A  19     -49.132  51.020-103.067  1.00 40.59           C  
ANISOU  287  CG1 VAL A  19     7616   4147   3659    -42   -532      7
ATOM    288  CG2 VAL A  19     -46.904  49.831-102.861  1.00 28.22           C  
ANISOU  288  CG2 VAL A  19     5996   2549   2179     43   -608      9
ATOM    289  H   VAL A  19     -47.284  51.109-105.311  1.00  0.00           H  
ATOM    290  HA  VAL A  19     -47.648  53.208-103.397  1.00  0.00           H  
ATOM    291  HB  VAL A  19     -47.557  51.475-101.698  1.00  0.00           H  
ATOM    292 HG11 VAL A  19     -49.570  50.157-102.566  1.00  0.00           H  
ATOM    293 HG12 VAL A  19     -49.695  51.902-102.762  1.00  0.00           H  
ATOM    294 HG13 VAL A  19     -49.308  50.882-104.133  1.00  0.00           H  
ATOM    295 HG21 VAL A  19     -47.391  49.091-102.224  1.00  0.00           H  
ATOM    296 HG22 VAL A  19     -46.920  49.454-103.883  1.00  0.00           H  
ATOM    297 HG23 VAL A  19     -45.867  49.886-102.533  1.00  0.00           H  
ATOM    298  N   ALA A  20     -44.565  52.089-103.573  1.00 27.10           N  
ANISOU  298  N   ALA A  20     5750   2520   2025    -58   -625    -98
ATOM    299  CA  ALA A  20     -43.214  52.446-103.123  1.00 31.36           C  
ANISOU  299  CA  ALA A  20     6256   3049   2609    -70   -611   -138
ATOM    300  C   ALA A  20     -42.926  53.890-103.520  1.00 30.92           C  
ANISOU  300  C   ALA A  20     6189   3040   2517   -160   -592   -193
ATOM    301  O   ALA A  20     -42.285  54.632-102.775  1.00 30.45           O  
ANISOU  301  O   ALA A  20     6131   2939   2501   -184   -537   -228
ATOM    302  CB  ALA A  20     -42.140  51.512-103.709  1.00  0.00           C  
ATOM    303  HB1 ALA A  20     -42.071  51.592-104.795  1.00  0.00           H  
ATOM    304  HB2 ALA A  20     -41.161  51.745-103.290  1.00  0.00           H  
ATOM    305  HB3 ALA A  20     -42.353  50.471-103.463  1.00  0.00           H  
ATOM    306  H   ALA A  20     -44.694  51.393-104.293  1.00  0.00           H  
ATOM    307  HA  ALA A  20     -43.181  52.372-102.035  1.00  0.00           H  
ATOM    308  N   SER A  21     -43.405  54.274-104.703  1.00 32.48           N  
ANISOU  308  N   SER A  21     6379   3330   2630   -212   -637   -196
ATOM    309  CA  SER A  21     -43.292  55.648-105.184  1.00 30.47           C  
ANISOU  309  CA  SER A  21     6121   3130   2325   -315   -616   -264
ATOM    310  C   SER A  21     -43.999  56.648-104.280  1.00 35.08           C  
ANISOU  310  C   SER A  21     6756   3639   2936   -338   -512   -307
ATOM    311  O   SER A  21     -43.480  57.739-104.024  1.00 33.48           O  
ANISOU  311  O   SER A  21     6563   3410   2748   -396   -456   -371
ATOM    312  CB  SER A  21     -43.866  55.765-106.609  1.00  0.00           C  
ATOM    313  OG  SER A  21     -43.335  56.876-107.320  1.00  0.00           O  
ATOM    314  HB2 SER A  21     -43.627  54.872-107.187  1.00  0.00           H  
ATOM    315  HB3 SER A  21     -44.953  55.849-106.608  1.00  0.00           H  
ATOM    316  HG  SER A  21     -43.907  57.650-107.182  1.00  0.00           H  
ATOM    317  H   SER A  21     -43.867  53.606-105.302  1.00  0.00           H  
ATOM    318  HA  SER A  21     -42.235  55.910-105.221  1.00  0.00           H  
ATOM    319  N   VAL A  22     -45.190  56.280-103.817  1.00 35.87           N  
ANISOU  319  N   VAL A  22     6890   3702   3038   -293   -481   -272
ATOM    320  CA  VAL A  22     -45.976  57.153-102.957  1.00 34.33           C  
ANISOU  320  CA  VAL A  22     6740   3445   2858   -303   -383   -308
ATOM    321  C   VAL A  22     -45.267  57.309-101.621  1.00 30.73           C  
ANISOU  321  C   VAL A  22     6286   2893   2496   -255   -328   -308
ATOM    322  O   VAL A  22     -45.143  58.414-101.096  1.00 33.07           O  
ANISOU  322  O   VAL A  22     6607   3143   2814   -280   -253   -359
ATOM    323  CB  VAL A  22     -47.385  56.590-102.706  1.00 34.08           C  
ANISOU  323  CB  VAL A  22     6743   3402   2805   -266   -365   -267
ATOM    324  CG1 VAL A  22     -48.198  57.270-101.581  1.00 36.27           C  
ANISOU  324  CG1 VAL A  22     7061   3608   3113   -255   -258   -302
ATOM    325  CG2 VAL A  22     -48.215  56.620-104.006  1.00 40.27           C  
ANISOU  325  CG2 VAL A  22     7535   4290   3475   -324   -406   -262
ATOM    326  H   VAL A  22     -45.569  55.377-104.060  1.00  0.00           H  
ATOM    327  HA  VAL A  22     -46.062  58.131-103.430  1.00  0.00           H  
ATOM    328  HB  VAL A  22     -47.286  55.541-102.424  1.00  0.00           H  
ATOM    329 HG11 VAL A  22     -49.220  56.892-101.551  1.00  0.00           H  
ATOM    330 HG12 VAL A  22     -47.775  57.087-100.592  1.00  0.00           H  
ATOM    331 HG13 VAL A  22     -48.252  58.349-101.729  1.00  0.00           H  
ATOM    332 HG21 VAL A  22     -49.176  56.122-103.877  1.00  0.00           H  
ATOM    333 HG22 VAL A  22     -48.412  57.643-104.329  1.00  0.00           H  
ATOM    334 HG23 VAL A  22     -47.711  56.122-104.831  1.00  0.00           H  
ATOM    335  N   LEU A  23     -44.790  56.199-101.077  1.00 33.42           N  
ANISOU  335  N   LEU A  23     6604   3207   2888   -185   -365   -252
ATOM    336  CA  LEU A  23     -44.087  56.237 -99.801  1.00 30.77           C  
ANISOU  336  CA  LEU A  23     6265   2806   2622   -141   -327   -239
ATOM    337  C   LEU A  23     -42.819  57.082 -99.901  1.00 27.40           C  
ANISOU  337  C   LEU A  23     5833   2369   2209   -188   -313   -279
ATOM    338  O   LEU A  23     -42.564  57.929 -99.038  1.00 29.20           O  
ANISOU  338  O   LEU A  23     6088   2535   2471   -186   -246   -296
ATOM    339  CB  LEU A  23     -43.742  54.818 -99.314  1.00  0.00           C  
ATOM    340  CG  LEU A  23     -44.711  54.293 -98.240  1.00  0.00           C  
ATOM    341  CD1 LEU A  23     -44.567  55.038 -96.894  1.00  0.00           C  
ATOM    342  CD2 LEU A  23     -46.173  54.192 -98.722  1.00  0.00           C  
ATOM    343  HB2 LEU A  23     -43.703  54.130-100.159  1.00  0.00           H  
ATOM    344  HB3 LEU A  23     -42.736  54.785 -98.889  1.00  0.00           H  
ATOM    345  HG  LEU A  23     -44.364  53.282 -98.072  1.00  0.00           H  
ATOM    346 HD11 LEU A  23     -44.345  54.343 -96.083  1.00  0.00           H  
ATOM    347 HD12 LEU A  23     -43.757  55.768 -96.914  1.00  0.00           H  
ATOM    348 HD13 LEU A  23     -45.471  55.576 -96.613  1.00  0.00           H  
ATOM    349 HD21 LEU A  23     -46.813  54.955 -98.282  1.00  0.00           H  
ATOM    350 HD22 LEU A  23     -46.261  54.296 -99.802  1.00  0.00           H  
ATOM    351 HD23 LEU A  23     -46.600  53.223 -98.467  1.00  0.00           H  
ATOM    352  H   LEU A  23     -44.912  55.314-101.548  1.00  0.00           H  
ATOM    353  HA  LEU A  23     -44.745  56.698 -99.064  1.00  0.00           H  
ATOM    354  N   ALA A  24     -42.032  56.866-100.951  1.00 26.78           N  
ANISOU  354  N   ALA A  24     5724   2349   2103   -233   -373   -294
ATOM    355  CA  ALA A  24     -40.722  57.528-101.053  1.00 33.34           C  
ANISOU  355  CA  ALA A  24     6550   3170   2946   -289   -361   -333
ATOM    356  C   ALA A  24     -40.836  59.001-101.447  1.00 34.36           C  
ANISOU  356  C   ALA A  24     6712   3291   3053   -380   -304   -410
ATOM    357  O   ALA A  24     -39.923  59.789-101.181  1.00 33.16           O  
ANISOU  357  O   ALA A  24     6580   3089   2930   -427   -259   -446
ATOM    358  CB  ALA A  24     -39.808  56.778-102.024  1.00 28.33           C  
ANISOU  358  CB  ALA A  24     5868   2612   2285   -310   -443   -333
ATOM    359  H   ALA A  24     -42.331  56.244-101.688  1.00  0.00           H  
ATOM    360  HA  ALA A  24     -40.258  57.487-100.068  1.00  0.00           H  
ATOM    361  HB1 ALA A  24     -39.718  55.741-101.702  1.00  0.00           H  
ATOM    362  HB2 ALA A  24     -40.245  56.739-103.015  1.00  0.00           H  
ATOM    363  HB3 ALA A  24     -38.793  57.149-102.060  1.00  0.00           H  
ATOM    364  N   THR A  25     -41.952  59.367-102.084  1.00 35.61           N  
ANISOU  364  N   THR A  25     6881   3493   3157   -412   -300   -439
ATOM    365  CA  THR A  25     -42.211  60.756-102.453  1.00 34.14           C  
ANISOU  365  CA  THR A  25     6729   3301   2942   -503   -234   -527
ATOM    366  C   THR A  25     -42.383  61.592-101.195  1.00 36.03           C  
ANISOU  366  C   THR A  25     7018   3417   3253   -466   -121   -543
ATOM    367  O   THR A  25     -41.944  62.737-101.130  1.00 31.15           O  
ANISOU  367  O   THR A  25     6433   2743   2661   -527    -49   -611
ATOM    368  CB  THR A  25     -43.491  60.905-103.314  1.00 31.43           C  
ANISOU  368  CB  THR A  25     6391   3040   2509   -542   -248   -553
ATOM    369  OG1 THR A  25     -43.403  60.256-104.560  1.00 35.95           O  
ANISOU  369  OG1 THR A  25     6914   3741   3003   -584   -357   -539
ATOM    370  CG2 THR A  25     -43.916  62.350-103.643  1.00 33.77           C  
ANISOU  370  CG2 THR A  25     6730   3318   2781   -633   -159   -658
ATOM    371  H   THR A  25     -42.647  58.674-102.325  1.00  0.00           H  
ATOM    372  HA  THR A  25     -41.360  61.137-103.018  1.00  0.00           H  
ATOM    373  HB  THR A  25     -44.320  60.434-102.782  1.00  0.00           H  
ATOM    374  HG1 THR A  25     -43.389  59.293-104.402  1.00  0.00           H  
ATOM    375 HG21 THR A  25     -44.818  62.363-104.253  1.00  0.00           H  
ATOM    376 HG22 THR A  25     -44.151  62.930-102.751  1.00  0.00           H  
ATOM    377 HG23 THR A  25     -43.133  62.878-104.189  1.00  0.00           H  
ATOM    378  N   THR A  26     -43.048  61.016-100.204  1.00 30.38           N  
ANISOU  378  N   THR A  26     6310   2661   2573   -367   -105   -482
ATOM    379  CA  THR A  26     -43.191  61.664 -98.918  1.00 36.04           C  
ANISOU  379  CA  THR A  26     7061   3271   3361   -310     -9   -482
ATOM    380  C   THR A  26     -41.930  61.527 -98.059  1.00 37.12           C  
ANISOU  380  C   THR A  26     7197   3345   3562   -271    -10   -437
ATOM    381  O   THR A  26     -41.415  62.515 -97.552  1.00 35.57           O  
ANISOU  381  O   THR A  26     7033   3060   3422   -281     68   -465
ATOM    382  CB  THR A  26     -44.384  61.075 -98.142  1.00  0.00           C  
ATOM    383  OG1 THR A  26     -45.529  61.008 -98.983  1.00  0.00           O  
ATOM    384  CG2 THR A  26     -44.778  61.855 -96.878  1.00  0.00           C  
ATOM    385  HB  THR A  26     -44.159  60.048 -97.846  1.00  0.00           H  
ATOM    386  HG1 THR A  26     -45.425  60.281 -99.611  1.00  0.00           H  
ATOM    387 HG21 THR A  26     -45.658  61.416 -96.406  1.00  0.00           H  
ATOM    388 HG22 THR A  26     -43.981  61.851 -96.134  1.00  0.00           H  
ATOM    389 HG23 THR A  26     -45.010  62.894 -97.112  1.00  0.00           H  
ATOM    390  H   THR A  26     -43.467  60.107-100.338  1.00  0.00           H  
ATOM    391  HA  THR A  26     -43.380  62.724 -99.087  1.00  0.00           H  
ATOM    392  N   VAL A  27     -41.428  60.305 -97.901  1.00 37.64           N  
ANISOU  392  N   VAL A  27     7229   3453   3620   -229    -92   -369
ATOM    393  CA  VAL A  27     -40.368  60.047 -96.922  1.00 40.29           C  
ANISOU  393  CA  VAL A  27     7570   3738   4000   -185    -92   -319
ATOM    394  C   VAL A  27     -38.966  60.477 -97.353  1.00 40.22           C  
ANISOU  394  C   VAL A  27     7573   3709   3999   -259    -91   -344
ATOM    395  O   VAL A  27     -38.131  60.780 -96.502  1.00 46.13           O  
ANISOU  395  O   VAL A  27     8351   4383   4793   -241    -54   -315
ATOM    396  CB  VAL A  27     -40.349  58.556 -96.539  1.00  0.00           C  
ATOM    397  CG1 VAL A  27     -39.237  58.112 -95.567  1.00  0.00           C  
ATOM    398  CG2 VAL A  27     -41.694  58.129 -95.911  1.00  0.00           C  
ATOM    399  HB  VAL A  27     -40.221  57.977 -97.455  1.00  0.00           H  
ATOM    400 HG11 VAL A  27     -39.339  57.061 -95.297  1.00  0.00           H  
ATOM    401 HG12 VAL A  27     -38.250  58.226 -96.001  1.00  0.00           H  
ATOM    402 HG13 VAL A  27     -39.259  58.693 -94.644  1.00  0.00           H  
ATOM    403 HG21 VAL A  27     -41.715  57.058 -95.711  1.00  0.00           H  
ATOM    404 HG22 VAL A  27     -41.867  58.642 -94.964  1.00  0.00           H  
ATOM    405 HG23 VAL A  27     -42.549  58.344 -96.550  1.00  0.00           H  
ATOM    406  H   VAL A  27     -41.778  59.540 -98.460  1.00  0.00           H  
ATOM    407  HA  VAL A  27     -40.616  60.608 -96.021  1.00  0.00           H  
ATOM    408  N   THR A  28     -38.701  60.499 -98.656  1.00 36.69           N  
ANISOU  408  N   THR A  28     7102   3330   3507   -346   -132   -393
ATOM    409  CA  THR A  28     -37.331  60.651 -99.148  1.00 36.14           C  
ANISOU  409  CA  THR A  28     7032   3263   3436   -425   -146   -418
ATOM    410  C   THR A  28     -37.073  61.939 -99.928  1.00 38.59           C  
ANISOU  410  C   THR A  28     7365   3556   3742   -545    -95   -509
ATOM    411  O   THR A  28     -37.998  62.602-100.389  1.00 42.54           O  
ANISOU  411  O   THR A  28     7872   4070   4219   -577    -67   -564
ATOM    412  CB  THR A  28     -36.958  59.450-100.035  1.00  0.00           C  
ATOM    413  OG1 THR A  28     -37.146  59.617-101.403  1.00  0.00           O  
ATOM    414  CG2 THR A  28     -37.506  58.062 -99.667  1.00  0.00           C  
ATOM    415  HB  THR A  28     -35.890  59.342 -99.994  1.00  0.00           H  
ATOM    416  HG1 THR A  28     -38.081  59.848-101.532  1.00  0.00           H  
ATOM    417 HG21 THR A  28     -37.384  57.351-100.481  1.00  0.00           H  
ATOM    418 HG22 THR A  28     -37.018  57.591 -98.837  1.00  0.00           H  
ATOM    419 HG23 THR A  28     -38.535  58.107 -99.364  1.00  0.00           H  
ATOM    420  H   THR A  28     -39.452  60.409 -99.326  1.00  0.00           H  
ATOM    421  HA  THR A  28     -36.666  60.646 -98.284  1.00  0.00           H  
ATOM    422  N   VAL A  29     -35.795  62.279-100.070  1.00 36.77           N  
ANISOU  422  N   VAL A  29     7150   3295   3528   -623    -80   -531
ATOM    423  CA  VAL A  29     -35.383  63.415-100.886  1.00 37.39           C  
ANISOU  423  CA  VAL A  29     7243   3365   3599   -760    -38   -626
ATOM    424  C   VAL A  29     -34.980  62.903-102.263  1.00 37.10           C  
ANISOU  424  C   VAL A  29     7139   3472   3484   -852   -137   -667
ATOM    425  O   VAL A  29     -34.896  61.696-102.476  1.00 41.78           O  
ANISOU  425  O   VAL A  29     7681   4148   4046   -795   -224   -617
ATOM    426  CB  VAL A  29     -34.186  64.168-100.252  1.00 39.23           C  
ANISOU  426  CB  VAL A  29     7533   3472   3902   -810     46   -625
ATOM    427  CG1 VAL A  29     -34.568  64.739 -98.875  1.00 38.00           C  
ANISOU  427  CG1 VAL A  29     7433   3175   3831   -709    142   -576
ATOM    428  CG2 VAL A  29     -32.880  63.356-100.124  1.00 33.95           C  
ANISOU  428  CG2 VAL A  29     6851   2825   3225   -816     -5   -572
ATOM    429  H   VAL A  29     -35.076  61.744 -99.606  1.00  0.00           H  
ATOM    430  HA  VAL A  29     -36.222  64.102-100.992  1.00  0.00           H  
ATOM    431  HXT VAL A  29     -34.768  63.607-103.055  1.00  0.00           H  
ATOM    432  HB  VAL A  29     -33.964  65.023-100.895  1.00  0.00           H  
ATOM    433 HG11 VAL A  29     -33.762  65.343 -98.457  1.00  0.00           H  
ATOM    434 HG12 VAL A  29     -35.451  65.374 -98.943  1.00  0.00           H  
ATOM    435 HG13 VAL A  29     -34.786  63.946 -98.159  1.00  0.00           H  
ATOM    436 HG21 VAL A  29     -32.095  63.954 -99.662  1.00  0.00           H  
ATOM    437 HG22 VAL A  29     -33.013  62.472 -99.504  1.00  0.00           H  
ATOM    438 HG23 VAL A  29     -32.498  63.037-101.092  1.00  0.00           H  
ATOM    439  N   ASN A  30      -4.570  54.303 -97.740  1.00 82.86           N  
ANISOU  439  N   ASN A  30    12038  10674   8769  -2502   1540    132
ATOM    440  CA  ASN A  30      -3.831  53.637 -96.677  1.00 84.44           C  
ANISOU  440  CA  ASN A  30    12318  10961   8805  -2515   1638    217
ATOM    441  C   ASN A  30      -4.681  53.443 -95.423  1.00 84.15           C  
ANISOU  441  C   ASN A  30    12461  10838   8673  -2374   1542    316
ATOM    442  O   ASN A  30      -4.157  53.379 -94.310  1.00 79.35           O  
ANISOU  442  O   ASN A  30    11979  10246   7923  -2413   1596    450
ATOM    443  CB  ASN A  30      -2.569  54.435 -96.342  1.00 88.86           C  
ANISOU  443  CB  ASN A  30    12942  11498   9322  -2729   1780    340
ATOM    444  CG  ASN A  30      -1.457  54.409 -97.400  1.00103.58           C  
ANISOU  444  CG  ASN A  30    14836  13515  11003  -2778   1910    402
ATOM    445  OD1 ASN A  30      -1.501  53.656 -98.368  1.00110.19           O  
ANISOU  445  OD1 ASN A  30    15604  14505  11760  -2675   1920    308
ATOM    446  ND2 ASN A  30      -0.429  55.230 -97.223  1.00105.15           N  
ANISOU  446  ND2 ASN A  30    15146  13672  11133  -2942   2019    558
ATOM    447  H11 ASN A  30      -3.974  54.412 -98.549  1.00  0.00           H  
ATOM    448  H22 ASN A  30      -5.377  53.749 -97.989  1.00  0.00           H  
ATOM    449  HA  ASN A  30      -3.528  52.654 -97.037  1.00  0.00           H  
ATOM    450  HB3 ASN A  30      -2.099  54.049 -95.436  1.00  0.00           H  
ATOM    451  HB2 ASN A  30      -2.832  55.471 -96.126  1.00  0.00           H  
ATOM    452 HD22 ASN A  30       0.327  55.245 -97.892  1.00  0.00           H  
ATOM    453 HD21 ASN A  30      -0.388  55.851 -96.429  1.00  0.00           H  
ATOM    454  N   VAL A  31      -5.995  53.341 -95.606  1.00 69.77           N  
ANISOU  454  N   VAL A  31    10644   8940   6924  -2216   1396    257
ATOM    455  CA  VAL A  31      -6.915  53.186 -94.483  1.00 65.33           C  
ANISOU  455  CA  VAL A  31    10232   8301   6291  -2081   1294    341
ATOM    456  C   VAL A  31      -7.506  51.782 -94.438  1.00 62.44           C  
ANISOU  456  C   VAL A  31     9802   8057   5866  -1933   1247    226
ATOM    457  O   VAL A  31      -8.048  51.298 -95.433  1.00 57.63           O  
ANISOU  457  O   VAL A  31     9062   7480   5355  -1852   1204     84
ATOM    458  CB  VAL A  31      -8.072  54.205 -94.558  1.00 62.26           C  
ANISOU  458  CB  VAL A  31     9922   7708   6024  -2014   1170    372
ATOM    459  CG1 VAL A  31      -8.975  54.198 -93.308  1.00 61.57           C  
ANISOU  459  CG1 VAL A  31     9941   7573   5881  -1851   1055    427
ATOM    460  CG2 VAL A  31      -7.565  55.643 -94.789  1.00 64.26           C  
ANISOU  460  CG2 VAL A  31    10288   7802   6328  -2151   1225    504
ATOM    461  H   VAL A  31      -6.379  53.369 -96.540  1.00  0.00           H  
ATOM    462  HA  VAL A  31      -6.364  53.357 -93.559  1.00  0.00           H  
ATOM    463  HB  VAL A  31      -8.704  53.948 -95.411  1.00  0.00           H  
ATOM    464 HG11 VAL A  31      -9.801  54.902 -93.413  1.00  0.00           H  
ATOM    465 HG12 VAL A  31      -9.413  53.222 -93.124  1.00  0.00           H  
ATOM    466 HG13 VAL A  31      -8.417  54.476 -92.413  1.00  0.00           H  
ATOM    467 HG21 VAL A  31      -8.388  56.358 -94.788  1.00  0.00           H  
ATOM    468 HG22 VAL A  31      -6.862  55.944 -94.012  1.00  0.00           H  
ATOM    469 HG23 VAL A  31      -7.060  55.747 -95.750  1.00  0.00           H  
ATOM    470  N   THR A  32      -7.395  51.138 -93.278  1.00 52.04           N  
ANISOU  470  N   THR A  32     8579   6807   4386  -1903   1257    294
ATOM    471  CA  THR A  32      -8.053  49.856 -93.039  1.00 55.16           C  
ANISOU  471  CA  THR A  32     8950   7292   4717  -1773   1210    189
ATOM    472  C   THR A  32      -9.121  50.003 -91.950  1.00 54.21           C  
ANISOU  472  C   THR A  32     8968   7083   4546  -1671   1077    287
ATOM    473  O   THR A  32      -8.870  50.584 -90.892  1.00 57.55           O  
ANISOU  473  O   THR A  32     9517   7473   4878  -1716   1069    458
ATOM    474  CB  THR A  32      -7.036  48.762 -92.637  1.00 61.07           C  
ANISOU  474  CB  THR A  32     9674   8234   5298  -1836   1342    143
ATOM    475  OG1 THR A  32      -7.666  47.495 -92.529  1.00 61.91           O  
ANISOU  475  OG1 THR A  32     9617   8431   5473  -1900   1467     25
ATOM    476  CG2 THR A  32      -6.245  48.994 -91.336  1.00 54.49           C  
ANISOU  476  CG2 THR A  32     8849   7470   4383  -1717   1297     40
ATOM    477  H   THR A  32      -6.844  51.534 -92.530  1.00  0.00           H  
ATOM    478  HA  THR A  32      -8.544  49.546 -93.961  1.00  0.00           H  
ATOM    479  HB  THR A  32      -6.314  48.680 -93.451  1.00  0.00           H  
ATOM    480  HG1 THR A  32      -8.135  47.321 -93.354  1.00  0.00           H  
ATOM    481 HG21 THR A  32      -5.484  48.224 -91.206  1.00  0.00           H  
ATOM    482 HG22 THR A  32      -5.733  49.955 -91.349  1.00  0.00           H  
ATOM    483 HG23 THR A  32      -6.882  48.965 -90.452  1.00  0.00           H  
ATOM    484  N   VAL A  33     -10.314  49.485 -92.223  1.00 48.00           N  
ANISOU  484  N   VAL A  33     8151   6262   3827  -1532    975    187
ATOM    485  CA  VAL A  33     -11.443  49.592 -91.301  1.00 48.67           C  
ANISOU  485  CA  VAL A  33     8340   6268   3883  -1430    846    261
ATOM    486  C   VAL A  33     -12.115  48.240 -91.106  1.00 46.52           C  
ANISOU  486  C   VAL A  33     8042   6083   3551  -1334    809    137
ATOM    487  O   VAL A  33     -12.205  47.451 -92.040  1.00 45.53           O  
ANISOU  487  O   VAL A  33     7808   5997   3493  -1292    844    -21
ATOM    488  CB  VAL A  33     -12.481  50.588 -91.847  1.00  0.00           C  
ATOM    489  CG1 VAL A  33     -13.780  50.732 -91.025  1.00  0.00           C  
ATOM    490  CG2 VAL A  33     -11.877  51.982 -92.081  1.00  0.00           C  
ATOM    491  HB  VAL A  33     -12.796  50.231 -92.828  1.00  0.00           H  
ATOM    492 HG11 VAL A  33     -14.407  51.533 -91.413  1.00  0.00           H  
ATOM    493 HG12 VAL A  33     -14.392  49.833 -91.073  1.00  0.00           H  
ATOM    494 HG13 VAL A  33     -13.572  50.950 -89.978  1.00  0.00           H  
ATOM    495 HG21 VAL A  33     -12.629  52.697 -92.404  1.00  0.00           H  
ATOM    496 HG22 VAL A  33     -11.403  52.373 -91.181  1.00  0.00           H  
ATOM    497 HG23 VAL A  33     -11.132  51.948 -92.873  1.00  0.00           H  
ATOM    498  H   VAL A  33     -10.465  48.996 -93.094  1.00  0.00           H  
ATOM    499  HA  VAL A  33     -11.080  49.949 -90.337  1.00  0.00           H  
ATOM    500  N   THR A  34     -12.594  47.980 -89.894  1.00 49.83           N  
ANISOU  500  N   THR A  34     8556   6528   3850  -1301    739    213
ATOM    501  CA  THR A  34     -13.347  46.760 -89.618  1.00 51.73           C  
ANISOU  501  CA  THR A  34     8786   6834   4035  -1224    697     94
ATOM    502  C   THR A  34     -14.836  46.961 -89.875  1.00 48.29           C  
ANISOU  502  C   THR A  34     8349   6266   3733  -1097    569     68
ATOM    503  O   THR A  34     -15.384  48.018 -89.569  1.00 45.10           O  
ANISOU  503  O   THR A  34     8000   5749   3389  -1067    489    191
ATOM    504  CB  THR A  34     -13.138  46.309 -88.159  1.00  0.00           C  
ATOM    505  OG1 THR A  34     -13.718  45.040 -87.896  1.00  0.00           O  
ATOM    506  CG2 THR A  34     -13.635  47.276 -87.067  1.00  0.00           C  
ATOM    507  HB  THR A  34     -12.065  46.178 -88.015  1.00  0.00           H  
ATOM    508  HG1 THR A  34     -14.677  45.106 -87.974  1.00  0.00           H  
ATOM    509 HG21 THR A  34     -13.348  46.921 -86.077  1.00  0.00           H  
ATOM    510 HG22 THR A  34     -13.204  48.269 -87.190  1.00  0.00           H  
ATOM    511 HG23 THR A  34     -14.719  47.386 -87.068  1.00  0.00           H  
ATOM    512  H   THR A  34     -12.441  48.634 -89.139  1.00  0.00           H  
ATOM    513  HA  THR A  34     -12.984  45.973 -90.279  1.00  0.00           H  
ATOM    514  N   PHE A  35     -15.492  45.945 -90.432  1.00 38.66           N  
ANISOU  514  N   PHE A  35     7071   5055   2562  -1021    561    -90
ATOM    515  CA  PHE A  35     -16.930  45.994 -90.657  1.00 35.94           C  
ANISOU  515  CA  PHE A  35     6729   4599   2328   -907    449   -118
ATOM    516  C   PHE A  35     -17.618  44.800 -90.006  1.00 36.86           C  
ANISOU  516  C   PHE A  35     6871   4772   2362   -868    418   -202
ATOM    517  O   PHE A  35     -16.983  43.783 -89.751  1.00 38.68           O  
ANISOU  517  O   PHE A  35     7096   5118   2481   -918    500   -290
ATOM    518  CB  PHE A  35     -17.246  45.984 -92.159  1.00 39.79           C  
ANISOU  518  CB  PHE A  35     7116   5016   2988   -846    458   -222
ATOM    519  CG  PHE A  35     -16.940  47.256 -92.942  1.00 38.06           C  
ANISOU  519  CG  PHE A  35     6869   4724   2867   -886    459   -154
ATOM    520  CD1 PHE A  35     -15.608  47.628 -93.228  1.00 40.31           C  
ANISOU  520  CD1 PHE A  35     7165   4883   3266   -830    367   -124
ATOM    521  CD2 PHE A  35     -17.985  48.127 -93.320  1.00 42.83           C  
ANISOU  521  CD2 PHE A  35     7438   5390   3444   -994    561   -130
ATOM    522  CE1 PHE A  35     -15.343  48.816 -93.897  1.00 41.18           C  
ANISOU  522  CE1 PHE A  35     7258   4927   3460   -886    374    -82
ATOM    523  CE2 PHE A  35     -17.698  49.301 -94.005  1.00 37.89           C  
ANISOU  523  CE2 PHE A  35     6790   4695   2912  -1051    566    -81
ATOM    524  CZ  PHE A  35     -16.384  49.645 -94.291  1.00 41.86           C  
ANISOU  524  CZ  PHE A  35     7310   5070   3525  -1000    472    -62
ATOM    525  H   PHE A  35     -14.991  45.113 -90.709  1.00  0.00           H  
ATOM    526  HA  PHE A  35     -17.325  46.911 -90.220  1.00  0.00           H  
ATOM    527  HB3 PHE A  35     -18.290  45.719 -92.339  1.00  0.00           H  
ATOM    528  HB2 PHE A  35     -16.646  45.192 -92.602  1.00  0.00           H  
ATOM    529  HD1 PHE A  35     -14.787  46.992 -92.927  1.00  0.00           H  
ATOM    530  HD2 PHE A  35     -19.016  47.881 -93.102  1.00  0.00           H  
ATOM    531  HE1 PHE A  35     -14.325  49.095 -94.119  1.00  0.00           H  
ATOM    532  HE2 PHE A  35     -18.502  49.951 -94.318  1.00  0.00           H  
ATOM    533  HZ  PHE A  35     -16.174  50.562 -94.824  1.00  0.00           H  
ATOM    534  N   ASP A  36     -18.918  44.922 -89.755  1.00 36.58           N  
ANISOU  534  N   ASP A  36     6864   4653   2380   -787    308   -185
ATOM    535  CA  ASP A  36     -19.714  43.789 -89.289  1.00 39.50           C  
ANISOU  535  CA  ASP A  36     7223   5054   2730   -746    274   -277
ATOM    536  C   ASP A  36     -21.158  43.916 -89.770  1.00 41.86           C  
ANISOU  536  C   ASP A  36     7521   5226   3159   -644    186   -302
ATOM    537  O   ASP A  36     -21.969  44.631 -89.173  1.00 33.92           O  
ANISOU  537  O   ASP A  36     6532   4168   2188   -609     90   -199
ATOM    538  CB  ASP A  36     -19.657  43.658 -87.755  1.00  0.00           C  
ATOM    539  CG  ASP A  36     -20.382  42.421 -87.190  1.00  0.00           C  
ATOM    540  OD1 ASP A  36     -20.826  41.561 -87.984  1.00  0.00           O  
ATOM    541  OD2 ASP A  36     -20.469  42.346 -85.947  1.00  0.00           O1-
ATOM    542  HB2 ASP A  36     -18.616  43.601 -87.437  1.00  0.00           H  
ATOM    543  HB3 ASP A  36     -20.101  44.536 -87.291  1.00  0.00           H  
ATOM    544  H   ASP A  36     -19.375  45.812 -89.884  1.00  0.00           H  
ATOM    545  HA  ASP A  36     -19.293  42.881 -89.720  1.00  0.00           H  
ATOM    546  N   TRP A  37     -21.463  43.212 -90.858  1.00 32.23           N  
ANISOU  546  N   TRP A  37     6261   3956   2027   -590    226   -433
ATOM    547  CA  TRP A  37     -22.739  43.343 -91.547  1.00 31.19           C  
ANISOU  547  CA  TRP A  37     6112   3704   2033   -492    153   -451
ATOM    548  C   TRP A  37     -23.913  42.876 -90.686  1.00 29.46           C  
ANISOU  548  C   TRP A  37     5901   3469   1822   -461     79   -447
ATOM    549  O   TRP A  37     -25.066  43.218 -90.951  1.00 31.13           O  
ANISOU  549  O   TRP A  37     6112   3589   2128   -395      7   -423
ATOM    550  CB  TRP A  37     -22.711  42.524 -92.850  1.00  0.00           C  
ATOM    551  CG  TRP A  37     -22.683  41.020 -92.742  1.00  0.00           C  
ATOM    552  CD1 TRP A  37     -21.852  40.270 -91.979  1.00  0.00           C  
ATOM    553  CD2 TRP A  37     -23.558  40.067 -93.413  1.00  0.00           C  
ATOM    554  NE1 TRP A  37     -22.220  38.945 -92.056  1.00  0.00           N  
ATOM    555  CE2 TRP A  37     -23.314  38.772 -92.871  1.00  0.00           C  
ATOM    556  CE3 TRP A  37     -24.571  40.171 -94.391  1.00  0.00           C  
ATOM    557  CZ2 TRP A  37     -24.121  37.668 -93.183  1.00  0.00           C  
ATOM    558  CZ3 TRP A  37     -25.366  39.064 -94.741  1.00  0.00           C  
ATOM    559  CH2 TRP A  37     -25.163  37.820 -94.112  1.00  0.00           C  
ATOM    560  HB2 TRP A  37     -23.613  42.764 -93.412  1.00  0.00           H  
ATOM    561  HB3 TRP A  37     -21.871  42.846 -93.465  1.00  0.00           H  
ATOM    562  HD1 TRP A  37     -21.061  40.652 -91.352  1.00  0.00           H  
ATOM    563  HE1 TRP A  37     -21.776  38.215 -91.511  1.00  0.00           H  
ATOM    564  HE3 TRP A  37     -24.762  41.127 -94.852  1.00  0.00           H  
ATOM    565  HZ2 TRP A  37     -23.950  36.714 -92.713  1.00  0.00           H  
ATOM    566  HZ3 TRP A  37     -26.150  39.187 -95.472  1.00  0.00           H  
ATOM    567  HH2 TRP A  37     -25.791  36.975 -94.344  1.00  0.00           H  
ATOM    568  H   TRP A  37     -20.797  42.556 -91.238  1.00  0.00           H  
ATOM    569  HA  TRP A  37     -22.890  44.392 -91.800  1.00  0.00           H  
ATOM    570  N   CYS A  38     -23.614  42.081 -89.669  1.00 29.68           N  
ANISOU  570  N   CYS A  38     5909   3598   1768   -514     99   -470
ATOM    571  CA  CYS A  38     -24.646  41.491 -88.823  1.00 36.13           C  
ANISOU  571  CA  CYS A  38     6703   4426   2600   -502     38   -480
ATOM    572  C   CYS A  38     -24.946  42.373 -87.618  1.00 41.37           C  
ANISOU  572  C   CYS A  38     7372   5131   3214   -520    -53   -335
ATOM    573  O   CYS A  38     -25.901  42.122 -86.884  1.00 36.66           O  
ANISOU  573  O   CYS A  38     6752   4546   2629   -511   -115   -323
ATOM    574  CB  CYS A  38     -24.194  40.093 -88.361  1.00  0.00           C  
ATOM    575  SG  CYS A  38     -24.232  38.654 -89.475  1.00  0.00           S  
ATOM    576  HB2 CYS A  38     -23.197  40.148 -87.923  1.00  0.00           H  
ATOM    577  HB3 CYS A  38     -24.840  39.795 -87.534  1.00  0.00           H  
ATOM    578  H   CYS A  38     -22.650  41.868 -89.461  1.00  0.00           H  
ATOM    579  HA  CYS A  38     -25.557  41.384 -89.412  1.00  0.00           H  
ATOM    580  N   ALA A  39     -24.108  43.387 -87.407  1.00 31.84           N  
ANISOU  580  N   ALA A  39     6196   3948   1954   -548    -52   -223
ATOM    581  CA  ALA A  39     -24.355  44.386 -86.378  1.00 35.14           C  
ANISOU  581  CA  ALA A  39     6623   4380   2347   -542   -131    -66
ATOM    582  C   ALA A  39     -24.208  45.754 -87.018  1.00 34.77           C  
ANISOU  582  C   ALA A  39     6631   4219   2362   -512   -133     24
ATOM    583  O   ALA A  39     -23.251  46.489 -86.769  1.00 40.23           O  
ANISOU  583  O   ALA A  39     7356   4930   3000   -554   -107    124
ATOM    584  CB  ALA A  39     -23.408  44.210 -85.176  1.00  0.00           C  
ATOM    585  HB1 ALA A  39     -23.531  43.228 -84.720  1.00  0.00           H  
ATOM    586  HB2 ALA A  39     -22.363  44.310 -85.472  1.00  0.00           H  
ATOM    587  HB3 ALA A  39     -23.606  44.957 -84.407  1.00  0.00           H  
ATOM    588  H   ALA A  39     -23.274  43.479 -87.969  1.00  0.00           H  
ATOM    589  HA  ALA A  39     -25.381  44.276 -86.027  1.00  0.00           H  
ATOM    590  N   ASP A  40     -25.170  46.065 -87.875  1.00 34.51           N  
ANISOU  590  N   ASP A  40     6609   4063   2442   -445   -158    -15
ATOM    591  CA  ASP A  40     -25.162  47.286 -88.657  1.00 30.43           C  
ANISOU  591  CA  ASP A  40     6148   3431   1985   -423   -156     36
ATOM    592  C   ASP A  40     -26.530  47.941 -88.539  1.00 30.48           C  
ANISOU  592  C   ASP A  40     6159   3339   2085   -347   -227     75
ATOM    593  O   ASP A  40     -27.484  47.491 -89.146  1.00 31.48           O  
ANISOU  593  O   ASP A  40     6260   3420   2281   -302   -246     -7
ATOM    594  CB  ASP A  40     -24.829  46.948 -90.123  1.00  0.00           C  
ATOM    595  CG  ASP A  40     -24.640  48.219 -90.957  1.00  0.00           C  
ATOM    596  OD1 ASP A  40     -23.911  49.114 -90.469  1.00  0.00           O  
ATOM    597  OD2 ASP A  40     -25.215  48.264 -92.064  1.00  0.00           O1-
ATOM    598  HB2 ASP A  40     -23.918  46.355 -90.196  1.00  0.00           H  
ATOM    599  HB3 ASP A  40     -25.620  46.342 -90.566  1.00  0.00           H  
ATOM    600  H   ASP A  40     -25.952  45.440 -88.004  1.00  0.00           H  
ATOM    601  HA  ASP A  40     -24.403  47.961 -88.262  1.00  0.00           H  
ATOM    602  N   ASP A  41     -26.619  49.003 -87.748  1.00 33.19           N  
ANISOU  602  N   ASP A  41     6531   3645   2435   -330   -255    207
ATOM    603  CA  ASP A  41     -27.903  49.622 -87.437  1.00 30.09           C  
ANISOU  603  CA  ASP A  41     6137   3173   2123   -256   -310    247
ATOM    604  C   ASP A  41     -28.638  50.214 -88.644  1.00 35.23           C  
ANISOU  604  C   ASP A  41     6830   3696   2860   -219   -306    189
ATOM    605  O   ASP A  41     -29.825  50.537 -88.555  1.00 36.89           O  
ANISOU  605  O   ASP A  41     7036   3847   3134   -161   -341    191
ATOM    606  CB  ASP A  41     -27.719  50.695 -86.348  1.00  0.00           C  
ATOM    607  CG  ASP A  41     -26.854  50.281 -85.157  1.00  0.00           C  
ATOM    608  OD1 ASP A  41     -25.624  50.474 -85.253  1.00  0.00           O  
ATOM    609  OD2 ASP A  41     -27.435  49.792 -84.166  1.00  0.00           O1-
ATOM    610  HB2 ASP A  41     -27.300  51.611 -86.767  1.00  0.00           H  
ATOM    611  HB3 ASP A  41     -28.690  51.008 -85.963  1.00  0.00           H  
ATOM    612  H   ASP A  41     -25.785  49.404 -87.345  1.00  0.00           H  
ATOM    613  HA  ASP A  41     -28.543  48.846 -87.019  1.00  0.00           H  
ATOM    614  N   MET A  42     -27.949  50.358 -89.774  1.00 35.41           N  
ANISOU  614  N   MET A  42     6859   3692   2904   -257   -260    131
ATOM    615  CA  MET A  42     -28.616  50.783 -91.003  1.00 33.10           C  
ANISOU  615  CA  MET A  42     6557   3315   2706   -234   -263     60
ATOM    616  C   MET A  42     -29.667  49.735 -91.383  1.00 38.67           C  
ANISOU  616  C   MET A  42     7233   4040   3418   -188   -301    -26
ATOM    617  O   MET A  42     -30.738  50.051 -91.904  1.00 28.37           O  
ANISOU  617  O   MET A  42     5933   2671   2173   -147   -327    -51
ATOM    618  CB  MET A  42     -27.616  50.932 -92.151  1.00 33.36           C  
ANISOU  618  CB  MET A  42     6560   3355   2761   -292   -215      8
ATOM    619  CG  MET A  42     -26.403  51.832 -91.850  1.00 39.26           C  
ANISOU  619  CG  MET A  42     7336   4083   3497   -360   -162     84
ATOM    620  SD  MET A  42     -25.142  51.911 -93.156  1.00 32.48           S  
ANISOU  620  SD  MET A  42     6415   3272   2653   -446   -102     10
ATOM    621  CE  MET A  42     -25.967  52.928 -94.406  1.00 34.05           C  
ANISOU  621  CE  MET A  42     6610   3374   2951   -450   -126    -43
ATOM    622  H   MET A  42     -26.956  50.175 -89.786  1.00  0.00           H  
ATOM    623  HA  MET A  42     -29.109  51.739 -90.831  1.00  0.00           H  
ATOM    624  HB3 MET A  42     -28.140  51.321 -93.025  1.00  0.00           H  
ATOM    625  HB2 MET A  42     -27.244  49.952 -92.452  1.00  0.00           H  
ATOM    626  HG3 MET A  42     -25.886  51.470 -90.961  1.00  0.00           H  
ATOM    627  HG2 MET A  42     -26.734  52.844 -91.620  1.00  0.00           H  
ATOM    628  HE1 MET A  42     -25.305  53.049 -95.263  1.00  0.00           H  
ATOM    629  HE2 MET A  42     -26.889  52.460 -94.748  1.00  0.00           H  
ATOM    630  HE3 MET A  42     -26.192  53.917 -94.010  1.00  0.00           H  
ATOM    631  N   VAL A  43     -29.357  48.477 -91.116  1.00 28.69           N  
ANISOU  631  N   VAL A  43     5927   2861   2111   -200   -290    -72
ATOM    632  CA  VAL A  43     -30.273  47.394 -91.455  1.00 31.12           C  
ANISOU  632  CA  VAL A  43     6176   3173   2474   -161   -303   -145
ATOM    633  C   VAL A  43     -31.584  47.581 -90.705  1.00 29.12           C  
ANISOU  633  C   VAL A  43     5918   2888   2257   -123   -349   -105
ATOM    634  O   VAL A  43     -32.659  47.441 -91.280  1.00 28.62           O  
ANISOU  634  O   VAL A  43     5838   2775   2262    -84   -365   -133
ATOM    635  CB  VAL A  43     -29.652  46.028 -91.105  1.00 33.98           C  
ANISOU  635  CB  VAL A  43     6500   3625   2785   -192   -266   -205
ATOM    636  CG1 VAL A  43     -30.600  44.815 -91.183  1.00 34.36           C  
ANISOU  636  CG1 VAL A  43     6509   3662   2886   -160   -275   -266
ATOM    637  CG2 VAL A  43     -28.385  45.770 -91.942  1.00 27.61           C  
ANISOU  637  CG2 VAL A  43     5694   2844   1954   -216   -209   -267
ATOM    638  H   VAL A  43     -28.477  48.257 -90.672  1.00  0.00           H  
ATOM    639  HA  VAL A  43     -30.473  47.427 -92.526  1.00  0.00           H  
ATOM    640  HB  VAL A  43     -29.335  46.078 -90.064  1.00  0.00           H  
ATOM    641 HG11 VAL A  43     -30.084  43.904 -90.883  1.00  0.00           H  
ATOM    642 HG12 VAL A  43     -31.455  44.909 -90.514  1.00  0.00           H  
ATOM    643 HG13 VAL A  43     -30.982  44.667 -92.190  1.00  0.00           H  
ATOM    644 HG21 VAL A  43     -27.789  44.980 -91.493  1.00  0.00           H  
ATOM    645 HG22 VAL A  43     -28.626  45.485 -92.966  1.00  0.00           H  
ATOM    646 HG23 VAL A  43     -27.730  46.641 -91.992  1.00  0.00           H  
ATOM    647  N   ALA A  44     -31.479  47.902 -89.417  1.00 28.54           N  
ANISOU  647  N   ALA A  44     5856   2856   2132   -136   -369    -32
ATOM    648  CA  ALA A  44     -32.646  48.117 -88.570  1.00 32.11           C  
ANISOU  648  CA  ALA A  44     6297   3299   2605   -102   -412     10
ATOM    649  C   ALA A  44     -33.537  49.238 -89.106  1.00 34.19           C  
ANISOU  649  C   ALA A  44     6605   3453   2934    -51   -420     30
ATOM    650  O   ALA A  44     -34.763  49.155 -89.022  1.00 32.09           O  
ANISOU  650  O   ALA A  44     6326   3161   2706    -19   -441     18
ATOM    651  CB  ALA A  44     -32.208  48.473 -87.137  1.00  0.00           C  
ATOM    652  HB1 ALA A  44     -33.073  48.574 -86.480  1.00  0.00           H  
ATOM    653  HB2 ALA A  44     -31.571  47.696 -86.715  1.00  0.00           H  
ATOM    654  HB3 ALA A  44     -31.658  49.413 -87.096  1.00  0.00           H  
ATOM    655  H   ALA A  44     -30.568  48.006 -88.995  1.00  0.00           H  
ATOM    656  HA  ALA A  44     -33.227  47.196 -88.537  1.00  0.00           H  
ATOM    657  N   THR A  45     -32.920  50.289 -89.642  1.00 27.69           N  
ANISOU  657  N   THR A  45     5841   2566   2112    -55   -397     58
ATOM    658  CA  THR A  45     -33.663  51.463 -90.115  1.00 24.15           C  
ANISOU  658  CA  THR A  45     5449   2013   1714    -21   -391     71
ATOM    659  C   THR A  45     -34.368  51.155 -91.426  1.00 26.69           C  
ANISOU  659  C   THR A  45     5755   2308   2079    -18   -395    -21
ATOM    660  O   THR A  45     -35.493  51.575 -91.631  1.00 27.14           O  
ANISOU  660  O   THR A  45     5826   2316   2172     13   -401    -31
ATOM    661  CB  THR A  45     -32.733  52.683 -90.244  1.00  0.00           C  
ATOM    662  OG1 THR A  45     -32.032  52.883 -89.024  1.00  0.00           O  
ATOM    663  CG2 THR A  45     -33.426  54.004 -90.614  1.00  0.00           C  
ATOM    664  HB  THR A  45     -31.984  52.476 -91.012  1.00  0.00           H  
ATOM    665  HG1 THR A  45     -31.444  52.133 -88.856  1.00  0.00           H  
ATOM    666 HG21 THR A  45     -32.714  54.829 -90.626  1.00  0.00           H  
ATOM    667 HG22 THR A  45     -33.881  53.959 -91.605  1.00  0.00           H  
ATOM    668 HG23 THR A  45     -34.210  54.252 -89.899  1.00  0.00           H  
ATOM    669  H   THR A  45     -31.914  50.293 -89.731  1.00  0.00           H  
ATOM    670  HA  THR A  45     -34.424  51.699 -89.371  1.00  0.00           H  
ATOM    671  N   MET A  46     -33.723  50.384 -92.296  1.00 26.14           N  
ANISOU  671  N   MET A  46     5634   2281   2017    -45   -385    -73
ATOM    672  CA  MET A  46     -34.371  49.941 -93.517  1.00 31.42           C  
ANISOU  672  CA  MET A  46     6247   2946   2744    -27   -392   -119
ATOM    673  C   MET A  46     -35.544  49.022 -93.180  1.00 26.40           C  
ANISOU  673  C   MET A  46     5573   2321   2137      8   -407   -121
ATOM    674  O   MET A  46     -36.603  49.131 -93.771  1.00 25.90           O  
ANISOU  674  O   MET A  46     5499   2230   2110     32   -417   -120
ATOM    675  CB  MET A  46     -33.388  49.233 -94.448  1.00 29.62           C  
ANISOU  675  CB  MET A  46     5979   2767   2508    -47   -379   -166
ATOM    676  CG  MET A  46     -34.059  48.656 -95.711  1.00 30.86           C  
ANISOU  676  CG  MET A  46     6095   2924   2707    -17   -400   -199
ATOM    677  SD  MET A  46     -32.969  48.325 -97.116  1.00 32.69           S  
ANISOU  677  SD  MET A  46     6305   3201   2915    -33   -395   -261
ATOM    678  CE  MET A  46     -34.260  48.028 -98.352  1.00 48.97           C  
ANISOU  678  CE  MET A  46     8353   5249   5006     20   -446   -275
ATOM    679  H   MET A  46     -32.772  50.100 -92.110  1.00  0.00           H  
ATOM    680  HA  MET A  46     -34.760  50.817 -94.036  1.00  0.00           H  
ATOM    681  HB3 MET A  46     -32.887  48.421 -93.917  1.00  0.00           H  
ATOM    682  HB2 MET A  46     -32.603  49.929 -94.745  1.00  0.00           H  
ATOM    683  HG3 MET A  46     -34.831  49.342 -96.056  1.00  0.00           H  
ATOM    684  HG2 MET A  46     -34.577  47.727 -95.469  1.00  0.00           H  
ATOM    685  HE1 MET A  46     -33.841  47.584 -99.249  1.00  0.00           H  
ATOM    686  HE2 MET A  46     -35.013  47.345 -97.959  1.00  0.00           H  
ATOM    687  HE3 MET A  46     -34.747  48.963 -98.627  1.00  0.00           H  
ATOM    688  N   ASN A  47     -35.364  48.129 -92.218  1.00 24.57           N  
ANISOU  688  N   ASN A  47     5325   2135   1877     -1   -407   -124
ATOM    689  CA  ASN A  47     -36.458  47.232 -91.834  1.00 29.24           C  
ANISOU  689  CA  ASN A  47     5890   2734   2487     11   -417   -137
ATOM    690  C   ASN A  47     -37.656  48.057 -91.367  1.00 25.75           C  
ANISOU  690  C   ASN A  47     5475   2250   2058     34   -436   -101
ATOM    691  O   ASN A  47     -38.798  47.793 -91.744  1.00 27.70           O  
ANISOU  691  O   ASN A  47     5714   2473   2337     50   -438   -107
ATOM    692  CB  ASN A  47     -36.003  46.258 -90.731  1.00  0.00           C  
ATOM    693  CG  ASN A  47     -36.663  44.887 -90.868  1.00  0.00           C  
ATOM    694  OD1 ASN A  47     -36.692  44.315 -91.953  1.00  0.00           O  
ATOM    695  ND2 ASN A  47     -37.175  44.327 -89.779  1.00  0.00           N  
ATOM    696  HB2 ASN A  47     -34.939  46.055 -90.852  1.00  0.00           H  
ATOM    697  HB3 ASN A  47     -36.113  46.677 -89.729  1.00  0.00           H  
ATOM    698 HD22 ASN A  47     -37.619  43.426 -89.851  1.00  0.00           H  
ATOM    699 HD21 ASN A  47     -37.152  44.789 -88.884  1.00  0.00           H  
ATOM    700  H   ASN A  47     -34.472  48.065 -91.749  1.00  0.00           H  
ATOM    701  HA  ASN A  47     -36.755  46.653 -92.708  1.00  0.00           H  
ATOM    702  N   THR A  48     -37.399  49.084 -90.569  1.00 27.33           N  
ANISOU  702  N   THR A  48     5718   2440   2225     40   -443    -59
ATOM    703  CA  THR A  48     -38.478  49.951 -90.120  1.00 31.21           C  
ANISOU  703  CA  THR A  48     6249   2889   2720     73   -450    -31
ATOM    704  C   THR A  48     -39.196  50.623 -91.289  1.00 31.66           C  
ANISOU  704  C   THR A  48     6329   2879   2820     88   -429    -52
ATOM    705  O   THR A  48     -40.425  50.699 -91.305  1.00 29.18           O  
ANISOU  705  O   THR A  48     6018   2549   2520    105   -425    -54
ATOM    706  CB  THR A  48     -37.953  51.007 -89.129  1.00  0.00           C  
ATOM    707  OG1 THR A  48     -37.241  50.366 -88.078  1.00  0.00           O  
ATOM    708  CG2 THR A  48     -39.037  51.883 -88.482  1.00  0.00           C  
ATOM    709  HB  THR A  48     -37.250  51.666 -89.642  1.00  0.00           H  
ATOM    710  HG1 THR A  48     -36.435  49.954 -88.424  1.00  0.00           H  
ATOM    711 HG21 THR A  48     -38.605  52.558 -87.743  1.00  0.00           H  
ATOM    712 HG22 THR A  48     -39.553  52.502 -89.217  1.00  0.00           H  
ATOM    713 HG23 THR A  48     -39.787  51.275 -87.974  1.00  0.00           H  
ATOM    714  H   THR A  48     -36.452  49.266 -90.270  1.00  0.00           H  
ATOM    715  HA  THR A  48     -39.205  49.333 -89.593  1.00  0.00           H  
ATOM    716  N   ALA A  49     -38.448  51.109 -92.275  1.00 27.26           N  
ANISOU  716  N   ALA A  49     5776   2307   2274     70   -415    -62
ATOM    717  CA  ALA A  49     -39.082  51.743 -93.435  1.00 29.59           C  
ANISOU  717  CA  ALA A  49     6061   2588   2596     67   -401    -72
ATOM    718  C   ALA A  49     -39.982  50.768 -94.192  1.00 33.69           C  
ANISOU  718  C   ALA A  49     6528   3136   3136     75   -416    -81
ATOM    719  O   ALA A  49     -41.115  51.092 -94.544  1.00 31.56           O  
ANISOU  719  O   ALA A  49     6267   2857   2869     81   -409    -78
ATOM    720  CB  ALA A  49     -38.036  52.295 -94.422  1.00  0.00           C  
ATOM    721  HB1 ALA A  49     -38.512  52.776 -95.278  1.00  0.00           H  
ATOM    722  HB2 ALA A  49     -37.402  53.040 -93.942  1.00  0.00           H  
ATOM    723  HB3 ALA A  49     -37.381  51.513 -94.808  1.00  0.00           H  
ATOM    724  H   ALA A  49     -37.442  51.042 -92.226  1.00  0.00           H  
ATOM    725  HA  ALA A  49     -39.694  52.572 -93.082  1.00  0.00           H  
ATOM    726  N   ILE A  50     -39.468  49.581 -94.479  1.00 29.62           N  
ANISOU  726  N   ILE A  50     5976   2651   2627     74   -430    -96
ATOM    727  CA  ILE A  50     -40.209  48.645 -95.313  1.00 27.12           C  
ANISOU  727  CA  ILE A  50     5646   2338   2322     90   -444   -104
ATOM    728  C   ILE A  50     -41.438  48.141 -94.569  1.00 26.53           C  
ANISOU  728  C   ILE A  50     5582   2251   2249     95   -438    -93
ATOM    729  O   ILE A  50     -42.489  47.941 -95.164  1.00 26.10           O  
ANISOU  729  O   ILE A  50     5547   2178   2192    102   -441    -85
ATOM    730  CB  ILE A  50     -39.329  47.466 -95.764  1.00  0.00           C  
ATOM    731  CG1 ILE A  50     -39.788  46.837 -97.102  1.00  0.00           C  
ATOM    732  CG2 ILE A  50     -39.048  46.379 -94.714  1.00  0.00           C  
ATOM    733  CD1 ILE A  50     -41.107  46.050 -97.120  1.00  0.00           C  
ATOM    734  HB  ILE A  50     -38.351  47.899 -95.985  1.00  0.00           H  
ATOM    735 HG12 ILE A  50     -39.881  47.637 -97.837  1.00  0.00           H  
ATOM    736 HG13 ILE A  50     -38.999  46.178 -97.465  1.00  0.00           H  
ATOM    737 HG21 ILE A  50     -38.295  45.685 -95.051  1.00  0.00           H  
ATOM    738 HG22 ILE A  50     -38.633  46.822 -93.829  1.00  0.00           H  
ATOM    739 HG23 ILE A  50     -39.926  45.802 -94.430  1.00  0.00           H  
ATOM    740 HD11 ILE A  50     -41.109  45.345 -97.948  1.00  0.00           H  
ATOM    741 HD12 ILE A  50     -41.282  45.483 -96.206  1.00  0.00           H  
ATOM    742 HD13 ILE A  50     -41.957  46.710 -97.285  1.00  0.00           H  
ATOM    743  H   ILE A  50     -38.560  49.323 -94.120  1.00  0.00           H  
ATOM    744  HA  ILE A  50     -40.546  49.176 -96.203  1.00  0.00           H  
ATOM    745  N   CYS A  51     -41.314  47.945 -93.262  1.00 34.11           N  
ANISOU  745  N   CYS A  51     6539   3221   3200     85   -434    -95
ATOM    746  CA  CYS A  51     -42.475  47.605 -92.447  1.00 25.49           C  
ANISOU  746  CA  CYS A  51     5458   2125   2101     77   -433    -95
ATOM    747  C   CYS A  51     -43.503  48.743 -92.517  1.00 32.58           C  
ANISOU  747  C   CYS A  51     6389   2996   2995     91   -419    -77
ATOM    748  O   CYS A  51     -44.694  48.499 -92.668  1.00 31.23           O  
ANISOU  748  O   CYS A  51     6233   2814   2821     85   -409    -78
ATOM    749  CB  CYS A  51     -42.073  47.317 -90.988  1.00  0.00           C  
ATOM    750  SG  CYS A  51     -42.287  45.434 -90.532  1.00  0.00           S  
ATOM    751  HB2 CYS A  51     -41.062  47.640 -90.755  1.00  0.00           H  
ATOM    752  HB3 CYS A  51     -42.716  47.863 -90.296  1.00  0.00           H  
ATOM    753  H   CYS A  51     -40.409  48.032 -92.822  1.00  0.00           H  
ATOM    754  HA  CYS A  51     -42.931  46.706 -92.860  1.00  0.00           H  
ATOM    755  N   THR A  52     -43.044  49.990 -92.436  1.00 26.73           N  
ANISOU  755  N   THR A  52     5671   2240   2247    106   -409    -68
ATOM    756  CA  THR A  52     -43.957  51.130 -92.467  1.00 28.22           C  
ANISOU  756  CA  THR A  52     5896   2401   2427    119   -376    -68
ATOM    757  C   THR A  52     -44.652  51.226 -93.817  1.00 34.15           C  
ANISOU  757  C   THR A  52     6641   3156   3179    103   -365    -71
ATOM    758  O   THR A  52     -45.859  51.471 -93.896  1.00 30.96           O  
ANISOU  758  O   THR A  52     6260   2741   2761     99   -339    -77
ATOM    759  CB  THR A  52     -43.200  52.442 -92.195  1.00  0.00           C  
ATOM    760  OG1 THR A  52     -42.551  52.356 -90.938  1.00  0.00           O  
ATOM    761  CG2 THR A  52     -44.073  53.709 -92.164  1.00  0.00           C  
ATOM    762  HB  THR A  52     -42.426  52.591 -92.949  1.00  0.00           H  
ATOM    763  HG1 THR A  52     -41.812  51.728 -91.012  1.00  0.00           H  
ATOM    764 HG21 THR A  52     -43.485  54.581 -91.877  1.00  0.00           H  
ATOM    765 HG22 THR A  52     -44.510  53.928 -93.139  1.00  0.00           H  
ATOM    766 HG23 THR A  52     -44.889  53.609 -91.448  1.00  0.00           H  
ATOM    767  H   THR A  52     -42.052  50.159 -92.351  1.00  0.00           H  
ATOM    768  HA  THR A  52     -44.712  50.994 -91.693  1.00  0.00           H  
ATOM    769  N   LEU A  53     -43.873  51.043 -94.876  1.00 28.71           N  
ANISOU  769  N   LEU A  53     5932   2480   2496     91   -388    -72
ATOM    770  CA  LEU A  53     -44.393  51.055 -96.236  1.00 27.62           C  
ANISOU  770  CA  LEU A  53     5806   2344   2344     76   -399    -75
ATOM    771  C   LEU A  53     -45.491  49.999 -96.413  1.00 37.10           C  
ANISOU  771  C   LEU A  53     7032   3532   3535     82   -408    -62
ATOM    772  O   LEU A  53     -46.566  50.301 -96.914  1.00 33.20           O  
ANISOU  772  O   LEU A  53     6576   3026   3011     69   -395    -60
ATOM    773  CB  LEU A  53     -43.245  50.807 -97.209  1.00 29.08           C  
ANISOU  773  CB  LEU A  53     5968   2547   2532     71   -435    -85
ATOM    774  CG  LEU A  53     -43.474  50.203 -98.632  1.00 39.45           C  
ANISOU  774  CG  LEU A  53     7299   3877   3815     51   -465    -96
ATOM    775  CD1 LEU A  53     -44.504  50.951 -99.501  1.00 35.91           C  
ANISOU  775  CD1 LEU A  53     6821   3461   3361     28   -488   -121
ATOM    776  CD2 LEU A  53     -42.137  50.003 -99.382  1.00 30.31           C  
ANISOU  776  CD2 LEU A  53     6170   2705   2640     80   -503    -79
ATOM    777  H   LEU A  53     -42.883  50.888 -94.754  1.00  0.00           H  
ATOM    778  HA  LEU A  53     -44.817  52.037 -96.441  1.00  0.00           H  
ATOM    779  HB3 LEU A  53     -42.546  50.118 -96.735  1.00  0.00           H  
ATOM    780  HB2 LEU A  53     -42.685  51.737 -97.309  1.00  0.00           H  
ATOM    781  HG  LEU A  53     -43.878  49.199 -98.487  1.00  0.00           H  
ATOM    782 HD11 LEU A  53     -44.053  51.762-100.068  1.00  0.00           H  
ATOM    783 HD12 LEU A  53     -44.973  50.272-100.213  1.00  0.00           H  
ATOM    784 HD13 LEU A  53     -45.309  51.383 -98.916  1.00  0.00           H  
ATOM    785 HD21 LEU A  53     -42.107  50.523-100.341  1.00  0.00           H  
ATOM    786 HD22 LEU A  53     -41.277  50.350 -98.808  1.00  0.00           H  
ATOM    787 HD23 LEU A  53     -41.970  48.946 -99.591  1.00  0.00           H  
ATOM    788  N   TRP A  54     -45.235  48.763 -95.990  1.00 33.42           N  
ANISOU  788  N   TRP A  54     6553   3062   3082     94   -423    -58
ATOM    789  CA  TRP A  54     -46.236  47.698 -96.140  1.00 30.36           C  
ANISOU  789  CA  TRP A  54     6208   2647   2680     91   -424    -50
ATOM    790  C   TRP A  54     -47.456  47.934 -95.257  1.00 38.64           C  
ANISOU  790  C   TRP A  54     7276   3690   3717     68   -389    -52
ATOM    791  O   TRP A  54     -48.566  47.528 -95.597  1.00 40.63           O  
ANISOU  791  O   TRP A  54     7585   3911   3940     51   -377    -43
ATOM    792  CB  TRP A  54     -45.640  46.319 -95.822  1.00 31.01           C  
ANISOU  792  CB  TRP A  54     6273   2728   2782     96   -433    -65
ATOM    793  CG  TRP A  54     -46.171  45.078 -96.460  1.00 29.78           C  
ANISOU  793  CG  TRP A  54     6131   2558   2626    128   -460    -71
ATOM    794  CD1 TRP A  54     -47.235  44.343 -96.067  1.00 28.84           C  
ANISOU  794  CD1 TRP A  54     5991   2459   2508    143   -484    -76
ATOM    795  CD2 TRP A  54     -45.621  44.400 -97.623  1.00 25.66           C  
ANISOU  795  CD2 TRP A  54     5647   1988   2113    152   -462    -81
ATOM    796  NE1 TRP A  54     -47.400  43.278 -96.932  1.00 25.12           N  
ANISOU  796  NE1 TRP A  54     5550   1961   2032    180   -511    -90
ATOM    797  CE2 TRP A  54     -46.416  43.247 -97.902  1.00 24.51           C  
ANISOU  797  CE2 TRP A  54     5509   1831   1972    195   -494    -91
ATOM    798  CE3 TRP A  54     -44.512  44.640 -98.469  1.00 27.44           C  
ANISOU  798  CE3 TRP A  54     5896   2165   2364    139   -432    -85
ATOM    799  CZ2 TRP A  54     -46.120  42.386 -98.975  1.00 26.72           C  
ANISOU  799  CZ2 TRP A  54     5813   2041   2297    246   -492    -93
ATOM    800  CZ3 TRP A  54     -44.198  43.772 -99.530  1.00 32.33           C  
ANISOU  800  CZ3 TRP A  54     6534   2719   3033    179   -421    -87
ATOM    801  CH2 TRP A  54     -45.001  42.647 -99.787  1.00 38.21           C  
ANISOU  801  CH2 TRP A  54     7278   3445   3795    241   -449    -84
ATOM    802  H   TRP A  54     -44.346  48.551 -95.561  1.00  0.00           H  
ATOM    803  HA  TRP A  54     -46.567  47.691 -97.179  1.00  0.00           H  
ATOM    804  HB3 TRP A  54     -45.601  46.162 -94.742  1.00  0.00           H  
ATOM    805  HB2 TRP A  54     -44.591  46.341 -96.118  1.00  0.00           H  
ATOM    806  HD1 TRP A  54     -47.868  44.580 -95.221  1.00  0.00           H  
ATOM    807  HE1 TRP A  54     -48.158  42.609 -96.802  1.00  0.00           H  
ATOM    808  HE3 TRP A  54     -43.881  45.497 -98.287  1.00  0.00           H  
ATOM    809  HZ2 TRP A  54     -46.734  41.528 -99.181  1.00  0.00           H  
ATOM    810  HZ3 TRP A  54     -43.327  43.965-100.139  1.00  0.00           H  
ATOM    811  HH2 TRP A  54     -44.743  41.989-100.596  1.00  0.00           H  
ATOM    812  N   LYS A  55     -47.244  48.589 -94.122  1.00 38.07           N  
ANISOU  812  N   LYS A  55     7172   3637   3657     69   -373    -65
ATOM    813  CA  LYS A  55     -48.312  48.841 -93.166  1.00 38.30           C  
ANISOU  813  CA  LYS A  55     7221   3660   3672     55   -341    -80
ATOM    814  C   LYS A  55     -49.351  49.832 -93.693  1.00 44.58           C  
ANISOU  814  C   LYS A  55     8059   4442   4438     51   -297    -83
ATOM    815  O   LYS A  55     -50.526  49.774 -93.325  1.00 44.02           O  
ANISOU  815  O   LYS A  55     8023   4358   4343     30   -260    -96
ATOM    816  CB  LYS A  55     -47.717  49.391 -91.856  1.00  0.00           C  
ATOM    817  CG  LYS A  55     -48.707  49.571 -90.687  1.00  0.00           C  
ATOM    818  CD  LYS A  55     -48.004  49.996 -89.388  1.00  0.00           C  
ATOM    819  CE  LYS A  55     -48.980  50.172 -88.216  1.00  0.00           C  
ATOM    820  NZ  LYS A  55     -48.279  50.596 -86.994  1.00  0.00           N1+
ATOM    821  HB2 LYS A  55     -46.950  48.696 -91.520  1.00  0.00           H  
ATOM    822  HB3 LYS A  55     -47.209  50.337 -92.042  1.00  0.00           H  
ATOM    823  HG2 LYS A  55     -49.458  50.319 -90.939  1.00  0.00           H  
ATOM    824  HG3 LYS A  55     -49.247  48.638 -90.523  1.00  0.00           H  
ATOM    825  HD2 LYS A  55     -47.250  49.255 -89.122  1.00  0.00           H  
ATOM    826  HD3 LYS A  55     -47.467  50.930 -89.558  1.00  0.00           H  
ATOM    827  HE2 LYS A  55     -49.737  50.918 -88.459  1.00  0.00           H  
ATOM    828  HE3 LYS A  55     -49.503  49.238 -88.011  1.00  0.00           H  
ATOM    829  HZ1 LYS A  55     -47.818  51.478 -87.157  1.00  0.00           H  
ATOM    830  HZ2 LYS A  55     -48.944  50.702 -86.242  1.00  0.00           H  
ATOM    831  HZ3 LYS A  55     -47.594  49.903 -86.736  1.00  0.00           H  
ATOM    832  H   LYS A  55     -46.319  48.928 -93.900  1.00  0.00           H  
ATOM    833  HA  LYS A  55     -48.813  47.898 -92.948  1.00  0.00           H  
ATOM    834  N   THR A  56     -48.924  50.754 -94.544  1.00 34.89           N  
ANISOU  834  N   THR A  56     6832   3219   3205     60   -293    -80
ATOM    835  CA  THR A  56     -49.844  51.763 -95.045  1.00 42.90           C  
ANISOU  835  CA  THR A  56     7887   4230   4183     43   -243    -98
ATOM    836  C   THR A  56     -50.272  51.503 -96.489  1.00 43.56           C  
ANISOU  836  C   THR A  56     8006   4320   4225     14   -265    -82
ATOM    837  O   THR A  56     -51.154  52.181 -97.013  1.00 44.18           O  
ANISOU  837  O   THR A  56     8121   4411   4254    -16   -226    -96
ATOM    838  CB  THR A  56     -49.248  53.174 -94.896  1.00  0.00           C  
ATOM    839  OG1 THR A  56     -50.203  54.184 -95.168  1.00  0.00           O  
ATOM    840  CG2 THR A  56     -48.032  53.469 -95.793  1.00  0.00           C  
ATOM    841  HB  THR A  56     -48.940  53.301 -93.856  1.00  0.00           H  
ATOM    842  HG1 THR A  56     -50.668  53.944 -95.983  1.00  0.00           H  
ATOM    843 HG21 THR A  56     -47.603  54.444 -95.561  1.00  0.00           H  
ATOM    844 HG22 THR A  56     -47.243  52.732 -95.657  1.00  0.00           H  
ATOM    845 HG23 THR A  56     -48.299  53.474 -96.849  1.00  0.00           H  
ATOM    846  H   THR A  56     -47.960  50.756 -94.846  1.00  0.00           H  
ATOM    847  HA  THR A  56     -50.741  51.721 -94.426  1.00  0.00           H  
ATOM    848  N   SER A  57     -49.667  50.512 -97.130  1.00 38.62           N  
ANISOU  848  N   SER A  57     7375   3686   3613     24   -325    -57
ATOM    849  CA  SER A  57     -49.984  50.232 -98.528  1.00 35.38           C  
ANISOU  849  CA  SER A  57     7001   3282   3160      9   -360    -39
ATOM    850  C   SER A  57     -50.543  48.829 -98.766  1.00 41.58           C  
ANISOU  850  C   SER A  57     7839   4026   3931     17   -382     -6
ATOM    851  O   SER A  57     -51.292  48.619 -99.714  1.00 44.24           O  
ANISOU  851  O   SER A  57     8211   4379   4220      4   -393     30
ATOM    852  CB  SER A  57     -48.752  50.462 -99.402  1.00 42.41           C  
ANISOU  852  CB  SER A  57     7851   4202   4060     19   -413    -45
ATOM    853  OG  SER A  57     -47.684  49.567 -99.160  1.00 54.82           O  
ANISOU  853  OG  SER A  57     9396   5807   5626     -8   -385    -78
ATOM    854  H   SER A  57     -48.981  49.945 -96.651  1.00  0.00           H  
ATOM    855  HA  SER A  57     -50.745  50.946 -98.842  1.00  0.00           H  
ATOM    856  HB3 SER A  57     -48.394  51.487 -99.299  1.00  0.00           H  
ATOM    857  HB2 SER A  57     -49.051  50.338-100.438  1.00  0.00           H  
ATOM    858  HG  SER A  57     -47.228  49.854 -98.348  1.00  0.00           H  
ATOM    859  N   ASN A  58     -50.182  47.876 -97.912  1.00 38.14           N  
ANISOU  859  N   ASN A  58     7409   3548   3534     34   -385    -10
ATOM    860  CA  ASN A  58     -50.643  46.497 -98.061  1.00 42.98           C  
ANISOU  860  CA  ASN A  58     8084   4111   4136     35   -392     11
ATOM    861  C   ASN A  58     -51.363  46.000 -96.814  1.00 43.69           C  
ANISOU  861  C   ASN A  58     8178   4173   4248     -4   -344      2
ATOM    862  O   ASN A  58     -51.117  44.884 -96.346  1.00 34.46           O  
ANISOU  862  O   ASN A  58     6968   2990   3137    -11   -338    -10
ATOM    863  CB  ASN A  58     -49.465  45.555 -98.369  1.00  0.00           C  
ATOM    864  CG  ASN A  58     -48.881  45.717 -99.779  1.00  0.00           C  
ATOM    865  OD1 ASN A  58     -49.549  46.177-100.698  1.00  0.00           O  
ATOM    866  ND2 ASN A  58     -47.637  45.313 -99.991  1.00  0.00           N  
ATOM    867  HB2 ASN A  58     -48.686  45.714 -97.633  1.00  0.00           H  
ATOM    868  HB3 ASN A  58     -49.763  44.507 -98.318  1.00  0.00           H  
ATOM    869 HD22 ASN A  58     -47.241  45.387-100.917  1.00  0.00           H  
ATOM    870 HD21 ASN A  58     -47.094  44.890 -99.249  1.00  0.00           H  
ATOM    871  H   ASN A  58     -49.574  48.097 -97.136  1.00  0.00           H  
ATOM    872  HA  ASN A  58     -51.340  46.459 -98.898  1.00  0.00           H  
ATOM    873  N   ASP A  59     -52.265  46.816 -96.283  1.00 37.41           N  
ANISOU  873  N   ASP A  59     7384   3408   3425    -37   -299     -6
ATOM    874  CA  ASP A  59     -53.056  46.403 -95.133  1.00 42.00           C  
ANISOU  874  CA  ASP A  59     7930   3985   4043    -83   -251    -20
ATOM    875  C   ASP A  59     -54.017  45.277 -95.539  1.00 38.07           C  
ANISOU  875  C   ASP A  59     7480   3425   3557   -125   -225     26
ATOM    876  O   ASP A  59     -54.679  45.365 -96.569  1.00 38.15           O  
ANISOU  876  O   ASP A  59     7552   3422   3522   -127   -217     85
ATOM    877  CB  ASP A  59     -53.841  47.599 -94.565  1.00  0.00           C  
ATOM    878  CG  ASP A  59     -54.529  48.551 -95.559  1.00  0.00           C  
ATOM    879  OD1 ASP A  59     -53.824  49.119 -96.421  1.00  0.00           O  
ATOM    880  OD2 ASP A  59     -55.745  48.773 -95.379  1.00  0.00           O1-
ATOM    881  HB2 ASP A  59     -54.604  47.224 -93.881  1.00  0.00           H  
ATOM    882  HB3 ASP A  59     -53.189  48.202 -93.933  1.00  0.00           H  
ATOM    883  H   ASP A  59     -52.408  47.734 -96.678  1.00  0.00           H  
ATOM    884  HA  ASP A  59     -52.383  46.028 -94.361  1.00  0.00           H  
ATOM    885  N   PRO A  60     -54.083  44.208 -94.733  1.00 37.64           N  
ANISOU  885  N   PRO A  60     7404   3334   3562   -168   -210      0
ATOM    886  CA  PRO A  60     -54.948  43.068 -95.049  1.00 34.12           C  
ANISOU  886  CA  PRO A  60     7014   2804   3148   -219   -172     37
ATOM    887  C   PRO A  60     -56.415  43.390 -94.810  1.00 39.41           C  
ANISOU  887  C   PRO A  60     7686   3496   3790   -286   -106     68
ATOM    888  O   PRO A  60     -56.711  44.234 -93.965  1.00 41.04           O  
ANISOU  888  O   PRO A  60     7825   3787   3983   -303    -83     35
ATOM    889  CB  PRO A  60     -54.491  41.989 -94.054  1.00 43.15           C  
ANISOU  889  CB  PRO A  60     8124   3917   4355   -266   -169    -33
ATOM    890  CG  PRO A  60     -54.188  42.806 -92.800  1.00 42.34           C  
ANISOU  890  CG  PRO A  60     7956   3889   4243   -225   -219    -88
ATOM    891  CD  PRO A  60     -53.541  44.073 -93.375  1.00 38.44           C  
ANISOU  891  CD  PRO A  60     7434   3473   3700   -181   -229    -65
ATOM    892  HA  PRO A  60     -54.788  42.738 -96.076  1.00  0.00           H  
ATOM    893  HB3 PRO A  60     -53.560  41.666 -94.492  1.00  0.00           H  
ATOM    894  HB2 PRO A  60     -55.176  41.153 -93.917  1.00  0.00           H  
ATOM    895  HG3 PRO A  60     -53.565  42.307 -92.066  1.00  0.00           H  
ATOM    896  HG2 PRO A  60     -55.115  43.060 -92.285  1.00  0.00           H  
ATOM    897  HD2 PRO A  60     -53.756  44.940 -92.750  1.00  0.00           H  
ATOM    898  HD3 PRO A  60     -52.460  43.965 -93.448  1.00  0.00           H  
ATOM    899  N   CYS A  61     -57.315  42.734 -95.535  1.00 30.51           N  
ANISOU  899  N   CYS A  61     6634   2295   2663   -321    -69    137
ATOM    900  CA  CYS A  61     -58.747  42.922 -95.310  1.00 42.85           C  
ANISOU  900  CA  CYS A  61     8204   3879   4199   -400      7    169
ATOM    901  C   CYS A  61     -59.609  43.707 -94.183  1.00 41.08           C  
ANISOU  901  C   CYS A  61     7899   3677   4034   -486     45    101
ATOM    902  O   CYS A  61     -60.779  43.339 -93.993  1.00 42.39           O  
ANISOU  902  O   CYS A  61     8003   3920   4183   -535     97     90
ATOM    903  CB  CYS A  61     -59.595  42.121 -96.305  1.00 48.15           C  
ANISOU  903  CB  CYS A  61     8979   4451   4866   -429     42    270
ATOM    904  SG  CYS A  61     -59.078  42.474 -98.020  1.00 61.93           S  
ANISOU  904  SG  CYS A  61    10736   6195   6599   -312    -32    337
ATOM    905  H   CYS A  61     -57.014  42.093 -96.255  1.00  0.00           H  
ATOM    906  HA  CYS A  61     -58.987  43.980 -95.412  1.00  0.00           H  
ATOM    907  HB3 CYS A  61     -60.663  42.323 -96.222  1.00  0.00           H  
ATOM    908  HB2 CYS A  61     -59.467  41.054 -96.120  1.00  0.00           H  
ATOM    909  HG  CYS A  61     -59.627  43.694 -98.078  1.00  0.00           H  
ATOM    910  N   THR A  62     -59.141  44.822 -93.512  1.00 39.20           N  
ATOM    911  CA  THR A  62     -59.638  46.236 -93.477  1.00 38.03           C  
ATOM    912  C   THR A  62     -59.747  46.999 -94.873  1.00 38.61           C  
ATOM    913  O   THR A  62     -60.677  47.813 -95.030  1.00 38.19           O  
ATOM    914  CB  THR A  62     -58.922  47.073 -92.350  1.00  0.00           C  
ATOM    915  OG1 THR A  62     -59.496  48.357 -92.184  1.00  0.00           O  
ATOM    916  CG2 THR A  62     -57.418  47.284 -92.579  1.00  0.00           C  
ATOM    917  HB  THR A  62     -59.052  46.548 -91.402  1.00  0.00           H  
ATOM    918  HG1 THR A  62     -59.549  48.792 -93.045  1.00  0.00           H  
ATOM    919 HG21 THR A  62     -56.986  47.912 -91.800  1.00  0.00           H  
ATOM    920 HG22 THR A  62     -56.875  46.341 -92.557  1.00  0.00           H  
ATOM    921 HG23 THR A  62     -57.218  47.763 -93.536  1.00  0.00           H  
ATOM    922  H   THR A  62     -58.114  44.802 -93.426  1.00  0.00           H  
ATOM    923  HA  THR A  62     -60.691  46.185 -93.146  1.00  0.00           H  
ATOM    924  N   LYS A  63     -58.859  46.835 -95.881  1.00 39.83           N  
ATOM    925  CA  LYS A  63     -58.852  47.622 -97.161  1.00 39.77           C  
ATOM    926  C   LYS A  63     -60.040  47.433 -98.143  1.00 40.23           C  
ATOM    927  O   LYS A  63     -60.722  46.408 -98.145  1.00 39.92           O  
ATOM    928  CB  LYS A  63     -57.600  47.274 -98.045  1.00  0.00           C  
ATOM    929  CG  LYS A  63     -57.506  45.823 -98.571  1.00  0.00           C  
ATOM    930  CD  LYS A  63     -56.469  45.668 -99.693  1.00  0.00           C  
ATOM    931  CE  LYS A  63     -56.632  44.342-100.445  1.00  0.00           C  
ATOM    932  NZ  LYS A  63     -55.657  44.228-101.541  1.00  0.00           N1+
ATOM    933  HB2 LYS A  63     -57.565  47.957 -98.895  1.00  0.00           H  
ATOM    934  HB3 LYS A  63     -56.692  47.494 -97.484  1.00  0.00           H  
ATOM    935  HG2 LYS A  63     -57.256  45.154 -97.746  1.00  0.00           H  
ATOM    936  HG3 LYS A  63     -58.464  45.475 -98.953  1.00  0.00           H  
ATOM    937  HD2 LYS A  63     -56.555  46.494-100.401  1.00  0.00           H  
ATOM    938  HD3 LYS A  63     -55.467  45.729 -99.265  1.00  0.00           H  
ATOM    939  HE2 LYS A  63     -56.507  43.503 -99.761  1.00  0.00           H  
ATOM    940  HE3 LYS A  63     -57.633  44.267-100.871  1.00  0.00           H  
ATOM    941  HZ1 LYS A  63     -54.721  44.306-101.174  1.00  0.00           H  
ATOM    942  HZ2 LYS A  63     -55.769  43.336-101.999  1.00  0.00           H  
ATOM    943  HZ3 LYS A  63     -55.825  44.967-102.209  1.00  0.00           H  
ATOM    944  H   LYS A  63     -57.954  46.433 -95.640  1.00  0.00           H  
ATOM    945  HA  LYS A  63     -58.840  48.649 -96.876  1.00  0.00           H  
ATOM    946  N   CYS A  64     -60.169  48.386 -99.103  1.00 40.52           N  
ATOM    947  CA  CYS A  64     -60.788  48.211-100.420  1.00 40.12           C  
ATOM    948  C   CYS A  64     -59.867  47.563-101.499  1.00 40.07           C  
ATOM    949  O   CYS A  64     -59.659  46.364-101.338  1.00 39.51           O  
ATOM    950  CB  CYS A  64     -61.443  49.520-100.895  1.00  0.00           C  
ATOM    951  SG  CYS A  64     -62.837  49.945 -99.805  1.00  0.00           S  
ATOM    952  HB2 CYS A  64     -60.742  50.352-100.875  1.00  0.00           H  
ATOM    953  HB3 CYS A  64     -61.838  49.401-101.904  1.00  0.00           H  
ATOM    954  HG  CYS A  64     -62.107  50.009 -98.686  1.00  0.00           H  
ATOM    955  H   CYS A  64     -59.627  49.232 -98.942  1.00  0.00           H  
ATOM    956  HA  CYS A  64     -61.589  47.481-100.308  1.00  0.00           H  
ATOM    957  N   PRO A  65     -59.391  48.192-102.608  1.00 39.24           N  
ATOM    958  CA  PRO A  65     -59.140  47.451-103.860  1.00 39.28           C  
ATOM    959  C   PRO A  65     -58.044  46.339-103.813  1.00 39.02           C  
ATOM    960  O   PRO A  65     -58.288  45.159-103.578  1.00 37.21           O  
ATOM    961  CD  PRO A  65     -59.169  49.625-102.849  1.00  0.00           C  
ATOM    962  CB  PRO A  65     -58.950  48.538-104.965  1.00  0.00           C  
ATOM    963  CG  PRO A  65     -58.406  49.718-104.169  1.00  0.00           C  
ATOM    964  HD3 PRO A  65     -60.113  50.142-103.009  1.00  0.00           H  
ATOM    965  HD2 PRO A  65     -58.632  50.110-102.033  1.00  0.00           H  
ATOM    966  HB2 PRO A  65     -58.309  48.271-105.802  1.00  0.00           H  
ATOM    967  HB3 PRO A  65     -59.922  48.798-105.386  1.00  0.00           H  
ATOM    968  HG3 PRO A  65     -58.535  50.675-104.676  1.00  0.00           H  
ATOM    969  HG2 PRO A  65     -57.341  49.592-103.976  1.00  0.00           H  
ATOM    970  HA  PRO A  65     -60.073  46.923-104.107  1.00  0.00           H  
ATOM    971  N   THR A  66     -56.885  46.756-104.283  1.00 30.69           N  
ANISOU  971  N   THR A  66     6645   2762   2254    -88   -380    487
ATOM    972  CA  THR A  66     -55.748  46.136-104.964  1.00 37.86           C  
ANISOU  972  CA  THR A  66     7498   3682   3207    -14   -465    515
ATOM    973  C   THR A  66     -54.952  47.392-105.271  1.00 36.50           C  
ANISOU  973  C   THR A  66     7283   3611   2976    -32   -509    442
ATOM    974  O   THR A  66     -55.515  48.474-105.393  1.00 36.95           O  
ANISOU  974  O   THR A  66     7350   3748   2941    -99   -485    408
ATOM    975  CB  THR A  66     -56.147  45.436-106.276  1.00  0.00           C  
ATOM    976  OG1 THR A  66     -55.019  44.771-106.825  1.00  0.00           O  
ATOM    977  CG2 THR A  66     -56.777  46.266-107.411  1.00  0.00           C  
ATOM    978  HB  THR A  66     -56.856  44.647-106.021  1.00  0.00           H  
ATOM    979  HG1 THR A  66     -54.495  45.403-107.332  1.00  0.00           H  
ATOM    980 HG21 THR A  66     -56.946  45.646-108.292  1.00  0.00           H  
ATOM    981 HG22 THR A  66     -57.753  46.647-107.119  1.00  0.00           H  
ATOM    982 HG23 THR A  66     -56.162  47.109-107.725  1.00  0.00           H  
ATOM    983  HA  THR A  66     -55.135  45.459-104.368  1.00  0.00           H  
ATOM    984  H   THR A  66     -56.882  47.743-104.550  1.00  0.00           H  
ATOM    985  N   VAL A  67     -53.643  47.237-105.406  1.00 35.36           N  
ANISOU  985  N   VAL A  67     7091   3461   2885     21   -565    415
ATOM    986  CA  VAL A  67     -52.746  48.368-105.577  1.00 33.72           C  
ANISOU  986  CA  VAL A  67     6841   3331   2641     -4   -597    338
ATOM    987  C   VAL A  67     -51.755  48.122-106.702  1.00 38.99           C  
ANISOU  987  C   VAL A  67     7443   4065   3305     44   -692    394
ATOM    988  O   VAL A  67     -51.645  47.012-107.228  1.00 34.27           O  
ANISOU  988  O   VAL A  67     6831   3433   2755    119   -728    492
ATOM    989  CB  VAL A  67     -51.922  48.602-104.297  1.00  0.00           C  
ATOM    990  CG1 VAL A  67     -52.801  49.102-103.136  1.00  0.00           C  
ATOM    991  CG2 VAL A  67     -51.066  47.402-103.829  1.00  0.00           C  
ATOM    992  HB  VAL A  67     -51.223  49.417-104.486  1.00  0.00           H  
ATOM    993 HG11 VAL A  67     -52.194  49.364-102.269  1.00  0.00           H  
ATOM    994 HG12 VAL A  67     -53.364  49.991-103.421  1.00  0.00           H  
ATOM    995 HG13 VAL A  67     -53.515  48.345-102.813  1.00  0.00           H  
ATOM    996 HG21 VAL A  67     -50.497  47.654-102.933  1.00  0.00           H  
ATOM    997 HG22 VAL A  67     -51.682  46.538-103.580  1.00  0.00           H  
ATOM    998 HG23 VAL A  67     -50.345  47.089-104.583  1.00  0.00           H  
ATOM    999  H   VAL A  67     -53.240  46.312-105.392  1.00  0.00           H  
ATOM   1000  HA  VAL A  67     -53.329  49.261-105.800  1.00  0.00           H  
ATOM   1001  N   ARG A  68     -51.043  49.181-107.065  1.00 28.79           N  
ANISOU 1001  N   ARG A  68     6109   2865   1963      1   -726    334
ATOM   1002  CA  ARG A  68     -49.915  49.094-107.972  1.00 31.65           C  
ANISOU 1002  CA  ARG A  68     6402   3302   2320     35   -816    366
ATOM   1003  C   ARG A  68     -48.670  48.869-107.128  1.00 35.27           C  
ANISOU 1003  C   ARG A  68     6854   3678   2870     73   -802    289
ATOM   1004  O   ARG A  68     -48.368  49.661-106.224  1.00 34.00           O  
ANISOU 1004  O   ARG A  68     6705   3485   2728     25   -746    184
ATOM   1005  CB  ARG A  68     -49.785  50.405-108.771  1.00  0.00           C  
ATOM   1006  CG  ARG A  68     -50.826  50.572-109.889  1.00  0.00           C  
ATOM   1007  CD  ARG A  68     -50.514  49.786-111.173  1.00  0.00           C  
ATOM   1008  NE  ARG A  68     -49.318  50.299-111.861  1.00  0.00           N  
ATOM   1009  CZ  ARG A  68     -49.249  51.400-112.625  1.00  0.00           C  
ATOM   1010  NH1 ARG A  68     -50.331  52.146-112.867  1.00  0.00           N  
ATOM   1011  NH2 ARG A  68     -48.075  51.757-113.152  1.00  0.00           N1+
ATOM   1012  HB2 ARG A  68     -49.894  51.244-108.086  1.00  0.00           H  
ATOM   1013  HB3 ARG A  68     -48.787  50.473-109.199  1.00  0.00           H  
ATOM   1014  HG2 ARG A  68     -51.849  50.413-109.548  1.00  0.00           H  
ATOM   1015  HG3 ARG A  68     -50.773  51.628-110.156  1.00  0.00           H  
ATOM   1016  HD2 ARG A  68     -50.221  48.778-110.885  1.00  0.00           H  
ATOM   1017  HD3 ARG A  68     -51.382  49.664-111.822  1.00  0.00           H  
ATOM   1018  HE  ARG A  68     -48.472  49.772-111.697  1.00  0.00           H  
ATOM   1019 HH12 ARG A  68     -50.278  52.972-113.446  1.00  0.00           H  
ATOM   1020 HH11 ARG A  68     -51.225  51.886-112.482  1.00  0.00           H  
ATOM   1021 HH22 ARG A  68     -47.996  52.577-113.735  1.00  0.00           H  
ATOM   1022 HH21 ARG A  68     -47.242  51.214-112.984  1.00  0.00           H  
ATOM   1023  H   ARG A  68     -51.279  50.094-106.706  1.00  0.00           H  
ATOM   1024  HA  ARG A  68     -50.054  48.258-108.656  1.00  0.00           H  
ATOM   1025  N   PHE A  69     -47.946  47.791-107.413  1.00 29.74           N  
ANISOU 1025  N   PHE A  69     6131   2940   2230    163   -845    349
ATOM   1026  CA  PHE A  69     -46.849  47.368-106.543  1.00 30.08           C  
ANISOU 1026  CA  PHE A  69     6181   2896   2351    204   -822    283
ATOM   1027  C   PHE A  69     -45.620  46.916-107.333  1.00 31.77           C  
ANISOU 1027  C   PHE A  69     6339   3153   2581    273   -900    327
ATOM   1028  O   PHE A  69     -45.664  45.913-108.050  1.00 30.23           O  
ANISOU 1028  O   PHE A  69     6122   2936   2427    366   -938    436
ATOM   1029  CB  PHE A  69     -47.333  46.237-105.623  1.00 32.56           C  
ANISOU 1029  CB  PHE A  69     6554   3071   2747    252   -757    290
ATOM   1030  CG  PHE A  69     -46.297  45.681-104.648  1.00 31.92           C  
ANISOU 1030  CG  PHE A  69     6488   2910   2728    279   -725    218
ATOM   1031  CD1 PHE A  69     -46.002  46.355-103.453  1.00 28.47           C  
ANISOU 1031  CD1 PHE A  69     6079   2443   2295    224   -667    126
ATOM   1032  CD2 PHE A  69     -45.481  44.595-104.997  1.00 36.39           C  
ANISOU 1032  CD2 PHE A  69     7029   3438   3359    363   -747    249
ATOM   1033  CE1 PHE A  69     -44.963  45.938-102.640  1.00 35.18           C  
ANISOU 1033  CE1 PHE A  69     6942   3241   3184    241   -643     72
ATOM   1034  CE2 PHE A  69     -44.453  44.186-104.167  1.00 28.72           C  
ANISOU 1034  CE2 PHE A  69     6034   2418   2460    369   -695    160
ATOM   1035  CZ  PHE A  69     -44.183  44.855-102.990  1.00 26.56           C  
ANISOU 1035  CZ  PHE A  69     5799   2129   2165    304   -650     77
ATOM   1036  H   PHE A  69     -48.150  47.251-108.241  1.00  0.00           H  
ATOM   1037  HA  PHE A  69     -46.562  48.215-105.919  1.00  0.00           H  
ATOM   1038  HB3 PHE A  69     -47.733  45.418-106.219  1.00  0.00           H  
ATOM   1039  HB2 PHE A  69     -48.165  46.601-105.023  1.00  0.00           H  
ATOM   1040  HD1 PHE A  69     -46.592  47.206-103.159  1.00  0.00           H  
ATOM   1041  HD2 PHE A  69     -45.651  44.063-105.921  1.00  0.00           H  
ATOM   1042  HE1 PHE A  69     -44.757  46.470-101.722  1.00  0.00           H  
ATOM   1043  HE2 PHE A  69     -43.855  43.332-104.447  1.00  0.00           H  
ATOM   1044  HZ  PHE A  69     -43.370  44.533-102.356  1.00  0.00           H  
ATOM   1045  N   LYS A  70     -44.525  47.657-107.181  1.00 31.93           N  
ANISOU 1045  N   LYS A  70     6328   3225   2579    230   -915    246
ATOM   1046  CA  LYS A  70     -43.256  47.315-107.813  1.00 39.02           C  
ANISOU 1046  CA  LYS A  70     7137   4175   3513    280   -969    262
ATOM   1047  C   LYS A  70     -42.126  48.099-107.137  1.00 35.54           C  
ANISOU 1047  C   LYS A  70     6674   3751   3080    210   -934    140
ATOM   1048  O   LYS A  70     -42.028  49.317-107.299  1.00 35.87           O  
ANISOU 1048  O   LYS A  70     6727   3866   3034    111   -954     87
ATOM   1049  CB  LYS A  70     -43.304  47.633-109.319  1.00  0.00           C  
ATOM   1050  CG  LYS A  70     -42.088  47.159-110.144  1.00  0.00           C  
ATOM   1051  CD  LYS A  70     -41.832  45.639-110.134  1.00  0.00           C  
ATOM   1052  CE  LYS A  70     -43.030  44.787-110.591  1.00  0.00           C  
ATOM   1053  NZ  LYS A  70     -42.676  43.361-110.669  1.00  0.00           N1+
ATOM   1054  HB2 LYS A  70     -44.198  47.203-109.767  1.00  0.00           H  
ATOM   1055  HB3 LYS A  70     -43.421  48.709-109.459  1.00  0.00           H  
ATOM   1056  HG2 LYS A  70     -42.225  47.484-111.177  1.00  0.00           H  
ATOM   1057  HG3 LYS A  70     -41.189  47.674-109.803  1.00  0.00           H  
ATOM   1058  HD2 LYS A  70     -40.985  45.434-110.790  1.00  0.00           H  
ATOM   1059  HD3 LYS A  70     -41.510  45.321-109.143  1.00  0.00           H  
ATOM   1060  HE2 LYS A  70     -43.868  44.891-109.902  1.00  0.00           H  
ATOM   1061  HE3 LYS A  70     -43.375  45.112-111.573  1.00  0.00           H  
ATOM   1062  HZ1 LYS A  70     -42.385  43.031-109.761  1.00  0.00           H  
ATOM   1063  HZ2 LYS A  70     -43.478  42.830-110.974  1.00  0.00           H  
ATOM   1064  HZ3 LYS A  70     -41.924  43.234-111.330  1.00  0.00           H  
ATOM   1065  H   LYS A  70     -44.555  48.491-106.612  1.00  0.00           H  
ATOM   1066  HA  LYS A  70     -43.073  46.248-107.682  1.00  0.00           H  
ATOM   1067  N   PRO A  71     -41.268  47.404-106.373  1.00 34.10           N  
ANISOU 1067  N   PRO A  71     6465   3493   2998    255   -875     95
ATOM   1068  CA  PRO A  71     -40.209  48.053-105.590  1.00 28.85           C  
ANISOU 1068  CA  PRO A  71     5790   2829   2342    192   -831     -2
ATOM   1069  C   PRO A  71     -39.295  48.975-106.408  1.00 28.86           C  
ANISOU 1069  C   PRO A  71     5714   2951   2301    122   -879    -28
ATOM   1070  O   PRO A  71     -38.902  48.628-107.526  1.00 31.67           O  
ANISOU 1070  O   PRO A  71     5967   3397   2670    156   -941     24
ATOM   1071  CB  PRO A  71     -39.406  46.868-105.049  1.00 31.53           C  
ANISOU 1071  CB  PRO A  71     6091   3104   2786    265   -776    -19
ATOM   1072  CG  PRO A  71     -40.449  45.803-104.796  1.00 33.98           C  
ANISOU 1072  CG  PRO A  71     6446   3324   3140    342   -759     36
ATOM   1073  CD  PRO A  71     -41.383  45.988-105.982  1.00 38.79           C  
ANISOU 1073  CD  PRO A  71     7049   3990   3699    360   -835    132
ATOM   1074  HA  PRO A  71     -40.650  48.608-104.762  1.00  0.00           H  
ATOM   1075  HB3 PRO A  71     -38.851  47.108-104.143  1.00  0.00           H  
ATOM   1076  HB2 PRO A  71     -38.690  46.506-105.790  1.00  0.00           H  
ATOM   1077  HG3 PRO A  71     -40.980  46.023-103.867  1.00  0.00           H  
ATOM   1078  HG2 PRO A  71     -40.040  44.795-104.715  1.00  0.00           H  
ATOM   1079  HD2 PRO A  71     -41.060  45.361-106.814  1.00  0.00           H  
ATOM   1080  HD3 PRO A  71     -42.396  45.698-105.697  1.00  0.00           H  
ATOM   1081  N   VAL A  72     -38.966  50.137-105.850  1.00 32.76           N  
ANISOU 1081  N   VAL A  72     6252   3444   2753     23   -849   -106
ATOM   1082  CA  VAL A  72     -37.982  51.034-106.460  1.00 29.86           C  
ANISOU 1082  CA  VAL A  72     5819   3170   2355    -68   -875   -151
ATOM   1083  C   VAL A  72     -36.736  51.141-105.574  1.00 28.56           C  
ANISOU 1083  C   VAL A  72     5642   2960   2251    -93   -804   -209
ATOM   1084  O   VAL A  72     -36.805  50.901-104.367  1.00 32.16           O  
ANISOU 1084  O   VAL A  72     6164   3315   2740    -65   -739   -224
ATOM   1085  CB  VAL A  72     -38.556  52.440-106.710  1.00  0.00           C  
ATOM   1086  CG1 VAL A  72     -39.732  52.394-107.704  1.00  0.00           C  
ATOM   1087  CG2 VAL A  72     -38.965  53.207-105.432  1.00  0.00           C  
ATOM   1088  HB  VAL A  72     -37.806  53.072-107.177  1.00  0.00           H  
ATOM   1089 HG11 VAL A  72     -40.093  53.395-107.939  1.00  0.00           H  
ATOM   1090 HG12 VAL A  72     -39.435  51.926-108.643  1.00  0.00           H  
ATOM   1091 HG13 VAL A  72     -40.574  51.825-107.307  1.00  0.00           H  
ATOM   1092 HG21 VAL A  72     -39.413  54.170-105.679  1.00  0.00           H  
ATOM   1093 HG22 VAL A  72     -39.693  52.652-104.845  1.00  0.00           H  
ATOM   1094 HG23 VAL A  72     -38.111  53.417-104.786  1.00  0.00           H  
ATOM   1095  H   VAL A  72     -39.399  50.421-104.983  1.00  0.00           H  
ATOM   1096  HA  VAL A  72     -37.683  50.613-107.420  1.00  0.00           H  
ATOM   1097  N   PRO A  73     -35.587  51.504-106.172  1.00 29.02           N  
ANISOU 1097  N   PRO A  73     5609   3102   2316   -154   -818   -236
ATOM   1098  CA  PRO A  73     -34.353  51.647-105.395  1.00 29.95           C  
ANISOU 1098  CA  PRO A  73     5716   3184   2480   -191   -747   -281
ATOM   1099  C   PRO A  73     -34.438  52.796-104.384  1.00 31.59           C  
ANISOU 1099  C   PRO A  73     6041   3300   2663   -271   -687   -330
ATOM   1100  O   PRO A  73     -34.863  53.893-104.744  1.00 28.77           O  
ANISOU 1100  O   PRO A  73     5730   2950   2250   -357   -700   -366
ATOM   1101  CB  PRO A  73     -33.294  51.955-106.464  1.00 33.63           C  
ANISOU 1101  CB  PRO A  73     6055   3777   2946   -261   -782   -297
ATOM   1102  CG  PRO A  73     -34.046  52.539-107.644  1.00 36.67           C  
ANISOU 1102  CG  PRO A  73     6354   4270   3309   -211   -879   -238
ATOM   1103  CD  PRO A  73     -35.356  51.781-107.598  1.00 33.04           C  
ANISOU 1103  CD  PRO A  73     6009   3758   2785   -197   -904   -217
ATOM   1104  HA  PRO A  73     -34.116  50.713-104.885  1.00  0.00           H  
ATOM   1105  HB3 PRO A  73     -32.795  51.030-106.758  1.00  0.00           H  
ATOM   1106  HB2 PRO A  73     -32.536  52.652-106.126  1.00  0.00           H  
ATOM   1107  HG3 PRO A  73     -33.517  52.438-108.593  1.00  0.00           H  
ATOM   1108  HG2 PRO A  73     -34.231  53.600-107.473  1.00  0.00           H  
ATOM   1109  HD2 PRO A  73     -36.128  52.344-108.113  1.00  0.00           H  
ATOM   1110  HD3 PRO A  73     -35.249  50.843-108.128  1.00  0.00           H  
ATOM   1111  N   ILE A  74     -34.036  52.528-103.145  1.00 32.32           N  
ANISOU 1111  N   ILE A  74     6178   3307   2795   -241   -618   -329
ATOM   1112  CA  ILE A  74     -33.996  53.532-102.088  1.00 31.73           C  
ANISOU 1112  CA  ILE A  74     6182   3142   2733   -289   -550   -343
ATOM   1113  C   ILE A  74     -32.559  53.667-101.611  1.00 29.57           C  
ANISOU 1113  C   ILE A  74     5902   2860   2475   -340   -502   -356
ATOM   1114  O   ILE A  74     -31.900  52.663-101.340  1.00 32.86           O  
ANISOU 1114  O   ILE A  74     6264   3305   2914   -292   -487   -337
ATOM   1115  CB  ILE A  74     -34.882  53.120-100.889  1.00 36.41           C  
ANISOU 1115  CB  ILE A  74     6798   3663   3374   -204   -511   -289
ATOM   1116  CG1 ILE A  74     -36.358  52.923-101.316  1.00 24.57           C  
ANISOU 1116  CG1 ILE A  74     5293   2173   1870   -157   -545   -265
ATOM   1117  CG2 ILE A  74     -34.814  54.115 -99.704  1.00 36.41           C  
ANISOU 1117  CG2 ILE A  74     6851   3583   3401   -233   -444   -277
ATOM   1118  CD1 ILE A  74     -37.254  52.303-100.232  1.00 24.32           C  
ANISOU 1118  CD1 ILE A  74     5271   2164   1806   -226   -553   -290
ATOM   1119  H   ILE A  74     -33.739  51.594-102.901  1.00  0.00           H  
ATOM   1120  HA  ILE A  74     -34.340  54.488-102.483  1.00  0.00           H  
ATOM   1121  HB  ILE A  74     -34.517  52.158-100.522  1.00  0.00           H  
ATOM   1122 HG13 ILE A  74     -36.417  52.276-102.190  1.00  0.00           H  
ATOM   1123 HG12 ILE A  74     -36.777  53.879-101.632  1.00  0.00           H  
ATOM   1124 HG21 ILE A  74     -35.452  53.807 -98.876  1.00  0.00           H  
ATOM   1125 HG22 ILE A  74     -33.813  54.207 -99.284  1.00  0.00           H  
ATOM   1126 HG23 ILE A  74     -35.135  55.106-100.020  1.00  0.00           H  
ATOM   1127 HD11 ILE A  74     -38.143  51.858-100.680  1.00  0.00           H  
ATOM   1128 HD12 ILE A  74     -36.735  51.517 -99.682  1.00  0.00           H  
ATOM   1129 HD13 ILE A  74     -37.591  53.051 -99.516  1.00  0.00           H  
ATOM   1130  N   ARG A  75     -32.072  54.904-101.518  1.00 34.31           N  
ANISOU 1130  N   ARG A  75     6545   3419   3073   -441   -462   -387
ATOM   1131  CA  ARG A  75     -30.735  55.163-100.994  1.00 26.76           C  
ANISOU 1131  CA  ARG A  75     5581   2443   2144   -498   -400   -379
ATOM   1132  C   ARG A  75     -30.820  55.581 -99.540  1.00 33.40           C  
ANISOU 1132  C   ARG A  75     6523   3163   3003   -471   -339   -336
ATOM   1133  O   ARG A  75     -31.741  56.304 -99.149  1.00 29.84           O  
ANISOU 1133  O   ARG A  75     6147   2630   2560   -455   -325   -337
ATOM   1134  CB  ARG A  75     -30.038  56.295-101.772  1.00  0.00           C  
ATOM   1135  CG  ARG A  75     -29.992  56.115-103.298  1.00  0.00           C  
ATOM   1136  CD  ARG A  75     -29.120  57.166-104.007  1.00  0.00           C  
ATOM   1137  NE  ARG A  75     -27.691  56.935-103.773  1.00  0.00           N  
ATOM   1138  CZ  ARG A  75     -26.664  57.671-104.218  1.00  0.00           C  
ATOM   1139  NH1 ARG A  75     -26.862  58.751-104.980  1.00  0.00           N  
ATOM   1140  NH2 ARG A  75     -25.422  57.309-103.885  1.00  0.00           N1+
ATOM   1141  HB2 ARG A  75     -30.536  57.236-101.554  1.00  0.00           H  
ATOM   1142  HB3 ARG A  75     -29.023  56.394-101.388  1.00  0.00           H  
ATOM   1143  HG2 ARG A  75     -29.530  55.143-103.465  1.00  0.00           H  
ATOM   1144  HG3 ARG A  75     -30.983  56.061-103.750  1.00  0.00           H  
ATOM   1145  HD2 ARG A  75     -29.379  57.273-105.061  1.00  0.00           H  
ATOM   1146  HD3 ARG A  75     -29.296  58.134-103.539  1.00  0.00           H  
ATOM   1147  HE  ARG A  75     -27.468  56.144-103.170  1.00  0.00           H  
ATOM   1148 HH12 ARG A  75     -26.087  59.305-105.314  1.00  0.00           H  
ATOM   1149 HH11 ARG A  75     -27.796  59.033-105.235  1.00  0.00           H  
ATOM   1150 HH22 ARG A  75     -24.619  57.827-104.211  1.00  0.00           H  
ATOM   1151 HH21 ARG A  75     -25.265  56.504-103.289  1.00  0.00           H  
ATOM   1152  H   ARG A  75     -32.631  55.690-101.814  1.00  0.00           H  
ATOM   1153  HA  ARG A  75     -30.138  54.255-101.071  1.00  0.00           H  
ATOM   1154  N   TYR A  76     -29.847  55.141 -98.748  1.00 33.60           N  
ANISOU 1154  N   TYR A  76     6538   3192   3037   -463   -298   -291
ATOM   1155  CA  TYR A  76     -29.741  55.550 -97.349  1.00 30.23           C  
ANISOU 1155  CA  TYR A  76     6192   2670   2622   -440   -247   -226
ATOM   1156  C   TYR A  76     -28.544  56.477 -97.146  1.00 32.37           C  
ANISOU 1156  C   TYR A  76     6494   2890   2916   -538   -178   -205
ATOM   1157  O   TYR A  76     -27.440  56.184 -97.601  1.00 30.90           O  
ANISOU 1157  O   TYR A  76     6246   2777   2719   -602   -160   -216
ATOM   1158  CB  TYR A  76     -29.694  54.311 -96.445  1.00 30.01           C  
ANISOU 1158  CB  TYR A  76     6144   2693   2568   -358   -259   -178
ATOM   1159  CG  TYR A  76     -31.026  53.579 -96.425  1.00 30.60           C  
ANISOU 1159  CG  TYR A  76     6226   2764   2636   -271   -309   -186
ATOM   1160  CD1 TYR A  76     -32.031  53.971 -95.515  1.00 32.67           C  
ANISOU 1160  CD1 TYR A  76     6546   2959   2906   -218   -304   -139
ATOM   1161  CD2 TYR A  76     -31.297  52.570 -97.373  1.00 34.23           C  
ANISOU 1161  CD2 TYR A  76     6631   3284   3091   -242   -357   -234
ATOM   1162  CE1 TYR A  76     -33.308  53.382 -95.577  1.00 30.05           C  
ANISOU 1162  CE1 TYR A  76     6215   2628   2573   -152   -341   -149
ATOM   1163  CE2 TYR A  76     -32.577  51.990 -97.441  1.00 32.48           C  
ANISOU 1163  CE2 TYR A  76     6391   3061   2890   -169   -386   -219
ATOM   1164  CZ  TYR A  76     -33.587  52.406 -96.551  1.00 32.83           C  
ANISOU 1164  CZ  TYR A  76     6476   3050   2947   -131   -374   -175
ATOM   1165  OH  TYR A  76     -34.841  51.881 -96.638  1.00 26.59           O  
ANISOU 1165  OH  TYR A  76     5652   2266   2184    -74   -394   -157
ATOM   1166  H   TYR A  76     -29.152  54.504 -99.110  1.00  0.00           H  
ATOM   1167  HA  TYR A  76     -30.641  56.109 -97.097  1.00  0.00           H  
ATOM   1168  HB3 TYR A  76     -29.454  54.605 -95.423  1.00  0.00           H  
ATOM   1169  HB2 TYR A  76     -28.899  53.633 -96.759  1.00  0.00           H  
ATOM   1170  HD1 TYR A  76     -31.841  54.749 -94.791  1.00  0.00           H  
ATOM   1171  HD2 TYR A  76     -30.539  52.268 -98.083  1.00  0.00           H  
ATOM   1172  HE1 TYR A  76     -34.084  53.698 -94.895  1.00  0.00           H  
ATOM   1173  HE2 TYR A  76     -32.772  51.238 -98.193  1.00  0.00           H  
ATOM   1174  HH  TYR A  76     -34.930  51.295 -97.394  1.00  0.00           H  
ATOM   1175  N   CYS A  77     -28.785  57.598 -96.469  1.00 29.49           N  
ANISOU 1175  N   CYS A  77     6224   2393   2590   -547   -129   -173
ATOM   1176  CA  CYS A  77     -27.829  58.696 -96.400  1.00 32.96           C  
ANISOU 1176  CA  CYS A  77     6715   2742   3068   -649    -52   -159
ATOM   1177  C   CYS A  77     -27.662  59.188 -94.972  1.00 35.51           C  
ANISOU 1177  C   CYS A  77     7120   2947   3427   -598      4    -44
ATOM   1178  O   CYS A  77     -28.621  59.195 -94.194  1.00 32.08           O  
ANISOU 1178  O   CYS A  77     6718   2464   3007   -494    -11     -2
ATOM   1179  CB  CYS A  77     -28.315  59.864 -97.263  1.00 31.93           C  
ANISOU 1179  CB  CYS A  77     6629   2535   2967   -733    -31   -254
ATOM   1180  SG  CYS A  77     -28.834  59.510 -98.976  1.00 34.65           S  
ANISOU 1180  SG  CYS A  77     6879   3031   3257   -775   -121   -369
ATOM   1181  H   CYS A  77     -29.659  57.712 -95.976  1.00  0.00           H  
ATOM   1182  HA  CYS A  77     -26.865  58.354 -96.774  1.00  0.00           H  
ATOM   1183  HB3 CYS A  77     -27.560  60.650 -97.292  1.00  0.00           H  
ATOM   1184  HB2 CYS A  77     -29.187  60.312 -96.785  1.00  0.00           H  
ATOM   1185  N   ALA A  78     -26.449  59.621 -94.644  1.00 36.99           N  
ANISOU 1185  N   ALA A  78     7334   3091   3629   -671     70     16
ATOM   1186  CA  ALA A  78     -26.124  60.080 -93.298  1.00 34.74           C  
ANISOU 1186  CA  ALA A  78     7123   2702   3376   -623    121    155
ATOM   1187  C   ALA A  78     -26.407  61.566 -93.116  1.00 38.83           C  
ANISOU 1187  C   ALA A  78     7746   3012   3995   -640    203    161
ATOM   1188  O   ALA A  78     -26.259  62.356 -94.054  1.00 35.33           O  
ANISOU 1188  O   ALA A  78     7323   2515   3588   -750    246     58
ATOM   1189  CB  ALA A  78     -24.641  59.822 -92.973  1.00  0.00           C  
ATOM   1190  HB1 ALA A  78     -24.417  58.756 -92.988  1.00  0.00           H  
ATOM   1191  HB2 ALA A  78     -23.982  60.314 -93.692  1.00  0.00           H  
ATOM   1192  HB3 ALA A  78     -24.373  60.191 -91.987  1.00  0.00           H  
ATOM   1193  H   ALA A  78     -25.715  59.639 -95.338  1.00  0.00           H  
ATOM   1194  HA  ALA A  78     -26.734  59.523 -92.586  1.00  0.00           H  
ATOM   1195  N   PRO A  79     -26.807  61.951 -91.894  1.00 47.20           N  
ANISOU 1195  N   PRO A  79     8801   4024   5108   -516    222    267
ATOM   1196  CA  PRO A  79     -27.051  63.350 -91.540  1.00 40.01           C  
ANISOU 1196  CA  PRO A  79     7898   2984   4318   -487    309    274
ATOM   1197  C   PRO A  79     -25.743  64.135 -91.396  1.00 41.19           C  
ANISOU 1197  C   PRO A  79     8091   3039   4521   -577    398    336
ATOM   1198  O   PRO A  79     -24.657  63.570 -91.542  1.00 38.01           O  
ANISOU 1198  O   PRO A  79     7707   2685   4051   -666    393    379
ATOM   1199  CB  PRO A  79     -27.770  63.241 -90.195  1.00 40.03           C  
ANISOU 1199  CB  PRO A  79     7855   2996   4360   -321    285    390
ATOM   1200  CG  PRO A  79     -27.200  62.000 -89.539  1.00 41.07           C  
ANISOU 1200  CG  PRO A  79     7966   3251   4387   -301    210    493
ATOM   1201  CD  PRO A  79     -27.001  61.074 -90.726  1.00 46.06           C  
ANISOU 1201  CD  PRO A  79     8620   3967   4915   -399    160    385
ATOM   1202  HA  PRO A  79     -27.697  63.822 -92.281  1.00  0.00           H  
ATOM   1203  HB3 PRO A  79     -28.837  63.099 -90.371  1.00  0.00           H  
ATOM   1204  HB2 PRO A  79     -27.669  64.104 -89.540  1.00  0.00           H  
ATOM   1205  HG3 PRO A  79     -27.840  61.579 -88.762  1.00  0.00           H  
ATOM   1206  HG2 PRO A  79     -26.236  62.235 -89.088  1.00  0.00           H  
ATOM   1207  HD2 PRO A  79     -26.167  60.398 -90.537  1.00  0.00           H  
ATOM   1208  HD3 PRO A  79     -27.895  60.476 -90.890  1.00  0.00           H  
ATOM   1209  N   PRO A  80     -25.841  65.427 -91.118  1.00 36.13           N  
ANISOU 1209  N   PRO A  80     7466   2260   4002   -560    487    342
ATOM   1210  CA  PRO A  80     -24.651  66.261 -90.963  1.00 36.01           C  
ANISOU 1210  CA  PRO A  80     7493   2134   4054   -644    580    403
ATOM   1211  C   PRO A  80     -23.771  65.727 -89.828  1.00 39.76           C  
ANISOU 1211  C   PRO A  80     7959   2646   4502   -592    563    598
ATOM   1212  O   PRO A  80     -24.281  65.255 -88.812  1.00 37.08           O  
ANISOU 1212  O   PRO A  80     7572   2363   4153   -451    505    707
ATOM   1213  CD  PRO A  80     -27.012  66.307 -91.048  1.00  0.00           C  
ATOM   1214  CB  PRO A  80     -25.051  67.721 -90.684  1.00  0.00           C  
ATOM   1215  CG  PRO A  80     -26.465  67.733 -91.269  1.00  0.00           C  
ATOM   1216  HD3 PRO A  80     -27.784  66.063 -91.778  1.00  0.00           H  
ATOM   1217  HD2 PRO A  80     -27.448  66.239 -90.051  1.00  0.00           H  
ATOM   1218  HB2 PRO A  80     -25.092  67.926 -89.612  1.00  0.00           H  
ATOM   1219  HB3 PRO A  80     -24.388  68.451 -91.150  1.00  0.00           H  
ATOM   1220  HG3 PRO A  80     -26.400  67.923 -92.342  1.00  0.00           H  
ATOM   1221  HG2 PRO A  80     -27.101  68.507 -90.841  1.00  0.00           H  
ATOM   1222  HA  PRO A  80     -24.080  66.229 -91.891  1.00  0.00           H  
ATOM   1223  N   GLY A  81     -22.455  65.797 -90.011  1.00 40.42           N  
ANISOU 1223  N   GLY A  81     8078   2716   4564   -715    612    644
ATOM   1224  CA  GLY A  81     -21.512  65.355 -88.990  1.00 42.15           C  
ANISOU 1224  CA  GLY A  81     8288   2987   4742   -687    605    833
ATOM   1225  C   GLY A  81     -21.242  63.857 -88.993  1.00 46.66           C  
ANISOU 1225  C   GLY A  81     8833   3752   5145   -704    518    855
ATOM   1226  O   GLY A  81     -20.508  63.350 -88.147  1.00 40.08           O  
ANISOU 1226  O   GLY A  81     7981   3003   4243   -685    502   1002
ATOM   1227  H   GLY A  81     -22.084  66.164 -90.876  1.00  0.00           H  
ATOM   1228  HA3 GLY A  81     -21.877  65.654 -88.007  1.00  0.00           H  
ATOM   1229  HA2 GLY A  81     -20.572  65.893 -89.111  1.00  0.00           H  
ATOM   1230  N   TYR A  82     -21.835  63.149 -89.947  1.00 36.21           N  
ANISOU 1230  N   TYR A  82     7504   2504   3751   -741    463    709
ATOM   1231  CA  TYR A  82     -21.627  61.714 -90.093  1.00 33.80           C  
ANISOU 1231  CA  TYR A  82     7179   2371   3294   -763    391    708
ATOM   1232  C   TYR A  82     -21.304  61.390 -91.538  1.00 44.07           C  
ANISOU 1232  C   TYR A  82     8454   3731   4559   -905    397    548
ATOM   1233  O   TYR A  82     -21.623  62.161 -92.439  1.00 36.42           O  
ANISOU 1233  O   TYR A  82     7505   2668   3664   -973    426    429
ATOM   1234  CB  TYR A  82     -22.887  60.940 -89.706  1.00 34.38           C  
ANISOU 1234  CB  TYR A  82     7206   2528   3330   -622    290    689
ATOM   1235  CG  TYR A  82     -23.259  60.756 -88.240  1.00 40.04           C  
ANISOU 1235  CG  TYR A  82     7873   3264   4077   -477    259    832
ATOM   1236  CD1 TYR A  82     -23.935  61.763 -87.520  1.00 39.24           C  
ANISOU 1236  CD1 TYR A  82     7724   3325   3861   -436    195    930
ATOM   1237  CD2 TYR A  82     -23.076  59.495 -87.641  1.00 38.25           C  
ANISOU 1237  CD2 TYR A  82     7638   2904   3993   -387    297    868
ATOM   1238  CE1 TYR A  82     -24.480  61.479 -86.249  1.00 42.40           C  
ANISOU 1238  CE1 TYR A  82     8064   3760   4286   -316    157   1069
ATOM   1239  CE2 TYR A  82     -23.659  59.195 -86.395  1.00 46.66           C  
ANISOU 1239  CE2 TYR A  82     8644   3988   5095   -257    268   1017
ATOM   1240  CZ  TYR A  82     -24.376  60.184 -85.702  1.00 43.30           C  
ANISOU 1240  CZ  TYR A  82     8168   3733   4553   -224    192   1123
ATOM   1241  OH  TYR A  82     -24.981  59.890 -84.511  1.00 45.06           O  
ANISOU 1241  OH  TYR A  82     8320   3993   4809   -106    152   1280
ATOM   1242  H   TYR A  82     -22.454  63.603 -90.602  1.00  0.00           H  
ATOM   1243  HA  TYR A  82     -20.800  61.400 -89.457  1.00  0.00           H  
ATOM   1244  HB3 TYR A  82     -22.827  59.931 -90.118  1.00  0.00           H  
ATOM   1245  HB2 TYR A  82     -23.745  61.394 -90.203  1.00  0.00           H  
ATOM   1246  HD1 TYR A  82     -24.085  62.738 -87.961  1.00  0.00           H  
ATOM   1247  HD2 TYR A  82     -22.531  58.735 -88.174  1.00  0.00           H  
ATOM   1248  HE1 TYR A  82     -25.026  62.246 -85.721  1.00  0.00           H  
ATOM   1249  HE2 TYR A  82     -23.570  58.196 -85.995  1.00  0.00           H  
ATOM   1250  HH  TYR A  82     -25.128  58.944 -84.347  1.00  0.00           H  
ATOM   1251  N   ALA A  83     -20.680  60.243 -91.767  1.00 35.28           N  
ANISOU 1251  N   ALA A  83     7251   2813   3340   -937    363    525
ATOM   1252  CA  ALA A  83     -20.464  59.790 -93.133  1.00 34.48           C  
ANISOU 1252  CA  ALA A  83     7053   2827   3222  -1027    349    365
ATOM   1253  C   ALA A  83     -20.585  58.278 -93.186  1.00 36.76           C  
ANISOU 1253  C   ALA A  83     7239   3316   3411   -961    278    325
ATOM   1254  O   ALA A  83     -20.550  57.612 -92.154  1.00 45.35           O  
ANISOU 1254  O   ALA A  83     8338   4465   4427   -888    255    419
ATOM   1255  CB  ALA A  83     -19.097  60.251 -93.671  1.00  0.00           C  
ATOM   1256  HB1 ALA A  83     -19.051  60.107 -94.749  1.00  0.00           H  
ATOM   1257  HB2 ALA A  83     -18.936  61.312 -93.484  1.00  0.00           H  
ATOM   1258  HB3 ALA A  83     -18.273  59.702 -93.213  1.00  0.00           H  
ATOM   1259  H   ALA A  83     -20.355  59.681 -90.992  1.00  0.00           H  
ATOM   1260  HA  ALA A  83     -21.242  60.219 -93.765  1.00  0.00           H  
ATOM   1261  N   ILE A  84     -20.754  57.743 -94.389  1.00 30.36           N  
ANISOU 1261  N   ILE A  84     6328   2607   2599   -988    242    186
ATOM   1262  CA  ILE A  84     -20.814  56.305 -94.584  1.00 31.92           C  
ANISOU 1262  CA  ILE A  84     6428   2974   2727   -928    194    135
ATOM   1263  C   ILE A  84     -19.499  55.800 -95.172  1.00 39.84           C  
ANISOU 1263  C   ILE A  84     7342   4101   3694  -1030    256    100
ATOM   1264  O   ILE A  84     -19.035  56.315 -96.192  1.00 41.03           O  
ANISOU 1264  O   ILE A  84     7440   4256   3893  -1134    285     35
ATOM   1265  CB  ILE A  84     -21.981  55.936 -95.528  1.00 36.39           C  
ANISOU 1265  CB  ILE A  84     6933   3568   3324   -861    113     20
ATOM   1266  CG1 ILE A  84     -23.340  56.454 -94.991  1.00 32.86           C  
ANISOU 1266  CG1 ILE A  84     6568   3013   2906   -760     63     50
ATOM   1267  CG2 ILE A  84     -22.086  54.419 -95.794  1.00 29.47           C  
ANISOU 1267  CG2 ILE A  84     5958   2843   2398   -800     81    -36
ATOM   1268  CD1 ILE A  84     -24.497  56.327 -95.992  1.00 28.79           C  
ANISOU 1268  CD1 ILE A  84     6011   2512   2416   -707    -10    -50
ATOM   1269  H   ILE A  84     -20.844  58.340 -95.200  1.00  0.00           H  
ATOM   1270  HA  ILE A  84     -20.976  55.825 -93.618  1.00  0.00           H  
ATOM   1271  HB  ILE A  84     -21.799  56.422 -96.485  1.00  0.00           H  
ATOM   1272 HG13 ILE A  84     -23.268  57.505 -94.718  1.00  0.00           H  
ATOM   1273 HG12 ILE A  84     -23.594  55.925 -94.071  1.00  0.00           H  
ATOM   1274 HG21 ILE A  84     -22.908  54.186 -96.470  1.00  0.00           H  
ATOM   1275 HG22 ILE A  84     -21.185  54.019 -96.254  1.00  0.00           H  
ATOM   1276 HG23 ILE A  84     -22.253  53.868 -94.866  1.00  0.00           H  
ATOM   1277 HD11 ILE A  84     -25.309  57.001 -95.726  1.00  0.00           H  
ATOM   1278 HD12 ILE A  84     -24.177  56.577 -97.004  1.00  0.00           H  
ATOM   1279 HD13 ILE A  84     -24.909  55.320 -96.010  1.00  0.00           H  
ATOM   1280  N   LEU A  85     -18.887  54.811 -94.521  1.00 32.85           N  
ANISOU 1280  N   LEU A  85     6436   3325   2719  -1011    280    139
ATOM   1281  CA  LEU A  85     -17.697  54.170 -95.070  1.00 38.76           C  
ANISOU 1281  CA  LEU A  85     7089   4209   3431  -1093    349     92
ATOM   1282  C   LEU A  85     -18.124  52.971 -95.906  1.00 39.73           C  
ANISOU 1282  C   LEU A  85     7091   4447   3559  -1016    308    -30
ATOM   1283  O   LEU A  85     -19.064  52.262 -95.547  1.00 37.36           O  
ANISOU 1283  O   LEU A  85     6806   4150   3238   -903    245    -47
ATOM   1284  CB  LEU A  85     -16.732  53.744 -93.956  1.00 37.70           C  
ANISOU 1284  CB  LEU A  85     7000   4139   3184  -1127    415    191
ATOM   1285  CG  LEU A  85     -16.050  54.937 -93.251  1.00 42.94           C  
ANISOU 1285  CG  LEU A  85     7787   4685   3842  -1190    459    346
ATOM   1286  CD1 LEU A  85     -15.200  54.466 -92.062  1.00 38.02           C  
ANISOU 1286  CD1 LEU A  85     7192   4161   3091  -1249    531    446
ATOM   1287  CD2 LEU A  85     -15.218  55.815 -94.211  1.00 42.40           C  
ANISOU 1287  CD2 LEU A  85     7725   4509   3877  -1308    512    330
ATOM   1288  H   LEU A  85     -19.245  54.494 -93.631  1.00  0.00           H  
ATOM   1289  HA  LEU A  85     -17.187  54.881 -95.719  1.00  0.00           H  
ATOM   1290  HB3 LEU A  85     -15.956  53.100 -94.372  1.00  0.00           H  
ATOM   1291  HB2 LEU A  85     -17.270  53.131 -93.229  1.00  0.00           H  
ATOM   1292  HG  LEU A  85     -16.843  55.561 -92.836  1.00  0.00           H  
ATOM   1293 HD11 LEU A  85     -15.160  55.231 -91.290  1.00  0.00           H  
ATOM   1294 HD12 LEU A  85     -15.597  53.559 -91.607  1.00  0.00           H  
ATOM   1295 HD13 LEU A  85     -14.173  54.267 -92.362  1.00  0.00           H  
ATOM   1296 HD21 LEU A  85     -14.259  56.104 -93.782  1.00  0.00           H  
ATOM   1297 HD22 LEU A  85     -15.005  55.312 -95.155  1.00  0.00           H  
ATOM   1298 HD23 LEU A  85     -15.751  56.736 -94.446  1.00  0.00           H  
ATOM   1299  N   LYS A  86     -17.442  52.759 -97.030  1.00 37.27           N  
ANISOU 1299  N   LYS A  86     6654   4225   3283  -1078    347   -109
ATOM   1300  CA  LYS A  86     -17.813  51.707 -97.974  1.00 37.48           C  
ANISOU 1300  CA  LYS A  86     6552   4348   3342   -996    313   -213
ATOM   1301  C   LYS A  86     -16.644  50.770 -98.256  1.00 45.97           C  
ANISOU 1301  C   LYS A  86     7515   5563   4387  -1028    409   -259
ATOM   1302  O   LYS A  86     -15.569  51.211 -98.652  1.00 48.29           O  
ANISOU 1302  O   LYS A  86     7750   5907   4690  -1148    484   -256
ATOM   1303  CB  LYS A  86     -18.282  52.325 -99.287  1.00 36.60           C  
ANISOU 1303  CB  LYS A  86     6360   4226   3320  -1016    252   -270
ATOM   1304  CG  LYS A  86     -18.935  51.345-100.281  1.00 41.81           C  
ANISOU 1304  CG  LYS A  86     6886   4976   4024   -912    203   -349
ATOM   1305  CD  LYS A  86     -19.538  52.069-101.498  1.00 35.25           C  
ANISOU 1305  CD  LYS A  86     5957   4175   3262   -954    138   -391
ATOM   1306  CE  LYS A  86     -20.330  51.134-102.424  1.00 40.93           C  
ANISOU 1306  CE  LYS A  86     6532   4990   4030   -836     88   -441
ATOM   1307  NZ  LYS A  86     -21.037  51.887-103.473  1.00 42.16           N1+
ANISOU 1307  NZ  LYS A  86     6571   5210   4235   -879     11   -469
ATOM   1308  H   LYS A  86     -16.641  53.333 -97.250  1.00  0.00           H  
ATOM   1309  HA  LYS A  86     -18.632  51.127 -97.547  1.00  0.00           H  
ATOM   1310  HB3 LYS A  86     -17.460  52.852 -99.771  1.00  0.00           H  
ATOM   1311  HB2 LYS A  86     -19.022  53.089 -99.045  1.00  0.00           H  
ATOM   1312  HG3 LYS A  86     -19.716  50.785 -99.763  1.00  0.00           H  
ATOM   1313  HG2 LYS A  86     -18.204  50.613-100.625  1.00  0.00           H  
ATOM   1314  HD3 LYS A  86     -18.733  52.537-102.067  1.00  0.00           H  
ATOM   1315  HD2 LYS A  86     -20.180  52.883-101.161  1.00  0.00           H  
ATOM   1316  HE3 LYS A  86     -21.067  50.572-101.851  1.00  0.00           H  
ATOM   1317  HE2 LYS A  86     -19.665  50.407-102.891  1.00  0.00           H  
ATOM   1318  HZ1 LYS A  86     -20.377  52.370-104.063  1.00  0.00           H  
ATOM   1319  HZ2 LYS A  86     -21.602  51.266-104.037  1.00  0.00           H  
ATOM   1320  HZ3 LYS A  86     -21.666  52.557-103.055  1.00  0.00           H  
ATOM   1321  N   CYS A  87     -16.859  49.473 -98.064  1.00 33.08           N  
ANISOU 1321  N   CYS A  87     5852   3992   2723   -928    418   -310
ATOM   1322  CA  CYS A  87     -15.795  48.503 -98.270  1.00 41.61           C  
ANISOU 1322  CA  CYS A  87     6833   5201   3776   -947    528   -369
ATOM   1323  C   CYS A  87     -15.778  48.018 -99.707  1.00 42.30           C  
ANISOU 1323  C   CYS A  87     6740   5358   3972   -896    526   -456
ATOM   1324  O   CYS A  87     -16.760  47.461-100.192  1.00 42.00           O  
ANISOU 1324  O   CYS A  87     6671   5295   3994   -772    455   -496
ATOM   1325  CB  CYS A  87     -15.960  47.309 -97.335  1.00 40.37           C  
ANISOU 1325  CB  CYS A  87     6736   5073   3529   -877    558   -397
ATOM   1326  SG  CYS A  87     -14.754  45.986 -97.580  1.00 46.14           S  
ANISOU 1326  SG  CYS A  87     7345   5954   4234   -887    712   -502
ATOM   1327  H   CYS A  87     -17.770  49.150 -97.771  1.00  0.00           H  
ATOM   1328  HA  CYS A  87     -14.841  48.983 -98.054  1.00  0.00           H  
ATOM   1329  HB3 CYS A  87     -16.951  46.870 -97.457  1.00  0.00           H  
ATOM   1330  HB2 CYS A  87     -15.903  47.631 -96.298  1.00  0.00           H  
ATOM   1331  N   ASN A  88     -14.647  48.206-100.377  1.00 44.83           N  
ANISOU 1331  N   ASN A  88     6938   5775   4319   -990    608   -477
ATOM   1332  CA  ASN A  88     -14.537  47.875-101.790  1.00 42.42           C  
ANISOU 1332  CA  ASN A  88     6435   5558   4125   -948    601   -541
ATOM   1333  C   ASN A  88     -13.659  46.660-102.090  1.00 44.62           C  
ANISOU 1333  C   ASN A  88     6577   5957   4419   -905    728   -617
ATOM   1334  O   ASN A  88     -13.343  46.401-103.252  1.00 47.02           O  
ANISOU 1334  O   ASN A  88     6690   6353   4823   -876    743   -659
ATOM   1335  CB  ASN A  88     -14.027  49.088-102.562  1.00 47.22           C  
ANISOU 1335  CB  ASN A  88     6967   6197   4777  -1091    585   -519
ATOM   1336  CG  ASN A  88     -14.886  50.333-102.342  1.00 47.71           C  
ANISOU 1336  CG  ASN A  88     7164   6130   4834  -1136    477   -465
ATOM   1337  OD1 ASN A  88     -16.084  50.314-102.606  1.00 45.85           O  
ANISOU 1337  OD1 ASN A  88     6942   5844   4635  -1041    365   -474
ATOM   1338  ND2 ASN A  88     -14.294  51.405-101.832  1.00 48.49           N  
ANISOU 1338  ND2 ASN A  88     7367   6168   4890  -1280    522   -409
ATOM   1339  H   ASN A  88     -13.839  48.585 -99.905  1.00  0.00           H  
ATOM   1340  HA  ASN A  88     -15.540  47.653-102.154  1.00  0.00           H  
ATOM   1341  HB3 ASN A  88     -14.035  48.881-103.633  1.00  0.00           H  
ATOM   1342  HB2 ASN A  88     -12.989  49.299-102.307  1.00  0.00           H  
ATOM   1343 HD22 ASN A  88     -14.831  52.255-101.642  1.00  0.00           H  
ATOM   1344 HD21 ASN A  88     -13.344  51.349-101.501  1.00  0.00           H  
ATOM   1345  N   ASN A  89     -13.261  45.924-101.052  1.00 45.75           N  
ANISOU 1345  N   ASN A  89     6811   6108   4464   -903    823   -634
ATOM   1346  CA  ASN A  89     -12.581  44.647-101.249  1.00 46.25           C  
ANISOU 1346  CA  ASN A  89     6768   6267   4538   -846    957   -729
ATOM   1347  C   ASN A  89     -13.522  43.723-102.019  1.00 53.13           C  
ANISOU 1347  C   ASN A  89     7557   7101   5527   -662    905   -789
ATOM   1348  O   ASN A  89     -14.683  43.560-101.642  1.00 54.12           O  
ANISOU 1348  O   ASN A  89     7796   7120   5647   -577    808   -775
ATOM   1349  CB  ASN A  89     -12.202  44.013 -99.897  1.00  0.00           C  
ATOM   1350  CG  ASN A  89     -10.888  44.579 -99.379  1.00  0.00           C  
ATOM   1351  OD1 ASN A  89     -10.824  45.749 -99.037  1.00  0.00           O  
ATOM   1352  ND2 ASN A  89      -9.817  43.802 -99.315  1.00  0.00           N  
ATOM   1353  HB2 ASN A  89     -12.970  44.194 -99.152  1.00  0.00           H  
ATOM   1354  HB3 ASN A  89     -12.093  42.932 -99.991  1.00  0.00           H  
ATOM   1355 HD22 ASN A  89      -8.929  44.239 -99.058  1.00  0.00           H  
ATOM   1356 HD21 ASN A  89      -9.830  42.831 -99.589  1.00  0.00           H  
ATOM   1357  H   ASN A  89     -13.428  46.247-100.110  1.00  0.00           H  
ATOM   1358  HA  ASN A  89     -11.678  44.809-101.836  1.00  0.00           H  
ATOM   1359  N   ARG A  90     -13.026  43.124-103.095  1.00 60.02           N  
ANISOU 1359  N   ARG A  90     8228   8063   6514   -597    973   -847
ATOM   1360  CA  ARG A  90     -13.894  42.392-104.017  1.00 65.86           C  
ANISOU 1360  CA  ARG A  90     8868   8765   7392   -415    914   -874
ATOM   1361  C   ARG A  90     -14.335  41.021-103.506  1.00 60.16           C  
ANISOU 1361  C   ARG A  90     8219   7967   6671   -286    986   -955
ATOM   1362  O   ARG A  90     -15.267  40.426-104.046  1.00 59.77           O  
ANISOU 1362  O   ARG A  90     8142   7841   6725   -133    928   -961
ATOM   1363  CB  ARG A  90     -13.223  42.263-105.397  1.00  0.00           C  
ATOM   1364  CG  ARG A  90     -12.975  43.605-106.106  1.00  0.00           C  
ATOM   1365  CD  ARG A  90     -12.470  43.422-107.544  1.00  0.00           C  
ATOM   1366  NE  ARG A  90     -13.473  42.779-108.410  1.00  0.00           N  
ATOM   1367  CZ  ARG A  90     -13.220  42.259-109.624  1.00  0.00           C  
ATOM   1368  NH1 ARG A  90     -12.001  42.344-110.167  1.00  0.00           N  
ATOM   1369  NH2 ARG A  90     -14.184  41.642-110.311  1.00  0.00           N1+
ATOM   1370  HB2 ARG A  90     -12.287  41.711-105.304  1.00  0.00           H  
ATOM   1371  HB3 ARG A  90     -13.864  41.648-106.029  1.00  0.00           H  
ATOM   1372  HG2 ARG A  90     -13.930  44.126-106.149  1.00  0.00           H  
ATOM   1373  HG3 ARG A  90     -12.314  44.266-105.546  1.00  0.00           H  
ATOM   1374  HD2 ARG A  90     -12.070  44.344-107.967  1.00  0.00           H  
ATOM   1375  HD3 ARG A  90     -11.640  42.716-107.505  1.00  0.00           H  
ATOM   1376  HE  ARG A  90     -14.413  42.756-108.026  1.00  0.00           H  
ATOM   1377 HH12 ARG A  90     -11.802  41.950-111.075  1.00  0.00           H  
ATOM   1378 HH11 ARG A  90     -11.250  42.797-109.669  1.00  0.00           H  
ATOM   1379 HH22 ARG A  90     -13.992  41.257-111.225  1.00  0.00           H  
ATOM   1380 HH21 ARG A  90     -15.110  41.488-109.933  1.00  0.00           H  
ATOM   1381  H   ARG A  90     -12.036  43.168-103.287  1.00  0.00           H  
ATOM   1382  HA  ARG A  90     -14.795  42.989-104.153  1.00  0.00           H  
ATOM   1383  N   ASP A  91     -13.675  40.523-102.468  1.00 51.42           N  
ANISOU 1383  N   ASP A  91     7211   6881   5444   -355   1114  -1016
ATOM   1384  CA  ASP A  91     -14.098  39.273-101.846  1.00 56.46           C  
ANISOU 1384  CA  ASP A  91     7947   7448   6059   -267   1185  -1110
ATOM   1385  C   ASP A  91     -14.396  39.455-100.358  1.00 47.81           C  
ANISOU 1385  C   ASP A  91     7074   6312   4781   -367   1153  -1093
ATOM   1386  O   ASP A  91     -14.294  38.518 -99.572  1.00 51.02           O  
ANISOU 1386  O   ASP A  91     7568   6714   5102   -371   1247  -1184
ATOM   1387  CB  ASP A  91     -13.049  38.171-102.077  1.00  0.00           C  
ATOM   1388  CG  ASP A  91     -11.589  38.458-101.697  1.00  0.00           C  
ATOM   1389  OD1 ASP A  91     -11.284  39.572-101.217  1.00  0.00           O  
ATOM   1390  OD2 ASP A  91     -10.784  37.523-101.894  1.00  0.00           O1-
ATOM   1391  HB2 ASP A  91     -13.360  37.262-101.559  1.00  0.00           H  
ATOM   1392  HB3 ASP A  91     -13.059  37.939-103.143  1.00  0.00           H  
ATOM   1393  H   ASP A  91     -12.870  41.010-102.102  1.00  0.00           H  
ATOM   1394  HA  ASP A  91     -15.021  38.959-102.332  1.00  0.00           H  
ATOM   1395  N   PHE A  92     -14.780  40.670 -99.985  1.00 50.05           N  
ANISOU 1395  N   PHE A  92     7443   6570   5006   -446   1019   -976
ATOM   1396  CA  PHE A  92     -15.183  40.967 -98.616  1.00 49.10           C  
ANISOU 1396  CA  PHE A  92     7515   6410   4730   -521    963   -930
ATOM   1397  C   PHE A  92     -16.399  40.128 -98.222  1.00 43.50           C  
ANISOU 1397  C   PHE A  92     6899   5598   4032   -418    911   -979
ATOM   1398  O   PHE A  92     -17.386  40.089 -98.948  1.00 39.45           O  
ANISOU 1398  O   PHE A  92     6351   4996   3644   -307    823   -966
ATOM   1399  CB  PHE A  92     -15.515  42.455 -98.489  1.00 50.06           C  
ANISOU 1399  CB  PHE A  92     7691   6493   4836   -591    831   -795
ATOM   1400  CG  PHE A  92     -16.154  42.926 -97.198  1.00 40.93           C  
ANISOU 1400  CG  PHE A  92     6714   5290   3548   -642    760   -724
ATOM   1401  CD1 PHE A  92     -15.479  42.807 -95.963  1.00 44.53           C  
ANISOU 1401  CD1 PHE A  92     7256   5822   3841   -740    837   -718
ATOM   1402  CD2 PHE A  92     -17.438  43.499 -97.239  1.00 47.23           C  
ANISOU 1402  CD2 PHE A  92     7585   5981   4380   -593    618   -658
ATOM   1403  CE1 PHE A  92     -16.092  43.251 -94.801  1.00 47.19           C  
ANISOU 1403  CE1 PHE A  92     7739   6134   4058   -779    761   -636
ATOM   1404  CE2 PHE A  92     -18.027  43.934 -96.068  1.00 42.86           C  
ANISOU 1404  CE2 PHE A  92     7175   5392   3718   -629    555   -587
ATOM   1405  CZ  PHE A  92     -17.363  43.808 -94.860  1.00 43.60           C  
ANISOU 1405  CZ  PHE A  92     7342   5567   3656   -718    620   -570
ATOM   1406  H   PHE A  92     -14.799  41.423-100.659  1.00  0.00           H  
ATOM   1407  HA  PHE A  92     -14.358  40.730 -97.945  1.00  0.00           H  
ATOM   1408  HB3 PHE A  92     -16.149  42.757 -99.324  1.00  0.00           H  
ATOM   1409  HB2 PHE A  92     -14.600  43.022 -98.603  1.00  0.00           H  
ATOM   1410  HD1 PHE A  92     -14.486  42.383 -95.912  1.00  0.00           H  
ATOM   1411  HD2 PHE A  92     -17.964  43.607 -98.177  1.00  0.00           H  
ATOM   1412  HE1 PHE A  92     -15.584  43.153 -93.850  1.00  0.00           H  
ATOM   1413  HE2 PHE A  92     -19.020  44.344 -96.087  1.00  0.00           H  
ATOM   1414  HZ  PHE A  92     -17.875  44.116 -93.964  1.00  0.00           H  
ATOM   1415  N   ASN A  93     -16.342  39.462 -97.074  1.00 39.41           N  
ANISOU 1415  N   ASN A  93     6500   5098   3377   -467    962  -1033
ATOM   1416  CA  ASN A  93     -17.435  38.570 -96.699  1.00 42.65           C  
ANISOU 1416  CA  ASN A  93     6993   5414   3798   -390    930  -1099
ATOM   1417  C   ASN A  93     -18.436  39.170 -95.705  1.00 41.86           C  
ANISOU 1417  C   ASN A  93     7031   5263   3612   -424    786  -1010
ATOM   1418  O   ASN A  93     -19.352  38.488 -95.265  1.00 39.63           O  
ANISOU 1418  O   ASN A  93     6822   4913   3322   -385    755  -1060
ATOM   1419  CB  ASN A  93     -16.901  37.227 -96.200  1.00 44.98           C  
ANISOU 1419  CB  ASN A  93     7319   5754   4018   -412   1087  -1253
ATOM   1420  CG  ASN A  93     -16.310  37.193 -94.781  1.00 47.69           C  
ANISOU 1420  CG  ASN A  93     7778   6210   4131   -566   1115  -1245
ATOM   1421  OD1 ASN A  93     -16.064  38.221 -94.159  1.00 40.05           O  
ANISOU 1421  OD1 ASN A  93     6905   5246   3066   -625    992  -1132
ATOM   1422  ND2 ASN A  93     -16.066  36.001 -94.252  1.00 47.77           N  
ANISOU 1422  ND2 ASN A  93     7778   6321   4053   -629   1283  -1362
ATOM   1423  H   ASN A  93     -15.545  39.573 -96.464  1.00  0.00           H  
ATOM   1424  HA  ASN A  93     -17.993  38.362 -97.613  1.00  0.00           H  
ATOM   1425  HB3 ASN A  93     -16.164  36.839 -96.903  1.00  0.00           H  
ATOM   1426  HB2 ASN A  93     -17.726  36.513 -96.212  1.00  0.00           H  
ATOM   1427 HD22 ASN A  93     -15.669  35.940 -93.328  1.00  0.00           H  
ATOM   1428 HD21 ASN A  93     -16.279  35.154 -94.755  1.00  0.00           H  
ATOM   1429  N   GLY A  94     -18.270  40.443 -95.363  1.00 36.25           N  
ANISOU 1429  N   GLY A  94     6350   4576   2847   -497    705   -878
ATOM   1430  CA  GLY A  94     -19.229  41.105 -94.502  1.00 47.16           C  
ANISOU 1430  CA  GLY A  94     7841   5903   4173   -510    572   -782
ATOM   1431  C   GLY A  94     -18.745  41.390 -93.092  1.00 45.53           C  
ANISOU 1431  C   GLY A  94     7736   5782   3781   -623    569   -716
ATOM   1432  O   GLY A  94     -19.295  42.270 -92.426  1.00 40.46           O  
ANISOU 1432  O   GLY A  94     7161   5106   3105   -638    464   -598
ATOM   1433  H   GLY A  94     -17.472  40.958 -95.705  1.00  0.00           H  
ATOM   1434  HA3 GLY A  94     -20.142  40.511 -94.455  1.00  0.00           H  
ATOM   1435  HA2 GLY A  94     -19.549  42.036 -94.969  1.00  0.00           H  
ATOM   1436  N   THR A  95     -17.730  40.658 -92.632  1.00 47.53           N  
ANISOU 1436  N   THR A  95     7996   6149   3912   -701    687   -786
ATOM   1437  CA  THR A  95     -17.131  40.924 -91.324  1.00 42.63           C  
ANISOU 1437  CA  THR A  95     7465   5639   3094   -819    686   -706
ATOM   1438  C   THR A  95     -15.604  40.967 -91.380  1.00 49.75           C  
ANISOU 1438  C   THR A  95     8333   6660   3910   -919    819   -706
ATOM   1439  O   THR A  95     -14.981  40.347 -92.242  1.00 53.94           O  
ANISOU 1439  O   THR A  95     8774   7216   4505   -903    941   -822
ATOM   1440  CB  THR A  95     -17.511  39.863 -90.271  1.00 41.04           C  
ANISOU 1440  CB  THR A  95     7289   5493   2812   -832    669   -768
ATOM   1441  OG1 THR A  95     -17.108  40.183 -88.947  1.00 48.59           O  
ANISOU 1441  OG1 THR A  95     8204   6519   3741   -856    815   -925
ATOM   1442  CG2 THR A  95     -17.042  38.426 -90.564  1.00 35.83           C  
ANISOU 1442  CG2 THR A  95     6633   4719   2261   -737    566   -796
ATOM   1443  H   THR A  95     -17.359  39.902 -93.189  1.00  0.00           H  
ATOM   1444  HA  THR A  95     -17.487  41.893 -90.976  1.00  0.00           H  
ATOM   1445  HB  THR A  95     -18.602  39.837 -90.239  1.00  0.00           H  
ATOM   1446  HG1 THR A  95     -17.646  40.916 -88.629  1.00  0.00           H  
ATOM   1447 HG21 THR A  95     -17.448  37.727 -89.831  1.00  0.00           H  
ATOM   1448 HG22 THR A  95     -17.378  38.094 -91.548  1.00  0.00           H  
ATOM   1449 HG23 THR A  95     -15.957  38.329 -90.537  1.00  0.00           H  
ATOM   1450  N   GLY A  96     -15.009  41.694 -90.441  1.00 44.68           N  
ANISOU 1450  N   GLY A  96     7760   6093   3124  -1019    798   -568
ATOM   1451  CA  GLY A  96     -13.563  41.760 -90.318  1.00 45.84           C  
ANISOU 1451  CA  GLY A  96     7894   6363   3158  -1135    924   -548
ATOM   1452  C   GLY A  96     -12.988  43.003 -90.972  1.00 46.68           C  
ANISOU 1452  C   GLY A  96     7952   6420   3362  -1162    930   -433
ATOM   1453  O   GLY A  96     -13.722  43.944 -91.274  1.00 39.27           O  
ANISOU 1453  O   GLY A  96     7017   5357   2546  -1105    822   -348
ATOM   1454  H   GLY A  96     -15.565  42.223 -89.785  1.00  0.00           H  
ATOM   1455  HA3 GLY A  96     -13.119  40.875 -90.772  1.00  0.00           H  
ATOM   1456  HA2 GLY A  96     -13.288  41.745 -89.263  1.00  0.00           H  
ATOM   1457  N   PRO A  97     -11.666  43.011 -91.193  1.00 44.36           N  
ANISOU 1457  N   PRO A  97     7616   6226   3012  -1261   1066   -439
ATOM   1458  CA  PRO A  97     -10.954  44.142 -91.793  1.00 49.90           C  
ANISOU 1458  CA  PRO A  97     8270   6896   3794  -1322   1096   -340
ATOM   1459  C   PRO A  97     -11.239  44.291 -93.281  1.00 46.61           C  
ANISOU 1459  C   PRO A  97     7714   6401   3595  -1244   1094   -424
ATOM   1460  O   PRO A  97     -11.439  43.295 -93.973  1.00 48.54           O  
ANISOU 1460  O   PRO A  97     7867   6663   3911  -1163   1142   -573
ATOM   1461  CB  PRO A  97      -9.475  43.786 -91.581  1.00 43.31           C  
ANISOU 1461  CB  PRO A  97     7419   6218   2818  -1454   1263   -355
ATOM   1462  CG  PRO A  97      -9.445  42.778 -90.450  1.00 51.35           C  
ANISOU 1462  CG  PRO A  97     8516   7353   3643  -1477   1294   -421
ATOM   1463  CD  PRO A  97     -10.725  42.003 -90.692  1.00 42.99           C  
ANISOU 1463  CD  PRO A  97     7449   6213   2673  -1343   1210   -540
ATOM   1464  HA  PRO A  97     -11.199  45.064 -91.268  1.00  0.00           H  
ATOM   1465  HB3 PRO A  97      -8.867  44.665 -91.363  1.00  0.00           H  
ATOM   1466  HB2 PRO A  97      -9.049  43.322 -92.473  1.00  0.00           H  
ATOM   1467  HG3 PRO A  97      -9.503  43.298 -89.492  1.00  0.00           H  
ATOM   1468  HG2 PRO A  97      -8.551  42.155 -90.443  1.00  0.00           H  
ATOM   1469  HD2 PRO A  97     -10.583  41.245 -91.464  1.00  0.00           H  
ATOM   1470  HD3 PRO A  97     -11.033  41.501 -89.773  1.00  0.00           H  
ATOM   1471  N   CYS A  98     -11.257  45.536 -93.748  1.00 43.97           N  
ANISOU 1471  N   CYS A  98     7365   5980   3362  -1271   1041   -325
ATOM   1472  CA  CYS A  98     -11.411  45.857 -95.163  1.00 45.71           C  
ANISOU 1472  CA  CYS A  98     7446   6153   3767  -1229   1030   -385
ATOM   1473  C   CYS A  98     -10.281  46.808 -95.557  1.00 51.03           C  
ANISOU 1473  C   CYS A  98     8073   6857   4458  -1370   1107   -318
ATOM   1474  O   CYS A  98     -10.073  47.828 -94.900  1.00 52.11           O  
ANISOU 1474  O   CYS A  98     8317   6935   4546  -1455   1084   -181
ATOM   1475  CB  CYS A  98     -12.768  46.508 -95.409  1.00 44.52           C  
ANISOU 1475  CB  CYS A  98     7331   5858   3726  -1136    872   -348
ATOM   1476  SG  CYS A  98     -13.038  46.937 -97.145  1.00 48.96           S  
ANISOU 1476  SG  CYS A  98     7734   6380   4489  -1098    828   -403
ATOM   1477  H   CYS A  98     -11.162  46.315 -93.112  1.00  0.00           H  
ATOM   1478  HA  CYS A  98     -11.336  44.943 -95.751  1.00  0.00           H  
ATOM   1479  HB3 CYS A  98     -12.839  47.422 -94.822  1.00  0.00           H  
ATOM   1480  HB2 CYS A  98     -13.565  45.847 -95.068  1.00  0.00           H  
ATOM   1481  N   THR A  99      -9.547  46.470 -96.616  1.00 56.76           N  
ANISOU 1481  N   THR A  99     8635   7671   5262  -1394   1205   -411
ATOM   1482  CA  THR A  99      -8.319  47.189 -96.959  1.00 62.23           C  
ANISOU 1482  CA  THR A  99     9266   8422   5956  -1550   1307   -365
ATOM   1483  C   THR A  99      -8.570  48.333 -97.940  1.00 62.15           C  
ANISOU 1483  C   THR A  99     9187   8333   6095  -1587   1233   -338
ATOM   1484  O   THR A  99      -7.824  49.314 -97.963  1.00 53.22           O  
ANISOU 1484  O   THR A  99     8071   7188   4963  -1735   1279   -263
ATOM   1485  CB  THR A  99      -7.271  46.234 -97.557  1.00  0.00           C  
ATOM   1486  OG1 THR A  99      -7.677  45.641 -98.785  1.00  0.00           O  
ATOM   1487  CG2 THR A  99      -6.906  45.088 -96.600  1.00  0.00           C  
ATOM   1488  HB  THR A  99      -6.362  46.804 -97.760  1.00  0.00           H  
ATOM   1489  HG1 THR A  99      -7.677  46.328 -99.475  1.00  0.00           H  
ATOM   1490 HG21 THR A  99      -6.113  44.468 -97.017  1.00  0.00           H  
ATOM   1491 HG22 THR A  99      -6.551  45.474 -95.644  1.00  0.00           H  
ATOM   1492 HG23 THR A  99      -7.758  44.438 -96.397  1.00  0.00           H  
ATOM   1493  H   THR A  99      -9.833  45.701 -97.204  1.00  0.00           H  
ATOM   1494  HA  THR A  99      -7.908  47.612 -96.043  1.00  0.00           H  
ATOM   1495  N   ASN A 100      -9.620  48.209 -98.750  1.00 46.01           N  
ANISOU 1495  N   ASN A 100     7071   6237   4172  -1462   1120   -401
ATOM   1496  CA  ASN A 100      -9.922  49.217 -99.764  1.00 41.76           C  
ANISOU 1496  CA  ASN A 100     6457   5649   3760  -1501   1042   -395
ATOM   1497  C   ASN A 100     -11.204  49.989 -99.439  1.00 42.60           C  
ANISOU 1497  C   ASN A 100     6702   5594   3890  -1444    892   -337
ATOM   1498  O   ASN A 100     -12.301  49.604 -99.843  1.00 39.25           O  
ANISOU 1498  O   ASN A 100     6254   5135   3523  -1309    791   -383
ATOM   1499  CB  ASN A 100     -10.025  48.554-101.135  1.00 43.15           C  
ANISOU 1499  CB  ASN A 100     6414   5923   4058  -1417   1033   -504
ATOM   1500  CG  ASN A 100      -8.871  47.659-101.611  1.00 50.47           C  
ANISOU 1500  CG  ASN A 100     7239   6844   5094  -1482    952   -504
ATOM   1501  OD1 ASN A 100      -7.756  47.670-101.093  1.00 54.61           O  
ANISOU 1501  OD1 ASN A 100     7854   7287   5607  -1615    931   -441
ATOM   1502  ND2 ASN A 100      -9.134  46.843-102.625  1.00 70.14           N  
ANISOU 1502  ND2 ASN A 100     9541   9419   7691  -1392    908   -573
ATOM   1503  H   ASN A 100     -10.227  47.406 -98.670  1.00  0.00           H  
ATOM   1504  HA  ASN A 100      -9.096  49.927 -99.792  1.00  0.00           H  
ATOM   1505  HB3 ASN A 100     -10.183  49.322-101.894  1.00  0.00           H  
ATOM   1506  HB2 ASN A 100     -10.916  47.926-101.151  1.00  0.00           H  
ATOM   1507 HD22 ASN A 100      -8.413  46.231-102.974  1.00  0.00           H  
ATOM   1508 HD21 ASN A 100     -10.048  46.819-103.053  1.00  0.00           H  
ATOM   1509  N   VAL A 101     -11.055  51.093 -98.717  1.00 46.97           N  
ANISOU 1509  N   VAL A 101     7399   6043   4404  -1546    890   -231
ATOM   1510  CA  VAL A 101     -12.198  51.778 -98.136  1.00 51.53           C  
ANISOU 1510  CA  VAL A 101     8126   6462   4989  -1486    776   -167
ATOM   1511  C   VAL A 101     -12.417  53.150 -98.748  1.00 55.40           C  
ANISOU 1511  C   VAL A 101     8631   6848   5571  -1577    733   -152
ATOM   1512  O   VAL A 101     -11.460  53.873 -99.039  1.00 56.45           O  
ANISOU 1512  O   VAL A 101     8738   6988   5722  -1735    812   -133
ATOM   1513  CB  VAL A 101     -12.016  51.943 -96.616  1.00 46.70           C  
ANISOU 1513  CB  VAL A 101     7690   5793   4262  -1501    803    -42
ATOM   1514  CG1 VAL A 101     -13.216  52.599 -95.894  1.00 40.79           C  
ANISOU 1514  CG1 VAL A 101     7077   4885   3537  -1420    691     26
ATOM   1515  CG2 VAL A 101     -11.715  50.593 -95.930  1.00 43.65           C  
ANISOU 1515  CG2 VAL A 101     7297   5527   3759  -1439    849    -70
ATOM   1516  H   VAL A 101     -10.132  51.473 -98.561  1.00  0.00           H  
ATOM   1517  HA  VAL A 101     -13.088  51.175 -98.312  1.00  0.00           H  
ATOM   1518  HB  VAL A 101     -11.149  52.584 -96.440  1.00  0.00           H  
ATOM   1519 HG11 VAL A 101     -13.081  52.593 -94.812  1.00  0.00           H  
ATOM   1520 HG12 VAL A 101     -13.353  53.642 -96.180  1.00  0.00           H  
ATOM   1521 HG13 VAL A 101     -14.146  52.071 -96.110  1.00  0.00           H  
ATOM   1522 HG21 VAL A 101     -11.610  50.705 -94.853  1.00  0.00           H  
ATOM   1523 HG22 VAL A 101     -12.506  49.867 -96.115  1.00  0.00           H  
ATOM   1524 HG23 VAL A 101     -10.778  50.159 -96.281  1.00  0.00           H  
ATOM   1525  N   SER A 102     -13.686  53.503 -98.942  1.00 39.59           N  
ANISOU 1525  N   SER A 102     6673   4749   3622  -1489    616   -169
ATOM   1526  CA  SER A 102     -14.040  54.839 -99.406  1.00 43.49           C  
ANISOU 1526  CA  SER A 102     7210   5126   4187  -1575    577   -167
ATOM   1527  C   SER A 102     -15.201  55.397 -98.588  1.00 44.33           C  
ANISOU 1527  C   SER A 102     7482   5068   4295  -1489    503   -109
ATOM   1528  O   SER A 102     -15.874  54.664 -97.858  1.00 42.38           O  
ANISOU 1528  O   SER A 102     7284   4818   4001  -1353    458    -83
ATOM   1529  CB  SER A 102     -14.394  54.831-100.899  1.00 41.50           C  
ANISOU 1529  CB  SER A 102     6799   4960   4012  -1583    510   -277
ATOM   1530  OG  SER A 102     -15.437  53.919-101.219  1.00 40.67           O  
ANISOU 1530  OG  SER A 102     6670   4865   3917  -1417    403   -316
ATOM   1531  H   SER A 102     -14.427  52.840 -98.767  1.00  0.00           H  
ATOM   1532  HA  SER A 102     -13.178  55.490 -99.263  1.00  0.00           H  
ATOM   1533  HB3 SER A 102     -13.512  54.559-101.480  1.00  0.00           H  
ATOM   1534  HB2 SER A 102     -14.679  55.828-101.239  1.00  0.00           H  
ATOM   1535  HG  SER A 102     -16.265  54.267-100.868  1.00  0.00           H  
ATOM   1536  N   VAL A 103     -15.427  56.698 -98.715  1.00 48.22           N  
ANISOU 1536  N   VAL A 103     8055   5422   4844  -1574    500    -96
ATOM   1537  CA  VAL A 103     -16.528  57.351 -98.019  1.00 43.31           C  
ANISOU 1537  CA  VAL A 103     7579   4634   4241  -1494    446    -49
ATOM   1538  C   VAL A 103     -17.562  57.844 -99.018  1.00 41.95           C  
ANISOU 1538  C   VAL A 103     7378   4432   4129  -1486    362   -150
ATOM   1539  O   VAL A 103     -17.219  58.330-100.095  1.00 49.44           O  
ANISOU 1539  O   VAL A 103     8246   5426   5115  -1610    367   -230
ATOM   1540  CB  VAL A 103     -16.014  58.524 -97.165  1.00  0.00           C  
ATOM   1541  CG1 VAL A 103     -15.330  59.663 -97.953  1.00  0.00           C  
ATOM   1542  CG2 VAL A 103     -17.072  59.103 -96.214  1.00  0.00           C  
ATOM   1543  HB  VAL A 103     -15.242  58.102 -96.519  1.00  0.00           H  
ATOM   1544 HG11 VAL A 103     -14.886  60.391 -97.274  1.00  0.00           H  
ATOM   1545 HG12 VAL A 103     -14.527  59.289 -98.588  1.00  0.00           H  
ATOM   1546 HG13 VAL A 103     -16.032  60.204 -98.588  1.00  0.00           H  
ATOM   1547 HG21 VAL A 103     -16.639  59.865 -95.565  1.00  0.00           H  
ATOM   1548 HG22 VAL A 103     -17.898  59.565 -96.755  1.00  0.00           H  
ATOM   1549 HG23 VAL A 103     -17.485  58.329 -95.567  1.00  0.00           H  
ATOM   1550  H   VAL A 103     -14.830  57.260 -99.305  1.00  0.00           H  
ATOM   1551  HA  VAL A 103     -17.002  56.624 -97.359  1.00  0.00           H  
ATOM   1552  N   VAL A 104     -18.832  57.702 -98.656  1.00 41.23           N  
ANISOU 1552  N   VAL A 104     7347   4281   4036  -1349    285   -147
ATOM   1553  CA  VAL A 104     -19.929  58.180 -99.483  1.00 38.54           C  
ANISOU 1553  CA  VAL A 104     7000   3910   3733  -1336    207   -232
ATOM   1554  C   VAL A 104     -20.958  58.867 -98.597  1.00 38.71           C  
ANISOU 1554  C   VAL A 104     7174   3759   3775  -1259    196   -186
ATOM   1555  O   VAL A 104     -20.941  58.702 -97.376  1.00 38.52           O  
ANISOU 1555  O   VAL A 104     7230   3671   3733  -1182    221    -83
ATOM   1556  CB  VAL A 104     -20.598  57.027-100.254  1.00 37.98           C  
ANISOU 1556  CB  VAL A 104     6804   3985   3641  -1226    114   -294
ATOM   1557  CG1 VAL A 104     -19.655  56.388-101.290  1.00 40.06           C  
ANISOU 1557  CG1 VAL A 104     6896   4419   3907  -1292    129   -343
ATOM   1558  CG2 VAL A 104     -21.215  55.926 -99.358  1.00 30.62           C  
ANISOU 1558  CG2 VAL A 104     5906   3060   2669  -1066     90   -238
ATOM   1559  H   VAL A 104     -19.060  57.251 -97.781  1.00  0.00           H  
ATOM   1560  HA  VAL A 104     -19.541  58.904-100.201  1.00  0.00           H  
ATOM   1561  HB  VAL A 104     -21.420  57.450-100.834  1.00  0.00           H  
ATOM   1562 HG11 VAL A 104     -20.185  55.666-101.911  1.00  0.00           H  
ATOM   1563 HG12 VAL A 104     -19.230  57.141-101.955  1.00  0.00           H  
ATOM   1564 HG13 VAL A 104     -18.829  55.864-100.811  1.00  0.00           H  
ATOM   1565 HG21 VAL A 104     -21.618  55.113 -99.962  1.00  0.00           H  
ATOM   1566 HG22 VAL A 104     -20.480  55.495 -98.677  1.00  0.00           H  
ATOM   1567 HG23 VAL A 104     -22.043  56.305 -98.761  1.00  0.00           H  
ATOM   1568  N   THR A 105     -21.837  59.649 -99.217  1.00 35.01           N  
ANISOU 1568  N   THR A 105     6737   3226   3338  -1284    160   -262
ATOM   1569  CA  THR A 105     -22.883  60.362 -98.502  1.00 38.47           C  
ANISOU 1569  CA  THR A 105     7309   3502   3807  -1212    162   -237
ATOM   1570  C   THR A 105     -24.136  59.507 -98.409  1.00 44.85           C  
ANISOU 1570  C   THR A 105     8092   4368   4583  -1054     70   -245
ATOM   1571  O   THR A 105     -24.953  59.688 -97.506  1.00 36.45           O  
ANISOU 1571  O   THR A 105     7113   3202   3533   -954     69   -194
ATOM   1572  CB  THR A 105     -23.218  61.672 -99.239  1.00  0.00           C  
ATOM   1573  OG1 THR A 105     -23.395  61.421-100.629  1.00  0.00           O  
ATOM   1574  CG2 THR A 105     -22.093  62.709 -99.121  1.00  0.00           C  
ATOM   1575  HB  THR A 105     -24.141  62.101 -98.841  1.00  0.00           H  
ATOM   1576  HG1 THR A 105     -23.660  62.245-101.055  1.00  0.00           H  
ATOM   1577 HG21 THR A 105     -22.352  63.637 -99.631  1.00  0.00           H  
ATOM   1578 HG22 THR A 105     -21.902  62.955 -98.076  1.00  0.00           H  
ATOM   1579 HG23 THR A 105     -21.159  62.345 -99.548  1.00  0.00           H  
ATOM   1580  H   THR A 105     -21.791  59.765-100.220  1.00  0.00           H  
ATOM   1581  HA  THR A 105     -22.535  60.595 -97.496  1.00  0.00           H  
ATOM   1582  N   CYS A 106     -24.269  58.574 -99.349  1.00 38.43           N  
ANISOU 1582  N   CYS A 106     7155   3714   3734  -1033     -2   -303
ATOM   1583  CA  CYS A 106     -25.456  57.737 -99.476  1.00 35.11           C  
ANISOU 1583  CA  CYS A 106     6705   3348   3287   -901    -87   -317
ATOM   1584  C   CYS A 106     -25.040  56.378 -99.986  1.00 35.65           C  
ANISOU 1584  C   CYS A 106     6641   3574   3328   -853   -125   -325
ATOM   1585  O   CYS A 106     -24.068  56.273-100.736  1.00 34.32           O  
ANISOU 1585  O   CYS A 106     6376   3500   3165   -938   -107   -355
ATOM   1586  CB  CYS A 106     -26.434  58.334-100.506  1.00 34.44           C  
ANISOU 1586  CB  CYS A 106     6620   3268   3199   -936   -143   -403
ATOM   1587  SG  CYS A 106     -27.223  59.930-100.154  1.00 36.21           S  
ANISOU 1587  SG  CYS A 106     7001   3303   3455   -975    -91   -430
ATOM   1588  H   CYS A 106     -23.527  58.421-100.017  1.00  0.00           H  
ATOM   1589  HA  CYS A 106     -25.948  57.638 -98.508  1.00  0.00           H  
ATOM   1590  HB3 CYS A 106     -27.238  57.625-100.701  1.00  0.00           H  
ATOM   1591  HB2 CYS A 106     -25.912  58.456-101.455  1.00  0.00           H  
ATOM   1592  N   THR A 107     -25.778  55.340 -99.593  1.00 31.71           N  
ANISOU 1592  N   THR A 107     6135   3101   2810   -721   -169   -303
ATOM   1593  CA  THR A 107     -25.593  54.029-100.178  1.00 33.93           C  
ANISOU 1593  CA  THR A 107     6300   3508   3083   -660   -199   -324
ATOM   1594  C   THR A 107     -26.075  54.071-101.615  1.00 33.22           C  
ANISOU 1594  C   THR A 107     6120   3495   3006   -671   -270   -379
ATOM   1595  O   THR A 107     -26.630  55.073-102.067  1.00 31.75           O  
ANISOU 1595  O   THR A 107     5975   3272   2816   -732   -299   -408
ATOM   1596  CB  THR A 107     -26.424  52.943 -99.460  1.00 36.32           C  
ANISOU 1596  CB  THR A 107     6630   3800   3368   -526   -226   -300
ATOM   1597  OG1 THR A 107     -27.834  53.123 -99.600  1.00 31.68           O  
ANISOU 1597  OG1 THR A 107     6089   3162   2786   -473   -288   -309
ATOM   1598  CG2 THR A 107     -26.127  52.870 -97.957  1.00 37.14           C  
ANISOU 1598  CG2 THR A 107     6820   3850   3441   -512   -177   -236
ATOM   1599  H   THR A 107     -26.479  55.460 -98.877  1.00  0.00           H  
ATOM   1600  HA  THR A 107     -24.537  53.760-100.152  1.00  0.00           H  
ATOM   1601  HB  THR A 107     -26.180  51.966 -99.881  1.00  0.00           H  
ATOM   1602  HG1 THR A 107     -28.087  52.797-100.485  1.00  0.00           H  
ATOM   1603 HG21 THR A 107     -26.657  52.039 -97.493  1.00  0.00           H  
ATOM   1604 HG22 THR A 107     -25.064  52.722 -97.775  1.00  0.00           H  
ATOM   1605 HG23 THR A 107     -26.425  53.778 -97.437  1.00  0.00           H  
ATOM   1606  N   ASP A 108     -25.875  52.964-102.324  1.00 29.62           N  
ANISOU 1606  N   ASP A 108     5542   3149   2564   -609   -296   -391
ATOM   1607  CA  ASP A 108     -26.453  52.790-103.648  1.00 39.07           C  
ANISOU 1607  CA  ASP A 108     6642   4432   3770   -585   -379   -414
ATOM   1608  C   ASP A 108     -27.943  52.539-103.463  1.00 34.45           C  
ANISOU 1608  C   ASP A 108     6135   3784   3169   -485   -438   -395
ATOM   1609  O   ASP A 108     -28.405  52.325-102.333  1.00 33.07           O  
ANISOU 1609  O   ASP A 108     6063   3517   2986   -430   -409   -372
ATOM   1610  CB  ASP A 108     -25.767  51.642-104.410  1.00  0.00           C  
ATOM   1611  CG  ASP A 108     -24.249  51.772-104.571  1.00  0.00           C  
ATOM   1612  OD1 ASP A 108     -23.744  52.915-104.565  1.00  0.00           O  
ATOM   1613  OD2 ASP A 108     -23.603  50.718-104.752  1.00  0.00           O1-
ATOM   1614  HB2 ASP A 108     -25.971  50.709-103.880  1.00  0.00           H  
ATOM   1615  HB3 ASP A 108     -26.197  51.545-105.407  1.00  0.00           H  
ATOM   1616  H   ASP A 108     -25.310  52.218-101.945  1.00  0.00           H  
ATOM   1617  HA  ASP A 108     -26.321  53.713-104.214  1.00  0.00           H  
ATOM   1618  N   GLY A 109     -28.688  52.580-104.562  1.00 34.05           N  
ANISOU 1618  N   GLY A 109     6033   3797   3108   -470   -521   -399
ATOM   1619  CA  GLY A 109     -30.128  52.406-104.527  1.00 29.64           C  
ANISOU 1619  CA  GLY A 109     5545   3191   2527   -392   -574   -377
ATOM   1620  C   GLY A 109     -30.520  50.962-104.312  1.00 33.90           C  
ANISOU 1620  C   GLY A 109     6062   3717   3101   -249   -576   -341
ATOM   1621  O   GLY A 109     -30.245  50.106-105.148  1.00 34.59           O  
ANISOU 1621  O   GLY A 109     6033   3883   3227   -187   -600   -325
ATOM   1622  H   GLY A 109     -28.255  52.737-105.461  1.00  0.00           H  
ATOM   1623  HA3 GLY A 109     -30.559  52.763-105.463  1.00  0.00           H  
ATOM   1624  HA2 GLY A 109     -30.549  53.017-103.729  1.00  0.00           H  
ATOM   1625  N   ILE A 110     -31.168  50.693-103.186  1.00 32.38           N  
ANISOU 1625  N   ILE A 110     5977   3423   2902   -199   -545   -330
ATOM   1626  CA  ILE A 110     -31.497  49.322-102.794  1.00 32.12           C  
ANISOU 1626  CA  ILE A 110     5942   3360   2901    -87   -529   -313
ATOM   1627  C   ILE A 110     -32.999  49.122-102.887  1.00 37.09           C  
ANISOU 1627  C   ILE A 110     6633   3941   3519    -27   -578   -283
ATOM   1628  O   ILE A 110     -33.759  49.865-102.269  1.00 29.58           O  
ANISOU 1628  O   ILE A 110     5776   2931   2531    -57   -580   -283
ATOM   1629  CB  ILE A 110     -31.007  49.025-101.344  1.00 35.63           C  
ANISOU 1629  CB  ILE A 110     6452   3747   3337    -92   -456   -324
ATOM   1630  CG1 ILE A 110     -29.475  49.192-101.209  1.00 31.61           C  
ANISOU 1630  CG1 ILE A 110     5889   3291   2828   -161   -399   -343
ATOM   1631  CG2 ILE A 110     -31.390  47.615-100.847  1.00 27.61           C  
ANISOU 1631  CG2 ILE A 110     5443   2703   2346      0   -434   -329
ATOM   1632  CD1 ILE A 110     -28.968  49.238 -99.759  1.00 33.41           C  
ANISOU 1632  CD1 ILE A 110     6192   3480   3022   -192   -338   -334
ATOM   1633  H   ILE A 110     -31.447  51.444-102.572  1.00  0.00           H  
ATOM   1634  HA  ILE A 110     -31.007  48.633-103.481  1.00  0.00           H  
ATOM   1635  HB  ILE A 110     -31.484  49.750-100.681  1.00  0.00           H  
ATOM   1636 HG13 ILE A 110     -29.151  50.105-101.696  1.00  0.00           H  
ATOM   1637 HG12 ILE A 110     -28.970  48.391-101.748  1.00  0.00           H  
ATOM   1638 HG21 ILE A 110     -31.084  47.453 -99.812  1.00  0.00           H  
ATOM   1639 HG22 ILE A 110     -32.457  47.421-100.895  1.00  0.00           H  
ATOM   1640 HG23 ILE A 110     -30.906  46.860-101.461  1.00  0.00           H  
ATOM   1641 HD11 ILE A 110     -28.138  49.938 -99.669  1.00  0.00           H  
ATOM   1642 HD12 ILE A 110     -29.744  49.558 -99.062  1.00  0.00           H  
ATOM   1643 HD13 ILE A 110     -28.611  48.261 -99.435  1.00  0.00           H  
ATOM   1644  N   HIS A 111     -33.425  48.139-103.678  1.00 29.33           N  
ANISOU 1644  N   HIS A 111     5593   2979   2573     61   -611   -253
ATOM   1645  CA  HIS A 111     -34.842  47.802-103.791  1.00 33.64           C  
ANISOU 1645  CA  HIS A 111     6198   3473   3109    119   -648   -213
ATOM   1646  C   HIS A 111     -35.246  46.965-102.589  1.00 31.31           C  
ANISOU 1646  C   HIS A 111     5979   3083   2835    162   -593   -226
ATOM   1647  O   HIS A 111     -34.569  45.992-102.267  1.00 34.89           O  
ANISOU 1647  O   HIS A 111     6401   3524   3333    200   -542   -252
ATOM   1648  CB  HIS A 111     -35.116  46.989-105.070  1.00  0.00           C  
ATOM   1649  CG  HIS A 111     -34.920  47.656-106.409  1.00  0.00           C  
ATOM   1650  ND1 HIS A 111     -35.956  47.888-107.306  1.00  0.00           N  
ATOM   1651  CD2 HIS A 111     -33.772  48.029-107.074  1.00  0.00           C  
ATOM   1652  CE1 HIS A 111     -35.409  48.318-108.444  1.00  0.00           C  
ATOM   1653  NE2 HIS A 111     -34.092  48.451-108.366  1.00  0.00           N  
ATOM   1654  HB2 HIS A 111     -34.495  46.092-105.071  1.00  0.00           H  
ATOM   1655  HB3 HIS A 111     -36.144  46.624-105.042  1.00  0.00           H  
ATOM   1656  HD1 HIS A 111     -36.957  47.753-107.190  1.00  0.00           H  
ATOM   1657  HD2 HIS A 111     -32.744  47.987-106.742  1.00  0.00           H  
ATOM   1658  HE1 HIS A 111     -35.984  48.563-109.328  1.00  0.00           H  
ATOM   1659  H   HIS A 111     -32.762  47.604-104.219  1.00  0.00           H  
ATOM   1660  HA  HIS A 111     -35.432  48.718-103.811  1.00  0.00           H  
ATOM   1661  N   PRO A 112     -36.353  47.335-101.925  1.00 29.64           N  
ANISOU 1661  N   PRO A 112     5861   2813   2588    148   -599   -216
ATOM   1662  CA  PRO A 112     -36.786  46.599-100.731  1.00 28.07           C  
ANISOU 1662  CA  PRO A 112     5723   2541   2401    170   -554   -231
ATOM   1663  C   PRO A 112     -37.595  45.350-101.080  1.00 36.60           C  
ANISOU 1663  C   PRO A 112     6811   3569   3528    245   -553   -208
ATOM   1664  O   PRO A 112     -38.765  45.235-100.701  1.00 35.11           O  
ANISOU 1664  O   PRO A 112     6686   3327   3327    249   -557   -188
ATOM   1665  CB  PRO A 112     -37.638  47.625 -99.981  1.00 24.20           C  
ANISOU 1665  CB  PRO A 112     5269   2031   1893    125   -549   -206
ATOM   1666  CG  PRO A 112     -38.265  48.476-101.073  1.00 33.23           C  
ANISOU 1666  CG  PRO A 112     6424   3204   2998    106   -600   -189
ATOM   1667  CD  PRO A 112     -37.148  48.558-102.106  1.00 28.44           C  
ANISOU 1667  CD  PRO A 112     5758   2669   2378     97   -637   -203
ATOM   1668  HA  PRO A 112     -35.920  46.325-100.129  1.00  0.00           H  
ATOM   1669  HB3 PRO A 112     -36.995  48.247 -99.359  1.00  0.00           H  
ATOM   1670  HB2 PRO A 112     -38.378  47.189 -99.322  1.00  0.00           H  
ATOM   1671  HG3 PRO A 112     -38.608  49.449-100.724  1.00  0.00           H  
ATOM   1672  HG2 PRO A 112     -39.124  47.952-101.496  1.00  0.00           H  
ATOM   1673  HD2 PRO A 112     -37.551  48.668-103.112  1.00  0.00           H  
ATOM   1674  HD3 PRO A 112     -36.517  49.425-101.897  1.00  0.00           H  
ATOM   1675  N   VAL A 113     -36.971  44.420-101.802  1.00 30.02           N  
ANISOU 1675  N   VAL A 113     5357   3027   3022   -253   -377   -584
ATOM   1676  CA  VAL A 113     -37.650  43.191-102.198  1.00 28.53           C  
ANISOU 1676  CA  VAL A 113     5124   2931   2786   -149   -476   -533
ATOM   1677  C   VAL A 113     -37.751  42.228-101.023  1.00 30.66           C  
ANISOU 1677  C   VAL A 113     5403   3143   3104    -27   -457   -443
ATOM   1678  O   VAL A 113     -36.732  41.796-100.481  1.00 35.44           O  
ANISOU 1678  O   VAL A 113     5961   3745   3759     -6   -433   -409
ATOM   1679  CB  VAL A 113     -36.907  42.456-103.323  1.00 32.74           C  
ANISOU 1679  CB  VAL A 113     5531   3620   3289   -151   -571   -533
ATOM   1680  CG1 VAL A 113     -37.670  41.207-103.818  1.00 38.24           C  
ANISOU 1680  CG1 VAL A 113     6207   4385   3936    -38   -664   -478
ATOM   1681  CG2 VAL A 113     -36.697  43.416-104.507  1.00 31.04           C  
ANISOU 1681  CG2 VAL A 113     5278   3496   3020   -300   -597   -617
ATOM   1682  H   VAL A 113     -36.012  44.560-102.085  1.00  0.00           H  
ATOM   1683  HA  VAL A 113     -38.655  43.437-102.540  1.00  0.00           H  
ATOM   1684  HB  VAL A 113     -35.919  42.132-102.988  1.00  0.00           H  
ATOM   1685 HG11 VAL A 113     -37.289  40.873-104.779  1.00  0.00           H  
ATOM   1686 HG12 VAL A 113     -37.585  40.371-103.123  1.00  0.00           H  
ATOM   1687 HG13 VAL A 113     -38.731  41.416-103.959  1.00  0.00           H  
ATOM   1688 HG21 VAL A 113     -36.356  42.874-105.380  1.00  0.00           H  
ATOM   1689 HG22 VAL A 113     -37.619  43.927-104.784  1.00  0.00           H  
ATOM   1690 HG23 VAL A 113     -35.943  44.170-104.283  1.00  0.00           H  
ATOM   1691  N   VAL A 114     -38.978  41.881-100.645  1.00 27.89           N  
ANISOU 1691  N   VAL A 114     5111   2759   2727     39   -468   -406
ATOM   1692  CA  VAL A 114     -39.212  40.908 -99.579  1.00 27.06           C  
ANISOU 1692  CA  VAL A 114     5014   2619   2649    132   -463   -325
ATOM   1693  C   VAL A 114     -39.355  39.517-100.185  1.00 27.87           C  
ANISOU 1693  C   VAL A 114     5081   2793   2716    200   -553   -298
ATOM   1694  O   VAL A 114     -40.210  39.294-101.036  1.00 30.86           O  
ANISOU 1694  O   VAL A 114     5475   3211   3038    212   -614   -301
ATOM   1695  CB  VAL A 114     -40.500  41.248 -98.803  1.00 26.86           C  
ANISOU 1695  CB  VAL A 114     5063   2527   2613    157   -421   -294
ATOM   1696  CG1 VAL A 114     -40.439  42.694 -98.284  1.00 26.29           C  
ANISOU 1696  CG1 VAL A 114     4989   2442   2557    225   -424   -211
ATOM   1697  CG2 VAL A 114     -41.876  41.020 -99.469  1.00 27.25           C  
ANISOU 1697  CG2 VAL A 114     5157   2488   2707    113   -314   -321
ATOM   1698  H   VAL A 114     -39.781  42.293-101.098  1.00  0.00           H  
ATOM   1699  HA  VAL A 114     -38.366  40.916 -98.892  1.00  0.00           H  
ATOM   1700  HB  VAL A 114     -40.488  40.618 -97.911  1.00  0.00           H  
ATOM   1701 HG11 VAL A 114     -41.218  42.884 -97.545  1.00  0.00           H  
ATOM   1702 HG12 VAL A 114     -39.481  42.910 -97.815  1.00  0.00           H  
ATOM   1703 HG13 VAL A 114     -40.568  43.413 -99.094  1.00  0.00           H  
ATOM   1704 HG21 VAL A 114     -42.673  41.417 -98.841  1.00  0.00           H  
ATOM   1705 HG22 VAL A 114     -41.941  41.507-100.443  1.00  0.00           H  
ATOM   1706 HG23 VAL A 114     -42.109  39.963 -99.599  1.00  0.00           H  
ATOM   1707  N   SER A 115     -38.514  38.583 -99.764  1.00 30.05           N  
ANISOU 1707  N   SER A 115     5317   3080   3022    246   -554   -268
ATOM   1708  CA  SER A 115     -38.583  37.226-100.284  1.00 25.71           C  
ANISOU 1708  CA  SER A 115     4749   2570   2451    324   -617   -247
ATOM   1709  C   SER A 115     -37.973  36.266 -99.287  1.00 27.99           C  
ANISOU 1709  C   SER A 115     5040   2831   2764    365   -585   -218
ATOM   1710  O   SER A 115     -37.260  36.687 -98.378  1.00 27.67           O  
ANISOU 1710  O   SER A 115     4987   2774   2753    329   -527   -210
ATOM   1711  CB  SER A 115     -37.831  37.121-101.605  1.00 33.08           C  
ANISOU 1711  CB  SER A 115     5591   3602   3376    332   -665   -278
ATOM   1712  OG  SER A 115     -37.813  35.854-102.236  1.00 30.10           O  
ANISOU 1712  OG  SER A 115     5140   3258   3040    308   -621   -297
ATOM   1713  H   SER A 115     -37.813  38.809 -99.073  1.00  0.00           H  
ATOM   1714  HA  SER A 115     -39.627  36.958-100.445  1.00  0.00           H  
ATOM   1715  HB3 SER A 115     -36.795  37.434-101.468  1.00  0.00           H  
ATOM   1716  HB2 SER A 115     -38.261  37.818-102.325  1.00  0.00           H  
ATOM   1717  HG  SER A 115     -36.880  35.601-102.358  1.00  0.00           H  
ATOM   1718  N   SER A 116     -38.264  34.978 -99.447  1.00 28.61           N  
ANISOU 1718  N   SER A 116     5145   2902   2824    436   -620   -202
ATOM   1719  CA  SER A 116     -37.582  33.940 -98.683  1.00 23.65           C  
ANISOU 1719  CA  SER A 116     4525   2259   2203    466   -589   -197
ATOM   1720  C   SER A 116     -36.881  32.993 -99.644  1.00 27.23           C  
ANISOU 1720  C   SER A 116     4931   2752   2663    548   -605   -221
ATOM   1721  O   SER A 116     -37.171  32.979-100.838  1.00 31.82           O  
ANISOU 1721  O   SER A 116     5481   3368   3242    594   -655   -220
ATOM   1722  CB  SER A 116     -38.546  33.135 -97.791  1.00  0.00           C  
ATOM   1723  OG  SER A 116     -37.902  32.448 -96.739  1.00  0.00           O  
ATOM   1724  HB2 SER A 116     -39.270  33.809 -97.333  1.00  0.00           H  
ATOM   1725  HB3 SER A 116     -39.131  32.425 -98.380  1.00  0.00           H  
ATOM   1726  HG  SER A 116     -38.530  31.805 -96.396  1.00  0.00           H  
ATOM   1727  H   SER A 116     -38.973  34.699-100.111  1.00  0.00           H  
ATOM   1728  HA  SER A 116     -36.832  34.411 -98.048  1.00  0.00           H  
ATOM   1729  N   GLN A 117     -35.944  32.219 -99.106  1.00 20.80           N  
ANISOU 1729  N   GLN A 117     4106   1942   1854    570   -558   -238
ATOM   1730  CA  GLN A 117     -35.203  31.216 -99.864  1.00 28.29           C  
ANISOU 1730  CA  GLN A 117     5013   2922   2815    666   -548   -265
ATOM   1731  C   GLN A 117     -34.270  31.797-100.927  1.00 29.33           C  
ANISOU 1731  C   GLN A 117     5004   3166   2974    680   -554   -279
ATOM   1732  O   GLN A 117     -33.077  31.509-100.907  1.00 31.86           O  
ANISOU 1732  O   GLN A 117     5251   3546   3307    697   -502   -304
ATOM   1733  CB  GLN A 117     -36.154  30.188-100.481  1.00 33.70           C  
ANISOU 1733  CB  GLN A 117     5776   3536   3492    760   -585   -250
ATOM   1734  CG  GLN A 117     -37.024  29.445 -99.453  1.00 29.61           C  
ANISOU 1734  CG  GLN A 117     5397   2911   2943    733   -567   -249
ATOM   1735  CD  GLN A 117     -37.555  28.128-100.009  1.00 33.37           C  
ANISOU 1735  CD  GLN A 117     5964   3294   3421    832   -574   -247
ATOM   1736  OE1 GLN A 117     -37.586  27.903-101.219  1.00 32.73           O  
ANISOU 1736  OE1 GLN A 117     5835   3231   3370    945   -591   -234
ATOM   1737  NE2 GLN A 117     -37.995  27.245 -99.129  1.00 24.04           N  
ANISOU 1737  NE2 GLN A 117     4914   2013   2206    788   -559   -253
ATOM   1738  H   GLN A 117     -35.714  32.310 -98.126  1.00  0.00           H  
ATOM   1739  HA  GLN A 117     -34.576  30.680 -99.151  1.00  0.00           H  
ATOM   1740  HB3 GLN A 117     -35.524  29.457-100.990  1.00  0.00           H  
ATOM   1741  HB2 GLN A 117     -36.791  30.601-101.260  1.00  0.00           H  
ATOM   1742  HG3 GLN A 117     -37.859  30.069 -99.136  1.00  0.00           H  
ATOM   1743  HG2 GLN A 117     -36.443  29.233 -98.555  1.00  0.00           H  
ATOM   1744 HE22 GLN A 117     -38.426  26.383 -99.432  1.00  0.00           H  
ATOM   1745 HE21 GLN A 117     -38.066  27.514 -98.147  1.00  0.00           H  
ATOM   1746  N   LEU A 118     -34.807  32.591-101.852  1.00 23.01           N  
ANISOU 1746  N   LEU A 118     4164   2407   2172    662   -615   -265
ATOM   1747  CA  LEU A 118     -33.998  33.219-102.898  1.00 35.28           C  
ANISOU 1747  CA  LEU A 118     5576   4091   3739    644   -635   -278
ATOM   1748  C   LEU A 118     -34.039  34.739-102.798  1.00 36.38           C  
ANISOU 1748  C   LEU A 118     5702   4249   3871    502   -639   -296
ATOM   1749  O   LEU A 118     -35.115  35.323-102.693  1.00 35.95           O  
ANISOU 1749  O   LEU A 118     5727   4139   3793    460   -668   -289
ATOM   1750  CB  LEU A 118     -34.523  32.823-104.279  1.00 42.58           C  
ANISOU 1750  CB  LEU A 118     6450   5076   4651    738   -712   -247
ATOM   1751  CG  LEU A 118     -34.467  31.323-104.678  1.00 36.54           C  
ANISOU 1751  CG  LEU A 118     5732   4252   3900    899   -708   -218
ATOM   1752  CD1 LEU A 118     -35.516  30.437-103.973  1.00 35.73           C  
ANISOU 1752  CD1 LEU A 118     5584   4208   3784    990   -793   -160
ATOM   1753  CD2 LEU A 118     -34.559  31.172-106.211  1.00 35.91           C  
ANISOU 1753  CD2 LEU A 118     5580   4210   3856    973   -632   -247
ATOM   1754  H   LEU A 118     -35.800  32.775-101.844  1.00  0.00           H  
ATOM   1755  HA  LEU A 118     -32.966  32.883-102.799  1.00  0.00           H  
ATOM   1756  HB3 LEU A 118     -33.918  33.373-105.003  1.00  0.00           H  
ATOM   1757  HB2 LEU A 118     -35.538  33.195-104.420  1.00  0.00           H  
ATOM   1758  HG  LEU A 118     -33.493  30.944-104.384  1.00  0.00           H  
ATOM   1759 HD11 LEU A 118     -35.032  29.789-103.242  1.00  0.00           H  
ATOM   1760 HD12 LEU A 118     -36.259  31.032-103.448  1.00  0.00           H  
ATOM   1761 HD13 LEU A 118     -36.062  29.781-104.649  1.00  0.00           H  
ATOM   1762 HD21 LEU A 118     -33.611  30.826-106.625  1.00  0.00           H  
ATOM   1763 HD22 LEU A 118     -35.325  30.470-106.536  1.00  0.00           H  
ATOM   1764 HD23 LEU A 118     -34.803  32.115-106.695  1.00  0.00           H  
ATOM   1765  N   LEU A 119     -32.869  35.375-102.839  1.00 30.76           N  
ANISOU 1765  N   LEU A 119     4899   3610   3179    425   -599   -322
ATOM   1766  CA  LEU A 119     -32.788  36.833-102.885  1.00 29.02           C  
ANISOU 1766  CA  LEU A 119     4673   3397   2957    282   -591   -349
ATOM   1767  C   LEU A 119     -32.955  37.288-104.326  1.00 39.26           C  
ANISOU 1767  C   LEU A 119     5880   4815   4221    248   -669   -368
ATOM   1768  O   LEU A 119     -32.326  36.735-105.237  1.00 30.59           O  
ANISOU 1768  O   LEU A 119     4652   3848   3122    302   -701   -358
ATOM   1769  CB  LEU A 119     -31.444  37.327-102.330  1.00 28.65           C  
ANISOU 1769  CB  LEU A 119     4575   3368   2943    195   -512   -363
ATOM   1770  CG  LEU A 119     -31.184  36.855-100.872  1.00 28.89           C  
ANISOU 1770  CG  LEU A 119     4688   3297   2991    208   -440   -331
ATOM   1771  CD1 LEU A 119     -29.715  37.048-100.454  1.00 35.76           C  
ANISOU 1771  CD1 LEU A 119     5501   4201   3884    129   -363   -328
ATOM   1772  CD2 LEU A 119     -32.167  37.505 -99.873  1.00 31.77           C  
ANISOU 1772  CD2 LEU A 119     5177   3537   3357    175   -431   -312
ATOM   1773  H   LEU A 119     -32.008  34.849-102.838  1.00  0.00           H  
ATOM   1774  HA  LEU A 119     -33.596  37.252-102.285  1.00  0.00           H  
ATOM   1775  HB3 LEU A 119     -31.393  38.416-102.380  1.00  0.00           H  
ATOM   1776  HB2 LEU A 119     -30.653  36.972-102.982  1.00  0.00           H  
ATOM   1777  HG  LEU A 119     -31.350  35.779-100.816  1.00  0.00           H  
ATOM   1778 HD11 LEU A 119     -29.607  37.550 -99.493  1.00  0.00           H  
ATOM   1779 HD12 LEU A 119     -29.203  36.090-100.361  1.00  0.00           H  
ATOM   1780 HD13 LEU A 119     -29.159  37.643-101.181  1.00  0.00           H  
ATOM   1781 HD21 LEU A 119     -31.701  37.759 -98.921  1.00  0.00           H  
ATOM   1782 HD22 LEU A 119     -32.608  38.420-100.268  1.00  0.00           H  
ATOM   1783 HD23 LEU A 119     -32.988  36.827 -99.642  1.00  0.00           H  
ATOM   1784  N   LEU A 120     -33.791  38.303-104.529  1.00 36.38           N  
ANISOU 1784  N   LEU A 120     5579   4422   3823    158   -695   -393
ATOM   1785  CA  LEU A 120     -34.197  38.701-105.877  1.00 36.71           C  
ANISOU 1785  CA  LEU A 120     5555   4588   3804    116   -783   -408
ATOM   1786  C   LEU A 120     -33.846  40.143-106.203  1.00 35.90           C  
ANISOU 1786  C   LEU A 120     5439   4523   3678    -73   -768   -479
ATOM   1787  O   LEU A 120     -33.955  41.038-105.355  1.00 32.72           O  
ANISOU 1787  O   LEU A 120     5145   3990   3298   -159   -692   -516
ATOM   1788  CB  LEU A 120     -35.703  38.521-106.050  1.00 28.55           C  
ANISOU 1788  CB  LEU A 120     4622   3505   2720    171   -838   -381
ATOM   1789  CG  LEU A 120     -36.240  37.078-105.889  1.00 33.84           C  
ANISOU 1789  CG  LEU A 120     5333   4117   3406    340   -855   -313
ATOM   1790  CD1 LEU A 120     -37.782  37.067-105.993  1.00 30.46           C  
ANISOU 1790  CD1 LEU A 120     5020   3627   2926    360   -895   -284
ATOM   1791  CD2 LEU A 120     -35.581  36.079-106.865  1.00 34.85           C  
ANISOU 1791  CD2 LEU A 120     5332   4369   3541    455   -907   -270
ATOM   1792  H   LEU A 120     -34.160  38.817-103.743  1.00  0.00           H  
ATOM   1793  HA  LEU A 120     -33.689  38.055-106.593  1.00  0.00           H  
ATOM   1794  HB3 LEU A 120     -36.003  38.898-107.030  1.00  0.00           H  
ATOM   1795  HB2 LEU A 120     -36.206  39.145-105.318  1.00  0.00           H  
ATOM   1796  HG  LEU A 120     -35.999  36.741-104.879  1.00  0.00           H  
ATOM   1797 HD11 LEU A 120     -38.160  36.344-106.715  1.00  0.00           H  
ATOM   1798 HD12 LEU A 120     -38.235  36.830-105.029  1.00  0.00           H  
ATOM   1799 HD13 LEU A 120     -38.180  38.037-106.292  1.00  0.00           H  
ATOM   1800 HD21 LEU A 120     -36.283  35.345-107.256  1.00  0.00           H  
ATOM   1801 HD22 LEU A 120     -35.127  36.578-107.722  1.00  0.00           H  
ATOM   1802 HD23 LEU A 120     -34.792  35.519-106.361  1.00  0.00           H  
ATOM   1803  N   ASN A 121     -33.433  40.363-107.446  1.00 31.21           N  
ANISOU 1803  N   ASN A 121     4712   4108   3038   -138   -839   -495
ATOM   1804  CA  ASN A 121     -33.292  41.713-107.964  1.00 34.38           C  
ANISOU 1804  CA  ASN A 121     5112   4561   3391   -342   -842   -575
ATOM   1805  C   ASN A 121     -32.276  42.513-107.165  1.00 36.87           C  
ANISOU 1805  C   ASN A 121     5458   4782   3768   -469   -732   -624
ATOM   1806  O   ASN A 121     -32.348  43.740-107.116  1.00 37.91           O  
ANISOU 1806  O   ASN A 121     5672   4850   3882   -634   -690   -700
ATOM   1807  CB  ASN A 121     -34.642  42.436-107.921  1.00 34.22           C  
ANISOU 1807  CB  ASN A 121     5241   4453   3308   -390   -852   -614
ATOM   1808  CG  ASN A 121     -35.646  41.687-108.818  1.00 43.87           C  
ANISOU 1808  CG  ASN A 121     6421   5814   4434   -335   -975   -575
ATOM   1809  OD1 ASN A 121     -35.298  41.260-109.920  1.00 38.56           O  
ANISOU 1809  OD1 ASN A 121     5595   5314   3742   -269  -1060   -519
ATOM   1810  ND2 ASN A 121     -36.864  41.437-108.352  1.00 34.04           N  
ANISOU 1810  ND2 ASN A 121     5307   4500   3126   -359   -980   -598
ATOM   1811  H   ASN A 121     -33.210  39.584-108.050  1.00  0.00           H  
ATOM   1812  HA  ASN A 121     -32.958  41.658-109.001  1.00  0.00           H  
ATOM   1813  HB3 ASN A 121     -34.544  43.437-108.343  1.00  0.00           H  
ATOM   1814  HB2 ASN A 121     -35.019  42.578-106.918  1.00  0.00           H  
ATOM   1815 HD22 ASN A 121     -37.469  40.816-108.888  1.00  0.00           H  
ATOM   1816 HD21 ASN A 121     -37.159  41.749-107.442  1.00  0.00           H  
ATOM   1817  N   GLY A 122     -31.339  41.822-106.525  1.00 36.36           N  
ANISOU 1817  N   GLY A 122     5341   4699   3774   -393   -677   -580
ATOM   1818  CA  GLY A 122     -30.322  42.489-105.736  1.00 37.80           C  
ANISOU 1818  CA  GLY A 122     5551   4797   4014   -504   -572   -602
ATOM   1819  C   GLY A 122     -29.084  42.764-106.569  1.00 43.53           C  
ANISOU 1819  C   GLY A 122     6114   5694   4730   -637   -581   -628
ATOM   1820  O   GLY A 122     -29.107  42.633-107.789  1.00 36.68           O  
ANISOU 1820  O   GLY A 122     5113   5018   3804   -663   -675   -637
ATOM   1821  H   GLY A 122     -31.327  40.814-106.583  1.00  0.00           H  
ATOM   1822  HA3 GLY A 122     -30.056  41.865-104.883  1.00  0.00           H  
ATOM   1823  HA2 GLY A 122     -30.718  43.430-105.355  1.00  0.00           H  
ATOM   1824  N   THR A 123     -28.000  43.149-105.904  1.00 41.61           N  
ANISOU 1824  N   THR A 123     5875   5396   4542   -726   -484   -628
ATOM   1825  CA  THR A 123     -26.719  43.352-106.570  1.00 49.06           C  
ANISOU 1825  CA  THR A 123     6656   6504   5481   -862   -477   -644
ATOM   1826  C   THR A 123     -25.931  42.046-106.552  1.00 42.78           C  
ANISOU 1826  C   THR A 123     5711   5834   4711   -710   -473   -576
ATOM   1827  O   THR A 123     -26.248  41.136-105.792  1.00 39.02           O  
ANISOU 1827  O   THR A 123     5296   5271   4260   -531   -451   -528
ATOM   1828  CB  THR A 123     -25.918  44.454-105.855  1.00  0.00           C  
ATOM   1829  OG1 THR A 123     -24.859  44.913-106.679  1.00  0.00           O  
ATOM   1830  CG2 THR A 123     -25.294  44.087-104.490  1.00  0.00           C  
ATOM   1831  HB  THR A 123     -26.586  45.303-105.698  1.00  0.00           H  
ATOM   1832  HG1 THR A 123     -24.337  45.549-106.179  1.00  0.00           H  
ATOM   1833 HG21 THR A 123     -24.919  44.973-103.977  1.00  0.00           H  
ATOM   1834 HG22 THR A 123     -26.022  43.620-103.830  1.00  0.00           H  
ATOM   1835 HG23 THR A 123     -24.461  43.391-104.591  1.00  0.00           H  
ATOM   1836  H   THR A 123     -28.049  43.311-104.908  1.00  0.00           H  
ATOM   1837  HA  THR A 123     -26.895  43.650-107.604  1.00  0.00           H  
ATOM   1838  N   LEU A 124     -24.899  41.964-107.386  1.00 41.77           N  
ANISOU 1838  N   LEU A 124     5387   5914   4569   -788   -486   -578
ATOM   1839  CA  LEU A 124     -24.115  40.740-107.515  1.00 41.54           C  
ANISOU 1839  CA  LEU A 124     5197   6026   4559   -638   -471   -522
ATOM   1840  C   LEU A 124     -22.708  40.893-106.938  1.00 45.97           C  
ANISOU 1840  C   LEU A 124     5707   6605   5154   -739   -358   -511
ATOM   1841  O   LEU A 124     -22.118  41.969-106.997  1.00 44.49           O  
ANISOU 1841  O   LEU A 124     5522   6416   4966   -963   -322   -545
ATOM   1842  CB  LEU A 124     -24.005  40.358-108.992  1.00 40.28           C  
ANISOU 1842  CB  LEU A 124     4811   6135   4358   -610   -572   -510
ATOM   1843  CG  LEU A 124     -25.301  39.752-109.587  1.00 42.17           C  
ANISOU 1843  CG  LEU A 124     5067   6397   4557   -467   -688   -489
ATOM   1844  CD1 LEU A 124     -25.268  39.750-111.129  1.00 47.17           C  
ANISOU 1844  CD1 LEU A 124     5465   7320   5138   -492   -796   -468
ATOM   1845  CD2 LEU A 124     -25.576  38.334-109.052  1.00 39.92           C  
ANISOU 1845  CD2 LEU A 124     4841   6015   4310   -201   -667   -435
ATOM   1846  H   LEU A 124     -24.640  42.760-107.950  1.00  0.00           H  
ATOM   1847  HA  LEU A 124     -24.627  39.939-106.981  1.00  0.00           H  
ATOM   1848  HB3 LEU A 124     -23.196  39.639-109.139  1.00  0.00           H  
ATOM   1849  HB2 LEU A 124     -23.706  41.242-109.558  1.00  0.00           H  
ATOM   1850  HG  LEU A 124     -26.138  40.385-109.289  1.00  0.00           H  
ATOM   1851 HD11 LEU A 124     -26.118  40.297-111.538  1.00  0.00           H  
ATOM   1852 HD12 LEU A 124     -24.364  40.215-111.525  1.00  0.00           H  
ATOM   1853 HD13 LEU A 124     -25.306  38.743-111.540  1.00  0.00           H  
ATOM   1854 HD21 LEU A 124     -26.407  37.859-109.570  1.00  0.00           H  
ATOM   1855 HD22 LEU A 124     -24.708  37.693-109.187  1.00  0.00           H  
ATOM   1856 HD23 LEU A 124     -25.821  38.335-107.991  1.00  0.00           H  
ATOM   1857  N   ALA A 125     -22.172  39.813-106.382  1.00 36.02           N  
ANISOU 1857  N   ALA A 125     4411   5358   3918   -584   -297   -466
ATOM   1858  CA  ALA A 125     -20.760  39.764-106.048  1.00 41.25           C  
ANISOU 1858  CA  ALA A 125     4979   6099   4594   -664   -196   -446
ATOM   1859  C   ALA A 125     -19.978  40.028-107.328  1.00 40.92           C  
ANISOU 1859  C   ALA A 125     4698   6319   4532   -785   -231   -460
ATOM   1860  O   ALA A 125     -20.329  39.504-108.383  1.00 39.89           O  
ANISOU 1860  O   ALA A 125     4422   6354   4380   -682   -320   -454
ATOM   1861  CB  ALA A 125     -20.403  38.409-105.479  1.00 39.73           C  
ANISOU 1861  CB  ALA A 125     4766   5920   4408   -460   -136   -410
ATOM   1862  H   ALA A 125     -22.749  39.007-106.185  1.00  0.00           H  
ATOM   1863  HA  ALA A 125     -20.531  40.538-105.315  1.00  0.00           H  
ATOM   1864  HB1 ALA A 125     -19.340  38.354-105.246  1.00  0.00           H  
ATOM   1865  HB2 ALA A 125     -20.948  38.202-104.558  1.00  0.00           H  
ATOM   1866  HB3 ALA A 125     -20.624  37.603-106.178  1.00  0.00           H  
ATOM   1867  N   ASP A 126     -18.924  40.834-107.245  1.00 48.33           N  
ANISOU 1867  N   ASP A 126     5589   7301   5473  -1006   -162   -469
ATOM   1868  CA  ASP A 126     -18.211  41.277-108.448  1.00 49.39           C  
ANISOU 1868  CA  ASP A 126     5496   7690   5579  -1176   -200   -487
ATOM   1869  C   ASP A 126     -17.128  40.309-108.911  1.00 48.69           C  
ANISOU 1869  C   ASP A 126     5153   7856   5491  -1083   -157   -443
ATOM   1870  O   ASP A 126     -16.802  40.262-110.096  1.00 52.76           O  
ANISOU 1870  O   ASP A 126     5430   8636   5981  -1123   -220   -439
ATOM   1871  CB  ASP A 126     -17.575  42.660-108.217  1.00  0.00           C  
ATOM   1872  CG  ASP A 126     -16.772  42.920-106.942  1.00  0.00           C  
ATOM   1873  OD1 ASP A 126     -16.527  41.967-106.177  1.00  0.00           O  
ATOM   1874  OD2 ASP A 126     -16.349  44.083-106.789  1.00  0.00           O1-
ATOM   1875  HB2 ASP A 126     -16.931  42.899-109.065  1.00  0.00           H  
ATOM   1876  HB3 ASP A 126     -18.386  43.388-108.231  1.00  0.00           H  
ATOM   1877  H   ASP A 126     -18.603  41.153-106.342  1.00  0.00           H  
ATOM   1878  HA  ASP A 126     -18.939  41.374-109.253  1.00  0.00           H  
ATOM   1879  N   GLU A 127     -16.555  39.553-107.984  1.00 49.21           N  
ANISOU 1879  N   GLU A 127     5260   7858   5578   -963    -47   -410
ATOM   1880  CA  GLU A 127     -15.528  38.585-108.347  1.00 54.48           C  
ANISOU 1880  CA  GLU A 127     5701   8756   6245   -858     19   -377
ATOM   1881  C   GLU A 127     -16.048  37.167-108.201  1.00 52.77           C  
ANISOU 1881  C   GLU A 127     5502   8509   6039   -538     22   -362
ATOM   1882  O   GLU A 127     -16.714  36.652-109.092  1.00 58.29           O  
ANISOU 1882  O   GLU A 127     6109   9298   6742   -382    -70   -354
ATOM   1883  CB  GLU A 127     -14.268  38.778-107.506  1.00 59.61           C  
ANISOU 1883  CB  GLU A 127     6359   9397   6892   -992    163   -356
ATOM   1884  CG  GLU A 127     -13.030  37.950-107.900  1.00 71.03           C  
ANISOU 1884  CG  GLU A 127     7657  11005   8327  -1286    182   -359
ATOM   1885  CD  GLU A 127     -11.904  38.186-106.904  1.00 74.74           C  
ANISOU 1885  CD  GLU A 127     8086  11524   8788  -1390    333   -321
ATOM   1886  OE1 GLU A 127     -10.914  38.843-107.288  1.00 70.79           O  
ANISOU 1886  OE1 GLU A 127     7628  10987   8280  -1210    418   -296
ATOM   1887  OE2 GLU A 127     -12.065  37.713-105.760  1.00 75.53           O1-
ANISOU 1887  OE2 GLU A 127     8118  11699   8880  -1664    368   -318
ATOM   1888  H   GLU A 127     -16.830  39.645-107.016  1.00  0.00           H  
ATOM   1889  HA  GLU A 127     -15.266  38.745-109.394  1.00  0.00           H  
ATOM   1890  HB3 GLU A 127     -14.489  38.672-106.441  1.00  0.00           H  
ATOM   1891  HB2 GLU A 127     -13.983  39.826-107.603  1.00  0.00           H  
ATOM   1892  HG3 GLU A 127     -12.697  38.226-108.902  1.00  0.00           H  
ATOM   1893  HG2 GLU A 127     -13.237  36.881-107.925  1.00  0.00           H  
ATOM   1894  N   LYS A 128     -15.743  36.535-107.074  1.00 50.24           N  
ANISOU 1894  N   LYS A 128     5307   8062   5719   -446    128   -355
ATOM   1895  CA  LYS A 128     -16.178  35.169-106.845  1.00 50.03           C  
ANISOU 1895  CA  LYS A 128     5325   7987   5697   -167    149   -357
ATOM   1896  C   LYS A 128     -17.452  35.159-106.019  1.00 49.47           C  
ANISOU 1896  C   LYS A 128     5521   7646   5629   -100     96   -368
ATOM   1897  O   LYS A 128     -17.787  36.141-105.357  1.00 40.69           O  
ANISOU 1897  O   LYS A 128     4567   6379   4516   -257     79   -369
ATOM   1898  CB  LYS A 128     -15.076  34.358-106.140  1.00  0.00           C  
ATOM   1899  CG  LYS A 128     -14.614  34.943-104.777  1.00  0.00           C  
ATOM   1900  CD  LYS A 128     -13.593  34.076-104.017  1.00  0.00           C  
ATOM   1901  CE  LYS A 128     -12.145  34.144-104.532  1.00  0.00           C  
ATOM   1902  NZ  LYS A 128     -11.487  35.421-104.204  1.00  0.00           N1+
ATOM   1903  HB2 LYS A 128     -15.427  33.336-105.989  1.00  0.00           H  
ATOM   1904  HB3 LYS A 128     -14.218  34.282-106.808  1.00  0.00           H  
ATOM   1905  HG2 LYS A 128     -14.204  35.945-104.915  1.00  0.00           H  
ATOM   1906  HG3 LYS A 128     -15.478  35.073-104.124  1.00  0.00           H  
ATOM   1907  HD2 LYS A 128     -13.610  34.353-102.962  1.00  0.00           H  
ATOM   1908  HD3 LYS A 128     -13.923  33.037-104.050  1.00  0.00           H  
ATOM   1909  HE2 LYS A 128     -11.563  33.351-104.063  1.00  0.00           H  
ATOM   1910  HE3 LYS A 128     -12.099  33.976-105.608  1.00  0.00           H  
ATOM   1911  HZ1 LYS A 128     -11.525  35.614-103.212  1.00  0.00           H  
ATOM   1912  HZ2 LYS A 128     -10.521  35.380-104.488  1.00  0.00           H  
ATOM   1913  HZ3 LYS A 128     -11.927  36.185-104.704  1.00  0.00           H  
ATOM   1914  H   LYS A 128     -15.202  37.005-106.362  1.00  0.00           H  
ATOM   1915  HA  LYS A 128     -16.387  34.707-107.810  1.00  0.00           H  
ATOM   1916  N   VAL A 129     -18.173  34.047-106.082  1.00 41.88           N  
ANISOU 1916  N   VAL A 129     4609   6630   4675    134     76   -375
ATOM   1917  CA  VAL A 129     -19.321  33.840-105.219  1.00 46.83           C  
ANISOU 1917  CA  VAL A 129     5480   7017   5298    204     41   -385
ATOM   1918  C   VAL A 129     -18.851  34.015-103.782  1.00 41.49           C  
ANISOU 1918  C   VAL A 129     4952   6219   4593    109    133   -380
ATOM   1919  O   VAL A 129     -17.773  33.544-103.417  1.00 44.10           O  
ANISOU 1919  O   VAL A 129     5221   6637   4899    109    241   -380
ATOM   1920  CB  VAL A 129     -19.906  32.430-105.415  1.00  0.00           C  
ATOM   1921  CG1 VAL A 129     -21.004  32.026-104.402  1.00  0.00           C  
ATOM   1922  CG2 VAL A 129     -20.465  32.264-106.839  1.00  0.00           C  
ATOM   1923  HB  VAL A 129     -19.095  31.708-105.298  1.00  0.00           H  
ATOM   1924 HG11 VAL A 129     -21.420  31.048-104.641  1.00  0.00           H  
ATOM   1925 HG12 VAL A 129     -20.627  31.961-103.381  1.00  0.00           H  
ATOM   1926 HG13 VAL A 129     -21.826  32.742-104.407  1.00  0.00           H  
ATOM   1927 HG21 VAL A 129     -20.860  31.260-106.994  1.00  0.00           H  
ATOM   1928 HG22 VAL A 129     -21.271  32.971-107.033  1.00  0.00           H  
ATOM   1929 HG23 VAL A 129     -19.698  32.432-107.594  1.00  0.00           H  
ATOM   1930  H   VAL A 129     -17.927  33.323-106.741  1.00  0.00           H  
ATOM   1931  HA  VAL A 129     -20.084  34.585-105.446  1.00  0.00           H  
ATOM   1932  N   VAL A 130     -19.642  34.699-102.966  1.00 31.45           N  
ANISOU 1932  N   VAL A 130     3869   4761   3321     31     93   -369
ATOM   1933  CA  VAL A 130     -19.246  34.923-101.576  1.00 47.37           C  
ANISOU 1933  CA  VAL A 130     6020   6670   5310    -52    169   -340
ATOM   1934  C   VAL A 130     -20.210  34.279-100.581  1.00 38.87           C  
ANISOU 1934  C   VAL A 130     5131   5428   4208     56    151   -338
ATOM   1935  O   VAL A 130     -21.419  34.333-100.764  1.00 34.80           O  
ANISOU 1935  O   VAL A 130     4697   4813   3713    114     65   -347
ATOM   1936  CB  VAL A 130     -19.151  36.427-101.260  1.00  0.00           C  
ATOM   1937  CG1 VAL A 130     -18.675  36.747 -99.829  1.00  0.00           C  
ATOM   1938  CG2 VAL A 130     -18.251  37.182-102.257  1.00  0.00           C  
ATOM   1939  HB  VAL A 130     -20.146  36.862-101.352  1.00  0.00           H  
ATOM   1940 HG11 VAL A 130     -18.509  37.816 -99.722  1.00  0.00           H  
ATOM   1941 HG12 VAL A 130     -19.405  36.465 -99.070  1.00  0.00           H  
ATOM   1942 HG13 VAL A 130     -17.733  36.250 -99.596  1.00  0.00           H  
ATOM   1943 HG21 VAL A 130     -18.106  38.223-101.969  1.00  0.00           H  
ATOM   1944 HG22 VAL A 130     -17.267  36.720-102.342  1.00  0.00           H  
ATOM   1945 HG23 VAL A 130     -18.696  37.196-103.250  1.00  0.00           H  
ATOM   1946  H   VAL A 130     -20.519  35.066-103.304  1.00  0.00           H  
ATOM   1947  HA  VAL A 130     -18.261  34.482-101.428  1.00  0.00           H  
ATOM   1948  N   ILE A 131     -19.660  33.680 -99.526  1.00 28.06           N  
ANISOU 1948  N   ILE A 131     3827   4049   2787     67    232   -325
ATOM   1949  CA  ILE A 131     -20.466  33.086 -98.465  1.00 37.75           C  
ANISOU 1949  CA  ILE A 131     5225   5144   3975    134    217   -320
ATOM   1950  C   ILE A 131     -20.462  34.016 -97.260  1.00 36.04           C  
ANISOU 1950  C   ILE A 131     5117   4832   3743      6    226   -244
ATOM   1951  O   ILE A 131     -19.407  34.461 -96.823  1.00 33.38           O  
ANISOU 1951  O   ILE A 131     4746   4550   3386   -100    298   -199
ATOM   1952  CB  ILE A 131     -19.920  31.708 -98.039  1.00 39.40           C  
ANISOU 1952  CB  ILE A 131     5446   5411   4114    229    299   -360
ATOM   1953  CG1 ILE A 131     -19.589  30.771 -99.219  1.00 38.67           C  
ANISOU 1953  CG1 ILE A 131     5231   5412   4048    377    317   -425
ATOM   1954  CG2 ILE A 131     -20.829  30.982 -97.021  1.00 30.99           C  
ANISOU 1954  CG2 ILE A 131     4559   4220   2998    275    271   -365
ATOM   1955  CD1 ILE A 131     -20.779  30.380-100.106  1.00 37.92           C  
ANISOU 1955  CD1 ILE A 131     5176   5229   4004    497    218   -445
ATOM   1956  H   ILE A 131     -18.655  33.627 -99.443  1.00  0.00           H  
ATOM   1957  HA  ILE A 131     -21.489  32.969 -98.821  1.00  0.00           H  
ATOM   1958  HB  ILE A 131     -18.971  31.875 -97.526  1.00  0.00           H  
ATOM   1959 HG13 ILE A 131     -19.117  29.863 -98.841  1.00  0.00           H  
ATOM   1960 HG12 ILE A 131     -18.835  31.251 -99.838  1.00  0.00           H  
ATOM   1961 HG21 ILE A 131     -20.428  30.002 -96.761  1.00  0.00           H  
ATOM   1962 HG22 ILE A 131     -20.933  31.537 -96.089  1.00  0.00           H  
ATOM   1963 HG23 ILE A 131     -21.830  30.831 -97.423  1.00  0.00           H  
ATOM   1964 HD11 ILE A 131     -21.202  31.253-100.605  1.00  0.00           H  
ATOM   1965 HD12 ILE A 131     -20.474  29.679-100.882  1.00  0.00           H  
ATOM   1966 HD13 ILE A 131     -21.565  29.895 -99.530  1.00  0.00           H  
ATOM   1967  N   ARG A 132     -21.644  34.307 -96.730  1.00 33.17           N  
ANISOU 1967  N   ARG A 132     4879   4330   3393     22    158   -221
ATOM   1968  CA  ARG A 132     -21.777  35.239 -95.615  1.00 35.20           C  
ANISOU 1968  CA  ARG A 132     5234   4490   3652    -70    165   -135
ATOM   1969  C   ARG A 132     -22.481  34.579 -94.445  1.00 31.56           C  
ANISOU 1969  C   ARG A 132     4890   3969   3131    -15    143   -104
ATOM   1970  O   ARG A 132     -23.518  33.947 -94.620  1.00 30.91           O  
ANISOU 1970  O   ARG A 132     4858   3839   3046     72     84   -148
ATOM   1971  CB  ARG A 132     -22.602  36.464 -96.035  1.00 31.02           C  
ANISOU 1971  CB  ARG A 132     4737   3852   3198   -117    109   -126
ATOM   1972  CG  ARG A 132     -22.131  37.173 -97.314  1.00 34.55           C  
ANISOU 1972  CG  ARG A 132     5083   4350   3693   -221    126   -151
ATOM   1973  CD  ARG A 132     -22.811  38.541 -97.489  1.00 32.34           C  
ANISOU 1973  CD  ARG A 132     4851   3968   3471   -266     69   -172
ATOM   1974  NE  ARG A 132     -22.565  39.113 -98.819  1.00 48.55           N  
ANISOU 1974  NE  ARG A 132     6825   6064   5556   -409     93   -195
ATOM   1975  CZ  ARG A 132     -21.399  39.554 -99.310  1.00 43.31           C  
ANISOU 1975  CZ  ARG A 132     6012   5557   4888   -429     75   -250
ATOM   1976  NH1 ARG A 132     -20.291  39.575 -98.561  1.00 61.17           N  
ANISOU 1976  NH1 ARG A 132     8191   7929   7123   -290     41   -281
ATOM   1977  NH2 ARG A 132     -21.357  39.978-100.574  1.00 35.98           N1+
ANISOU 1977  NH2 ARG A 132     5012   4677   3981   -590     96   -269
ATOM   1978  H   ARG A 132     -22.481  33.879 -97.098  1.00  0.00           H  
ATOM   1979  HA  ARG A 132     -20.786  35.565 -95.300  1.00  0.00           H  
ATOM   1980  HB3 ARG A 132     -22.560  37.185 -95.221  1.00  0.00           H  
ATOM   1981  HB2 ARG A 132     -23.640  36.188 -96.165  1.00  0.00           H  
ATOM   1982  HG3 ARG A 132     -22.230  36.554 -98.207  1.00  0.00           H  
ATOM   1983  HG2 ARG A 132     -21.063  37.344 -97.180  1.00  0.00           H  
ATOM   1984  HD3 ARG A 132     -22.374  39.252 -96.787  1.00  0.00           H  
ATOM   1985  HD2 ARG A 132     -23.874  38.496 -97.252  1.00  0.00           H  
ATOM   1986  HE  ARG A 132     -23.382  39.150 -99.427  1.00  0.00           H  
ATOM   1987 HH12 ARG A 132     -19.397  39.883 -98.931  1.00  0.00           H  
ATOM   1988 HH11 ARG A 132     -20.330  39.266 -97.599  1.00  0.00           H  
ATOM   1989 HH22 ARG A 132     -20.520  40.378-100.974  1.00  0.00           H  
ATOM   1990 HH21 ARG A 132     -22.213  40.006-101.112  1.00  0.00           H  
ATOM   1991  N   SER A 133     -21.934  34.754 -93.248  1.00 35.62           N  
ANISOU 1991  N   SER A 133     5449   4492   3594    -77    188    -19
ATOM   1992  CA  SER A 133     -22.600  34.284 -92.042  1.00 34.65           C  
ANISOU 1992  CA  SER A 133     5424   4335   3406    -52    158     29
ATOM   1993  C   SER A 133     -22.019  34.967 -90.828  1.00 33.14           C  
ANISOU 1993  C   SER A 133     5262   4148   3183   -132    196    162
ATOM   1994  O   SER A 133     -20.832  35.284 -90.800  1.00 29.75           O  
ANISOU 1994  O   SER A 133     4784   3779   2739   -203    268    200
ATOM   1995  CB  SER A 133     -22.443  32.776 -91.885  1.00 30.88           C  
ANISOU 1995  CB  SER A 133     4963   3939   2831      1    174    -46
ATOM   1996  OG  SER A 133     -23.197  32.281 -90.786  1.00 32.19           O  
ANISOU 1996  OG  SER A 133     5218   4097   2914    -11    143      3
ATOM   1997  H   SER A 133     -21.041  35.219 -93.164  1.00  0.00           H  
ATOM   1998  HA  SER A 133     -23.661  34.523 -92.109  1.00  0.00           H  
ATOM   1999  HB3 SER A 133     -21.393  32.533 -91.725  1.00  0.00           H  
ATOM   2000  HB2 SER A 133     -22.765  32.250 -92.783  1.00  0.00           H  
ATOM   2001  HG  SER A 133     -24.099  32.100 -91.085  1.00  0.00           H  
ATOM   2002  N   CYS A 134     -22.853  35.202 -89.824  1.00 24.98           N  
ANISOU 2002  N   CYS A 134     4300   3054   2137   -119    151    246
ATOM   2003  CA  CYS A 134     -22.355  35.756 -88.572  1.00 32.41           C  
ANISOU 2003  CA  CYS A 134     5264   4011   3039   -173    181    398
ATOM   2004  C   CYS A 134     -21.395  34.769 -87.893  1.00 38.40           C  
ANISOU 2004  C   CYS A 134     6012   4922   3655   -214    220    411
ATOM   2005  O   CYS A 134     -20.449  35.170 -87.213  1.00 33.42           O  
ANISOU 2005  O   CYS A 134     5372   4344   2983   -279    273    524
ATOM   2006  CB  CYS A 134     -23.516  36.110 -87.625  1.00  0.00           C  
ATOM   2007  SG  CYS A 134     -24.916  37.038 -88.373  1.00  0.00           S  
ATOM   2008  HB2 CYS A 134     -23.931  35.203 -87.184  1.00  0.00           H  
ATOM   2009  HB3 CYS A 134     -23.128  36.698 -86.792  1.00  0.00           H  
ATOM   2010  H   CYS A 134     -23.837  34.997 -89.925  1.00  0.00           H  
ATOM   2011  HA  CYS A 134     -21.805  36.670 -88.798  1.00  0.00           H  
ATOM   2012  N   ASN A 135     -21.652  33.481 -88.092  1.00 31.89           N  
ANISOU 2012  N   ASN A 135     5201   4161   2754   -178    200    294
ATOM   2013  CA  ASN A 135     -20.813  32.403 -87.564  1.00 39.75           C  
ANISOU 2013  CA  ASN A 135     6203   5300   3602   -217    247    266
ATOM   2014  C   ASN A 135     -21.183  31.123 -88.291  1.00 40.15           C  
ANISOU 2014  C   ASN A 135     6273   5357   3623   -152    244     95
ATOM   2015  O   ASN A 135     -22.190  30.494 -87.951  1.00 32.35           O  
ANISOU 2015  O   ASN A 135     5356   4336   2601   -128    183     58
ATOM   2016  CB  ASN A 135     -21.051  32.194 -86.068  1.00 36.63           C  
ANISOU 2016  CB  ASN A 135     5860   4973   3086   -265    206    379
ATOM   2017  CG  ASN A 135     -19.682  32.196 -85.417  1.00 46.22           C  
ANISOU 2017  CG  ASN A 135     7052   6216   4291   -325    234    568
ATOM   2018  OD1 ASN A 135     -18.971  31.199 -85.375  1.00 43.95           O  
ANISOU 2018  OD1 ASN A 135     6778   5861   4058   -308    188    700
ATOM   2019  ND2 ASN A 135     -19.365  33.427 -85.078  1.00 51.20           N  
ANISOU 2019  ND2 ASN A 135     7652   6949   4852   -389    317    589
ATOM   2020  H   ASN A 135     -22.460  33.205 -88.631  1.00  0.00           H  
ATOM   2021  HA  ASN A 135     -19.763  32.635 -87.741  1.00  0.00           H  
ATOM   2022  HB3 ASN A 135     -21.489  31.241 -85.803  1.00  0.00           H  
ATOM   2023  HB2 ASN A 135     -21.703  32.950 -85.631  1.00  0.00           H  
ATOM   2024 HD21 ASN A 135     -19.896  34.120 -85.596  1.00  0.00           H  
ATOM   2025  N   PHE A 136     -20.387  30.757 -89.295  1.00 33.63           N  
ANISOU 2025  N   PHE A 136     5386   4575   2819   -123    316     -2
ATOM   2026  CA  PHE A 136     -20.668  29.596 -90.140  1.00 38.59           C  
ANISOU 2026  CA  PHE A 136     6025   5191   3444    -32    331   -157
ATOM   2027  C   PHE A 136     -20.919  28.322 -89.327  1.00 31.04           C  
ANISOU 2027  C   PHE A 136     5175   4269   2348    -44    337   -222
ATOM   2028  O   PHE A 136     -21.734  27.496 -89.711  1.00 41.03           O  
ANISOU 2028  O   PHE A 136     6506   5460   3624     24    312   -321
ATOM   2029  CB  PHE A 136     -19.495  29.339 -91.104  1.00  0.00           C  
ATOM   2030  CG  PHE A 136     -18.104  29.150 -90.525  1.00  0.00           C  
ATOM   2031  CD1 PHE A 136     -17.668  27.870 -90.123  1.00  0.00           C  
ATOM   2032  CD2 PHE A 136     -17.281  30.266 -90.269  1.00  0.00           C  
ATOM   2033  CE1 PHE A 136     -16.424  27.712 -89.531  1.00  0.00           C  
ATOM   2034  CE2 PHE A 136     -16.039  30.087 -89.676  1.00  0.00           C  
ATOM   2035  CZ  PHE A 136     -15.612  28.816 -89.313  1.00  0.00           C  
ATOM   2036  HB2 PHE A 136     -19.708  28.441 -91.681  1.00  0.00           H  
ATOM   2037  HB3 PHE A 136     -19.456  30.145 -91.839  1.00  0.00           H  
ATOM   2038  HD1 PHE A 136     -18.305  27.010 -90.267  1.00  0.00           H  
ATOM   2039  HD2 PHE A 136     -17.600  31.261 -90.546  1.00  0.00           H  
ATOM   2040  HE1 PHE A 136     -16.090  26.730 -89.229  1.00  0.00           H  
ATOM   2041  HE2 PHE A 136     -15.403  30.941 -89.493  1.00  0.00           H  
ATOM   2042  HZ  PHE A 136     -14.644  28.688 -88.849  1.00  0.00           H  
ATOM   2043  H   PHE A 136     -19.553  31.288 -89.497  1.00  0.00           H  
ATOM   2044  HA  PHE A 136     -21.559  29.808 -90.731  1.00  0.00           H  
ATOM   2045  N   SER A 137     -20.203  28.161 -88.219  1.00 29.95           N  
ANISOU 2045  N   SER A 137     5061   4247   2072   -141    371   -165
ATOM   2046  CA  SER A 137     -20.365  26.976 -87.366  1.00 33.79           C  
ANISOU 2046  CA  SER A 137     5653   4789   2398   -188    376   -231
ATOM   2047  C   SER A 137     -21.631  27.033 -86.501  1.00 39.38           C  
ANISOU 2047  C   SER A 137     6437   5447   3080   -230    261   -172
ATOM   2048  O   SER A 137     -22.038  26.023 -85.915  1.00 33.45           O  
ANISOU 2048  O   SER A 137     5782   4720   2209   -278    247   -244
ATOM   2049  CB  SER A 137     -19.148  26.761 -86.448  1.00  0.00           C  
ATOM   2050  OG  SER A 137     -19.137  25.478 -85.846  1.00  0.00           O  
ATOM   2051  HB2 SER A 137     -18.230  26.856 -87.029  1.00  0.00           H  
ATOM   2052  HB3 SER A 137     -19.102  27.526 -85.670  1.00  0.00           H  
ATOM   2053  HG  SER A 137     -20.011  25.324 -85.459  1.00  0.00           H  
ATOM   2054  H   SER A 137     -19.529  28.862 -87.947  1.00  0.00           H  
ATOM   2055  HA  SER A 137     -20.447  26.107 -88.018  1.00  0.00           H  
ATOM   2056  N   ASP A 138     -22.251  28.206 -86.414  1.00 31.01           N  
ANISOU 2056  N   ASP A 138     5332   4321   2129   -218    187    -45
ATOM   2057  CA  ASP A 138     -23.491  28.352 -85.662  1.00 29.98           C  
ANISOU 2057  CA  ASP A 138     5248   4152   1991   -243     84     23
ATOM   2058  C   ASP A 138     -24.681  28.016 -86.557  1.00 30.01           C  
ANISOU 2058  C   ASP A 138     5295   4013   2095   -161     41    -79
ATOM   2059  O   ASP A 138     -25.084  28.821 -87.388  1.00 28.39           O  
ANISOU 2059  O   ASP A 138     5044   3709   2033    -89     21    -61
ATOM   2060  CB  ASP A 138     -23.624  29.785 -85.116  1.00  0.00           C  
ATOM   2061  CG  ASP A 138     -24.719  29.991 -84.061  1.00  0.00           C  
ATOM   2062  OD1 ASP A 138     -25.668  29.181 -83.991  1.00  0.00           O  
ATOM   2063  OD2 ASP A 138     -24.615  31.025 -83.369  1.00  0.00           O1-
ATOM   2064  HB2 ASP A 138     -22.693  30.008 -84.601  1.00  0.00           H  
ATOM   2065  HB3 ASP A 138     -23.763  30.501 -85.924  1.00  0.00           H  
ATOM   2066  H   ASP A 138     -21.864  29.017 -86.875  1.00  0.00           H  
ATOM   2067  HA  ASP A 138     -23.476  27.657 -84.822  1.00  0.00           H  
ATOM   2068  N   ASN A 139     -25.249  26.827 -86.392  1.00 33.31           N  
ANISOU 2068  N   ASN A 139     5810   4417   2430   -183     29   -186
ATOM   2069  CA  ASN A 139     -26.284  26.371 -87.320  1.00 30.43           C  
ANISOU 2069  CA  ASN A 139     5500   3908   2155   -102      3   -284
ATOM   2070  C   ASN A 139     -27.622  27.110 -87.179  1.00 33.94           C  
ANISOU 2070  C   ASN A 139     5939   4278   2680    -96    -96   -197
ATOM   2071  O   ASN A 139     -28.523  26.929 -87.999  1.00 34.84           O  
ANISOU 2071  O   ASN A 139     6089   4273   2876    -29   -123   -253
ATOM   2072  CB  ASN A 139     -26.466  24.840 -87.229  1.00 30.88           C  
ANISOU 2072  CB  ASN A 139     5685   3942   2105   -131     37   -432
ATOM   2073  CG  ASN A 139     -25.222  24.093 -87.706  1.00 29.44           C  
ANISOU 2073  CG  ASN A 139     5553   3824   1811   -268    -26   -400
ATOM   2074  OD1 ASN A 139     -24.682  24.398 -88.763  1.00 33.07           O  
ANISOU 2074  OD1 ASN A 139     5975   4280   2310   -299   -115   -294
ATOM   2075  ND2 ASN A 139     -24.722  23.132 -86.936  1.00 32.94           N  
ANISOU 2075  ND2 ASN A 139     6024   4331   2159   -342     23   -487
ATOM   2076  H   ASN A 139     -24.968  26.235 -85.623  1.00  0.00           H  
ATOM   2077  HA  ASN A 139     -25.916  26.583 -88.325  1.00  0.00           H  
ATOM   2078  HB3 ASN A 139     -27.286  24.522 -87.869  1.00  0.00           H  
ATOM   2079  HB2 ASN A 139     -26.715  24.537 -86.214  1.00  0.00           H  
ATOM   2080 HD22 ASN A 139     -23.896  22.654 -87.254  1.00  0.00           H  
ATOM   2081 HD21 ASN A 139     -25.093  22.913 -86.015  1.00  0.00           H  
ATOM   2082  N   ALA A 140     -27.746  27.951 -86.155  1.00 27.84           N  
ANISOU 2082  N   ALA A 140     5117   3578   1883   -158   -142    -52
ATOM   2083  CA  ALA A 140     -28.925  28.811 -86.014  1.00 27.18           C  
ANISOU 2083  CA  ALA A 140     5009   3433   1885   -136   -216     42
ATOM   2084  C   ALA A 140     -28.722  30.136 -86.751  1.00 31.56           C  
ANISOU 2084  C   ALA A 140     5489   3917   2585    -58   -197    100
ATOM   2085  O   ALA A 140     -29.624  30.968 -86.791  1.00 28.29           O  
ANISOU 2085  O   ALA A 140     5057   3438   2254    -27   -238    163
ATOM   2086  CB  ALA A 140     -29.223  29.075 -84.535  1.00 26.00           C  
ANISOU 2086  CB  ALA A 140     4834   3400   1645   -223   -270    181
ATOM   2087  H   ALA A 140     -27.020  28.006 -85.455  1.00  0.00           H  
ATOM   2088  HA  ALA A 140     -29.781  28.299 -86.453  1.00  0.00           H  
ATOM   2089  HB1 ALA A 140     -30.117  29.687 -84.421  1.00  0.00           H  
ATOM   2090  HB2 ALA A 140     -29.398  28.144 -83.994  1.00  0.00           H  
ATOM   2091  HB3 ALA A 140     -28.401  29.597 -84.043  1.00  0.00           H  
ATOM   2092  N   LYS A 141     -27.540  30.346 -87.329  1.00 29.28           N  
ANISOU 2092  N   LYS A 141     5159   3646   2322    -37   -130     73
ATOM   2093  CA  LYS A 141     -27.294  31.568 -88.109  1.00 30.94           C  
ANISOU 2093  CA  LYS A 141     5306   3789   2662      9   -109    108
ATOM   2094  C   LYS A 141     -27.492  31.325 -89.594  1.00 35.01           C  
ANISOU 2094  C   LYS A 141     5814   4230   3257     83   -104    -11
ATOM   2095  O   LYS A 141     -26.920  30.397 -90.166  1.00 33.73           O  
ANISOU 2095  O   LYS A 141     5655   4098   3063    110    -63   -110
ATOM   2096  CB  LYS A 141     -25.880  32.101 -87.864  1.00 37.63           C  
ANISOU 2096  CB  LYS A 141     6097   4707   3494    -32    -40    171
ATOM   2097  CG  LYS A 141     -25.620  32.557 -86.423  1.00 35.69           C  
ANISOU 2097  CG  LYS A 141     5845   4529   3185    -91    -46    330
ATOM   2098  CD  LYS A 141     -26.428  33.785 -85.976  1.00 39.78           C  
ANISOU 2098  CD  LYS A 141     6357   4963   3795    -60    -87    444
ATOM   2099  CE  LYS A 141     -26.041  34.249 -84.567  1.00 46.97           C  
ANISOU 2099  CE  LYS A 141     7245   5947   4655    -95    -83    629
ATOM   2100  NZ  LYS A 141     -26.389  33.253 -83.540  1.00 46.78           N1+
ANISOU 2100  NZ  LYS A 141     7210   5846   4717    -43   -111    749
ATOM   2101  H   LYS A 141     -26.803  29.663 -87.232  1.00  0.00           H  
ATOM   2102  HA  LYS A 141     -28.006  32.327 -87.789  1.00  0.00           H  
ATOM   2103  HB3 LYS A 141     -25.681  32.938 -88.536  1.00  0.00           H  
ATOM   2104  HB2 LYS A 141     -25.151  31.335 -88.134  1.00  0.00           H  
ATOM   2105  HG3 LYS A 141     -24.553  32.750 -86.302  1.00  0.00           H  
ATOM   2106  HG2 LYS A 141     -25.856  31.728 -85.761  1.00  0.00           H  
ATOM   2107  HD3 LYS A 141     -27.494  33.560 -85.986  1.00  0.00           H  
ATOM   2108  HD2 LYS A 141     -26.284  34.603 -86.684  1.00  0.00           H  
ATOM   2109  HE3 LYS A 141     -26.547  35.183 -84.325  1.00  0.00           H  
ATOM   2110  HE2 LYS A 141     -24.970  34.440 -84.525  1.00  0.00           H  
ATOM   2111  HZ1 LYS A 141     -25.869  32.396 -83.692  1.00  0.00           H  
ATOM   2112  HZ2 LYS A 141     -26.140  33.617 -82.632  1.00  0.00           H  
ATOM   2113  HZ3 LYS A 141     -27.378  33.056 -83.567  1.00  0.00           H  
ATOM   2114  N   THR A 142     -28.292  32.171 -90.232  1.00 30.16           N  
ANISOU 2114  N   THR A 142     5188   3527   2744    121   -140      1
ATOM   2115  CA  THR A 142     -28.576  31.994 -91.645  1.00 26.39           C  
ANISOU 2115  CA  THR A 142     4696   2998   2332    189   -152    -92
ATOM   2116  C   THR A 142     -27.324  32.276 -92.455  1.00 34.02           C  
ANISOU 2116  C   THR A 142     5577   4017   3333    191    -94   -123
ATOM   2117  O   THR A 142     -26.532  33.158 -92.118  1.00 33.80           O  
ANISOU 2117  O   THR A 142     5505   4017   3320    132    -55    -59
ATOM   2118  CB  THR A 142     -29.724  32.897 -92.112  1.00 39.56           C  
ANISOU 2118  CB  THR A 142     6374   4578   4081    212   -204    -70
ATOM   2119  OG1 THR A 142     -30.797  32.885 -91.186  1.00 38.81           O  
ANISOU 2119  OG1 THR A 142     6348   4446   3950    214   -255    -52
ATOM   2120  CG2 THR A 142     -30.294  32.558 -93.504  1.00 30.92           C  
ANISOU 2120  CG2 THR A 142     5246   3459   3042    272   -222   -149
ATOM   2121  H   THR A 142     -28.707  32.944 -89.733  1.00  0.00           H  
ATOM   2122  HA  THR A 142     -28.867  30.957 -91.810  1.00  0.00           H  
ATOM   2123  HB  THR A 142     -29.364  33.928 -92.148  1.00  0.00           H  
ATOM   2124  HG1 THR A 142     -31.292  33.705 -91.307  1.00  0.00           H  
ATOM   2125 HG21 THR A 142     -31.135  33.205 -93.754  1.00  0.00           H  
ATOM   2126 HG22 THR A 142     -29.550  32.692 -94.289  1.00  0.00           H  
ATOM   2127 HG23 THR A 142     -30.642  31.526 -93.548  1.00  0.00           H  
ATOM   2128  N   ILE A 143     -27.138  31.494 -93.507  1.00 31.98           N  
ANISOU 2128  N   ILE A 143     5291   3775   3085    260    -83   -214
ATOM   2129  CA  ILE A 143     -26.042  31.709 -94.430  1.00 37.19           C  
ANISOU 2129  CA  ILE A 143     5843   4508   3780    269    -34   -246
ATOM   2130  C   ILE A 143     -26.573  32.400 -95.666  1.00 43.69           C  
ANISOU 2130  C   ILE A 143     6613   5300   4688    300    -85   -262
ATOM   2131  O   ILE A 143     -27.602  32.003 -96.221  1.00 34.13           O  
ANISOU 2131  O   ILE A 143     5441   4033   3494    371   -143   -292
ATOM   2132  CB  ILE A 143     -25.403  30.390 -94.868  1.00 37.13           C  
ANISOU 2132  CB  ILE A 143     5815   4562   3732    345     21   -329
ATOM   2133  CG1 ILE A 143     -25.250  29.318 -93.757  1.00 37.02           C  
ANISOU 2133  CG1 ILE A 143     5859   4596   3609    295     81   -329
ATOM   2134  CG2 ILE A 143     -24.063  30.593 -95.609  1.00 38.70           C  
ANISOU 2134  CG2 ILE A 143     5872   4857   3976    363     67   -353
ATOM   2135  CD1 ILE A 143     -24.370  29.718 -92.567  1.00 33.96           C  
ANISOU 2135  CD1 ILE A 143     5474   4257   3170    368    159   -429
ATOM   2136  H   ILE A 143     -27.769  30.726 -93.682  1.00  0.00           H  
ATOM   2137  HA  ILE A 143     -25.288  32.338 -93.957  1.00  0.00           H  
ATOM   2138  HB  ILE A 143     -26.065  29.934 -95.601  1.00  0.00           H  
ATOM   2139 HG13 ILE A 143     -24.854  28.405 -94.200  1.00  0.00           H  
ATOM   2140 HG12 ILE A 143     -26.233  29.035 -93.376  1.00  0.00           H  
ATOM   2141 HG21 ILE A 143     -23.633  29.639 -95.913  1.00  0.00           H  
ATOM   2142 HG22 ILE A 143     -24.182  31.187 -96.516  1.00  0.00           H  
ATOM   2143 HG23 ILE A 143     -23.331  31.101 -94.981  1.00  0.00           H  
ATOM   2144 HD11 ILE A 143     -24.329  28.920 -91.825  1.00  0.00           H  
ATOM   2145 HD12 ILE A 143     -23.350  29.943 -92.871  1.00  0.00           H  
ATOM   2146 HD13 ILE A 143     -24.784  30.589 -92.062  1.00  0.00           H  
ATOM   2147  N   ILE A 144     -25.870  33.435 -96.101  1.00 34.62           N  
ANISOU 2147  N   ILE A 144     5380   4193   3583    232    -65   -242
ATOM   2148  CA  ILE A 144     -26.232  34.120 -97.326  1.00 33.89           C  
ANISOU 2148  CA  ILE A 144     5224   4101   3550    234   -113   -266
ATOM   2149  C   ILE A 144     -25.203  33.821 -98.402  1.00 37.70           C  
ANISOU 2149  C   ILE A 144     5565   4715   4046    254    -82   -308
ATOM   2150  O   ILE A 144     -24.020  34.064 -98.212  1.00 32.62           O  
ANISOU 2150  O   ILE A 144     4854   4148   3394    184    -14   -295
ATOM   2151  CB  ILE A 144     -26.288  35.632 -97.125  1.00 34.70           C  
ANISOU 2151  CB  ILE A 144     5341   4148   3694    121   -113   -224
ATOM   2152  CG1 ILE A 144     -27.753  35.936 -96.711  1.00 29.02           C  
ANISOU 2152  CG1 ILE A 144     4743   3308   2974    123   -139   -175
ATOM   2153  CG2 ILE A 144     -25.902  36.560 -98.318  1.00 36.27           C  
ANISOU 2153  CG2 ILE A 144     5470   4377   3934     92   -159   -266
ATOM   2154  CD1 ILE A 144     -28.099  37.347 -96.217  1.00 30.47           C  
ANISOU 2154  CD1 ILE A 144     4960   3412   3206     33   -116   -132
ATOM   2155  H   ILE A 144     -25.070  33.757 -95.577  1.00  0.00           H  
ATOM   2156  HA  ILE A 144     -27.208  33.767 -97.658  1.00  0.00           H  
ATOM   2157  HB  ILE A 144     -25.672  35.896 -96.274  1.00  0.00           H  
ATOM   2158 HG13 ILE A 144     -28.055  35.239 -95.926  1.00  0.00           H  
ATOM   2159 HG12 ILE A 144     -28.395  35.718 -97.565  1.00  0.00           H  
ATOM   2160 HG21 ILE A 144     -26.023  37.614 -98.082  1.00  0.00           H  
ATOM   2161 HG22 ILE A 144     -24.859  36.462 -98.618  1.00  0.00           H  
ATOM   2162 HG23 ILE A 144     -26.518  36.362 -99.197  1.00  0.00           H  
ATOM   2163 HD11 ILE A 144     -27.853  37.479 -95.165  1.00  0.00           H  
ATOM   2164 HD12 ILE A 144     -27.630  38.140 -96.794  1.00  0.00           H  
ATOM   2165 HD13 ILE A 144     -29.173  37.506 -96.309  1.00  0.00           H  
ATOM   2166  N   VAL A 145     -25.658  33.291 -99.531  1.00 25.59           N  
ANISOU 2166  N   VAL A 145     3978   3214   2530    353   -131   -346
ATOM   2167  CA  VAL A 145     -24.778  33.072-100.662  1.00 34.56           C  
ANISOU 2167  CA  VAL A 145     4952   4496   3684    386   -112   -371
ATOM   2168  C   VAL A 145     -24.977  34.228-101.621  1.00 40.64           C  
ANISOU 2168  C   VAL A 145     5642   5312   4487    298   -177   -367
ATOM   2169  O   VAL A 145     -26.099  34.512-102.027  1.00 46.78           O  
ANISOU 2169  O   VAL A 145     6473   6030   5273    318   -257   -366
ATOM   2170  CB  VAL A 145     -25.106  31.761-101.389  1.00 37.27           C  
ANISOU 2170  CB  VAL A 145     5272   4860   4030    565   -123   -401
ATOM   2171  CG1 VAL A 145     -24.745  31.647-102.887  1.00 40.13           C  
ANISOU 2171  CG1 VAL A 145     5438   5397   4414    617    -91   -413
ATOM   2172  CG2 VAL A 145     -24.473  30.577-100.643  1.00 33.81           C  
ANISOU 2172  CG2 VAL A 145     4956   4341   3548    635    -62   -425
ATOM   2173  H   VAL A 145     -26.631  33.034 -99.611  1.00  0.00           H  
ATOM   2174  HA  VAL A 145     -23.743  33.053-100.322  1.00  0.00           H  
ATOM   2175  HB  VAL A 145     -26.181  31.626-101.313  1.00  0.00           H  
ATOM   2176 HG11 VAL A 145     -24.931  30.637-103.248  1.00  0.00           H  
ATOM   2177 HG12 VAL A 145     -25.351  32.311-103.504  1.00  0.00           H  
ATOM   2178 HG13 VAL A 145     -23.694  31.876-103.065  1.00  0.00           H  
ATOM   2179 HG21 VAL A 145     -24.871  29.626-100.996  1.00  0.00           H  
ATOM   2180 HG22 VAL A 145     -23.399  30.555-100.801  1.00  0.00           H  
ATOM   2181 HG23 VAL A 145     -24.645  30.638 -99.567  1.00  0.00           H  
ATOM   2182  N   GLN A 146     -23.894  34.907-101.969  1.00 37.70           N  
ANISOU 2182  N   GLN A 146     5149   5051   4125    186   -138   -367
ATOM   2183  CA  GLN A 146     -23.976  36.045-102.874  1.00 31.33           C  
ANISOU 2183  CA  GLN A 146     4267   4299   3336     66   -194   -376
ATOM   2184  C   GLN A 146     -23.433  35.627-104.230  1.00 38.14           C  
ANISOU 2184  C   GLN A 146     4926   5363   4201    117   -221   -387
ATOM   2185  O   GLN A 146     -22.230  35.414-104.388  1.00 42.73           O  
ANISOU 2185  O   GLN A 146     5375   6078   4784     92   -153   -386
ATOM   2186  CB  GLN A 146     -23.175  37.230-102.305  1.00  0.00           C  
ATOM   2187  CG  GLN A 146     -23.553  38.595-102.952  1.00  0.00           C  
ATOM   2188  CD  GLN A 146     -24.530  39.444-102.127  1.00  0.00           C  
ATOM   2189  OE1 GLN A 146     -24.527  39.391-100.900  1.00  0.00           O  
ATOM   2190  NE2 GLN A 146     -25.326  40.296-102.765  1.00  0.00           N  
ATOM   2191  HB2 GLN A 146     -23.292  37.268-101.221  1.00  0.00           H  
ATOM   2192  HB3 GLN A 146     -22.110  37.060-102.455  1.00  0.00           H  
ATOM   2193  HG2 GLN A 146     -22.648  39.192-103.060  1.00  0.00           H  
ATOM   2194  HG3 GLN A 146     -23.935  38.458-103.965  1.00  0.00           H  
ATOM   2195 HE22 GLN A 146     -25.898  40.929-102.218  1.00  0.00           H  
ATOM   2196 HE21 GLN A 146     -25.385  40.354-103.775  1.00  0.00           H  
ATOM   2197  H   GLN A 146     -22.992  34.639-101.605  1.00  0.00           H  
ATOM   2198  HA  GLN A 146     -25.020  36.339-102.984  1.00  0.00           H  
ATOM   2199  N   LEU A 147     -24.326  35.505-105.204  1.00 31.15           N  
ANISOU 2199  N   LEU A 147     4008   4513   3314    191   -319   -388
ATOM   2200  CA  LEU A 147     -23.964  35.014-106.528  1.00 34.04           C  
ANISOU 2200  CA  LEU A 147     4171   5081   3682    275   -359   -376
ATOM   2201  C   LEU A 147     -23.164  36.065-107.274  1.00 46.89           C  
ANISOU 2201  C   LEU A 147     5636   6880   5300     84   -375   -386
ATOM   2202  O   LEU A 147     -23.285  37.255-106.983  1.00 34.35           O  
ANISOU 2202  O   LEU A 147     4129   5220   3702   -106   -383   -411
ATOM   2203  CB  LEU A 147     -25.221  34.674-107.326  1.00 35.77           C  
ANISOU 2203  CB  LEU A 147     4413   5287   3892    398   -469   -353
ATOM   2204  CG  LEU A 147     -26.058  33.526-106.722  1.00 42.32           C  
ANISOU 2204  CG  LEU A 147     5374   5973   4733    602   -459   -337
ATOM   2205  CD1 LEU A 147     -27.417  33.395-107.438  1.00 50.44           C  
ANISOU 2205  CD1 LEU A 147     6616   6796   5755    546   -416   -358
ATOM   2206  CD2 LEU A 147     -25.280  32.198-106.715  1.00 36.25           C  
ANISOU 2206  CD2 LEU A 147     4615   5207   3951    703   -571   -298
ATOM   2207  H   LEU A 147     -25.290  35.756-105.038  1.00  0.00           H  
ATOM   2208  HA  LEU A 147     -23.357  34.116-106.419  1.00  0.00           H  
ATOM   2209  HB3 LEU A 147     -24.954  34.405-108.350  1.00  0.00           H  
ATOM   2210  HB2 LEU A 147     -25.834  35.571-107.421  1.00  0.00           H  
ATOM   2211  HG  LEU A 147     -26.285  33.775-105.684  1.00  0.00           H  
ATOM   2212 HD11 LEU A 147     -27.560  32.431-107.924  1.00  0.00           H  
ATOM   2213 HD12 LEU A 147     -28.224  33.517-106.719  1.00  0.00           H  
ATOM   2214 HD13 LEU A 147     -27.551  34.153-108.211  1.00  0.00           H  
ATOM   2215 HD21 LEU A 147     -25.920  31.353-106.954  1.00  0.00           H  
ATOM   2216 HD22 LEU A 147     -24.460  32.197-107.433  1.00  0.00           H  
ATOM   2217 HD23 LEU A 147     -24.848  32.002-105.735  1.00  0.00           H  
ATOM   2218  N   ASN A 148     -22.340  35.631-108.226  1.00 34.17           N  
ANISOU 2218  N   ASN A 148     3797   5493   3693    132   -373   -367
ATOM   2219  CA  ASN A 148     -21.661  36.573-109.106  1.00 43.62           C  
ANISOU 2219  CA  ASN A 148     4813   6890   4870    -60   -408   -374
ATOM   2220  C   ASN A 148     -22.244  36.554-110.522  1.00 48.33           C  
ANISOU 2220  C   ASN A 148     5260   7666   5439    -10   -540   -344
ATOM   2221  O   ASN A 148     -21.810  37.299-111.399  1.00 50.18           O  
ANISOU 2221  O   ASN A 148     5326   8098   5640   -175   -594   -348
ATOM   2222  CB  ASN A 148     -20.148  36.334-109.122  1.00 48.82           C  
ANISOU 2222  CB  ASN A 148     5292   7715   5542   -101   -305   -366
ATOM   2223  CG  ASN A 148     -19.711  34.935-109.642  1.00 47.00           C  
ANISOU 2223  CG  ASN A 148     4905   7619   5333    151   -268   -329
ATOM   2224  OD1 ASN A 148     -20.507  34.025-109.876  1.00 36.66           O  
ANISOU 2224  OD1 ASN A 148     3628   6267   4036    363   -320   -304
ATOM   2225  ND2 ASN A 148     -18.418  34.710-109.811  1.00 58.27           N  
ANISOU 2225  ND2 ASN A 148     6164   9210   6768    128   -168   -324
ATOM   2226  H   ASN A 148     -22.182  34.640-108.343  1.00  0.00           H  
ATOM   2227  HA  ASN A 148     -21.826  37.571-108.702  1.00  0.00           H  
ATOM   2228  HB3 ASN A 148     -19.749  36.459-108.115  1.00  0.00           H  
ATOM   2229  HB2 ASN A 148     -19.662  37.099-109.731  1.00  0.00           H  
ATOM   2230 HD22 ASN A 148     -18.103  33.807-110.132  1.00  0.00           H  
ATOM   2231 HD21 ASN A 148     -17.738  35.454-109.624  1.00  0.00           H  
ATOM   2232  N   THR A 149     -23.238  35.697-110.734  1.00 45.74           N  
ANISOU 2232  N   THR A 149     4993   7271   5117    208   -595   -308
ATOM   2233  CA  THR A 149     -23.985  35.680-111.984  1.00 47.52           C  
ANISOU 2233  CA  THR A 149     5110   7638   5305    268   -729   -260
ATOM   2234  C   THR A 149     -25.438  35.341-111.683  1.00 51.16           C  
ANISOU 2234  C   THR A 149     5785   7893   5758    391   -783   -247
ATOM   2235  O   THR A 149     -25.732  34.309-111.078  1.00 50.09           O  
ANISOU 2235  O   THR A 149     5763   7604   5663    581   -726   -231
ATOM   2236  CB  THR A 149     -23.386  34.655-112.964  1.00  0.00           C  
ATOM   2237  OG1 THR A 149     -24.149  34.533-114.155  1.00  0.00           O  
ATOM   2238  CG2 THR A 149     -23.182  33.223-112.423  1.00  0.00           C  
ATOM   2239  HB  THR A 149     -22.408  35.032-113.266  1.00  0.00           H  
ATOM   2240  HG1 THR A 149     -24.997  34.129-113.934  1.00  0.00           H  
ATOM   2241 HG21 THR A 149     -22.670  32.604-113.159  1.00  0.00           H  
ATOM   2242 HG22 THR A 149     -22.564  33.218-111.525  1.00  0.00           H  
ATOM   2243 HG23 THR A 149     -24.119  32.719-112.182  1.00  0.00           H  
ATOM   2244  H   THR A 149     -23.495  35.034-110.016  1.00  0.00           H  
ATOM   2245  HA  THR A 149     -23.939  36.669-112.437  1.00  0.00           H  
ATOM   2246  N   SER A 150     -26.350  36.212-112.091  1.00 46.29           N  
ANISOU 2246  N   SER A 150     5232   7274   5082    268   -886   -258
ATOM   2247  CA  SER A 150     -27.756  36.023-111.757  1.00 44.81           C  
ANISOU 2247  CA  SER A 150     5252   6895   4879    352   -929   -247
ATOM   2248  C   SER A 150     -28.427  34.990-112.659  1.00 46.18           C  
ANISOU 2248  C   SER A 150     5360   7139   5049    585  -1008   -151
ATOM   2249  O   SER A 150     -28.006  34.756-113.796  1.00 43.28           O  
ANISOU 2249  O   SER A 150     4768   7008   4668    646  -1069    -88
ATOM   2250  CB  SER A 150     -28.511  37.351-111.832  1.00 44.24           C  
ANISOU 2250  CB  SER A 150     5285   6789   4737    136   -994   -301
ATOM   2251  OG  SER A 150     -28.421  37.977-113.100  1.00 47.32           O  
ANISOU 2251  OG  SER A 150     5496   7428   5054     26  -1101   -287
ATOM   2252  H   SER A 150     -26.073  37.014-112.639  1.00  0.00           H  
ATOM   2253  HA  SER A 150     -27.813  35.661-110.730  1.00  0.00           H  
ATOM   2254  HB3 SER A 150     -28.114  38.046-111.102  1.00  0.00           H  
ATOM   2255  HB2 SER A 150     -29.561  37.191-111.588  1.00  0.00           H  
ATOM   2256  HG  SER A 150     -29.322  38.206-113.384  1.00  0.00           H  
ATOM   2257  N   VAL A 151     -29.475  34.368-112.134  1.00 40.95           N  
ANISOU 2257  N   VAL A 151     4890   6269   4398    715  -1004   -131
ATOM   2258  CA  VAL A 151     -30.265  33.422-112.900  1.00 41.79           C  
ANISOU 2258  CA  VAL A 151     4984   6392   4503    931  -1072    -33
ATOM   2259  C   VAL A 151     -31.707  33.900-112.880  1.00 37.70           C  
ANISOU 2259  C   VAL A 151     4636   5768   3919    871  -1153    -24
ATOM   2260  O   VAL A 151     -32.287  34.108-111.814  1.00 42.67           O  
ANISOU 2260  O   VAL A 151     5472   6188   4554    810  -1103    -79
ATOM   2261  CB  VAL A 151     -30.158  32.002-112.319  1.00 41.97           C  
ANISOU 2261  CB  VAL A 151     5088   6252   4605   1161   -973    -12
ATOM   2262  CG1 VAL A 151     -30.974  30.974-113.134  1.00 39.91           C  
ANISOU 2262  CG1 VAL A 151     4851   5962   4351   1382  -1033     95
ATOM   2263  CG2 VAL A 151     -28.690  31.543-112.201  1.00 50.08           C  
ANISOU 2263  CG2 VAL A 151     5940   7401   5688   1227   -880    -25
ATOM   2264  H   VAL A 151     -29.743  34.549-111.177  1.00  0.00           H  
ATOM   2265  HA  VAL A 151     -29.908  33.414-113.930  1.00  0.00           H  
ATOM   2266  HB  VAL A 151     -30.570  32.006-111.308  1.00  0.00           H  
ATOM   2267 HG11 VAL A 151     -30.781  29.956-112.809  1.00  0.00           H  
ATOM   2268 HG12 VAL A 151     -32.049  31.136-113.037  1.00  0.00           H  
ATOM   2269 HG13 VAL A 151     -30.731  31.022-114.196  1.00  0.00           H  
ATOM   2270 HG21 VAL A 151     -28.607  30.509-111.874  1.00  0.00           H  
ATOM   2271 HG22 VAL A 151     -28.168  31.633-113.153  1.00  0.00           H  
ATOM   2272 HG23 VAL A 151     -28.137  32.140-111.475  1.00  0.00           H  
ATOM   2273  N   GLU A 152     -32.270  34.103-114.064  1.00 36.97           N  
ANISOU 2273  N   GLU A 152     4448   5842   3758    882  -1277     50
ATOM   2274  CA  GLU A 152     -33.634  34.581-114.182  1.00 45.92           C  
ANISOU 2274  CA  GLU A 152     5728   6910   4810    818  -1356     63
ATOM   2275  C   GLU A 152     -34.633  33.553-113.688  1.00 44.35           C  
ANISOU 2275  C   GLU A 152     5716   6489   4647    998  -1330    119
ATOM   2276  O   GLU A 152     -34.530  32.370-114.008  1.00 44.90           O  
ANISOU 2276  O   GLU A 152     5747   6539   4775   1219  -1315    203
ATOM   2277  CB  GLU A 152     -33.959  34.919-115.638  1.00 48.61           C  
ANISOU 2277  CB  GLU A 152     5908   7511   5052    798  -1503    147
ATOM   2278  CG  GLU A 152     -33.943  33.785-116.709  1.00 46.45           C  
ANISOU 2278  CG  GLU A 152     5558   7408   4682    519  -1557     62
ATOM   2279  CD  GLU A 152     -32.629  33.011-116.857  1.00 49.72           C  
ANISOU 2279  CD  GLU A 152     5871   8057   4963    470  -1713    138
ATOM   2280  OE1 GLU A 152     -31.557  33.657-116.820  1.00 46.62           O  
ANISOU 2280  OE1 GLU A 152     5456   7700   4559    671  -1783    276
ATOM   2281  OE2 GLU A 152     -32.711  31.769-116.965  1.00 54.60           O1-
ANISOU 2281  OE2 GLU A 152     6441   8824   5482    223  -1765     60
ATOM   2282  H   GLU A 152     -31.747  33.926-114.909  1.00  0.00           H  
ATOM   2283  HA  GLU A 152     -33.739  35.484-113.583  1.00  0.00           H  
ATOM   2284  HB3 GLU A 152     -33.282  35.710-115.964  1.00  0.00           H  
ATOM   2285  HB2 GLU A 152     -34.946  35.384-115.663  1.00  0.00           H  
ATOM   2286  HG3 GLU A 152     -34.174  34.216-117.684  1.00  0.00           H  
ATOM   2287  HG2 GLU A 152     -34.739  33.071-116.506  1.00  0.00           H  
ATOM   2288  N   ILE A 153     -35.603  34.019-112.911  1.00 38.45           N  
ANISOU 2288  N   ILE A 153     5171   5571   3866    899  -1315     70
ATOM   2289  CA  ILE A 153     -36.770  33.217-112.572  1.00 34.26           C  
ANISOU 2289  CA  ILE A 153     4818   4856   3341   1022  -1312    129
ATOM   2290  C   ILE A 153     -38.021  33.942-113.086  1.00 45.13           C  
ANISOU 2290  C   ILE A 153     6264   6277   4605    925  -1407    159
ATOM   2291  O   ILE A 153     -38.220  35.133-112.830  1.00 43.44           O  
ANISOU 2291  O   ILE A 153     6090   6084   4330    729  -1410     73
ATOM   2292  CB  ILE A 153     -36.837  32.915-111.058  1.00 32.29           C  
ANISOU 2292  CB  ILE A 153     4748   4365   3155   1008  -1196     57
ATOM   2293  CG1 ILE A 153     -38.022  32.014-110.661  1.00 32.68           C  
ANISOU 2293  CG1 ILE A 153     4978   4233   3205   1112  -1194    117
ATOM   2294  CG2 ILE A 153     -36.818  34.185-110.174  1.00 31.84           C  
ANISOU 2294  CG2 ILE A 153     4754   4273   3069    792  -1160    -48
ATOM   2295  CD1 ILE A 153     -38.040  31.570-109.186  1.00 33.23           C  
ANISOU 2295  CD1 ILE A 153     5202   4092   3333   1110  -1088     58
ATOM   2296  H   ILE A 153     -35.544  34.955-112.536  1.00  0.00           H  
ATOM   2297  HA  ILE A 153     -36.690  32.268-113.101  1.00  0.00           H  
ATOM   2298  HB  ILE A 153     -35.922  32.372-110.828  1.00  0.00           H  
ATOM   2299 HG13 ILE A 153     -38.039  31.133-111.298  1.00  0.00           H  
ATOM   2300 HG12 ILE A 153     -38.945  32.549-110.866  1.00  0.00           H  
ATOM   2301 HG21 ILE A 153     -36.684  33.932-109.123  1.00  0.00           H  
ATOM   2302 HG22 ILE A 153     -35.998  34.854-110.436  1.00  0.00           H  
ATOM   2303 HG23 ILE A 153     -37.747  34.747-110.255  1.00  0.00           H  
ATOM   2304 HD11 ILE A 153     -38.402  30.546-109.091  1.00  0.00           H  
ATOM   2305 HD12 ILE A 153     -37.052  31.612-108.727  1.00  0.00           H  
ATOM   2306 HD13 ILE A 153     -38.704  32.206-108.600  1.00  0.00           H  
ATOM   2307  N   ASN A 154     -38.845  33.222-113.839  1.00 42.77           N  
ANISOU 2307  N   ASN A 154     5983   5993   4277   1066  -1479    283
ATOM   2308  CA  ASN A 154     -39.950  33.822-114.589  1.00 38.83           C  
ANISOU 2308  CA  ASN A 154     5512   5592   3649    990  -1585    337
ATOM   2309  C   ASN A 154     -41.284  33.278-114.099  1.00 41.30           C  
ANISOU 2309  C   ASN A 154     6036   5704   3951   1047  -1567    390
ATOM   2310  O   ASN A 154     -41.687  32.176-114.476  1.00 39.84           O  
ANISOU 2310  O   ASN A 154     5882   5455   3799   1229  -1583    511
ATOM   2311  CB  ASN A 154     -39.754  33.517-116.075  1.00 37.86           C  
ANISOU 2311  CB  ASN A 154     5197   5710   3479   1097  -1703    470
ATOM   2312  CG  ASN A 154     -38.415  34.027-116.593  1.00 44.78           C  
ANISOU 2312  CG  ASN A 154     6090   6721   4203   1022  -1826    544
ATOM   2313  OD1 ASN A 154     -38.175  35.226-116.586  1.00 44.29           O  
ANISOU 2313  OD1 ASN A 154     6184   6569   4076    878  -1804    484
ATOM   2314  ND2 ASN A 154     -37.512  33.137-116.984  1.00 52.66           N  
ANISOU 2314  ND2 ASN A 154     6908   7933   5169   1090  -1920    680
ATOM   2315  H   ASN A 154     -38.721  32.223-113.910  1.00  0.00           H  
ATOM   2316  HA  ASN A 154     -39.932  34.902-114.445  1.00  0.00           H  
ATOM   2317  HB3 ASN A 154     -40.547  33.982-116.661  1.00  0.00           H  
ATOM   2318  HB2 ASN A 154     -39.824  32.445-116.261  1.00  0.00           H  
ATOM   2319 HD22 ASN A 154     -36.604  33.450-117.290  1.00  0.00           H  
ATOM   2320 HD21 ASN A 154     -37.671  32.149-116.844  1.00  0.00           H  
ATOM   2321  N   CYS A 155     -41.961  34.046-113.250  1.00 35.22           N  
ANISOU 2321  N   CYS A 155     5410   4831   3140    892  -1523    301
ATOM   2322  CA  CYS A 155     -43.144  33.560-112.548  1.00 37.25           C  
ANISOU 2322  CA  CYS A 155     5849   4891   3412    910  -1468    330
ATOM   2323  C   CYS A 155     -44.424  34.127-113.138  1.00 45.04           C  
ANISOU 2323  C   CYS A 155     6858   5949   4307    802  -1493    373
ATOM   2324  O   CYS A 155     -44.550  35.341-113.297  1.00 41.55           O  
ANISOU 2324  O   CYS A 155     6397   5619   3773    641  -1514    299
ATOM   2325  CB  CYS A 155     -43.053  33.920-111.064  1.00 32.06           C  
ANISOU 2325  CB  CYS A 155     5315   4070   2797    822  -1371    213
ATOM   2326  SG  CYS A 155     -41.516  33.361-110.276  1.00 43.21           S  
ANISOU 2326  SG  CYS A 155     6669   5399   4349    899  -1277    154
ATOM   2327  H   CYS A 155     -41.660  34.994-113.077  1.00  0.00           H  
ATOM   2328  HA  CYS A 155     -43.176  32.475-112.636  1.00  0.00           H  
ATOM   2329  HB3 CYS A 155     -43.902  33.513-110.513  1.00  0.00           H  
ATOM   2330  HB2 CYS A 155     -43.100  35.004-110.945  1.00  0.00           H  
ATOM   2331  N   THR A 156     -45.372  33.243-113.451  1.00 35.90           N  
ANISOU 2331  N   THR A 156     5749   4722   3171    884  -1481    488
ATOM   2332  CA  THR A 156     -46.616  33.647-114.101  1.00 36.06           C  
ANISOU 2332  CA  THR A 156     5781   4826   3095    800  -1510    552
ATOM   2333  C   THR A 156     -47.872  33.108-113.366  1.00 39.05           C  
ANISOU 2333  C   THR A 156     6302   5023   3513    809  -1432    592
ATOM   2334  O   THR A 156     -47.931  31.965-112.895  1.00 39.78           O  
ANISOU 2334  O   THR A 156     6450   4962   3703    929  -1390    643
ATOM   2335  CB  THR A 156     -46.600  33.278-115.597  1.00 34.29           C  
ANISOU 2335  CB  THR A 156     5422   4787   2821    884  -1614    703
ATOM   2336  OG1 THR A 156     -47.736  33.757-116.296  1.00 39.28           O  
ANISOU 2336  OG1 THR A 156     5895   5614   3415    873  -1697    673
ATOM   2337  CG2 THR A 156     -46.497  31.774-115.875  1.00 45.75           C  
ANISOU 2337  CG2 THR A 156     6878   6361   4144    780  -1652    769
ATOM   2338  H   THR A 156     -45.239  32.265-113.239  1.00  0.00           H  
ATOM   2339  HA  THR A 156     -46.721  34.727-114.010  1.00  0.00           H  
ATOM   2340  HB  THR A 156     -45.734  33.763-116.049  1.00  0.00           H  
ATOM   2341  HG1 THR A 156     -47.703  33.420-117.197  1.00  0.00           H  
ATOM   2342 HG21 THR A 156     -46.418  31.569-116.943  1.00  0.00           H  
ATOM   2343 HG22 THR A 156     -45.609  31.351-115.404  1.00  0.00           H  
ATOM   2344 HG23 THR A 156     -47.359  31.227-115.494  1.00  0.00           H  
ATOM   2345  N   GLY A 157     -48.932  33.923-113.397  1.00 31.02           N  
ATOM   2346  CA  GLY A 157     -50.337  33.558-113.343  1.00 32.28           C  
ATOM   2347  C   GLY A 157     -50.827  33.518-111.911  1.00 31.44           C  
ATOM   2348  O   GLY A 157     -50.809  34.519-111.205  1.00 32.07           O  
ATOM   2349  HA3 GLY A 157     -50.493  32.601-113.842  1.00  0.00           H  
ATOM   2350  H   GLY A 157     -48.712  34.904-113.594  1.00  0.00           H  
ATOM   2351  HA2 GLY A 157     -50.923  34.295-113.889  1.00  0.00           H  
ATOM   2352  N   GLN A 158     -51.227  32.322-111.481  1.00 31.02           N  
ATOM   2353  CA  GLN A 158     -51.280  31.969-110.073  1.00 30.54           C  
ATOM   2354  C   GLN A 158     -50.188  30.937-109.764  1.00 30.29           C  
ATOM   2355  O   GLN A 158     -50.129  30.467-108.627  1.00 30.82           O  
ATOM   2356  CB  GLN A 158     -52.628  31.290-109.717  1.00  0.00           C  
ATOM   2357  CG  GLN A 158     -53.839  32.204-110.001  1.00  0.00           C  
ATOM   2358  CD  GLN A 158     -55.155  31.665-109.441  1.00  0.00           C  
ATOM   2359  OE1 GLN A 158     -55.184  30.727-108.648  1.00  0.00           O  
ATOM   2360  NE2 GLN A 158     -56.268  32.269-109.831  1.00  0.00           N  
ATOM   2361  HB2 GLN A 158     -52.746  30.348-110.254  1.00  0.00           H  
ATOM   2362  HB3 GLN A 158     -52.625  31.038-108.655  1.00  0.00           H  
ATOM   2363  HG2 GLN A 158     -53.670  33.185-109.563  1.00  0.00           H  
ATOM   2364  HG3 GLN A 158     -53.943  32.360-111.076  1.00  0.00           H  
ATOM   2365 HE22 GLN A 158     -57.159  31.950-109.484  1.00  0.00           H  
ATOM   2366 HE21 GLN A 158     -56.242  33.044-110.477  1.00  0.00           H  
ATOM   2367  H   GLN A 158     -51.115  31.556-112.126  1.00  0.00           H  
ATOM   2368  HA  GLN A 158     -51.087  32.832-109.455  1.00  0.00           H  
ATOM   2369  N   GLY A 159     -49.461  30.460-110.785  1.00 27.98           N  
ATOM   2370  CA  GLY A 159     -49.264  29.031-110.907  1.00 27.56           C  
ATOM   2371  C   GLY A 159     -47.829  28.570-110.967  1.00 27.51           C  
ATOM   2372  O   GLY A 159     -47.616  27.416-110.591  1.00 28.08           O  
ATOM   2373  HA3 GLY A 159     -49.759  28.686-111.816  1.00  0.00           H  
ATOM   2374  H   GLY A 159     -49.267  31.038-111.598  1.00  0.00           H  
ATOM   2375  HA2 GLY A 159     -49.762  28.484-110.102  1.00  0.00           H  
ATOM   2376  N   HIS A 160     -46.867  29.324-111.526  1.00 33.20           N  
ANISOU 2376  N   HIS A 160     5760   3748   3107   1148  -1245    603
ATOM   2377  CA  HIS A 160     -45.567  28.708-111.828  1.00 38.49           C  
ANISOU 2377  CA  HIS A 160     6375   4396   3854   1299  -1235    600
ATOM   2378  C   HIS A 160     -44.392  29.639-112.091  1.00 45.20           C  
ANISOU 2378  C   HIS A 160     7088   5417   4667   1291  -1298    546
ATOM   2379  O   HIS A 160     -44.572  30.738-112.614  1.00 38.31           O  
ANISOU 2379  O   HIS A 160     6142   4711   3702   1188  -1370    543
ATOM   2380  CB  HIS A 160     -45.668  27.679-112.968  1.00  0.00           C  
ATOM   2381  CG  HIS A 160     -45.790  28.154-114.395  1.00  0.00           C  
ATOM   2382  ND1 HIS A 160     -46.974  28.138-115.112  1.00  0.00           N  
ATOM   2383  CD2 HIS A 160     -44.825  28.543-115.295  1.00  0.00           C  
ATOM   2384  CE1 HIS A 160     -46.687  28.485-116.370  1.00  0.00           C  
ATOM   2385  NE2 HIS A 160     -45.396  28.741-116.555  1.00  0.00           N  
ATOM   2386  HB2 HIS A 160     -44.763  27.072-112.940  1.00  0.00           H  
ATOM   2387  HB3 HIS A 160     -46.463  26.958-112.784  1.00  0.00           H  
ATOM   2388  HD1 HIS A 160     -47.891  27.878-114.773  1.00  0.00           H  
ATOM   2389  HD2 HIS A 160     -43.766  28.663-115.126  1.00  0.00           H  
ATOM   2390  HE1 HIS A 160     -47.426  28.547-117.157  1.00  0.00           H  
ATOM   2391  HA  HIS A 160     -45.382  28.173-110.895  1.00  0.00           H  
ATOM   2392  H   HIS A 160     -47.062  30.232-111.935  1.00  0.00           H  
ATOM   2393  N   CYS A 161     -43.196  29.196-111.714  1.00 35.22           N  
ANISOU 2393  N   CYS A 161     5795   4117   3469   1389  -1266    496
ATOM   2394  CA  CYS A 161     -41.969  29.902-112.072  1.00 40.36           C  
ANISOU 2394  CA  CYS A 161     6297   4944   4092   1406  -1329    458
ATOM   2395  C   CYS A 161     -41.097  29.034-112.969  1.00 43.49           C  
ANISOU 2395  C   CYS A 161     6558   5414   4553   1613  -1340    536
ATOM   2396  O   CYS A 161     -40.857  27.872-112.665  1.00 40.63           O  
ANISOU 2396  O   CYS A 161     6257   4896   4285   1746  -1252    545
ATOM   2397  CB  CYS A 161     -41.184  30.277-110.827  1.00 38.28           C  
ANISOU 2397  CB  CYS A 161     6061   4614   3868   1310  -1248    320
ATOM   2398  SG  CYS A 161     -41.893  31.462-109.654  1.00 42.11           S  
ANISOU 2398  SG  CYS A 161     6682   5024   4293   1095  -1222    236
ATOM   2399  H   CYS A 161     -43.120  28.351-111.166  1.00  0.00           H  
ATOM   2400  HA  CYS A 161     -42.230  30.812-112.611  1.00  0.00           H  
ATOM   2401  HB3 CYS A 161     -40.222  30.672-111.133  1.00  0.00           H  
ATOM   2402  HB2 CYS A 161     -40.957  29.375-110.259  1.00  0.00           H  
ATOM   2403  N   ASN A 162     -40.620  29.606-114.070  1.00 40.96           N  
ANISOU 2403  N   ASN A 162     6045   5339   4179   1629  -1440    587
ATOM   2404  CA  ASN A 162     -39.736  28.888-114.981  1.00 38.22           C  
ANISOU 2404  CA  ASN A 162     5521   5106   3894   1826  -1449    670
ATOM   2405  C   ASN A 162     -38.316  29.398-114.830  1.00 45.81           C  
ANISOU 2405  C   ASN A 162     6306   6212   4889   1760  -1411    567
ATOM   2406  O   ASN A 162     -38.086  30.607-114.770  1.00 42.32           O  
ANISOU 2406  O   ASN A 162     5795   5904   4380   1554  -1449    486
ATOM   2407  CB  ASN A 162     -40.202  29.063-116.438  1.00  0.00           C  
ATOM   2408  CG  ASN A 162     -41.502  28.310-116.715  1.00  0.00           C  
ATOM   2409  OD1 ASN A 162     -41.718  27.218-116.195  1.00  0.00           O  
ATOM   2410  ND2 ASN A 162     -42.397  28.891-117.505  1.00  0.00           N  
ATOM   2411  HB2 ASN A 162     -40.298  30.118-116.694  1.00  0.00           H  
ATOM   2412  HB3 ASN A 162     -39.455  28.644-117.115  1.00  0.00           H  
ATOM   2413 HD22 ASN A 162     -43.327  28.495-117.575  1.00  0.00           H  
ATOM   2414 HD21 ASN A 162     -42.224  29.790-117.925  1.00  0.00           H  
ATOM   2415  H   ASN A 162     -40.868  30.559-114.292  1.00  0.00           H  
ATOM   2416  HA  ASN A 162     -39.758  27.828-114.728  1.00  0.00           H  
ATOM   2417  N   ILE A 163     -37.371  28.466-114.749  1.00 44.69           N  
ANISOU 2417  N   ILE A 163     6101   6029   4851   1927  -1323    564
ATOM   2418  CA  ILE A 163     -35.952  28.786-114.610  1.00 42.34           C  
ANISOU 2418  CA  ILE A 163     5628   5866   4592   1881  -1269    478
ATOM   2419  C   ILE A 163     -35.161  27.920-115.585  1.00 44.43           C  
ANISOU 2419  C   ILE A 163     5698   6260   4924   2121  -1258    577
ATOM   2420  O   ILE A 163     -35.505  26.758-115.801  1.00 45.89           O  
ANISOU 2420  O   ILE A 163     5960   6305   5171   2349  -1219    663
ATOM   2421  CB  ILE A 163     -35.437  28.500-113.182  1.00 34.15           C  
ANISOU 2421  CB  ILE A 163     4727   4631   3616   1827  -1129    342
ATOM   2422  CG1 ILE A 163     -35.474  29.752-112.299  1.00 43.16           C  
ANISOU 2422  CG1 ILE A 163     6030   5667   4702   1599  -1131    251
ATOM   2423  CG2 ILE A 163     -34.044  27.831-112.997  1.00 47.40           C  
ANISOU 2423  CG2 ILE A 163     6221   6452   5336   1808  -1063    275
ATOM   2424  CD1 ILE A 163     -35.381  29.454-110.793  1.00 46.54           C  
ANISOU 2424  CD1 ILE A 163     6705   5835   5143   1628  -1084    247
ATOM   2425  H   ILE A 163     -37.623  27.488-114.783  1.00  0.00           H  
ATOM   2426  HA  ILE A 163     -35.793  29.837-114.850  1.00  0.00           H  
ATOM   2427  HB  ILE A 163     -36.189  27.911-112.676  1.00  0.00           H  
ATOM   2428 HG13 ILE A 163     -36.404  30.273-112.493  1.00  0.00           H  
ATOM   2429 HG12 ILE A 163     -34.662  30.422-112.572  1.00  0.00           H  
ATOM   2430 HG21 ILE A 163     -33.801  27.675-111.946  1.00  0.00           H  
ATOM   2431 HG22 ILE A 163     -33.974  26.846-113.458  1.00  0.00           H  
ATOM   2432 HG23 ILE A 163     -33.260  28.457-113.422  1.00  0.00           H  
ATOM   2433 HD11 ILE A 163     -35.895  30.204-110.203  1.00  0.00           H  
ATOM   2434 HD12 ILE A 163     -35.828  28.495-110.535  1.00  0.00           H  
ATOM   2435 HD13 ILE A 163     -34.342  29.450-110.467  1.00  0.00           H  
ATOM   2436  N   THR A 164     -34.104  28.471-116.175  1.00 40.28           N  
ANISOU 2436  N   THR A 164     4920   5997   4389   2074  -1286    569
ATOM   2437  CA  THR A 164     -33.303  27.705-117.122  1.00 47.04           C  
ANISOU 2437  CA  THR A 164     5553   7011   5308   2307  -1272    671
ATOM   2438  C   THR A 164     -32.480  26.670-116.362  1.00 49.68           C  
ANISOU 2438  C   THR A 164     5945   7176   5755   2454  -1097    598
ATOM   2439  O   THR A 164     -31.536  27.012-115.656  1.00 41.07           O  
ANISOU 2439  O   THR A 164     4817   6109   4678   2329  -1016    475
ATOM   2440  CB  THR A 164     -32.399  28.632-117.957  1.00  0.00           C  
ATOM   2441  OG1 THR A 164     -33.188  29.591-118.634  1.00  0.00           O  
ATOM   2442  CG2 THR A 164     -31.549  27.909-119.017  1.00  0.00           C  
ATOM   2443  HB  THR A 164     -31.727  29.175-117.290  1.00  0.00           H  
ATOM   2444  HG1 THR A 164     -33.227  30.386-118.079  1.00  0.00           H  
ATOM   2445 HG21 THR A 164     -30.972  28.622-119.607  1.00  0.00           H  
ATOM   2446 HG22 THR A 164     -30.839  27.216-118.568  1.00  0.00           H  
ATOM   2447 HG23 THR A 164     -32.176  27.343-119.706  1.00  0.00           H  
ATOM   2448  H   THR A 164     -33.850  29.426-115.968  1.00  0.00           H  
ATOM   2449  HA  THR A 164     -33.978  27.181-117.799  1.00  0.00           H  
ATOM   2450  N   ARG A 165     -32.853  25.400-116.497  1.00 43.08           N  
ANISOU 2450  N   ARG A 165     5215   6160   4995   2714  -1033    673
ATOM   2451  CA  ARG A 165     -32.193  24.339-115.759  1.00 43.19           C  
ANISOU 2451  CA  ARG A 165     5323   5984   5102   2852   -857    590
ATOM   2452  C   ARG A 165     -30.681  24.353-115.911  1.00 46.68           C  
ANISOU 2452  C   ARG A 165     5523   6629   5584   2885   -775    542
ATOM   2453  O   ARG A 165     -29.962  24.235-114.924  1.00 47.21           O  
ANISOU 2453  O   ARG A 165     5657   6610   5669   2807   -653    406
ATOM   2454  CB  ARG A 165     -32.741  22.977-116.222  1.00  0.00           C  
ATOM   2455  CG  ARG A 165     -33.929  22.375-115.396  1.00  0.00           C  
ATOM   2456  CD  ARG A 165     -34.245  20.892-115.604  1.00  0.00           C  
ATOM   2457  NE  ARG A 165     -35.472  20.500-114.898  1.00  0.00           N  
ATOM   2458  CZ  ARG A 165     -36.149  19.356-115.071  1.00  0.00           C  
ATOM   2459  NH1 ARG A 165     -35.821  18.487-116.035  1.00  0.00           N  
ATOM   2460  NH2 ARG A 165     -37.180  19.078-114.263  1.00  0.00           N1+
ATOM   2461  HB2 ARG A 165     -32.260  22.526-117.102  1.00  0.00           H  
ATOM   2462  HB3 ARG A 165     -32.054  22.404-115.603  1.00  0.00           H  
ATOM   2463  HG2 ARG A 165     -33.701  22.517-114.340  1.00  0.00           H  
ATOM   2464  HG3 ARG A 165     -34.831  22.928-115.576  1.00  0.00           H  
ATOM   2465  HD2 ARG A 165     -34.276  20.662-116.665  1.00  0.00           H  
ATOM   2466  HD3 ARG A 165     -33.480  20.275-115.137  1.00  0.00           H  
ATOM   2467  HE  ARG A 165     -35.746  21.115-114.147  1.00  0.00           H  
ATOM   2468 HH12 ARG A 165     -36.311  17.612-116.137  1.00  0.00           H  
ATOM   2469 HH11 ARG A 165     -35.140  18.723-116.760  1.00  0.00           H  
ATOM   2470 HH22 ARG A 165     -37.702  18.223-114.379  1.00  0.00           H  
ATOM   2471 HH21 ARG A 165     -37.475  19.706-113.527  1.00  0.00           H  
ATOM   2472  H   ARG A 165     -33.609  25.159-117.122  1.00  0.00           H  
ATOM   2473  HA  ARG A 165     -32.430  24.460-114.702  1.00  0.00           H  
ATOM   2474  N   ALA A 166     -30.198  24.488-117.144  1.00 53.21           N  
ANISOU 2474  N   ALA A 166     6060   7739   6417   2996   -843    661
ATOM   2475  CA  ALA A 166     -28.760  24.483-117.408  1.00 51.13           C  
ANISOU 2475  CA  ALA A 166     5532   7703   6191   3035   -766    634
ATOM   2476  C   ALA A 166     -28.039  25.573-116.615  1.00 56.95           C  
ANISOU 2476  C   ALA A 166     6239   8529   6869   2720   -755    488
ATOM   2477  O   ALA A 166     -27.083  25.294-115.890  1.00 60.51           O  
ANISOU 2477  O   ALA A 166     6693   8942   7355   2704   -613    382
ATOM   2478  CB  ALA A 166     -28.457  24.689-118.904  1.00  0.00           C  
ATOM   2479  HB1 ALA A 166     -29.318  25.061-119.455  1.00  0.00           H  
ATOM   2480  HB2 ALA A 166     -27.707  25.465-119.054  1.00  0.00           H  
ATOM   2481  HB3 ALA A 166     -28.047  23.776-119.296  1.00  0.00           H  
ATOM   2482  H   ALA A 166     -30.829  24.597-117.925  1.00  0.00           H  
ATOM   2483  HA  ALA A 166     -28.359  23.516-117.105  1.00  0.00           H  
ATOM   2484  N   LYS A 167     -28.497  26.813-116.758  1.00 57.77           N  
ANISOU 2484  N   LYS A 167     6324   8746   6882   2469   -896    484
ATOM   2485  CA  LYS A 167     -27.872  27.946-116.085  1.00 55.84           C  
ANISOU 2485  CA  LYS A 167     6059   8574   6584   2166   -890    360
ATOM   2486  C   LYS A 167     -27.896  27.766-114.577  1.00 58.65           C  
ANISOU 2486  C   LYS A 167     6681   8645   6957   2080   -770    226
ATOM   2487  O   LYS A 167     -26.886  27.953-113.905  1.00 62.60           O  
ANISOU 2487  O   LYS A 167     7148   9171   7468   1978   -671    134
ATOM   2488  CB  LYS A 167     -28.587  29.251-116.443  1.00 58.72           C  
ANISOU 2488  CB  LYS A 167     6421   9045   6846   1922  -1051    369
ATOM   2489  CG  LYS A 167     -27.788  30.533-116.179  1.00 65.48           C  
ANISOU 2489  CG  LYS A 167     6993  10235   7650   1936  -1191    492
ATOM   2490  CD  LYS A 167     -28.563  31.773-116.646  1.00 64.72           C  
ANISOU 2490  CD  LYS A 167     6924  10234   7433   1655  -1335    467
ATOM   2491  CE  LYS A 167     -27.758  33.066-116.502  1.00 63.95           C  
ANISOU 2491  CE  LYS A 167     6556  10482   7259   1656  -1492    594
ATOM   2492  NZ  LYS A 167     -28.582  34.239-116.836  1.00 65.08           N1+
ANISOU 2492  NZ  LYS A 167     6379  10924   7424   1643  -1471    611
ATOM   2493  H   LYS A 167     -29.300  26.990-117.345  1.00  0.00           H  
ATOM   2494  HA  LYS A 167     -26.835  28.016-116.412  1.00  0.00           H  
ATOM   2495  HB3 LYS A 167     -29.564  29.305-115.959  1.00  0.00           H  
ATOM   2496  HB2 LYS A 167     -28.797  29.232-117.514  1.00  0.00           H  
ATOM   2497  HG3 LYS A 167     -26.832  30.481-116.703  1.00  0.00           H  
ATOM   2498  HG2 LYS A 167     -27.551  30.617-115.118  1.00  0.00           H  
ATOM   2499  HD3 LYS A 167     -29.486  31.857-116.071  1.00  0.00           H  
ATOM   2500  HD2 LYS A 167     -28.868  31.654-117.687  1.00  0.00           H  
ATOM   2501  HE3 LYS A 167     -26.880  33.055-117.147  1.00  0.00           H  
ATOM   2502  HE2 LYS A 167     -27.392  33.149-115.482  1.00  0.00           H  
ATOM   2503  HZ1 LYS A 167     -29.454  34.198-116.326  1.00  0.00           H  
ATOM   2504  HZ2 LYS A 167     -28.086  35.083-116.593  1.00  0.00           H  
ATOM   2505  HZ3 LYS A 167     -28.790  34.237-117.823  1.00  0.00           H  
ATOM   2506  N   TRP A 168     -29.058  27.405-114.045  1.00 51.72           N  
ANISOU 2506  N   TRP A 168     6064   7513   6075   2114   -782    224
ATOM   2507  CA  TRP A 168     -29.219  27.282-112.603  1.00 44.21           C  
ANISOU 2507  CA  TRP A 168     5362   6312   5126   2015   -690    109
ATOM   2508  C   TRP A 168     -28.298  26.217-112.017  1.00 48.81           C  
ANISOU 2508  C   TRP A 168     5968   6811   5769   2150   -523     46
ATOM   2509  O   TRP A 168     -27.687  26.421-110.968  1.00 44.57           O  
ANISOU 2509  O   TRP A 168     5497   6221   5217   2015   -439    -56
ATOM   2510  CB  TRP A 168     -30.666  26.954-112.246  1.00 40.58           C  
ANISOU 2510  CB  TRP A 168     5154   5613   4649   2042   -733    132
ATOM   2511  CG  TRP A 168     -30.851  26.769-110.774  1.00 44.69           C  
ANISOU 2511  CG  TRP A 168     5913   5892   5177   1980   -631     30
ATOM   2512  CD1 TRP A 168     -31.014  25.586-110.145  1.00 42.64           C  
ANISOU 2512  CD1 TRP A 168     5817   5426   4960   2130   -531      7
ATOM   2513  CD2 TRP A 168     -30.666  27.765-109.727  1.00 43.28           C  
ANISOU 2513  CD2 TRP A 168     5828   5661   4954   1747   -619    -60
ATOM   2514  NE1 TRP A 168     -30.936  25.787-108.786  1.00 45.86           N  
ANISOU 2514  NE1 TRP A 168     6406   5679   5340   1988   -470    -93
ATOM   2515  CE2 TRP A 168     -30.710  27.107-108.464  1.00 33.81           C  
ANISOU 2515  CE2 TRP A 168     4833   4247   3765   1765   -523   -125
ATOM   2516  CE3 TRP A 168     -30.421  29.156-109.720  1.00 39.69           C  
ANISOU 2516  CE3 TRP A 168     5312   5316   4453   1525   -675    -90
ATOM   2517  CZ2 TRP A 168     -30.539  27.798-107.254  1.00 42.87           C  
ANISOU 2517  CZ2 TRP A 168     6101   5311   4875   1580   -493   -200
ATOM   2518  CZ3 TRP A 168     -30.228  29.860-108.519  1.00 43.42           C  
ANISOU 2518  CZ3 TRP A 168     5920   5676   4904   1358   -631   -166
ATOM   2519  CH2 TRP A 168     -30.297  29.183-107.288  1.00 41.56           C  
ANISOU 2519  CH2 TRP A 168     5864   5251   4676   1392   -546   -211
ATOM   2520  H   TRP A 168     -29.849  27.211-114.643  1.00  0.00           H  
ATOM   2521  HA  TRP A 168     -28.964  28.239-112.150  1.00  0.00           H  
ATOM   2522  HB3 TRP A 168     -31.012  26.060-112.767  1.00  0.00           H  
ATOM   2523  HB2 TRP A 168     -31.309  27.768-112.563  1.00  0.00           H  
ATOM   2524  HD1 TRP A 168     -31.145  24.634-110.639  1.00  0.00           H  
ATOM   2525  HE1 TRP A 168     -31.105  25.015-108.128  1.00  0.00           H  
ATOM   2526  HE3 TRP A 168     -30.375  29.687-110.653  1.00  0.00           H  
ATOM   2527  HZ2 TRP A 168     -30.581  27.267-106.315  1.00  0.00           H  
ATOM   2528  HZ3 TRP A 168     -30.030  30.921-108.545  1.00  0.00           H  
ATOM   2529  HH2 TRP A 168     -30.155  29.738-106.379  1.00  0.00           H  
ATOM   2530  N   ASN A 169     -28.200  25.079-112.693  1.00 48.86           N  
ANISOU 2530  N   ASN A 169     5923   6803   5838   2421   -469    110
ATOM   2531  CA  ASN A 169     -27.376  23.978-112.208  1.00 53.87           C  
ANISOU 2531  CA  ASN A 169     6596   7347   6527   2569   -294     41
ATOM   2532  C   ASN A 169     -25.880  24.298-112.240  1.00 55.58           C  
ANISOU 2532  C   ASN A 169     6582   7792   6745   2514   -216     -5
ATOM   2533  O   ASN A 169     -25.137  23.886-111.348  1.00 44.49           O  
ANISOU 2533  O   ASN A 169     5248   6318   5338   2489    -78   -109
ATOM   2534  CB  ASN A 169     -27.671  22.701-113.000  1.00 49.03           C  
ANISOU 2534  CB  ASN A 169     5990   6647   5991   2892   -243    126
ATOM   2535  CG  ASN A 169     -28.958  22.061-112.497  1.00 53.07           C  
ANISOU 2535  CG  ASN A 169     6801   6855   6509   2944   -255    135
ATOM   2536  OD1 ASN A 169     -29.024  21.666-111.344  1.00 55.00           O  
ANISOU 2536  OD1 ASN A 169     7274   6910   6716   2793   -219     32
ATOM   2537  ND2 ASN A 169     -29.994  21.965-113.319  1.00 53.87           N  
ANISOU 2537  ND2 ASN A 169     6896   6919   6653   3152   -308    269
ATOM   2538  H   ASN A 169     -28.702  24.963-113.562  1.00  0.00           H  
ATOM   2539  HA  ASN A 169     -27.651  23.793-111.169  1.00  0.00           H  
ATOM   2540  HB3 ASN A 169     -26.887  21.963-112.824  1.00  0.00           H  
ATOM   2541  HB2 ASN A 169     -27.690  22.894-114.074  1.00  0.00           H  
ATOM   2542 HD22 ASN A 169     -30.851  21.562-112.976  1.00  0.00           H  
ATOM   2543 HD21 ASN A 169     -29.985  22.510-114.176  1.00  0.00           H  
ATOM   2544  N   GLN A 170     -25.440  25.035-113.258  1.00 53.69           N  
ANISOU 2544  N   GLN A 170     6067   7836   6498   2480   -305     72
ATOM   2545  CA  GLN A 170     -24.042  25.446-113.333  1.00 57.92           C  
ANISOU 2545  CA  GLN A 170     6370   8609   7028   2393   -239     36
ATOM   2546  C   GLN A 170     -23.689  26.358-112.160  1.00 52.39           C  
ANISOU 2546  C   GLN A 170     5777   7860   6268   2096   -219    -73
ATOM   2547  O   GLN A 170     -22.669  26.167-111.503  1.00 53.58           O  
ANISOU 2547  O   GLN A 170     5910   8032   6417   2055    -89   -147
ATOM   2548  CB  GLN A 170     -23.743  26.168-114.662  1.00  0.00           C  
ATOM   2549  CG  GLN A 170     -23.748  25.265-115.920  1.00  0.00           C  
ATOM   2550  CD  GLN A 170     -22.869  24.019-115.821  1.00  0.00           C  
ATOM   2551  OE1 GLN A 170     -21.735  24.078-115.358  1.00  0.00           O  
ATOM   2552  NE2 GLN A 170     -23.371  22.874-116.264  1.00  0.00           N  
ATOM   2553  HB2 GLN A 170     -24.443  26.990-114.811  1.00  0.00           H  
ATOM   2554  HB3 GLN A 170     -22.756  26.630-114.596  1.00  0.00           H  
ATOM   2555  HG2 GLN A 170     -24.758  24.944-116.146  1.00  0.00           H  
ATOM   2556  HG3 GLN A 170     -23.420  25.845-116.783  1.00  0.00           H  
ATOM   2557 HE22 GLN A 170     -22.785  22.055-116.280  1.00  0.00           H  
ATOM   2558 HE21 GLN A 170     -24.341  22.812-116.573  1.00  0.00           H  
ATOM   2559  H   GLN A 170     -26.076  25.316-113.991  1.00  0.00           H  
ATOM   2560  HA  GLN A 170     -23.418  24.556-113.277  1.00  0.00           H  
ATOM   2561  N   THR A 171     -24.534  27.353-111.909  1.00 43.50           N  
ANISOU 2561  N   THR A 171     4763   6672   5092   1897   -342    -75
ATOM   2562  CA  THR A 171     -24.358  28.232-110.759  1.00 44.40           C  
ANISOU 2562  CA  THR A 171     5005   6704   5159   1638   -324   -161
ATOM   2563  C   THR A 171     -24.300  27.423-109.466  1.00 50.34           C  
ANISOU 2563  C   THR A 171     5981   7233   5914   1676   -197   -241
ATOM   2564  O   THR A 171     -23.402  27.606-108.638  1.00 48.96           O  
ANISOU 2564  O   THR A 171     5812   7073   5717   1560   -104   -304
ATOM   2565  CB  THR A 171     -25.503  29.256-110.656  1.00  0.00           C  
ATOM   2566  OG1 THR A 171     -25.746  29.826-111.939  1.00  0.00           O  
ATOM   2567  CG2 THR A 171     -25.208  30.425-109.708  1.00  0.00           C  
ATOM   2568  HB  THR A 171     -26.426  28.770-110.334  1.00  0.00           H  
ATOM   2569  HG1 THR A 171     -26.192  29.182-112.507  1.00  0.00           H  
ATOM   2570 HG21 THR A 171     -26.056  31.109-109.654  1.00  0.00           H  
ATOM   2571 HG22 THR A 171     -25.000  30.075-108.699  1.00  0.00           H  
ATOM   2572 HG23 THR A 171     -24.345  31.001-110.043  1.00  0.00           H  
ATOM   2573  H   THR A 171     -25.320  27.514-112.522  1.00  0.00           H  
ATOM   2574  HA  THR A 171     -23.418  28.772-110.874  1.00  0.00           H  
ATOM   2575  N   LEU A 172     -25.260  26.520-109.298  1.00 50.40           N  
ANISOU 2575  N   LEU A 172     6173   7038   5940   1827   -195   -235
ATOM   2576  CA  LEU A 172     -25.375  25.755-108.064  1.00 47.06           C  
ANISOU 2576  CA  LEU A 172     5981   6398   5502   1836    -92   -316
ATOM   2577  C   LEU A 172     -24.182  24.828-107.870  1.00 43.88           C  
ANISOU 2577  C   LEU A 172     5518   6041   5114   1951     72   -374
ATOM   2578  O   LEU A 172     -23.825  24.502-106.741  1.00 41.22           O  
ANISOU 2578  O   LEU A 172     5319   5608   4736   1879    167   -456
ATOM   2579  CB  LEU A 172     -26.671  24.948-108.055  1.00 50.77           C  
ANISOU 2579  CB  LEU A 172     6654   6647   5988   1965   -124   -295
ATOM   2580  CG  LEU A 172     -27.201  24.489-106.674  1.00 50.56           C  
ANISOU 2580  CG  LEU A 172     6894   6399   5918   1858    -93   -366
ATOM   2581  CD1 LEU A 172     -27.607  25.682-105.784  1.00 43.77           C  
ANISOU 2581  CD1 LEU A 172     6064   5560   5007   1609   -170   -372
ATOM   2582  CD2 LEU A 172     -28.361  23.480-106.836  1.00 52.60           C  
ANISOU 2582  CD2 LEU A 172     7338   6453   6193   1971   -129   -335
ATOM   2583  H   LEU A 172     -25.930  26.353-110.035  1.00  0.00           H  
ATOM   2584  HA  LEU A 172     -25.403  26.454-107.229  1.00  0.00           H  
ATOM   2585  HB3 LEU A 172     -26.551  24.083-108.711  1.00  0.00           H  
ATOM   2586  HB2 LEU A 172     -27.465  25.539-108.515  1.00  0.00           H  
ATOM   2587  HG  LEU A 172     -26.396  23.956-106.164  1.00  0.00           H  
ATOM   2588 HD11 LEU A 172     -26.886  25.822-104.979  1.00  0.00           H  
ATOM   2589 HD12 LEU A 172     -27.660  26.613-106.350  1.00  0.00           H  
ATOM   2590 HD13 LEU A 172     -28.583  25.553-105.317  1.00  0.00           H  
ATOM   2591 HD21 LEU A 172     -29.315  23.870-106.485  1.00  0.00           H  
ATOM   2592 HD22 LEU A 172     -28.517  23.194-107.877  1.00  0.00           H  
ATOM   2593 HD23 LEU A 172     -28.161  22.564-106.279  1.00  0.00           H  
ATOM   2594  N   LYS A 173     -23.566  24.397-108.967  1.00 39.74           N  
ANISOU 2594  N   LYS A 173     4781   5677   4641   2130    109   -327
ATOM   2595  CA  LYS A 173     -22.350  23.596-108.867  1.00 41.74           C  
ANISOU 2595  CA  LYS A 173     4947   6006   4908   2242    279   -383
ATOM   2596  C   LYS A 173     -21.215  24.459-108.326  1.00 45.44           C  
ANISOU 2596  C   LYS A 173     5299   6641   5324   2022    318   -422
ATOM   2597  O   LYS A 173     -20.449  24.026-107.460  1.00 41.66           O  
ANISOU 2597  O   LYS A 173     4887   6136   4805   1988    452   -503
ATOM   2598  CB  LYS A 173     -21.966  23.007-110.224  1.00 48.63           C  
ANISOU 2598  CB  LYS A 173     5588   7036   5855   2499    308   -306
ATOM   2599  CG  LYS A 173     -20.594  22.304-110.345  1.00 61.21           C  
ANISOU 2599  CG  LYS A 173     7039   8756   7462   2613    493   -359
ATOM   2600  CD  LYS A 173     -20.266  21.864-111.785  1.00 69.46           C  
ANISOU 2600  CD  LYS A 173     8336   9570   8485   2688    658   -481
ATOM   2601  CE  LYS A 173     -19.840  23.018-112.714  1.00 73.39           C  
ANISOU 2601  CE  LYS A 173     8699  10200   8987   2806    857   -542
ATOM   2602  NZ  LYS A 173     -18.534  23.578-112.322  1.00 73.19           N1+
ANISOU 2602  NZ  LYS A 173     8932   9957   8920   2858   1025   -679
ATOM   2603  H   LYS A 173     -23.938  24.623-109.878  1.00  0.00           H  
ATOM   2604  HA  LYS A 173     -22.528  22.778-108.169  1.00  0.00           H  
ATOM   2605  HB3 LYS A 173     -21.989  23.811-110.956  1.00  0.00           H  
ATOM   2606  HB2 LYS A 173     -22.751  22.317-110.534  1.00  0.00           H  
ATOM   2607  HG3 LYS A 173     -20.559  21.441-109.685  1.00  0.00           H  
ATOM   2608  HG2 LYS A 173     -19.793  22.948-109.992  1.00  0.00           H  
ATOM   2609  HD3 LYS A 173     -21.136  21.369-112.218  1.00  0.00           H  
ATOM   2610  HD2 LYS A 173     -19.482  21.107-111.760  1.00  0.00           H  
ATOM   2611  HE3 LYS A 173     -20.584  23.813-112.728  1.00  0.00           H  
ATOM   2612  HE2 LYS A 173     -19.758  22.657-113.740  1.00  0.00           H  
ATOM   2613  HZ1 LYS A 173     -17.826  22.865-112.400  1.00  0.00           H  
ATOM   2614  HZ2 LYS A 173     -18.298  24.347-112.931  1.00  0.00           H  
ATOM   2615  HZ3 LYS A 173     -18.556  23.904-111.364  1.00  0.00           H  
ATOM   2616  N   GLN A 174     -21.117  25.683-108.835  1.00 45.39           N  
ANISOU 2616  N   GLN A 174     5133   6804   5311   1860    203   -364
ATOM   2617  CA  GLN A 174     -20.121  26.638-108.355  1.00 44.06           C  
ANISOU 2617  CA  GLN A 174     4870   6772   5097   1625    230   -389
ATOM   2618  C   GLN A 174     -20.360  26.976-106.885  1.00 44.28           C  
ANISOU 2618  C   GLN A 174     5142   6615   5067   1446    247   -447
ATOM   2619  O   GLN A 174     -19.414  27.165-106.123  1.00 47.58           O  
ANISOU 2619  O   GLN A 174     5555   7080   5442   1324    339   -485
ATOM   2620  CB  GLN A 174     -20.145  27.909-109.210  1.00 42.80           C  
ANISOU 2620  CB  GLN A 174     4528   6796   4940   1470     96   -323
ATOM   2621  CG  GLN A 174     -19.070  28.970-108.848  1.00 47.97           C  
ANISOU 2621  CG  GLN A 174     4897   7692   5638   1625     69   -249
ATOM   2622  CD  GLN A 174     -19.178  30.304-109.598  1.00 55.69           C  
ANISOU 2622  CD  GLN A 174     5685   8877   6595   1436    -66   -195
ATOM   2623  OE1 GLN A 174     -18.167  30.931-109.896  1.00 57.67           O  
ANISOU 2623  OE1 GLN A 174     6060   9039   6814   1260   -176   -201
ATOM   2624  NE2 GLN A 174     -20.382  30.800-109.858  1.00 58.03           N  
ANISOU 2624  NE2 GLN A 174     5679   9463   6907   1464    -52   -147
ATOM   2625  H   GLN A 174     -21.742  25.975-109.574  1.00  0.00           H  
ATOM   2626  HA  GLN A 174     -19.136  26.182-108.446  1.00  0.00           H  
ATOM   2627  HB3 GLN A 174     -21.128  28.365-109.141  1.00  0.00           H  
ATOM   2628  HB2 GLN A 174     -20.018  27.636-110.259  1.00  0.00           H  
ATOM   2629  HG3 GLN A 174     -18.077  28.554-109.019  1.00  0.00           H  
ATOM   2630  HG2 GLN A 174     -19.111  29.224-107.789  1.00  0.00           H  
ATOM   2631 HE22 GLN A 174     -20.451  31.739-110.235  1.00  0.00           H  
ATOM   2632 HE21 GLN A 174     -21.219  30.307-109.596  1.00  0.00           H  
ATOM   2633  N   ILE A 175     -21.625  27.051-106.488  1.00 46.81           N  
ANISOU 2633  N   ILE A 175     5667   6736   5382   1432    158   -444
ATOM   2634  CA  ILE A 175     -21.960  27.313-105.094  1.00 38.63           C  
ANISOU 2634  CA  ILE A 175     4851   5534   4292   1284    167   -484
ATOM   2635  C   ILE A 175     -21.430  26.207-104.186  1.00 46.17           C  
ANISOU 2635  C   ILE A 175     5921   6415   5207   1348    309   -558
ATOM   2636  O   ILE A 175     -20.887  26.482-103.113  1.00 48.76           O  
ANISOU 2636  O   ILE A 175     6317   6737   5473   1203    362   -584
ATOM   2637  CB  ILE A 175     -23.481  27.453-104.899  1.00  0.00           C  
ATOM   2638  CG1 ILE A 175     -23.964  28.770-105.556  1.00  0.00           C  
ATOM   2639  CG2 ILE A 175     -24.014  27.410-103.449  1.00  0.00           C  
ATOM   2640  CD1 ILE A 175     -25.483  28.853-105.767  1.00  0.00           C  
ATOM   2641  HB  ILE A 175     -23.960  26.629-105.421  1.00  0.00           H  
ATOM   2642 HG12 ILE A 175     -23.636  29.615-104.950  1.00  0.00           H  
ATOM   2643 HG13 ILE A 175     -23.480  28.924-106.519  1.00  0.00           H  
ATOM   2644 HG21 ILE A 175     -25.088  27.579-103.396  1.00  0.00           H  
ATOM   2645 HG22 ILE A 175     -23.852  26.439-102.986  1.00  0.00           H  
ATOM   2646 HG23 ILE A 175     -23.544  28.183-102.844  1.00  0.00           H  
ATOM   2647 HD11 ILE A 175     -25.735  28.938-106.823  1.00  0.00           H  
ATOM   2648 HD12 ILE A 175     -26.005  27.978-105.388  1.00  0.00           H  
ATOM   2649 HD13 ILE A 175     -25.897  29.718-105.253  1.00  0.00           H  
ATOM   2650  H   ILE A 175     -22.372  26.926-107.156  1.00  0.00           H  
ATOM   2651  HA  ILE A 175     -21.490  28.251-104.800  1.00  0.00           H  
ATOM   2652  N   ALA A 176     -21.578  24.956-104.611  1.00 40.22           N  
ANISOU 2652  N   ALA A 176     5197   5604   4481   1565    375   -588
ATOM   2653  CA  ALA A 176     -21.073  23.839-103.820  1.00 44.53           C  
ANISOU 2653  CA  ALA A 176     5864   6077   4978   1626    523   -678
ATOM   2654  C   ALA A 176     -19.546  23.866-103.770  1.00 49.26           C  
ANISOU 2654  C   ALA A 176     6297   6873   5546   1592    650   -704
ATOM   2655  O   ALA A 176     -18.956  23.576-102.733  1.00 47.35           O  
ANISOU 2655  O   ALA A 176     6151   6618   5221   1506    746   -766
ATOM   2656  CB  ALA A 176     -21.544  22.478-104.362  1.00  0.00           C  
ATOM   2657  HB1 ALA A 176     -21.274  22.356-105.413  1.00  0.00           H  
ATOM   2658  HB2 ALA A 176     -21.088  21.650-103.820  1.00  0.00           H  
ATOM   2659  HB3 ALA A 176     -22.627  22.379-104.296  1.00  0.00           H  
ATOM   2660  H   ALA A 176     -22.044  24.773-105.489  1.00  0.00           H  
ATOM   2661  HA  ALA A 176     -21.448  23.947-102.802  1.00  0.00           H  
ATOM   2662  N   GLU A 177     -18.910  24.224-104.882  1.00 39.61           N  
ANISOU 2662  N   GLU A 177     4820   5850   4379   1649    648   -652
ATOM   2663  CA  GLU A 177     -17.457  24.351-104.916  1.00 44.55           C  
ANISOU 2663  CA  GLU A 177     5260   6688   4977   1598    765   -665
ATOM   2664  C   GLU A 177     -16.965  25.439-103.957  1.00 48.61           C  
ANISOU 2664  C   GLU A 177     5803   7244   5422   1321    744   -650
ATOM   2665  O   GLU A 177     -15.902  25.302-103.344  1.00 44.84           O  
ANISOU 2665  O   GLU A 177     5303   6856   4880   1247    866   -683
ATOM   2666  CB  GLU A 177     -16.971  24.638-106.340  1.00 53.41           C  
ANISOU 2666  CB  GLU A 177     6082   8039   6173   1688    742   -596
ATOM   2667  CG  GLU A 177     -17.150  23.457-107.314  1.00 63.38           C  
ANISOU 2667  CG  GLU A 177     7277   9297   7508   1997    799   -593
ATOM   2668  CD  GLU A 177     -16.751  23.841-108.738  1.00 76.28           C  
ANISOU 2668  CD  GLU A 177     8966  10902   9115   2146   1008   -688
ATOM   2669  OE1 GLU A 177     -15.542  23.752-109.035  1.00 80.01           O  
ANISOU 2669  OE1 GLU A 177     9422  11467   9512   2011   1114   -739
ATOM   2670  OE2 GLU A 177     -17.651  24.228-109.513  1.00 80.69           O1-
ANISOU 2670  OE2 GLU A 177     9594  11339   9724   2397   1074   -714
ATOM   2671  H   GLU A 177     -19.434  24.414-105.725  1.00  0.00           H  
ATOM   2672  HA  GLU A 177     -17.028  23.401-104.597  1.00  0.00           H  
ATOM   2673  HB3 GLU A 177     -15.914  24.908-106.314  1.00  0.00           H  
ATOM   2674  HB2 GLU A 177     -17.483  25.515-106.735  1.00  0.00           H  
ATOM   2675  HG3 GLU A 177     -18.175  23.093-107.319  1.00  0.00           H  
ATOM   2676  HG2 GLU A 177     -16.536  22.615-106.993  1.00  0.00           H  
ATOM   2677  N   LYS A 178     -17.734  26.514-103.811  1.00 38.75           N  
ANISOU 2677  N   LYS A 178     4612   5925   4185   1172    600   -597
ATOM   2678  CA  LYS A 178     -17.356  27.567-102.870  1.00 48.97           C  
ANISOU 2678  CA  LYS A 178     5957   7223   5428    928    585   -572
ATOM   2679  C   LYS A 178     -17.574  27.088-101.440  1.00 47.53           C  
ANISOU 2679  C   LYS A 178     6007   6888   5163    884    631   -612
ATOM   2680  O   LYS A 178     -16.745  27.329-100.560  1.00 44.27           O  
ANISOU 2680  O   LYS A 178     5615   6526   4678    751    703   -607
ATOM   2681  CB  LYS A 178     -18.144  28.859-103.114  1.00 47.13           C  
ANISOU 2681  CB  LYS A 178     5731   6942   5234    793    435   -512
ATOM   2682  CG  LYS A 178     -17.812  30.044-102.188  1.00 43.98           C  
ANISOU 2682  CG  LYS A 178     5287   6611   4814    556    441   -471
ATOM   2683  CD  LYS A 178     -16.382  30.590-102.309  1.00 51.51           C  
ANISOU 2683  CD  LYS A 178     6017   7792   5761    527    543   -468
ATOM   2684  CE  LYS A 178     -16.082  31.644-101.236  1.00 54.22           C  
ANISOU 2684  CE  LYS A 178     6234   8243   6124    312    505   -420
ATOM   2685  NZ  LYS A 178     -14.717  32.170-101.367  1.00 61.71           N1+
ANISOU 2685  NZ  LYS A 178     7315   9101   7032    112    537   -388
ATOM   2686  H   LYS A 178     -18.583  26.605-104.351  1.00  0.00           H  
ATOM   2687  HA  LYS A 178     -16.296  27.782-103.003  1.00  0.00           H  
ATOM   2688  HB3 LYS A 178     -19.211  28.649-103.029  1.00  0.00           H  
ATOM   2689  HB2 LYS A 178     -17.992  29.175-104.148  1.00  0.00           H  
ATOM   2690  HG3 LYS A 178     -17.982  29.738-101.158  1.00  0.00           H  
ATOM   2691  HG2 LYS A 178     -18.519  30.852-102.383  1.00  0.00           H  
ATOM   2692  HD3 LYS A 178     -16.245  31.028-103.300  1.00  0.00           H  
ATOM   2693  HD2 LYS A 178     -15.654  29.783-102.221  1.00  0.00           H  
ATOM   2694  HE3 LYS A 178     -16.187  31.208-100.241  1.00  0.00           H  
ATOM   2695  HE2 LYS A 178     -16.786  32.472-101.300  1.00  0.00           H  
ATOM   2696  HZ1 LYS A 178     -14.604  32.594-102.276  1.00  0.00           H  
ATOM   2697  HZ2 LYS A 178     -14.544  32.855-100.647  1.00  0.00           H  
ATOM   2698  HZ3 LYS A 178     -14.060  31.404-101.265  1.00  0.00           H  
ATOM   2699  N   LEU A 179     -18.692  26.405-101.214  1.00 46.09           N  
ANISOU 2699  N   LEU A 179     5998   6531   4984    986    586   -644
ATOM   2700  CA  LEU A 179     -19.004  25.877 -99.893  1.00 37.98           C  
ANISOU 2700  CA  LEU A 179     5187   5373   3870    937    616   -686
ATOM   2701  C   LEU A 179     -17.945  24.867 -99.441  1.00 43.99           C  
ANISOU 2701  C   LEU A 179     5958   6208   4548    977    780   -763
ATOM   2702  O   LEU A 179     -17.571  24.839 -98.267  1.00 45.31           O  
ANISOU 2702  O   LEU A 179     6228   6376   4612    851    823   -773
ATOM   2703  CB  LEU A 179     -20.396  25.245 -99.883  1.00 34.93           C  
ANISOU 2703  CB  LEU A 179     4970   4795   3505   1037    545   -712
ATOM   2704  CG  LEU A 179     -21.451  26.353 -99.548  1.00 38.28           C  
ANISOU 2704  CG  LEU A 179     5454   5125   3965    943    394   -642
ATOM   2705  CD1 LEU A 179     -22.601  26.462-100.554  1.00 38.05           C  
ANISOU 2705  CD1 LEU A 179     5567   4927   3963   1049    330   -659
ATOM   2706  CD2 LEU A 179     -21.951  26.298 -98.088  1.00 39.49           C  
ANISOU 2706  CD2 LEU A 179     5699   5257   4048    757    378   -606
ATOM   2707  H   LEU A 179     -19.346  26.243-101.967  1.00  0.00           H  
ATOM   2708  HA  LEU A 179     -19.003  26.706 -99.188  1.00  0.00           H  
ATOM   2709  HB3 LEU A 179     -20.447  24.464 -99.125  1.00  0.00           H  
ATOM   2710  HB2 LEU A 179     -20.593  24.758-100.836  1.00  0.00           H  
ATOM   2711  HG  LEU A 179     -20.966  27.326 -99.643  1.00  0.00           H  
ATOM   2712 HD11 LEU A 179     -22.520  27.407-101.086  1.00  0.00           H  
ATOM   2713 HD12 LEU A 179     -22.570  25.667-101.294  1.00  0.00           H  
ATOM   2714 HD13 LEU A 179     -23.590  26.449-100.098  1.00  0.00           H  
ATOM   2715 HD21 LEU A 179     -23.032  26.191 -98.009  1.00  0.00           H  
ATOM   2716 HD22 LEU A 179     -21.520  25.468 -97.530  1.00  0.00           H  
ATOM   2717 HD23 LEU A 179     -21.690  27.215 -97.560  1.00  0.00           H  
ATOM   2718  N   ARG A 180     -17.463  24.047-100.369  1.00 47.16           N  
ANISOU 2718  N   ARG A 180     6249   6681   4990   1155    874   -812
ATOM   2719  CA  ARG A 180     -16.408  23.089-100.054  1.00 52.21           C  
ANISOU 2719  CA  ARG A 180     6884   7400   5552   1207   1051   -897
ATOM   2720  C   ARG A 180     -15.203  23.800 -99.457  1.00 54.97           C  
ANISOU 2720  C   ARG A 180     7140   7921   5824   1023   1109   -859
ATOM   2721  O   ARG A 180     -14.513  23.252 -98.598  1.00 60.11           O  
ANISOU 2721  O   ARG A 180     7869   8611   6359    970   1224   -915
ATOM   2722  CB  ARG A 180     -15.970  22.312-101.309  1.00  0.00           C  
ATOM   2723  CG  ARG A 180     -16.912  21.156-101.671  1.00  0.00           C  
ATOM   2724  CD  ARG A 180     -16.477  20.400-102.930  1.00  0.00           C  
ATOM   2725  NE  ARG A 180     -17.437  19.348-103.295  1.00  0.00           N  
ATOM   2726  CZ  ARG A 180     -17.469  18.086-102.830  1.00  0.00           C  
ATOM   2727  NH1 ARG A 180     -16.584  17.638-101.932  1.00  0.00           N  
ATOM   2728  NH2 ARG A 180     -18.408  17.249-103.280  1.00  0.00           N1+
ATOM   2729  HB2 ARG A 180     -15.880  22.997-102.152  1.00  0.00           H  
ATOM   2730  HB3 ARG A 180     -14.965  21.932-101.146  1.00  0.00           H  
ATOM   2731  HG2 ARG A 180     -16.879  20.473-100.832  1.00  0.00           H  
ATOM   2732  HG3 ARG A 180     -17.949  21.475-101.759  1.00  0.00           H  
ATOM   2733  HD2 ARG A 180     -16.353  21.103-103.754  1.00  0.00           H  
ATOM   2734  HD3 ARG A 180     -15.506  19.929-102.779  1.00  0.00           H  
ATOM   2735  HE  ARG A 180     -18.159  19.643-103.936  1.00  0.00           H  
ATOM   2736 HH12 ARG A 180     -16.617  16.685-101.601  1.00  0.00           H  
ATOM   2737 HH11 ARG A 180     -15.927  18.260-101.483  1.00  0.00           H  
ATOM   2738 HH22 ARG A 180     -18.444  16.293-102.957  1.00  0.00           H  
ATOM   2739 HH21 ARG A 180     -19.077  17.541-103.977  1.00  0.00           H  
ATOM   2740  H   ARG A 180     -17.826  24.080-101.311  1.00  0.00           H  
ATOM   2741  HA  ARG A 180     -16.790  22.379 -99.320  1.00  0.00           H  
ATOM   2742  N   GLU A 181     -14.947  25.020 -99.916  1.00 51.63           N  
ANISOU 2742  N   GLU A 181     6558   7599   5458    915   1033   -764
ATOM   2743  CA  GLU A 181     -13.806  25.779 -99.425  1.00 54.65           C  
ANISOU 2743  CA  GLU A 181     6853   8131   5780    730   1088   -713
ATOM   2744  C   GLU A 181     -13.970  26.106 -97.949  1.00 50.11           C  
ANISOU 2744  C   GLU A 181     6470   7466   5103    562   1060   -683
ATOM   2745  O   GLU A 181     -12.989  26.150 -97.211  1.00 52.14           O  
ANISOU 2745  O   GLU A 181     6725   7826   5260    449   1152   -668
ATOM   2746  CB  GLU A 181     -13.617  27.068-100.227  1.00 54.64           C  
ANISOU 2746  CB  GLU A 181     6669   8226   5866    627   1004   -623
ATOM   2747  CG  GLU A 181     -12.274  27.797-100.010  1.00 56.42           C  
ANISOU 2747  CG  GLU A 181     6647   8621   6169    755   1043   -631
ATOM   2748  CD  GLU A 181     -12.149  29.062-100.860  1.00 61.46           C  
ANISOU 2748  CD  GLU A 181     7112   9364   6877    620    947   -552
ATOM   2749  OE1 GLU A 181     -13.140  29.819-100.933  1.00 52.22           O  
ANISOU 2749  OE1 GLU A 181     6016   8134   5693    416    886   -497
ATOM   2750  OE2 GLU A 181     -11.055  29.269-101.424  1.00 67.47           O1-
ANISOU 2750  OE2 GLU A 181     7663  10267   7704    718    937   -543
ATOM   2751  H   GLU A 181     -15.547  25.433-100.616  1.00  0.00           H  
ATOM   2752  HA  GLU A 181     -12.911  25.168 -99.542  1.00  0.00           H  
ATOM   2753  HB3 GLU A 181     -14.413  27.765 -99.972  1.00  0.00           H  
ATOM   2754  HB2 GLU A 181     -13.738  26.855-101.291  1.00  0.00           H  
ATOM   2755  HG3 GLU A 181     -11.447  27.126-100.244  1.00  0.00           H  
ATOM   2756  HG2 GLU A 181     -12.154  28.086 -98.966  1.00  0.00           H  
ATOM   2757  N   GLN A 182     -15.209  26.322 -97.517  1.00 47.12           N  
ANISOU 2757  N   GLN A 182     6248   6912   4745    550    935   -664
ATOM   2758  CA  GLN A 182     -15.470  26.735 -96.139  1.00 52.45           C  
ANISOU 2758  CA  GLN A 182     7082   7514   5334    399    890   -611
ATOM   2759  C   GLN A 182     -15.559  25.726 -94.972  1.00 54.16           C  
ANISOU 2759  C   GLN A 182     7476   7673   5428    426    940   -691
ATOM   2760  O   GLN A 182     -14.672  24.888 -94.884  1.00 54.36           O  
ANISOU 2760  O   GLN A 182     7608   7697   5348    297    926   -646
ATOM   2761  CB  GLN A 182     -16.674  27.691 -96.081  1.00  0.00           C  
ATOM   2762  CG  GLN A 182     -16.569  28.808 -95.013  1.00  0.00           C  
ATOM   2763  CD  GLN A 182     -17.937  29.373 -94.659  1.00  0.00           C  
ATOM   2764  OE1 GLN A 182     -18.819  28.625 -94.254  1.00  0.00           O  
ATOM   2765  NE2 GLN A 182     -18.133  30.676 -94.793  1.00  0.00           N  
ATOM   2766  HB2 GLN A 182     -16.766  28.202 -97.041  1.00  0.00           H  
ATOM   2767  HB3 GLN A 182     -17.605  27.124 -96.008  1.00  0.00           H  
ATOM   2768  HG2 GLN A 182     -16.127  28.447 -94.084  1.00  0.00           H  
ATOM   2769  HG3 GLN A 182     -15.903  29.596 -95.368  1.00  0.00           H  
ATOM   2770 HE22 GLN A 182     -19.036  31.070 -94.585  1.00  0.00           H  
ATOM   2771 HE21 GLN A 182     -17.401  31.282 -95.127  1.00  0.00           H  
ATOM   2772  H   GLN A 182     -15.991  26.202 -98.145  1.00  0.00           H  
ATOM   2773  HA  GLN A 182     -14.596  27.282 -95.787  1.00  0.00           H  
ATOM   2774  N   PHE A 183     -16.560  25.848 -94.029  1.00 74.05           N  
ATOM   2775  CA  PHE A 183     -17.037  24.896 -92.962  1.00 62.87           C  
ATOM   2776  C   PHE A 183     -16.743  23.492 -93.457  1.00 59.18           C  
ATOM   2777  O   PHE A 183     -16.133  22.669 -92.789  1.00 59.42           O  
ATOM   2778  CB  PHE A 183     -18.586  25.033 -92.630  1.00  0.00           C  
ATOM   2779  CG  PHE A 183     -19.138  24.345 -91.393  1.00  0.00           C  
ATOM   2780  CD1 PHE A 183     -18.416  24.291 -90.179  1.00  0.00           C  
ATOM   2781  CD2 PHE A 183     -20.495  23.961 -91.388  1.00  0.00           C  
ATOM   2782  CE1 PHE A 183     -19.027  23.818 -89.025  1.00  0.00           C  
ATOM   2783  CE2 PHE A 183     -21.092  23.498 -90.223  1.00  0.00           C  
ATOM   2784  CZ  PHE A 183     -20.358  23.424 -89.047  1.00  0.00           C  
ATOM   2785  HB2 PHE A 183     -18.823  26.091 -92.521  1.00  0.00           H  
ATOM   2786  HB3 PHE A 183     -19.178  24.698 -93.480  1.00  0.00           H  
ATOM   2787  HD1 PHE A 183     -17.393  24.627 -90.117  1.00  0.00           H  
ATOM   2788  HD2 PHE A 183     -21.085  24.031 -92.289  1.00  0.00           H  
ATOM   2789  HE1 PHE A 183     -18.474  23.783 -88.097  1.00  0.00           H  
ATOM   2790  HE2 PHE A 183     -22.135  23.213 -90.227  1.00  0.00           H  
ATOM   2791  HZ  PHE A 183     -20.828  23.079 -88.137  1.00  0.00           H  
ATOM   2792  H   PHE A 183     -17.049  26.726 -94.094  1.00  0.00           H  
ATOM   2793  HA  PHE A 183     -16.475  25.087 -92.046  1.00  0.00           H  
ATOM   2794  N   GLY A 184     -17.213  23.343 -94.697  1.00 61.02           N  
ATOM   2795  CA  GLY A 184     -16.623  22.681 -95.843  1.00 50.85           C  
ATOM   2796  C   GLY A 184     -15.372  21.869 -95.551  1.00 46.91           C  
ATOM   2797  O   GLY A 184     -15.661  20.727 -95.421  1.00 43.18           O  
ATOM   2798  HA3 GLY A 184     -16.511  23.354 -96.688  1.00  0.00           H  
ATOM   2799  H   GLY A 184     -17.676  24.198 -94.937  1.00  0.00           H  
ATOM   2800  HA2 GLY A 184     -17.436  22.006 -96.143  1.00  0.00           H  
ATOM   2801  N   ASN A 185     -14.078  22.276 -95.521  1.00 58.99           N  
ANISOU 2801  N   ASN A 185     8130   8448   5835    664   1342  -1002
ATOM   2802  CA  ASN A 185     -12.878  21.349 -95.462  1.00 62.93           C  
ANISOU 2802  CA  ASN A 185     8598   9058   6253    741   1536  -1113
ATOM   2803  C   ASN A 185     -13.103  20.345 -96.585  1.00 65.79           C  
ANISOU 2803  C   ASN A 185     8930   9352   6713    991   1620  -1218
ATOM   2804  O   ASN A 185     -12.995  19.141 -96.367  1.00 67.92           O  
ANISOU 2804  O   ASN A 185     9328   9570   6908   1077   1750  -1354
ATOM   2805  CB  ASN A 185     -12.749  20.592 -94.140  1.00 76.64           C  
ANISOU 2805  CB  ASN A 185    10540  10785   7794    631   1598  -1192
ATOM   2806  CG  ASN A 185     -12.403  21.524 -92.984  1.00 81.11           C  
ANISOU 2806  CG  ASN A 185    11159  11394   8263    405   1491  -1067
ATOM   2807  OD1 ASN A 185     -11.231  21.734 -92.696  1.00 86.91           O  
ANISOU 2807  OD1 ASN A 185    11759  12227   9038    312   1453   -937
ATOM   2808  ND2 ASN A 185     -13.387  22.106 -92.308  1.00 78.77           N  
ANISOU 2808  ND2 ASN A 185    11061  11026   7843    313   1444  -1100
ATOM   2809  HA  ASN A 185     -11.935  21.861 -95.651  1.00  0.00           H  
ATOM   2810  HB3 ASN A 185     -11.934  19.869 -94.200  1.00  0.00           H  
ATOM   2811  HB2 ASN A 185     -13.646  20.018 -93.903  1.00  0.00           H  
ATOM   2812 HD22 ASN A 185     -13.164  22.724 -91.545  1.00  0.00           H  
ATOM   2813 HD21 ASN A 185     -14.362  22.038 -92.598  1.00  0.00           H  
ATOM   2814  H   ASN A 185     -13.939  23.284 -95.449  1.00  0.00           H  
ATOM   2815  N   ASN A 186     -13.403  20.838 -97.781  1.00 57.30           N  
ANISOU 2815  N   ASN A 186     7690   8281   5801   1107   1551  -1154
ATOM   2816  CA  ASN A 186     -13.606  19.969 -98.937  1.00 67.44           C  
ANISOU 2816  CA  ASN A 186     8916   9515   7194   1367   1622  -1218
ATOM   2817  C   ASN A 186     -14.608  18.846 -98.682  1.00 64.44           C  
ANISOU 2817  C   ASN A 186     8784   8897   6802   1476   1636  -1326
ATOM   2818  O   ASN A 186     -14.635  17.853 -99.414  1.00 61.34           O  
ANISOU 2818  O   ASN A 186     8398   8439   6471   1700   1747  -1405
ATOM   2819  CB  ASN A 186     -12.271  19.375 -99.393  1.00 72.23           C  
ANISOU 2819  CB  ASN A 186     9364  10306   7773   1472   1828  -1280
ATOM   2820  CG  ASN A 186     -11.270  20.420 -99.889  1.00 79.82           C  
ANISOU 2820  CG  ASN A 186    10021  11494   8813   1448   1812  -1170
ATOM   2821  OD1 ASN A 186     -11.650  21.449-100.441  1.00 85.31           O  
ANISOU 2821  OD1 ASN A 186    10593  12187   9634   1485   1677  -1079
ATOM   2822  ND2 ASN A 186      -9.978  20.168 -99.720  1.00 75.47           N  
ANISOU 2822  ND2 ASN A 186     9349  11149   8175   1368   1951  -1178
ATOM   2823  H   ASN A 186     -13.495  21.835 -97.908  1.00  0.00           H  
ATOM   2824  HA  ASN A 186     -13.992  20.582 -99.752  1.00  0.00           H  
ATOM   2825  HB3 ASN A 186     -12.432  18.711-100.244  1.00  0.00           H  
ATOM   2826  HB2 ASN A 186     -11.821  18.756 -98.617  1.00  0.00           H  
ATOM   2827 HD22 ASN A 186      -9.291  20.833-100.040  1.00  0.00           H  
ATOM   2828 HD21 ASN A 186      -9.666  19.321 -99.269  1.00  0.00           H  
ATOM   2829  N   LYS A 187     -15.436  19.001 -97.650  1.00 63.30           N  
ANISOU 2829  N   LYS A 187     8844   8623   6584   1320   1528  -1323
ATOM   2830  CA  LYS A 187     -16.458  18.002 -97.349  1.00 66.23           C  
ANISOU 2830  CA  LYS A 187     9461   8766   6939   1382   1527  -1420
ATOM   2831  C   LYS A 187     -17.488  17.932 -98.475  1.00 57.32           C  
ANISOU 2831  C   LYS A 187     8310   7491   5979   1569   1443  -1378
ATOM   2832  O   LYS A 187     -17.596  18.853 -99.286  1.00 51.44           O  
ANISOU 2832  O   LYS A 187     7378   6824   5344   1599   1340  -1260
ATOM   2833  CB  LYS A 187     -17.151  18.314 -96.022  1.00 61.95           C  
ANISOU 2833  CB  LYS A 187     9103   8153   6283   1156   1409  -1402
ATOM   2834  CG  LYS A 187     -16.403  17.882 -94.745  1.00 67.94           C  
ANISOU 2834  CG  LYS A 187     9935   9033   6845    983   1499  -1459
ATOM   2835  CD  LYS A 187     -17.214  18.152 -93.459  1.00 65.64           C  
ANISOU 2835  CD  LYS A 187     9811   8690   6441    773   1373  -1426
ATOM   2836  CE  LYS A 187     -17.402  19.647 -93.139  1.00 61.06           C  
ANISOU 2836  CE  LYS A 187     9461   7904   5835    793   1368  -1540
ATOM   2837  NZ  LYS A 187     -18.240  19.856 -91.949  1.00 48.71           N1+
ANISOU 2837  NZ  LYS A 187     8001   6347   4158    560   1244  -1503
ATOM   2838  H   LYS A 187     -15.362  19.818 -97.063  1.00  0.00           H  
ATOM   2839  HA  LYS A 187     -15.974  17.030 -97.263  1.00  0.00           H  
ATOM   2840  HB3 LYS A 187     -18.080  17.743 -95.989  1.00  0.00           H  
ATOM   2841  HB2 LYS A 187     -17.498  19.344 -96.010  1.00  0.00           H  
ATOM   2842  HG3 LYS A 187     -15.423  18.357 -94.688  1.00  0.00           H  
ATOM   2843  HG2 LYS A 187     -16.201  16.812 -94.805  1.00  0.00           H  
ATOM   2844  HD3 LYS A 187     -16.717  17.665 -92.619  1.00  0.00           H  
ATOM   2845  HD2 LYS A 187     -18.190  17.670 -93.540  1.00  0.00           H  
ATOM   2846  HE3 LYS A 187     -17.874  20.178 -93.966  1.00  0.00           H  
ATOM   2847  HE2 LYS A 187     -16.432  20.110 -92.967  1.00  0.00           H  
ATOM   2848  HZ1 LYS A 187     -17.815  19.415 -91.147  1.00  0.00           H  
ATOM   2849  HZ2 LYS A 187     -18.327  20.848 -91.784  1.00  0.00           H  
ATOM   2850  HZ3 LYS A 187     -19.156  19.463 -92.106  1.00  0.00           H  
ATOM   2851  N   THR A 188     -18.232  16.834 -98.528  1.00 49.72           N  
ANISOU 2851  N   THR A 188     7546   6318   5029   1685   1492  -1473
ATOM   2852  CA  THR A 188     -19.270  16.673 -99.541  1.00 50.26           C  
ANISOU 2852  CA  THR A 188     7621   6228   5246   1865   1417  -1424
ATOM   2853  C   THR A 188     -20.461  17.575 -99.229  1.00 52.47           C  
ANISOU 2853  C   THR A 188     7955   6433   5547   1721   1204  -1320
ATOM   2854  O   THR A 188     -20.976  17.576 -98.110  1.00 49.18           O  
ANISOU 2854  O   THR A 188     7714   5941   5030   1540   1151  -1349
ATOM   2855  CB  THR A 188     -19.740  15.218 -99.627  1.00 47.96           C  
ANISOU 2855  CB  THR A 188     7511   5715   4996   1966   1507  -1526
ATOM   2856  OG1 THR A 188     -18.663  14.472-100.163  1.00 58.20           O  
ANISOU 2856  OG1 THR A 188     8714   7082   6316   2095   1690  -1603
ATOM   2857  CG2 THR A 188     -20.975  14.920-100.495  1.00 55.57           C  
ANISOU 2857  CG2 THR A 188     8488   6511   6114   2119   1410  -1443
ATOM   2858  H   THR A 188     -18.085  16.091 -97.859  1.00  0.00           H  
ATOM   2859  HA  THR A 188     -18.859  16.963-100.509  1.00  0.00           H  
ATOM   2860  HB  THR A 188     -19.878  14.832 -98.627  1.00  0.00           H  
ATOM   2861  HG1 THR A 188     -17.931  14.498 -99.535  1.00  0.00           H  
ATOM   2862 HG21 THR A 188     -21.140  13.846-100.582  1.00  0.00           H  
ATOM   2863 HG22 THR A 188     -21.882  15.341-100.068  1.00  0.00           H  
ATOM   2864 HG23 THR A 188     -20.862  15.321-101.503  1.00  0.00           H  
ATOM   2865  N   ILE A 189     -20.892  18.343-100.224  1.00 51.16           N  
ANISOU 2865  N   ILE A 189     7630   6302   5505   1799   1087  -1199
ATOM   2866  CA  ILE A 189     -21.972  19.303-100.038  1.00 57.32           C  
ANISOU 2866  CA  ILE A 189     8439   7030   6308   1672    897  -1100
ATOM   2867  C   ILE A 189     -23.270  18.772-100.638  1.00 55.84           C  
ANISOU 2867  C   ILE A 189     8377   6637   6204   1804    836  -1083
ATOM   2868  O   ILE A 189     -23.303  18.330-101.785  1.00 44.40           O  
ANISOU 2868  O   ILE A 189     6850   5164   4855   2022    872  -1059
ATOM   2869  CB  ILE A 189     -21.621  20.659-100.669  1.00 54.17           C  
ANISOU 2869  CB  ILE A 189     7797   6816   5970   1624    797   -981
ATOM   2870  CG1 ILE A 189     -21.162  21.664 -99.594  1.00 54.08           C  
ANISOU 2870  CG1 ILE A 189     7662   7001   5883   1496    872   -989
ATOM   2871  CG2 ILE A 189     -22.683  21.307-101.567  1.00 48.88           C  
ANISOU 2871  CG2 ILE A 189     7173   6086   5312   1484    621   -894
ATOM   2872  CD1 ILE A 189     -19.880  21.284 -98.841  1.00 48.06           C  
ANISOU 2872  CD1 ILE A 189     7031   6228   5002   1267    839   -992
ATOM   2873  H   ILE A 189     -20.470  18.270-101.139  1.00  0.00           H  
ATOM   2874  HA  ILE A 189     -22.122  19.449 -98.968  1.00  0.00           H  
ATOM   2875  HB  ILE A 189     -20.761  20.516-101.325  1.00  0.00           H  
ATOM   2876 HG13 ILE A 189     -21.964  21.842 -98.877  1.00  0.00           H  
ATOM   2877 HG12 ILE A 189     -20.975  22.610-100.091  1.00  0.00           H  
ATOM   2878 HG21 ILE A 189     -22.393  22.314-101.827  1.00  0.00           H  
ATOM   2879 HG22 ILE A 189     -22.824  20.761-102.500  1.00  0.00           H  
ATOM   2880 HG23 ILE A 189     -23.648  21.347-101.067  1.00  0.00           H  
ATOM   2881 HD11 ILE A 189     -19.541  22.106 -98.211  1.00  0.00           H  
ATOM   2882 HD12 ILE A 189     -20.030  20.421 -98.191  1.00  0.00           H  
ATOM   2883 HD13 ILE A 189     -19.073  21.046 -99.533  1.00  0.00           H  
ATOM   2884  N   ILE A 190     -24.338  18.818 -99.849  1.00 46.90           N  
ANISOU 2884  N   ILE A 190     7431   5363   5025   1670    746  -1084
ATOM   2885  CA  ILE A 190     -25.618  18.256-100.249  1.00 41.27           C  
ANISOU 2885  CA  ILE A 190     6870   4439   4371   1760    697  -1071
ATOM   2886  C   ILE A 190     -26.724  19.248 -99.955  1.00 43.51           C  
ANISOU 2886  C   ILE A 190     7174   4701   4656   1614    521   -975
ATOM   2887  O   ILE A 190     -26.737  19.860 -98.894  1.00 41.18           O  
ANISOU 2887  O   ILE A 190     6906   4462   4278   1414    470   -971
ATOM   2888  CB  ILE A 190     -25.909  16.956 -99.481  1.00 37.80           C  
ANISOU 2888  CB  ILE A 190     6644   3832   3885   1692    782  -1174
ATOM   2889  CG1 ILE A 190     -24.800  15.892 -99.676  1.00 43.92           C  
ANISOU 2889  CG1 ILE A 190     7385   4633   4670   1805    961  -1269
ATOM   2890  CG2 ILE A 190     -27.297  16.333 -99.776  1.00 45.15           C  
ANISOU 2890  CG2 ILE A 190     7683   4569   4902   1718    715  -1119
ATOM   2891  CD1 ILE A 190     -24.936  14.653 -98.777  1.00 60.71           C  
ANISOU 2891  CD1 ILE A 190     9684   6615   6768   1708   1038  -1370
ATOM   2892  H   ILE A 190     -24.275  19.252 -98.939  1.00  0.00           H  
ATOM   2893  HA  ILE A 190     -25.599  18.046-101.319  1.00  0.00           H  
ATOM   2894  HB  ILE A 190     -25.898  17.218 -98.424  1.00  0.00           H  
ATOM   2895 HG13 ILE A 190     -23.827  16.326 -99.459  1.00  0.00           H  
ATOM   2896 HG12 ILE A 190     -24.767  15.585-100.722  1.00  0.00           H  
ATOM   2897 HG21 ILE A 190     -27.456  15.413 -99.215  1.00  0.00           H  
ATOM   2898 HG22 ILE A 190     -28.120  16.988 -99.494  1.00  0.00           H  
ATOM   2899 HG23 ILE A 190     -27.409  16.096-100.835  1.00  0.00           H  
ATOM   2900 HD11 ILE A 190     -23.972  14.162 -98.644  1.00  0.00           H  
ATOM   2901 HD12 ILE A 190     -25.308  14.911 -97.785  1.00  0.00           H  
ATOM   2902 HD13 ILE A 190     -25.615  13.920 -99.212  1.00  0.00           H  
ATOM   2903  N   PHE A 191     -27.652  19.413-100.893  1.00 42.30           N  
ANISOU 2903  N   PHE A 191     7004   4475   4594   1720    433   -891
ATOM   2904  CA  PHE A 191     -28.839  20.223-100.645  1.00 40.59           C  
ANISOU 2904  CA  PHE A 191     6833   4216   4374   1594    283   -811
ATOM   2905  C   PHE A 191     -30.036  19.320-100.373  1.00 39.32           C  
ANISOU 2905  C   PHE A 191     6902   3832   4206   1590    277   -834
ATOM   2906  O   PHE A 191     -30.143  18.228-100.927  1.00 39.15           O  
ANISOU 2906  O   PHE A 191     6921   3708   4246   1701    349   -843
ATOM   2907  CB  PHE A 191     -29.142  21.147-101.831  1.00 43.39           C  
ANISOU 2907  CB  PHE A 191     7012   4664   4812   1670    174   -694
ATOM   2908  CG  PHE A 191     -29.345  22.649-101.662  1.00 42.87           C  
ANISOU 2908  CG  PHE A 191     6724   4818   4748   1610    157   -662
ATOM   2909  CD1 PHE A 191     -30.283  23.184-100.754  1.00 41.53           C  
ANISOU 2909  CD1 PHE A 191     6525   4720   4534   1415     81   -632
ATOM   2910  CD2 PHE A 191     -28.651  23.543-102.512  1.00 43.72           C  
ANISOU 2910  CD2 PHE A 191     6651   5057   4902   1749    224   -660
ATOM   2911  CE1 PHE A 191     -30.402  24.561-100.616  1.00 46.57           C  
ANISOU 2911  CE1 PHE A 191     6979   5537   5176   1346     75   -604
ATOM   2912  CE2 PHE A 191     -28.775  24.914-102.345  1.00 46.24           C  
ANISOU 2912  CE2 PHE A 191     6770   5582   5219   1668    211   -632
ATOM   2913  CZ  PHE A 191     -29.643  25.422-101.392  1.00 42.43           C  
ANISOU 2913  CZ  PHE A 191     6280   5147   4693   1460    137   -607
ATOM   2914  H   PHE A 191     -27.541  18.973-101.796  1.00  0.00           H  
ATOM   2915  HA  PHE A 191     -28.662  20.837 -99.763  1.00  0.00           H  
ATOM   2916  HB3 PHE A 191     -29.988  20.754-102.394  1.00  0.00           H  
ATOM   2917  HB2 PHE A 191     -28.319  21.045-102.538  1.00  0.00           H  
ATOM   2918  HD1 PHE A 191     -30.905  22.535-100.157  1.00  0.00           H  
ATOM   2919  HD2 PHE A 191     -27.982  23.172-103.274  1.00  0.00           H  
ATOM   2920  HE1 PHE A 191     -31.093  24.981 -99.909  1.00  0.00           H  
ATOM   2921  HE2 PHE A 191     -28.202  25.592-102.960  1.00  0.00           H  
ATOM   2922  HZ  PHE A 191     -29.748  26.490-101.274  1.00  0.00           H  
ATOM   2923  N   ARG A 192     -30.923  19.779 -99.501  1.00 38.33           N  
ANISOU 2923  N   ARG A 192     6855   3678   4029   1399    185   -804
ATOM   2924  CA  ARG A 192     -32.167  19.078 -99.231  1.00 33.58           C  
ANISOU 2924  CA  ARG A 192     6382   2937   3438   1312    154   -773
ATOM   2925  C   ARG A 192     -33.247  20.125 -99.042  1.00 33.50           C  
ANISOU 2925  C   ARG A 192     6368   2943   3417   1209     18   -684
ATOM   2926  O   ARG A 192     -32.943  21.284 -98.799  1.00 37.29           O  
ANISOU 2926  O   ARG A 192     6771   3529   3868   1163    -39   -668
ATOM   2927  CB  ARG A 192     -32.039  18.210 -97.965  1.00  0.00           C  
ATOM   2928  CG  ARG A 192     -33.168  17.244 -97.573  1.00  0.00           C  
ATOM   2929  CD  ARG A 192     -32.720  16.040 -96.725  1.00  0.00           C  
ATOM   2930  NE  ARG A 192     -32.000  16.387 -95.487  1.00  0.00           N  
ATOM   2931  CZ  ARG A 192     -31.693  15.509 -94.515  1.00  0.00           C  
ATOM   2932  NH1 ARG A 192     -32.058  14.224 -94.604  1.00  0.00           N  
ATOM   2933  NH2 ARG A 192     -31.004  15.898 -93.440  1.00  0.00           N1+
ATOM   2934  HB2 ARG A 192     -31.153  17.593 -98.123  1.00  0.00           H  
ATOM   2935  HB3 ARG A 192     -31.790  18.831 -97.106  1.00  0.00           H  
ATOM   2936  HG2 ARG A 192     -34.060  17.731 -97.178  1.00  0.00           H  
ATOM   2937  HG3 ARG A 192     -33.453  16.778 -98.515  1.00  0.00           H  
ATOM   2938  HD2 ARG A 192     -33.638  15.586 -96.352  1.00  0.00           H  
ATOM   2939  HD3 ARG A 192     -32.222  15.272 -97.316  1.00  0.00           H  
ATOM   2940  HE  ARG A 192     -31.666  17.337 -95.401  1.00  0.00           H  
ATOM   2941 HH12 ARG A 192     -31.797  13.557 -93.893  1.00  0.00           H  
ATOM   2942 HH11 ARG A 192     -32.552  13.894 -95.418  1.00  0.00           H  
ATOM   2943 HH22 ARG A 192     -30.765  15.243 -92.713  1.00  0.00           H  
ATOM   2944 HH21 ARG A 192     -30.608  16.839 -93.352  1.00  0.00           H  
ATOM   2945  H   ARG A 192     -30.744  20.638 -99.003  1.00  0.00           H  
ATOM   2946  HA  ARG A 192     -32.420  18.446-100.082  1.00  0.00           H  
ATOM   2947  N   PRO A 193     -34.517  19.724 -99.164  1.00 39.56           N  
ANISOU 2947  N   PRO A 193     7220   3604   4205   1170    -27   -628
ATOM   2948  CA  PRO A 193     -35.620  20.661 -98.956  1.00 39.83           C  
ANISOU 2948  CA  PRO A 193     7253   3659   4223   1067   -143   -546
ATOM   2949  C   PRO A 193     -35.807  20.946 -97.473  1.00 31.39           C  
ANISOU 2949  C   PRO A 193     6217   2640   3071    859   -162   -561
ATOM   2950  O   PRO A 193     -35.380  20.139 -96.657  1.00 36.34           O  
ANISOU 2950  O   PRO A 193     6901   3255   3651    781    -93   -630
ATOM   2951  CB  PRO A 193     -36.839  19.907 -99.508  1.00 46.57           C  
ANISOU 2951  CB  PRO A 193     8196   4387   5110   1091   -156   -491
ATOM   2952  CG  PRO A 193     -36.284  18.989-100.567  1.00 48.88           C  
ANISOU 2952  CG  PRO A 193     8523   4590   5459   1240    -52   -533
ATOM   2953  CD  PRO A 193     -35.007  18.536 -99.892  1.00 40.91           C  
ANISOU 2953  CD  PRO A 193     7496   3631   4415   1221     38   -638
ATOM   2954  HA  PRO A 193     -35.453  21.585 -99.510  1.00  0.00           H  
ATOM   2955  HB3 PRO A 193     -37.595  20.584 -99.908  1.00  0.00           H  
ATOM   2956  HB2 PRO A 193     -37.322  19.312 -98.728  1.00  0.00           H  
ATOM   2957  HG3 PRO A 193     -36.053  19.553-101.474  1.00  0.00           H  
ATOM   2958  HG2 PRO A 193     -36.954  18.171-100.831  1.00  0.00           H  
ATOM   2959  HD2 PRO A 193     -35.267  17.753 -99.182  1.00  0.00           H  
ATOM   2960  HD3 PRO A 193     -34.347  18.120-100.650  1.00  0.00           H  
ATOM   2961  N   SER A 194     -36.446  22.072 -97.127  1.00 33.81           N  
ANISOU 2961  N   SER A 194     6483   3006   3359    774   -252   -497
ATOM   2962  CA  SER A 194     -36.648  22.400 -95.709  1.00 33.85           C  
ANISOU 2962  CA  SER A 194     6498   3071   3293    594   -273   -490
ATOM   2963  C   SER A 194     -37.346  21.270 -94.958  1.00 36.77           C  
ANISOU 2963  C   SER A 194     6981   3369   3621    479   -246   -509
ATOM   2964  O   SER A 194     -38.136  20.532 -95.548  1.00 33.26           O  
ANISOU 2964  O   SER A 194     6615   2814   3206    516   -238   -496
ATOM   2965  CB  SER A 194     -37.539  23.654 -95.759  1.00  0.00           C  
ATOM   2966  OG  SER A 194     -37.623  24.172 -94.441  1.00  0.00           O  
ATOM   2967  HB2 SER A 194     -37.109  24.426 -96.402  1.00  0.00           H  
ATOM   2968  HB3 SER A 194     -38.537  23.427 -96.133  1.00  0.00           H  
ATOM   2969  HG  SER A 194     -38.163  24.971 -94.434  1.00  0.00           H  
ATOM   2970  H   SER A 194     -36.790  22.697 -97.843  1.00  0.00           H  
ATOM   2971  HA  SER A 194     -35.695  22.633 -95.237  1.00  0.00           H  
ATOM   2972  N   SER A 195     -37.044  21.135 -93.672  1.00 39.41           N  
ANISOU 2972  N   SER A 195     7323   3770   3881    336   -232   -537
ATOM   2973  CA  SER A 195     -37.576  20.046 -92.857  1.00 36.00           C  
ANISOU 2973  CA  SER A 195     6995   3289   3396    203   -204   -571
ATOM   2974  C   SER A 195     -38.831  20.457 -92.096  1.00 30.52           C  
ANISOU 2974  C   SER A 195     6313   2616   2666     63   -279   -496
ATOM   2975  O   SER A 195     -39.524  19.611 -91.533  1.00 34.73           O  
ANISOU 2975  O   SER A 195     6936   3102   3157    -57   -269   -513
ATOM   2976  CB  SER A 195     -36.527  19.578 -91.853  1.00 40.90           C  
ANISOU 2976  CB  SER A 195     7611   3991   3937    112   -148   -649
ATOM   2977  OG  SER A 195     -36.837  18.318 -91.288  1.00 34.06           O  
ANISOU 2977  OG  SER A 195     6745   3100   3094    235    -61   -730
ATOM   2978  H   SER A 195     -36.428  21.799 -93.227  1.00  0.00           H  
ATOM   2979  HA  SER A 195     -37.826  19.213 -93.513  1.00  0.00           H  
ATOM   2980  HB3 SER A 195     -36.388  20.308 -91.054  1.00  0.00           H  
ATOM   2981  HB2 SER A 195     -35.559  19.479 -92.348  1.00  0.00           H  
ATOM   2982  HG  SER A 195     -37.707  18.387 -90.866  1.00  0.00           H  
ATOM   2983  N   GLY A 196     -39.120  21.751 -92.078  1.00 35.48           N  
ANISOU 2983  N   GLY A 196     6851   3317   3311     75   -348   -419
ATOM   2984  CA  GLY A 196     -40.285  22.244 -91.376  1.00 31.76           C  
ANISOU 2984  CA  GLY A 196     6376   2879   2812    -43   -412   -346
ATOM   2985  C   GLY A 196     -40.354  23.748 -91.369  1.00 33.65           C  
ANISOU 2985  C   GLY A 196     6506   3204   3078     -7   -467   -275
ATOM   2986  O   GLY A 196     -39.471  24.425 -91.900  1.00 37.22           O  
ANISOU 2986  O   GLY A 196     6890   3688   3564     96   -458   -283
ATOM   2987  H   GLY A 196     -38.523  22.409 -92.559  1.00  0.00           H  
ATOM   2988  HA3 GLY A 196     -40.272  21.876 -90.350  1.00  0.00           H  
ATOM   2989  HA2 GLY A 196     -41.185  21.843 -91.841  1.00  0.00           H  
ATOM   2990  N   GLY A 197     -41.418  24.269 -90.767  1.00 32.99           N  
ANISOU 2990  N   GLY A 197     6403   3156   2977    -97   -515   -207
ATOM   2991  CA  GLY A 197     -41.630  25.699 -90.662  1.00 27.70           C  
ANISOU 2991  CA  GLY A 197     5626   2565   2336    -69   -552   -137
ATOM   2992  C   GLY A 197     -42.910  26.139 -91.356  1.00 33.23           C  
ANISOU 2992  C   GLY A 197     6353   3203   3068    -43   -586    -92
ATOM   2993  O   GLY A 197     -43.640  25.324 -91.904  1.00 32.42           O  
ANISOU 2993  O   GLY A 197     6361   2999   2958    -49   -590   -103
ATOM   2994  H   GLY A 197     -42.116  23.663 -90.361  1.00  0.00           H  
ATOM   2995  HA3 GLY A 197     -40.782  26.225 -91.100  1.00  0.00           H  
ATOM   2996  HA2 GLY A 197     -41.672  25.983 -89.611  1.00  0.00           H  
ATOM   2997  N   ASP A 198     -43.186  27.436 -91.324  1.00 30.24           N  
ANISOU 2997  N   ASP A 198     5873   2891   2727    -14   -602    -37
ATOM   2998  CA  ASP A 198     -44.368  27.973 -91.964  1.00 27.78           C  
ANISOU 2998  CA  ASP A 198     5564   2544   2446      6   -621     -1
ATOM   2999  C   ASP A 198     -44.175  27.939 -93.476  1.00 28.99           C  
ANISOU 2999  C   ASP A 198     5781   2607   2626    129   -633    -32
ATOM   3000  O   ASP A 198     -43.047  27.843 -93.951  1.00 27.74           O  
ANISOU 3000  O   ASP A 198     5618   2445   2477    208   -623    -73
ATOM   3001  CB  ASP A 198     -44.608  29.402 -91.489  1.00 22.15           C  
ANISOU 3001  CB  ASP A 198     4708   1935   1774     10   -609     53
ATOM   3002  CG  ASP A 198     -44.890  29.578 -89.987  1.00 33.34           C  
ANISOU 3002  CG  ASP A 198     6049   3461   3156    -93   -607    111
ATOM   3003  OD1 ASP A 198     -45.289  28.595 -89.325  1.00 30.50           O  
ANISOU 3003  OD1 ASP A 198     5747   3100   2739   -197   -624    108
ATOM   3004  OD2 ASP A 198     -44.807  30.733 -89.520  1.00 29.13           O1-
ANISOU 3004  OD2 ASP A 198     5405   3017   2646    -71   -589    167
ATOM   3005  H   ASP A 198     -42.565  28.072 -90.845  1.00  0.00           H  
ATOM   3006  HA  ASP A 198     -45.228  27.359 -91.699  1.00  0.00           H  
ATOM   3007  HB3 ASP A 198     -45.495  29.780 -91.982  1.00  0.00           H  
ATOM   3008  HB2 ASP A 198     -43.762  30.034 -91.764  1.00  0.00           H  
ATOM   3009  N   PRO A 199     -45.267  28.014 -94.233  1.00 30.13           N  
ANISOU 3009  N   PRO A 199     5965   2703   2779    140   -653    -16
ATOM   3010  CA  PRO A 199     -45.175  27.908 -95.686  1.00 29.05           C  
ANISOU 3010  CA  PRO A 199     5862   2528   2649    250   -673    -41
ATOM   3011  C   PRO A 199     -44.346  29.030 -96.279  1.00 31.90           C  
ANISOU 3011  C   PRO A 199     6112   2951   3056    329   -672    -50
ATOM   3012  O   PRO A 199     -43.701  28.848 -97.310  1.00 27.95           O  
ANISOU 3012  O   PRO A 199     5608   2441   2570    425   -685    -66
ATOM   3013  CD  PRO A 199     -46.690  28.083 -93.888  1.00  0.00           C  
ATOM   3014  CB  PRO A 199     -46.570  27.916 -96.336  1.00  0.00           C  
ATOM   3015  CG  PRO A 199     -47.435  27.544 -95.128  1.00  0.00           C  
ATOM   3016  HD3 PRO A 199     -46.961  27.512 -92.999  1.00  0.00           H  
ATOM   3017  HD2 PRO A 199     -46.958  29.126 -93.713  1.00  0.00           H  
ATOM   3018  HB2 PRO A 199     -46.864  28.900 -96.691  1.00  0.00           H  
ATOM   3019  HB3 PRO A 199     -46.667  27.214 -97.165  1.00  0.00           H  
ATOM   3020  HG3 PRO A 199     -47.485  26.456 -95.057  1.00  0.00           H  
ATOM   3021  HG2 PRO A 199     -48.460  27.908 -95.205  1.00  0.00           H  
ATOM   3022  HA  PRO A 199     -44.691  26.963 -95.929  1.00  0.00           H  
ATOM   3023  N   GLU A 200     -44.388  30.195 -95.639  1.00 23.54           N  
ANISOU 3023  N   GLU A 200     4952   1965   2027    286   -650    -29
ATOM   3024  CA  GLU A 200     -43.596  31.341 -96.083  1.00 24.45           C  
ANISOU 3024  CA  GLU A 200     4991   2130   2169    336   -645    -38
ATOM   3025  C   GLU A 200     -42.103  31.011 -96.154  1.00 27.15           C  
ANISOU 3025  C   GLU A 200     5335   2478   2503    389   -645    -70
ATOM   3026  O   GLU A 200     -41.358  31.645 -96.911  1.00 30.07           O  
ANISOU 3026  O   GLU A 200     5637   2882   2905    434   -643    -94
ATOM   3027  CB  GLU A 200     -43.803  32.535 -95.148  1.00 22.48           C  
ANISOU 3027  CB  GLU A 200     4666   1939   1936    285   -609     -8
ATOM   3028  CG  GLU A 200     -45.236  33.122 -95.116  1.00 32.26           C  
ANISOU 3028  CG  GLU A 200     5890   3192   3176    254   -599     17
ATOM   3029  CD  GLU A 200     -46.268  32.299 -94.346  1.00 30.61           C  
ANISOU 3029  CD  GLU A 200     5700   2983   2949    185   -597     49
ATOM   3030  OE1 GLU A 200     -45.881  31.698 -93.329  1.00 28.23           O  
ANISOU 3030  OE1 GLU A 200     5406   2687   2632    142   -597     60
ATOM   3031  OE2 GLU A 200     -47.435  32.258 -94.787  1.00 30.73           O1-
ANISOU 3031  OE2 GLU A 200     5726   2997   2951    162   -598     68
ATOM   3032  H   GLU A 200     -44.978  30.303 -94.827  1.00  0.00           H  
ATOM   3033  HA  GLU A 200     -43.931  31.624 -97.081  1.00  0.00           H  
ATOM   3034  HB3 GLU A 200     -43.136  33.339 -95.469  1.00  0.00           H  
ATOM   3035  HB2 GLU A 200     -43.475  32.286 -94.137  1.00  0.00           H  
ATOM   3036  HG3 GLU A 200     -45.585  33.301 -96.133  1.00  0.00           H  
ATOM   3037  HG2 GLU A 200     -45.200  34.103 -94.644  1.00  0.00           H  
ATOM   3038  N   ILE A 201     -41.656  30.035 -95.368  1.00 34.84           N  
ANISOU 3038  N   ILE A 201     6346   3436   3454    361   -625    -88
ATOM   3039  CA  ILE A 201     -40.241  29.677 -95.378  1.00 25.76           C  
ANISOU 3039  CA  ILE A 201     5160   2309   2319    398   -592   -136
ATOM   3040  C   ILE A 201     -39.967  28.292 -95.995  1.00 34.79           C  
ANISOU 3040  C   ILE A 201     6380   3379   3459    462   -582   -186
ATOM   3041  O   ILE A 201     -38.883  28.074 -96.536  1.00 28.27           O  
ANISOU 3041  O   ILE A 201     5509   2573   2660    534   -554   -227
ATOM   3042  CB  ILE A 201     -39.582  29.813 -93.964  1.00 31.69           C  
ANISOU 3042  CB  ILE A 201     5877   3124   3041    322   -560   -123
ATOM   3043  CG1 ILE A 201     -40.192  28.873 -92.896  1.00 28.56           C  
ANISOU 3043  CG1 ILE A 201     5555   2713   2584    236   -564   -116
ATOM   3044  CG2 ILE A 201     -39.591  31.276 -93.483  1.00 21.21           C  
ANISOU 3044  CG2 ILE A 201     4472   1852   1737    292   -554    -63
ATOM   3045  CD1 ILE A 201     -39.244  28.601 -91.728  1.00 28.52           C  
ANISOU 3045  CD1 ILE A 201     5509   2794   2533    162   -539   -103
ATOM   3046  H   ILE A 201     -42.295  29.540 -94.762  1.00  0.00           H  
ATOM   3047  HA  ILE A 201     -39.744  30.404 -96.021  1.00  0.00           H  
ATOM   3048  HB  ILE A 201     -38.534  29.528 -94.086  1.00  0.00           H  
ATOM   3049 HG13 ILE A 201     -40.444  27.906 -93.327  1.00  0.00           H  
ATOM   3050 HG12 ILE A 201     -41.133  29.282 -92.526  1.00  0.00           H  
ATOM   3051 HG21 ILE A 201     -39.029  31.398 -92.557  1.00  0.00           H  
ATOM   3052 HG22 ILE A 201     -39.134  31.935 -94.222  1.00  0.00           H  
ATOM   3053 HG23 ILE A 201     -40.604  31.634 -93.305  1.00  0.00           H  
ATOM   3054 HD11 ILE A 201     -39.784  28.557 -90.784  1.00  0.00           H  
ATOM   3055 HD12 ILE A 201     -38.733  27.646 -91.857  1.00  0.00           H  
ATOM   3056 HD13 ILE A 201     -38.481  29.373 -91.640  1.00  0.00           H  
ATOM   3057  N   VAL A 202     -40.927  27.367 -95.957  1.00 28.53           N  
ANISOU 3057  N   VAL A 202     5684   2512   2645    438   -591   -172
ATOM   3058  CA  VAL A 202     -40.699  26.083 -96.612  1.00 22.53           C  
ANISOU 3058  CA  VAL A 202     4980   1681   1897    509   -562   -205
ATOM   3059  C   VAL A 202     -40.812  26.240 -98.119  1.00 30.30           C  
ANISOU 3059  C   VAL A 202     5942   2644   2926    637   -591   -189
ATOM   3060  O   VAL A 202     -40.382  25.371 -98.877  1.00 32.26           O  
ANISOU 3060  O   VAL A 202     6209   2846   3204    741   -563   -210
ATOM   3061  CB  VAL A 202     -41.633  24.959 -96.126  1.00  0.00           C  
ATOM   3062  CG1 VAL A 202     -41.629  23.619 -96.896  1.00  0.00           C  
ATOM   3063  CG2 VAL A 202     -41.403  24.678 -94.630  1.00  0.00           C  
ATOM   3064  HB  VAL A 202     -42.652  25.342 -96.205  1.00  0.00           H  
ATOM   3065 HG11 VAL A 202     -42.212  22.861 -96.372  1.00  0.00           H  
ATOM   3066 HG12 VAL A 202     -42.075  23.716 -97.886  1.00  0.00           H  
ATOM   3067 HG13 VAL A 202     -40.621  23.226 -97.022  1.00  0.00           H  
ATOM   3068 HG21 VAL A 202     -42.137  23.973 -94.237  1.00  0.00           H  
ATOM   3069 HG22 VAL A 202     -40.416  24.254 -94.455  1.00  0.00           H  
ATOM   3070 HG23 VAL A 202     -41.484  25.580 -94.026  1.00  0.00           H  
ATOM   3071  H   VAL A 202     -41.796  27.559 -95.480  1.00  0.00           H  
ATOM   3072  HA  VAL A 202     -39.677  25.778 -96.390  1.00  0.00           H  
ATOM   3073  N   THR A 203     -41.385  27.362 -98.544  1.00 34.80           N  
ANISOU 3073  N   THR A 203     6468   3254   3500    633   -644   -146
ATOM   3074  CA  THR A 203     -41.502  27.681 -99.959  1.00 37.45           C  
ANISOU 3074  CA  THR A 203     6765   3601   3863    737   -688   -116
ATOM   3075  C   THR A 203     -40.819  29.006-100.288  1.00 32.14           C  
ANISOU 3075  C   THR A 203     5956   3048   3206    731   -705   -123
ATOM   3076  O   THR A 203     -40.552  29.816 -99.398  1.00 32.37           O  
ANISOU 3076  O   THR A 203     5945   3125   3229    643   -684   -137
ATOM   3077  CB  THR A 203     -42.988  27.726-100.361  1.00  0.00           C  
ATOM   3078  OG1 THR A 203     -43.674  28.898 -99.978  1.00  0.00           O  
ATOM   3079  CG2 THR A 203     -43.812  26.504 -99.925  1.00  0.00           C  
ATOM   3080  HB  THR A 203     -43.043  27.741-101.443  1.00  0.00           H  
ATOM   3081  HG1 THR A 203     -43.604  28.978 -99.008  1.00  0.00           H  
ATOM   3082 HG21 THR A 203     -44.820  26.546-100.337  1.00  0.00           H  
ATOM   3083 HG22 THR A 203     -43.354  25.582-100.282  1.00  0.00           H  
ATOM   3084 HG23 THR A 203     -43.901  26.434 -98.840  1.00  0.00           H  
ATOM   3085  H   THR A 203     -41.755  28.023 -97.876  1.00  0.00           H  
ATOM   3086  HA  THR A 203     -41.015  26.892-100.532  1.00  0.00           H  
ATOM   3087  N   HIS A 204     -40.510  29.202-101.567  1.00 35.15           N  
ANISOU 3087  N   HIS A 204     6260   3487   3607    817   -740   -108
ATOM   3088  CA  HIS A 204     -40.045  30.494-102.059  1.00 35.03           C  
ANISOU 3088  CA  HIS A 204     6122   3593   3594    782   -764   -117
ATOM   3089  C   HIS A 204     -41.244  31.435-102.046  1.00 32.55           C  
ANISOU 3089  C   HIS A 204     5844   3287   3238    701   -801    -88
ATOM   3090  O   HIS A 204     -42.156  31.312-102.867  1.00 32.55           O  
ANISOU 3090  O   HIS A 204     5878   3282   3206    733   -854    -41
ATOM   3091  CB  HIS A 204     -39.461  30.357-103.469  1.00 35.62           C  
ANISOU 3091  CB  HIS A 204     6094   3753   3687    886   -802   -102
ATOM   3092  CG  HIS A 204     -39.117  31.626-104.225  1.00 24.55           C  
ANISOU 3092  CG  HIS A 204     4572   2484   2271    823   -838   -115
ATOM   3093  ND1 HIS A 204     -38.478  32.713-103.638  1.00 28.16           N1+
ANISOU 3093  ND1 HIS A 204     4993   2973   2734    709   -800   -163
ATOM   3094  CD2 HIS A 204     -39.536  32.045-105.478  1.00 26.85           C  
ANISOU 3094  CD2 HIS A 204     4777   2887   2538    848   -908    -85
ATOM   3095  CE1 HIS A 204     -38.431  33.677-104.557  1.00 36.59           C  
ANISOU 3095  CE1 HIS A 204     5971   4148   3782    656   -838   -177
ATOM   3096  NE2 HIS A 204     -39.047  33.322-105.680  1.00 36.78           N  
ANISOU 3096  NE2 HIS A 204     5956   4237   3781    731   -909   -133
ATOM   3097  H   HIS A 204     -40.594  28.445-102.228  1.00  0.00           H  
ATOM   3098  HA  HIS A 204     -39.278  30.879-101.388  1.00  0.00           H  
ATOM   3099  HB3 HIS A 204     -40.143  29.781-104.087  1.00  0.00           H  
ATOM   3100  HB2 HIS A 204     -38.551  29.760-103.410  1.00  0.00           H  
ATOM   3101  HD1 HIS A 204     -38.103  32.787-102.696  1.00  0.00           H  
ATOM   3102  HD2 HIS A 204     -40.124  31.552-106.239  1.00  0.00           H  
ATOM   3103  HE1 HIS A 204     -37.968  34.639-104.408  1.00  0.00           H  
ATOM   3104  HE2 HIS A 204     -39.183  33.898-106.501  1.00  0.00           H  
ATOM   3105  N   TRP A 205     -41.239  32.354-101.088  1.00 28.17           N  
ANISOU 3105  N   TRP A 205     5282   2741   2681    604   -766   -110
ATOM   3106  CA  TRP A 205     -42.350  33.285-100.855  1.00 27.99           C  
ANISOU 3106  CA  TRP A 205     5295   2717   2621    531   -773    -93
ATOM   3107  C   TRP A 205     -41.944  34.701-101.271  1.00 25.00           C  
ANISOU 3107  C   TRP A 205     4843   2414   2243    477   -767   -131
ATOM   3108  O   TRP A 205     -40.850  35.164-100.949  1.00 27.14           O  
ANISOU 3108  O   TRP A 205     5052   2708   2552    453   -728   -167
ATOM   3109  CB  TRP A 205     -42.715  33.244 -99.359  1.00  0.00           C  
ATOM   3110  CG  TRP A 205     -43.696  34.261 -98.855  1.00  0.00           C  
ATOM   3111  CD1 TRP A 205     -45.034  34.112 -98.873  1.00  0.00           C  
ATOM   3112  CD2 TRP A 205     -43.458  35.605 -98.329  1.00  0.00           C  
ATOM   3113  NE1 TRP A 205     -45.638  35.207 -98.290  1.00  0.00           N  
ATOM   3114  CE2 TRP A 205     -44.715  36.173 -97.959  1.00  0.00           C  
ATOM   3115  CE3 TRP A 205     -42.309  36.405 -98.121  1.00  0.00           C  
ATOM   3116  CZ2 TRP A 205     -44.824  37.456 -97.397  1.00  0.00           C  
ATOM   3117  CZ3 TRP A 205     -42.409  37.708 -97.595  1.00  0.00           C  
ATOM   3118  CH2 TRP A 205     -43.665  38.236 -97.236  1.00  0.00           C  
ATOM   3119  HB2 TRP A 205     -43.085  32.248 -99.114  1.00  0.00           H  
ATOM   3120  HB3 TRP A 205     -41.810  33.384 -98.768  1.00  0.00           H  
ATOM   3121  HD1 TRP A 205     -45.515  33.233 -99.268  1.00  0.00           H  
ATOM   3122  HE1 TRP A 205     -46.634  35.264 -98.115  1.00  0.00           H  
ATOM   3123  HE3 TRP A 205     -41.340  36.013 -98.392  1.00  0.00           H  
ATOM   3124  HZ2 TRP A 205     -45.790  37.838 -97.108  1.00  0.00           H  
ATOM   3125  HZ3 TRP A 205     -41.517  38.303 -97.465  1.00  0.00           H  
ATOM   3126  HH2 TRP A 205     -43.737  39.235 -96.835  1.00  0.00           H  
ATOM   3127  H   TRP A 205     -40.443  32.438-100.473  1.00  0.00           H  
ATOM   3128  HA  TRP A 205     -43.211  32.971-101.444  1.00  0.00           H  
ATOM   3129  N   PHE A 206     -42.824  35.382-102.000  1.00 29.01           N  
ANISOU 3129  N   PHE A 206     5366   2956   2699    447   -801   -127
ATOM   3130  CA  PHE A 206     -42.543  36.721-102.499  1.00 32.92           C  
ANISOU 3130  CA  PHE A 206     5814   3516   3178    376   -795   -179
ATOM   3131  C   PHE A 206     -43.847  37.392-102.935  1.00 30.54           C  
ANISOU 3131  C   PHE A 206     5569   3233   2800    329   -812   -176
ATOM   3132  O   PHE A 206     -44.898  36.750-102.968  1.00 28.45           O  
ANISOU 3132  O   PHE A 206     5339   2943   2527    355   -822   -117
ATOM   3133  CB  PHE A 206     -41.550  36.665-103.667  1.00 24.19           C  
ANISOU 3133  CB  PHE A 206     4607   2509   2073    395   -846   -200
ATOM   3134  CG  PHE A 206     -41.976  35.959-104.947  1.00 32.04           C  
ANISOU 3134  CG  PHE A 206     5590   3562   3022    471   -933   -145
ATOM   3135  CD1 PHE A 206     -42.059  34.552-104.979  1.00 30.24           C  
ANISOU 3135  CD1 PHE A 206     5377   3287   2827    586   -947    -92
ATOM   3136  CD2 PHE A 206     -42.353  36.697-106.092  1.00 37.16           C  
ANISOU 3136  CD2 PHE A 206     6217   4311   3590    429   -998   -142
ATOM   3137  CE1 PHE A 206     -42.464  33.912-106.136  1.00 37.30           C  
ANISOU 3137  CE1 PHE A 206     6265   4218   3690    676  -1019    -23
ATOM   3138  CE2 PHE A 206     -42.753  36.030-107.242  1.00 33.24           C  
ANISOU 3138  CE2 PHE A 206     5702   3879   3048    510  -1084    -67
ATOM   3139  CZ  PHE A 206     -42.818  34.645-107.258  1.00 35.79           C  
ANISOU 3139  CZ  PHE A 206     6040   4138   3420    643  -1092      0
ATOM   3140  H   PHE A 206     -43.719  34.971-102.224  1.00  0.00           H  
ATOM   3141  HA  PHE A 206     -42.101  37.307-101.693  1.00  0.00           H  
ATOM   3142  HB3 PHE A 206     -40.621  36.200-103.333  1.00  0.00           H  
ATOM   3143  HB2 PHE A 206     -41.251  37.681-103.925  1.00  0.00           H  
ATOM   3144  HD1 PHE A 206     -41.797  33.964-104.110  1.00  0.00           H  
ATOM   3145  HD2 PHE A 206     -42.315  37.777-106.084  1.00  0.00           H  
ATOM   3146  HE1 PHE A 206     -42.511  32.838-106.155  1.00  0.00           H  
ATOM   3147  HE2 PHE A 206     -43.013  36.581-108.133  1.00  0.00           H  
ATOM   3148  HZ  PHE A 206     -43.153  34.132-108.145  1.00  0.00           H  
ATOM   3149  N   ASN A 207     -43.780  38.675-103.257  1.00 32.64           N  
ANISOU 3149  N   ASN A 207     5823   3540   3039    247   -790   -239
ATOM   3150  CA  ASN A 207     -44.962  39.402-103.711  1.00 27.70           C  
ANISOU 3150  CA  ASN A 207     5227   2945   2352    190   -780   -246
ATOM   3151  C   ASN A 207     -44.767  39.909-105.131  1.00 33.01           C  
ANISOU 3151  C   ASN A 207     5850   3743   2951    135   -848   -283
ATOM   3152  O   ASN A 207     -43.831  40.655-105.404  1.00 30.27           O  
ANISOU 3152  O   ASN A 207     5472   3432   2597     68   -847   -359
ATOM   3153  CB  ASN A 207     -45.252  40.575-102.776  1.00 27.89           C  
ANISOU 3153  CB  ASN A 207     5301   2903   2395    131   -673   -296
ATOM   3154  CG  ASN A 207     -46.632  41.192-102.985  1.00 30.14           C  
ANISOU 3154  CG  ASN A 207     5623   3214   2617     84   -642   -303
ATOM   3155  OD1 ASN A 207     -46.814  41.922-103.948  1.00 37.81           O  
ANISOU 3155  OD1 ASN A 207     6580   4263   3522     14   -660   -355
ATOM   3156  ND2 ASN A 207     -47.606  40.908-102.124  1.00 31.18           N  
ANISOU 3156  ND2 ASN A 207     5800   3293   2753    113   -594   -254
ATOM   3157  H   ASN A 207     -42.900  39.167-103.189  1.00  0.00           H  
ATOM   3158  HA  ASN A 207     -45.816  38.725-103.696  1.00  0.00           H  
ATOM   3159  HB3 ASN A 207     -44.488  41.349-102.861  1.00  0.00           H  
ATOM   3160  HB2 ASN A 207     -45.205  40.198-101.754  1.00  0.00           H  
ATOM   3161 HD22 ASN A 207     -48.535  41.274-102.288  1.00  0.00           H  
ATOM   3162 HD21 ASN A 207     -47.477  40.279-101.344  1.00  0.00           H  
ATOM   3163  N   CYS A 208     -45.654  39.488-106.029  1.00 31.54           N  
ANISOU 3163  N   CYS A 208     5652   3628   2705    152   -908   -225
ATOM   3164  CA  CYS A 208     -45.615  39.899-107.421  1.00 31.91           C  
ANISOU 3164  CA  CYS A 208     5638   3825   2660     99   -986   -239
ATOM   3165  C   CYS A 208     -46.890  40.677-107.737  1.00 33.69           C  
ANISOU 3165  C   CYS A 208     5901   4092   2808     19   -953   -253
ATOM   3166  O   CYS A 208     -47.987  40.143-107.612  1.00 32.08           O  
ANISOU 3166  O   CYS A 208     5734   3859   2595     59   -944   -181
ATOM   3167  CB  CYS A 208     -45.494  38.673-108.320  1.00 31.21           C  
ANISOU 3167  CB  CYS A 208     5491   3807   2561    206  -1090   -139
ATOM   3168  SG  CYS A 208     -45.587  38.988-110.106  1.00 36.16           S  
ANISOU 3168  SG  CYS A 208     6017   4660   3063    158  -1207   -114
ATOM   3169  H   CYS A 208     -46.392  38.857-105.752  1.00  0.00           H  
ATOM   3170  HA  CYS A 208     -44.753  40.546-107.580  1.00  0.00           H  
ATOM   3171  HB3 CYS A 208     -46.285  37.965-108.080  1.00  0.00           H  
ATOM   3172  HB2 CYS A 208     -44.555  38.165-108.112  1.00  0.00           H  
ATOM   3173  N   GLY A 209     -46.728  41.947-108.094  1.00 30.89           N  
ANISOU 3173  N   GLY A 209     5542   3799   2397   -103   -924   -355
ATOM   3174  CA  GLY A 209     -47.844  42.838-108.444  1.00 35.70           C  
ANISOU 3174  CA  GLY A 209     6189   4460   2917   -190   -881   -395
ATOM   3175  C   GLY A 209     -48.904  42.916-107.348  1.00 28.69           C  
ANISOU 3175  C   GLY A 209     5388   3450   2064   -159   -780   -377
ATOM   3176  O   GLY A 209     -50.091  43.092-107.641  1.00 35.21           O  
ANISOU 3176  O   GLY A 209     6243   4322   2814   -184   -766   -357
ATOM   3177  HA3 GLY A 209     -48.332  42.522-109.378  1.00  0.00           H  
ATOM   3178  H   GLY A 209     -45.801  42.345-108.136  1.00  0.00           H  
ATOM   3179  HA2 GLY A 209     -47.441  43.839-108.596  1.00  0.00           H  
ATOM   3180  N   GLY A 210     -48.481  42.791-106.096  1.00 29.79           N  
ANISOU 3180  N   GLY A 210     5562   3451   2307   -107   -711   -379
ATOM   3181  CA  GLY A 210     -49.386  42.904-104.963  1.00 31.01           C  
ANISOU 3181  CA  GLY A 210     5785   3507   2489    -77   -617   -359
ATOM   3182  C   GLY A 210     -49.919  41.566-104.493  1.00 32.46           C  
ANISOU 3182  C   GLY A 210     5972   3651   2709     10   -654   -244
ATOM   3183  O   GLY A 210     -50.534  41.470-103.429  1.00 30.25           O  
ANISOU 3183  O   GLY A 210     5736   3300   2457     36   -589   -216
ATOM   3184  H   GLY A 210     -47.505  42.611-105.909  1.00  0.00           H  
ATOM   3185  HA3 GLY A 210     -50.220  43.553-105.230  1.00  0.00           H  
ATOM   3186  HA2 GLY A 210     -48.873  43.398-104.138  1.00  0.00           H  
ATOM   3187  N   LYS A 211     -49.686  40.528-105.288  1.00 30.68           N  
ANISOU 3187  N   LYS A 211     5702   3474   2483     54   -753   -179
ATOM   3188  CA  LYS A 211     -50.178  39.187-104.960  1.00 29.53           C  
ANISOU 3188  CA  LYS A 211     5566   3274   2381    127   -778    -79
ATOM   3189  C   LYS A 211     -49.071  38.377-104.307  1.00 27.16           C  
ANISOU 3189  C   LYS A 211     5249   2895   2175    195   -789    -69
ATOM   3190  O   LYS A 211     -47.917  38.475-104.708  1.00 30.97           O  
ANISOU 3190  O   LYS A 211     5689   3408   2669    209   -827   -106
ATOM   3191  CB  LYS A 211     -50.638  38.449-106.231  1.00  0.00           C  
ATOM   3192  CG  LYS A 211     -51.491  39.253-107.238  1.00  0.00           C  
ATOM   3193  CD  LYS A 211     -52.883  39.693-106.751  1.00  0.00           C  
ATOM   3194  CE  LYS A 211     -52.947  41.087-106.104  1.00  0.00           C  
ATOM   3195  NZ  LYS A 211     -54.334  41.544-105.919  1.00  0.00           N1+
ATOM   3196  HB2 LYS A 211     -49.753  38.122-106.783  1.00  0.00           H  
ATOM   3197  HB3 LYS A 211     -51.153  37.533-105.943  1.00  0.00           H  
ATOM   3198  HG2 LYS A 211     -50.930  40.111-107.612  1.00  0.00           H  
ATOM   3199  HG3 LYS A 211     -51.627  38.618-108.114  1.00  0.00           H  
ATOM   3200  HD2 LYS A 211     -53.560  39.655-107.601  1.00  0.00           H  
ATOM   3201  HD3 LYS A 211     -53.245  38.960-106.029  1.00  0.00           H  
ATOM   3202  HE2 LYS A 211     -52.485  41.072-105.122  1.00  0.00           H  
ATOM   3203  HE3 LYS A 211     -52.419  41.820-106.716  1.00  0.00           H  
ATOM   3204  HZ1 LYS A 211     -54.830  40.914-105.305  1.00  0.00           H  
ATOM   3205  HZ2 LYS A 211     -54.331  42.471-105.519  1.00  0.00           H  
ATOM   3206  HZ3 LYS A 211     -54.802  41.587-106.812  1.00  0.00           H  
ATOM   3207  H   LYS A 211     -49.160  40.652-106.141  1.00  0.00           H  
ATOM   3208  HA  LYS A 211     -51.017  39.270-104.269  1.00  0.00           H  
ATOM   3209  N   PHE A 212     -49.426  37.556-103.320  1.00 25.62           N  
ANISOU 3209  N   PHE A 212     5083   2614   2036    227   -758    -24
ATOM   3210  CA  PHE A 212     -48.435  36.766-102.587  1.00 24.94           C  
ANISOU 3210  CA  PHE A 212     4988   2460   2027    279   -758    -22
ATOM   3211  C   PHE A 212     -48.245  35.386-103.207  1.00 33.45           C  
ANISOU 3211  C   PHE A 212     6064   3518   3128    347   -817     25
ATOM   3212  O   PHE A 212     -49.189  34.603-103.271  1.00 26.34           O  
ANISOU 3212  O   PHE A 212     5199   2586   2224    348   -818     75
ATOM   3213  CB  PHE A 212     -48.864  36.616-101.134  1.00 24.35           C  
ANISOU 3213  CB  PHE A 212     4940   2321   1991    260   -692     -6
ATOM   3214  CG  PHE A 212     -48.913  37.887-100.300  1.00 25.61           C  
ANISOU 3214  CG  PHE A 212     5112   2484   2136    228   -626    -44
ATOM   3215  CD1 PHE A 212     -49.928  38.847-100.502  1.00 31.18           C  
ANISOU 3215  CD1 PHE A 212     5808   3164   2875    243   -603    -80
ATOM   3216  CD2 PHE A 212     -47.908  38.144 -99.344  1.00 28.17           C  
ANISOU 3216  CD2 PHE A 212     5467   2831   2404    188   -578    -46
ATOM   3217  CE1 PHE A 212     -49.950  40.004 -99.739  1.00 26.30           C  
ANISOU 3217  CE1 PHE A 212     5221   2527   2245    225   -529   -120
ATOM   3218  CE2 PHE A 212     -47.972  39.290 -98.566  1.00 30.32           C  
ANISOU 3218  CE2 PHE A 212     5773   3090   2656    177   -499    -91
ATOM   3219  CZ  PHE A 212     -48.989  40.214 -98.762  1.00 28.90           C  
ANISOU 3219  CZ  PHE A 212     5587   2868   2527    198   -471   -128
ATOM   3220  H   PHE A 212     -50.398  37.468-103.062  1.00  0.00           H  
ATOM   3221  HA  PHE A 212     -47.481  37.293-102.615  1.00  0.00           H  
ATOM   3222  HB3 PHE A 212     -48.203  35.908-100.632  1.00  0.00           H  
ATOM   3223  HB2 PHE A 212     -49.854  36.160-101.091  1.00  0.00           H  
ATOM   3224  HD1 PHE A 212     -50.705  38.687-101.234  1.00  0.00           H  
ATOM   3225  HD2 PHE A 212     -47.109  37.435 -99.189  1.00  0.00           H  
ATOM   3226  HE1 PHE A 212     -50.739  40.729 -99.883  1.00  0.00           H  
ATOM   3227  HE2 PHE A 212     -47.232  39.466 -97.801  1.00  0.00           H  
ATOM   3228  HZ  PHE A 212     -49.042  41.099 -98.147  1.00  0.00           H  
ATOM   3229  N   PHE A 213     -47.020  35.100-103.644  1.00 24.92           N  
ANISOU 3229  N   PHE A 213     4949   2456   2065    404   -859      7
ATOM   3230  CA  PHE A 213     -46.688  33.836-104.284  1.00 30.65           C  
ANISOU 3230  CA  PHE A 213     5676   3162   2809    496   -906     50
ATOM   3231  C   PHE A 213     -46.003  32.898-103.309  1.00 29.32           C  
ANISOU 3231  C   PHE A 213     5540   2901   2698    534   -872     34
ATOM   3232  O   PHE A 213     -45.233  33.332-102.469  1.00 27.94           O  
ANISOU 3232  O   PHE A 213     5352   2720   2542    510   -840     -8
ATOM   3233  CB  PHE A 213     -45.755  34.061-105.481  1.00 35.19           C  
ANISOU 3233  CB  PHE A 213     6178   3839   3352    550   -980     49
ATOM   3234  CG  PHE A 213     -46.464  34.318-106.802  1.00 36.35           C  
ANISOU 3234  CG  PHE A 213     6289   4094   3428    533  -1038     91
ATOM   3235  CD1 PHE A 213     -47.207  35.500-107.003  1.00 31.36           C  
ANISOU 3235  CD1 PHE A 213     5619   3509   2786    630  -1105    170
ATOM   3236  CD2 PHE A 213     -46.450  33.336-107.817  1.00 39.89           C  
ANISOU 3236  CD2 PHE A 213     6739   4603   3816    425  -1021     57
ATOM   3237  CE1 PHE A 213     -47.883  35.697-108.200  1.00 34.44           C  
ANISOU 3237  CE1 PHE A 213     5965   4023   3099    609  -1165    224
ATOM   3238  CE2 PHE A 213     -47.130  33.556-109.009  1.00 34.85           C  
ANISOU 3238  CE2 PHE A 213     6067   4081   3091    396  -1074     94
ATOM   3239  CZ  PHE A 213     -47.841  34.734-109.200  1.00 32.75           C  
ANISOU 3239  CZ  PHE A 213     5755   3881   2809    484  -1153    184
ATOM   3240  H   PHE A 213     -46.275  35.773-103.538  1.00  0.00           H  
ATOM   3241  HA  PHE A 213     -47.607  33.367-104.637  1.00  0.00           H  
ATOM   3242  HB3 PHE A 213     -45.099  33.202-105.627  1.00  0.00           H  
ATOM   3243  HB2 PHE A 213     -45.088  34.900-105.278  1.00  0.00           H  
ATOM   3244  HD1 PHE A 213     -47.253  36.252-106.229  1.00  0.00           H  
ATOM   3245  HD2 PHE A 213     -45.901  32.416-107.681  1.00  0.00           H  
ATOM   3246  HE1 PHE A 213     -48.449  36.604-108.354  1.00  0.00           H  
ATOM   3247  HE2 PHE A 213     -47.113  32.808-109.788  1.00  0.00           H  
ATOM   3248  HZ  PHE A 213     -48.373  34.900-110.127  1.00  0.00           H  
ATOM   3249  N   TYR A 214     -46.288  31.605-103.445  1.00 35.22           N  
ANISOU 3249  N   TYR A 214     6337   3580   3464    587   -874     69
ATOM   3250  CA  TYR A 214     -45.590  30.565-102.709  1.00 34.11           C  
ANISOU 3250  CA  TYR A 214     6240   3360   3360    625   -843     46
ATOM   3251  C   TYR A 214     -45.172  29.504-103.721  1.00 34.18           C  
ANISOU 3251  C   TYR A 214     6256   3343   3387    752   -871     80
ATOM   3252  O   TYR A 214     -46.023  28.854-104.325  1.00 30.99           O  
ANISOU 3252  O   TYR A 214     5890   2906   2979    776   -879    133
ATOM   3253  CB  TYR A 214     -46.504  29.944-101.647  1.00 30.94           C  
ANISOU 3253  CB  TYR A 214     5913   2886   2956    543   -797     44
ATOM   3254  CG  TYR A 214     -46.913  30.819-100.475  1.00 30.26           C  
ANISOU 3254  CG  TYR A 214     5802   2828   2868    439   -760     25
ATOM   3255  CD1 TYR A 214     -47.754  31.937-100.662  1.00 26.93           C  
ANISOU 3255  CD1 TYR A 214     5390   2386   2457    397   -726      0
ATOM   3256  CD2 TYR A 214     -46.486  30.482 -99.175  1.00 29.42           C  
ANISOU 3256  CD2 TYR A 214     5660   2773   2744    390   -756     43
ATOM   3257  CE1 TYR A 214     -48.158  32.712 -99.563  1.00 32.62           C  
ANISOU 3257  CE1 TYR A 214     6068   3142   3184    322   -689      6
ATOM   3258  CE2 TYR A 214     -46.913  31.239 -98.074  1.00 25.04           C  
ANISOU 3258  CE2 TYR A 214     5079   2241   2193    321   -711     37
ATOM   3259  CZ  TYR A 214     -47.767  32.333 -98.270  1.00 24.91           C  
ANISOU 3259  CZ  TYR A 214     5056   2209   2199    293   -678     25
ATOM   3260  OH  TYR A 214     -48.215  33.016 -97.195  1.00 26.34           O  
ANISOU 3260  OH  TYR A 214     5198   2426   2382    241   -634     39
ATOM   3261  H   TYR A 214     -47.017  31.314-104.081  1.00  0.00           H  
ATOM   3262  HA  TYR A 214     -44.705  30.984-102.231  1.00  0.00           H  
ATOM   3263  HB3 TYR A 214     -46.015  29.056-101.246  1.00  0.00           H  
ATOM   3264  HB2 TYR A 214     -47.417  29.580-102.120  1.00  0.00           H  
ATOM   3265  HD1 TYR A 214     -48.108  32.210-101.646  1.00  0.00           H  
ATOM   3266  HD2 TYR A 214     -45.839  29.635 -99.008  1.00  0.00           H  
ATOM   3267  HE1 TYR A 214     -48.784  33.579 -99.713  1.00  0.00           H  
ATOM   3268  HE2 TYR A 214     -46.578  30.989 -97.081  1.00  0.00           H  
ATOM   3269  HH  TYR A 214     -47.887  32.624 -96.364  1.00  0.00           H  
ATOM   3270  N   CYS A 215     -43.867  29.335-103.924  1.00 30.37           N  
ANISOU 3270  N   CYS A 215     5733   2877   2929    842   -879     61
ATOM   3271  CA  CYS A 215     -43.380  28.402-104.940  1.00 33.89           C  
ANISOU 3271  CA  CYS A 215     6159   3311   3407    991   -895    100
ATOM   3272  C   CYS A 215     -42.546  27.278-104.326  1.00 31.93           C  
ANISOU 3272  C   CYS A 215     5964   2965   3205   1054   -826     55
ATOM   3273  O   CYS A 215     -41.753  27.498-103.414  1.00 34.06           O  
ANISOU 3273  O   CYS A 215     6236   3228   3479   1017   -795     -5
ATOM   3274  CB  CYS A 215     -42.578  29.148-106.015  1.00 30.36           C  
ANISOU 3274  CB  CYS A 215     5588   3003   2943   1067   -969    125
ATOM   3275  SG  CYS A 215     -43.467  30.453-106.871  1.00 37.58           S  
ANISOU 3275  SG  CYS A 215     6442   4054   3782    973  -1044    163
ATOM   3276  H   CYS A 215     -43.199  29.854-103.372  1.00  0.00           H  
ATOM   3277  HA  CYS A 215     -44.247  27.951-105.422  1.00  0.00           H  
ATOM   3278  HB3 CYS A 215     -42.193  28.450-106.761  1.00  0.00           H  
ATOM   3279  HB2 CYS A 215     -41.709  29.614-105.561  1.00  0.00           H  
ATOM   3280  N   ASN A 216     -42.744  26.073-104.841  1.00 29.39           N  
ANISOU 3280  N   ASN A 216     5685   2565   2916   1145   -795     84
ATOM   3281  CA  ASN A 216     -42.068  24.893-104.330  1.00 29.48           C  
ANISOU 3281  CA  ASN A 216     5758   2478   2965   1196   -712     33
ATOM   3282  C   ASN A 216     -40.717  24.742-105.023  1.00 36.79           C  
ANISOU 3282  C   ASN A 216     6590   3449   3940   1362   -701     23
ATOM   3283  O   ASN A 216     -40.660  24.602-106.250  1.00 32.81           O  
ANISOU 3283  O   ASN A 216     6010   2993   3465   1498   -735     95
ATOM   3284  CB  ASN A 216     -42.945  23.671-104.588  1.00 33.13           C  
ANISOU 3284  CB  ASN A 216     6320   2823   3443   1215   -671     70
ATOM   3285  CG  ASN A 216     -44.284  23.799-103.868  1.00 41.71           C  
ANISOU 3285  CG  ASN A 216     7493   3798   4557   1235   -574      6
ATOM   3286  OD1 ASN A 216     -44.322  23.798-102.646  1.00 38.78           O  
ANISOU 3286  OD1 ASN A 216     7076   3431   4227   1348   -529    -31
ATOM   3287  ND2 ASN A 216     -45.377  23.977-104.600  1.00 43.00           N  
ANISOU 3287  ND2 ASN A 216     7780   3866   4691   1117   -538     -9
ATOM   3288  H   ASN A 216     -43.382  25.953-105.615  1.00  0.00           H  
ATOM   3289  HA  ASN A 216     -41.912  25.003-103.257  1.00  0.00           H  
ATOM   3290  HB3 ASN A 216     -42.449  22.770-104.224  1.00  0.00           H  
ATOM   3291  HB2 ASN A 216     -43.107  23.525-105.656  1.00  0.00           H  
ATOM   3292 HD22 ASN A 216     -46.268  24.080-104.141  1.00  0.00           H  
ATOM   3293 HD21 ASN A 216     -45.308  24.161-105.594  1.00  0.00           H  
ATOM   3294  N   SER A 217     -39.636  24.779-104.243  1.00 34.30           N  
ANISOU 3294  N   SER A 217     6265   3136   3633   1354   -652    -59
ATOM   3295  CA  SER A 217     -38.288  24.832-104.810  1.00 32.73           C  
ANISOU 3295  CA  SER A 217     5923   3039   3475   1470   -628    -83
ATOM   3296  C   SER A 217     -37.557  23.489-104.779  1.00 43.84           C  
ANISOU 3296  C   SER A 217     7388   4342   4928   1607   -523   -131
ATOM   3297  O   SER A 217     -36.337  23.438-104.965  1.00 39.11           O  
ANISOU 3297  O   SER A 217     6664   3840   4356   1673   -470   -173
ATOM   3298  CB  SER A 217     -37.412  25.855-104.064  1.00  0.00           C  
ATOM   3299  OG  SER A 217     -37.524  25.624-102.662  1.00  0.00           O  
ATOM   3300  HB2 SER A 217     -36.368  25.839-104.378  1.00  0.00           H  
ATOM   3301  HB3 SER A 217     -37.770  26.863-104.272  1.00  0.00           H  
ATOM   3302  HG  SER A 217     -37.453  26.477-102.192  1.00  0.00           H  
ATOM   3303  H   SER A 217     -39.737  24.771-103.238  1.00  0.00           H  
ATOM   3304  HA  SER A 217     -38.370  25.150-105.849  1.00  0.00           H  
ATOM   3305  N   THR A 218     -38.295  22.409-104.552  1.00 30.49           N  
ANISOU 3305  N   THR A 218     5824   2519   3241   1580   -469   -129
ATOM   3306  CA  THR A 218     -37.694  21.090-104.440  1.00 34.01           C  
ANISOU 3306  CA  THR A 218     6324   2874   3725   1658   -350   -185
ATOM   3307  C   THR A 218     -36.825  20.774-105.647  1.00 43.56           C  
ANISOU 3307  C   THR A 218     7409   4135   5006   1890   -320   -150
ATOM   3308  O   THR A 218     -35.724  20.247-105.509  1.00 45.36           O  
ANISOU 3308  O   THR A 218     7607   4369   5259   1972   -223   -223
ATOM   3309  CB  THR A 218     -38.762  19.996-104.300  1.00 43.20           C  
ANISOU 3309  CB  THR A 218     7634   3887   4894   1606   -309   -164
ATOM   3310  OG1 THR A 218     -39.784  20.168-105.276  1.00 44.65           O  
ANISOU 3310  OG1 THR A 218     7919   4040   5007   1395   -315   -210
ATOM   3311  CG2 THR A 218     -39.464  20.049-102.934  1.00 50.48           C  
ANISOU 3311  CG2 THR A 218     8608   4701   5872   1719   -183   -212
ATOM   3312  H   THR A 218     -39.297  22.492-104.453  1.00  0.00           H  
ATOM   3313  HA  THR A 218     -37.065  21.072-103.550  1.00  0.00           H  
ATOM   3314  HB  THR A 218     -38.314  19.009-104.429  1.00  0.00           H  
ATOM   3315  HG1 THR A 218     -40.418  19.449-105.179  1.00  0.00           H  
ATOM   3316 HG21 THR A 218     -40.208  19.259-102.837  1.00  0.00           H  
ATOM   3317 HG22 THR A 218     -38.747  19.917-102.124  1.00  0.00           H  
ATOM   3318 HG23 THR A 218     -39.967  21.002-102.772  1.00  0.00           H  
ATOM   3319  N   GLN A 219     -37.323  21.107-106.831  1.00 38.21           N  
ANISOU 3319  N   GLN A 219     6645   3518   4354   1990   -402    -34
ATOM   3320  CA  GLN A 219     -36.617  20.810-108.069  1.00 49.15           C  
ANISOU 3320  CA  GLN A 219     7881   4987   5807   2214   -388     30
ATOM   3321  C   GLN A 219     -35.393  21.683-108.249  1.00 50.77           C  
ANISOU 3321  C   GLN A 219     7907   5377   6007   2285   -417      3
ATOM   3322  O   GLN A 219     -34.518  21.387-109.065  1.00 40.35           O  
ANISOU 3322  O   GLN A 219     6431   4161   4740   2463   -379     31
ATOM   3323  CB  GLN A 219     -37.535  21.053-109.250  1.00 39.24           C  
ANISOU 3323  CB  GLN A 219     6563   3784   4561   2271   -489    177
ATOM   3324  CG  GLN A 219     -38.733  20.110-109.405  1.00 51.31           C  
ANISOU 3324  CG  GLN A 219     8247   5139   6110   2239   -456    223
ATOM   3325  CD  GLN A 219     -39.537  20.554-110.625  1.00 57.92           C  
ANISOU 3325  CD  GLN A 219     9018   6045   6944   2279   -559    372
ATOM   3326  OE1 GLN A 219     -39.033  20.567-111.747  1.00 55.08           O  
ANISOU 3326  OE1 GLN A 219     8596   5683   6651   2445   -544    472
ATOM   3327  NE2 GLN A 219     -40.771  20.983-110.408  1.00 54.91           N  
ANISOU 3327  NE2 GLN A 219     8645   5734   6483   2125   -660    391
ATOM   3328  H   GLN A 219     -38.214  21.579-106.889  1.00  0.00           H  
ATOM   3329  HA  GLN A 219     -36.312  19.764-108.063  1.00  0.00           H  
ATOM   3330  HB3 GLN A 219     -36.943  20.975-110.165  1.00  0.00           H  
ATOM   3331  HB2 GLN A 219     -37.887  22.084-109.223  1.00  0.00           H  
ATOM   3332  HG3 GLN A 219     -39.353  20.117-108.507  1.00  0.00           H  
ATOM   3333  HG2 GLN A 219     -38.394  19.085-109.552  1.00  0.00           H  
ATOM   3334 HE22 GLN A 219     -41.253  21.480-111.154  1.00  0.00           H  
ATOM   3335 HE21 GLN A 219     -41.172  20.966-109.485  1.00  0.00           H  
ATOM   3336  N   LEU A 220     -35.349  22.769-107.491  1.00 33.21           N  
ANISOU 3336  N   LEU A 220     5651   3245   3721   2070   -467    -49
ATOM   3337  CA  LEU A 220     -34.330  23.783-107.675  1.00 47.84           C  
ANISOU 3337  CA  LEU A 220     7284   5330   5561   1999   -491    -70
ATOM   3338  C   LEU A 220     -33.048  23.342-106.992  1.00 60.61           C  
ANISOU 3338  C   LEU A 220     8872   6963   7192   2003   -364   -175
ATOM   3339  O   LEU A 220     -31.948  23.707-107.405  1.00 71.59           O  
ANISOU 3339  O   LEU A 220    10067   8534   8599   2027   -343   -184
ATOM   3340  CB  LEU A 220     -34.817  25.104-107.090  1.00 47.59           C  
ANISOU 3340  CB  LEU A 220     7256   5361   5467   1769   -575    -83
ATOM   3341  CG  LEU A 220     -34.097  26.376-107.565  1.00 53.83           C  
ANISOU 3341  CG  LEU A 220     7837   6379   6236   1694   -657    -54
ATOM   3342  CD1 LEU A 220     -34.243  26.593-109.079  1.00 51.86           C  
ANISOU 3342  CD1 LEU A 220     7460   6242   6002   1844   -736     57
ATOM   3343  CD2 LEU A 220     -34.566  27.618-106.786  1.00 43.97           C  
ANISOU 3343  CD2 LEU A 220     6643   5134   4929   1489   -724    -68
ATOM   3344  H   LEU A 220     -36.037  22.906-106.765  1.00  0.00           H  
ATOM   3345  HA  LEU A 220     -34.141  23.912-108.741  1.00  0.00           H  
ATOM   3346  HB3 LEU A 220     -34.736  25.061-106.003  1.00  0.00           H  
ATOM   3347  HB2 LEU A 220     -35.879  25.225-107.304  1.00  0.00           H  
ATOM   3348  HG  LEU A 220     -33.043  26.252-107.330  1.00  0.00           H  
ATOM   3349 HD11 LEU A 220     -33.845  27.566-109.361  1.00  0.00           H  
ATOM   3350 HD12 LEU A 220     -33.680  25.862-109.653  1.00  0.00           H  
ATOM   3351 HD13 LEU A 220     -35.283  26.533-109.397  1.00  0.00           H  
ATOM   3352 HD21 LEU A 220     -35.076  28.331-107.434  1.00  0.00           H  
ATOM   3353 HD22 LEU A 220     -35.252  27.369-105.977  1.00  0.00           H  
ATOM   3354 HD23 LEU A 220     -33.717  28.135-106.337  1.00  0.00           H  
ATOM   3355  N   PHE A 221     -33.199  22.543-105.945  1.00 39.93           N  
ANISOU 3355  N   PHE A 221     6449   4164   4557   1966   -278   -256
ATOM   3356  CA  PHE A 221     -32.067  22.035-105.201  1.00 50.90           C  
ANISOU 3356  CA  PHE A 221     7843   5559   5936   1956   -152   -363
ATOM   3357  C   PHE A 221     -31.973  20.528-105.451  1.00 57.56           C  
ANISOU 3357  C   PHE A 221     8806   6238   6826   2154    -33   -398
ATOM   3358  O   PHE A 221     -32.271  19.705-104.584  1.00 62.67           O  
ANISOU 3358  O   PHE A 221     9657   6710   7444   2100     40   -476
ATOM   3359  CB  PHE A 221     -32.225  22.398-103.721  1.00 44.97           C  
ANISOU 3359  CB  PHE A 221     7214   4762   5110   1732   -148   -435
ATOM   3360  CG  PHE A 221     -32.534  23.878-103.511  1.00 48.40           C  
ANISOU 3360  CG  PHE A 221     7546   5330   5513   1561   -248   -397
ATOM   3361  CD1 PHE A 221     -31.643  24.868-103.984  1.00 43.66           C  
ANISOU 3361  CD1 PHE A 221     7018   4678   4893   1472   -348   -342
ATOM   3362  CD2 PHE A 221     -33.752  24.286-102.929  1.00 45.38           C  
ANISOU 3362  CD2 PHE A 221     7001   5119   5123   1491   -231   -415
ATOM   3363  CE1 PHE A 221     -31.954  26.214-103.849  1.00 41.77           C  
ANISOU 3363  CE1 PHE A 221     6697   4544   4629   1328   -421   -317
ATOM   3364  CE2 PHE A 221     -34.041  25.638-102.807  1.00 42.05           C  
ANISOU 3364  CE2 PHE A 221     6506   4789   4680   1337   -307   -385
ATOM   3365  CZ  PHE A 221     -33.149  26.598-103.262  1.00 41.92           C  
ANISOU 3365  CZ  PHE A 221     6571   4710   4648   1262   -398   -341
ATOM   3366  H   PHE A 221     -34.125  22.272-105.646  1.00  0.00           H  
ATOM   3367  HA  PHE A 221     -31.161  22.507-105.581  1.00  0.00           H  
ATOM   3368  HB3 PHE A 221     -31.300  22.179-103.215  1.00  0.00           H  
ATOM   3369  HB2 PHE A 221     -32.996  21.794-103.239  1.00  0.00           H  
ATOM   3370  HD1 PHE A 221     -30.713  24.584-104.452  1.00  0.00           H  
ATOM   3371  HD2 PHE A 221     -34.472  23.556-102.588  1.00  0.00           H  
ATOM   3372  HE1 PHE A 221     -31.261  26.964-104.195  1.00  0.00           H  
ATOM   3373  HE2 PHE A 221     -34.970  25.947-102.355  1.00  0.00           H  
ATOM   3374  HZ  PHE A 221     -33.384  27.647-103.158  1.00  0.00           H  
ATOM   3375  N   ASN A 222     -31.573  20.190-106.673  1.00 65.05           N  
ANISOU 3375  N   ASN A 222     9615   7253   7847   2374    -13   -332
ATOM   3376  CA  ASN A 222     -31.535  18.810-107.132  1.00 72.78           C  
ANISOU 3376  CA  ASN A 222    10669   8091   8893   2559    102   -333
ATOM   3377  C   ASN A 222     -30.100  18.326-107.278  1.00 80.23           C  
ANISOU 3377  C   ASN A 222    11489   9130   9865   2696    244   -404
ATOM   3378  O   ASN A 222     -29.412  18.665-108.243  1.00 81.74           O  
ANISOU 3378  O   ASN A 222    11450   9506  10100   2858    233   -340
ATOM   3379  CB  ASN A 222     -32.259  18.690-108.471  1.00 68.60           C  
ANISOU 3379  CB  ASN A 222    10059   7573   8431   2702     25   -179
ATOM   3380  CG  ASN A 222     -33.763  18.366-108.385  1.00 83.94           C  
ANISOU 3380  CG  ASN A 222    12071   9366  10457   2831    139   -160
ATOM   3381  OD1 ASN A 222     -34.425  18.215-109.408  1.00 84.35           O  
ANISOU 3381  OD1 ASN A 222    12139   9375  10536   2894    285   -252
ATOM   3382  ND2 ASN A 222     -34.358  18.246-107.201  1.00100.10           N  
ANISOU 3382  ND2 ASN A 222    14162  11328  12542   2871     78    -42
ATOM   3383  H   ASN A 222     -31.280  20.904-107.325  1.00  0.00           H  
ATOM   3384  HA  ASN A 222     -32.044  18.183-106.400  1.00  0.00           H  
ATOM   3385  HB3 ASN A 222     -31.846  17.848-109.028  1.00  0.00           H  
ATOM   3386  HB2 ASN A 222     -32.100  19.589-109.067  1.00  0.00           H  
ATOM   3387 HD22 ASN A 222     -35.343  18.044-107.163  1.00  0.00           H  
ATOM   3388 HD21 ASN A 222     -33.899  18.526-106.344  1.00  0.00           H  
ATOM   3389  N   SER A 223     -29.658  17.519-106.317  1.00 75.50           N  
ANISOU 3389  N   SER A 223    11026   8427   9234   2612    375   -532
ATOM   3390  CA  SER A 223     -28.275  17.072-106.279  1.00 72.68           C  
ANISOU 3390  CA  SER A 223    10569   8162   8882   2707    524   -618
ATOM   3391  C   SER A 223     -27.914  16.234-107.494  1.00 84.36           C  
ANISOU 3391  C   SER A 223    11927   9653  10474   2952    604   -553
ATOM   3392  O   SER A 223     -26.787  16.298-107.985  1.00 87.84           O  
ANISOU 3392  O   SER A 223    12166  10268  10940   3088    679   -559
ATOM   3393  CB  SER A 223     -28.011  16.265-104.993  1.00  0.00           C  
ATOM   3394  OG  SER A 223     -29.024  15.293-104.771  1.00  0.00           O  
ATOM   3395  HB2 SER A 223     -27.035  15.778-105.027  1.00  0.00           H  
ATOM   3396  HB3 SER A 223     -27.988  16.938-104.135  1.00  0.00           H  
ATOM   3397  HG  SER A 223     -28.811  14.812-103.963  1.00  0.00           H  
ATOM   3398  H   SER A 223     -30.287  17.204-105.593  1.00  0.00           H  
ATOM   3399  HA  SER A 223     -27.631  17.951-106.268  1.00  0.00           H  
ATOM   3400  N   THR A 224     -28.876  15.453-107.974  1.00 99.21           N  
ANISOU 3400  N   THR A 224    13919  11355  12420   3005    590   -485
ATOM   3401  CA  THR A 224     -28.636  14.516-109.065  1.00100.78           C  
ANISOU 3401  CA  THR A 224    14035  11524  12732   3236    674   -421
ATOM   3402  C   THR A 224     -27.997  15.204-110.262  1.00 92.84           C  
ANISOU 3402  C   THR A 224    12722  10777  11774   3420    621   -301
ATOM   3403  O   THR A 224     -27.185  14.609-110.973  1.00102.11           O  
ANISOU 3403  O   THR A 224    13751  12022  13023   3607    725   -283
ATOM   3404  CB  THR A 224     -29.943  13.852-109.528  1.00105.82           C  
ANISOU 3404  CB  THR A 224    14820  11957  13429   3260    628   -329
ATOM   3405  OG1 THR A 224     -30.999  14.804-109.523  1.00107.12           O  
ANISOU 3405  OG1 THR A 224    15249  11910  13541   3062    660   -432
ATOM   3406  CG2 THR A 224     -30.415  12.777-108.539  1.00108.62           C  
ANISOU 3406  CG2 THR A 224    15115  12250  13906   3501    733   -274
ATOM   3407  H   THR A 224     -29.806  15.498-107.582  1.00  0.00           H  
ATOM   3408  HA  THR A 224     -27.959  13.739-108.709  1.00  0.00           H  
ATOM   3409  HB  THR A 224     -29.852  13.400-110.520  1.00  0.00           H  
ATOM   3410  HG1 THR A 224     -31.055  15.235-110.387  1.00  0.00           H  
ATOM   3411 HG21 THR A 224     -31.357  12.331-108.861  1.00  0.00           H  
ATOM   3412 HG22 THR A 224     -29.687  11.971-108.460  1.00  0.00           H  
ATOM   3413 HG23 THR A 224     -30.567  13.181-107.537  1.00  0.00           H  
ATOM   3414  N   TRP A 225     -28.369  16.457-110.482  1.00 65.90           N  
ANISOU 3414  N   TRP A 225     9204   7519   8317   3357    457   -220
ATOM   3415  CA  TRP A 225     -27.891  17.205-111.637  1.00 73.76           C  
ANISOU 3415  CA  TRP A 225     9891   8792   9343   3493    374    -95
ATOM   3416  C   TRP A 225     -26.447  17.648-111.462  1.00 82.15           C  
ANISOU 3416  C   TRP A 225    10743  10092  10378   3517    453   -169
ATOM   3417  O   TRP A 225     -25.622  17.464-112.358  1.00 88.53           O  
ANISOU 3417  O   TRP A 225    11306  11086  11246   3678    503   -109
ATOM   3418  CB  TRP A 225     -28.796  18.425-111.888  1.00  0.00           C  
ATOM   3419  CG  TRP A 225     -30.271  18.144-111.736  1.00  0.00           C  
ATOM   3420  CD1 TRP A 225     -31.195  19.086-111.449  1.00  0.00           C  
ATOM   3421  CD2 TRP A 225     -31.041  16.912-112.012  1.00  0.00           C  
ATOM   3422  NE1 TRP A 225     -32.457  18.536-111.517  1.00  0.00           N  
ATOM   3423  CE2 TRP A 225     -32.428  17.203-111.839  1.00  0.00           C  
ATOM   3424  CE3 TRP A 225     -30.731  15.602-112.460  1.00  0.00           C  
ATOM   3425  CZ2 TRP A 225     -33.434  16.240-112.010  1.00  0.00           C  
ATOM   3426  CZ3 TRP A 225     -31.732  14.632-112.661  1.00  0.00           C  
ATOM   3427  CH2 TRP A 225     -33.082  14.944-112.421  1.00  0.00           C  
ATOM   3428  HB2 TRP A 225     -28.576  19.172-111.125  1.00  0.00           H  
ATOM   3429  HB3 TRP A 225     -28.562  18.909-112.834  1.00  0.00           H  
ATOM   3430  HD1 TRP A 225     -30.963  20.106-111.182  1.00  0.00           H  
ATOM   3431  HE1 TRP A 225     -33.296  19.015-111.192  1.00  0.00           H  
ATOM   3432  HE3 TRP A 225     -29.710  15.321-112.659  1.00  0.00           H  
ATOM   3433  HZ2 TRP A 225     -34.469  16.500-111.842  1.00  0.00           H  
ATOM   3434  HZ3 TRP A 225     -31.460  13.641-112.997  1.00  0.00           H  
ATOM   3435  HH2 TRP A 225     -33.848  14.197-112.567  1.00  0.00           H  
ATOM   3436  H   TRP A 225     -28.998  16.917-109.840  1.00  0.00           H  
ATOM   3437  HA  TRP A 225     -27.945  16.555-112.510  1.00  0.00           H  
ATOM   3438  N   PHE A 226     -26.149  18.225-110.303  1.00 80.55           N  
ANISOU 3438  N   PHE A 226    10624   9895  10085   3316    463   -293
ATOM   3439  CA  PHE A 226     -24.793  18.660-109.991  1.00 85.88           C  
ANISOU 3439  CA  PHE A 226    11114  10794  10722   3217    536   -364
ATOM   3440  C   PHE A 226     -23.823  17.482-110.077  1.00 92.64           C  
ANISOU 3440  C   PHE A 226    11950  11626  11622   3442    756   -439
ATOM   3441  O   PHE A 226     -23.999  16.471-109.395  1.00 95.02           O  
ANISOU 3441  O   PHE A 226    12495  11688  11921   3418    868   -538
ATOM   3442  CB  PHE A 226     -24.708  19.253-108.572  1.00  0.00           C  
ATOM   3443  CG  PHE A 226     -23.436  19.145-107.729  1.00  0.00           C  
ATOM   3444  CD1 PHE A 226     -22.209  19.650-108.200  1.00  0.00           C  
ATOM   3445  CD2 PHE A 226     -23.488  18.566-106.441  1.00  0.00           C  
ATOM   3446  CE1 PHE A 226     -21.068  19.552-107.414  1.00  0.00           C  
ATOM   3447  CE2 PHE A 226     -22.340  18.485-105.665  1.00  0.00           C  
ATOM   3448  CZ  PHE A 226     -21.134  18.972-106.152  1.00  0.00           C  
ATOM   3449  HB2 PHE A 226     -24.965  20.311-108.626  1.00  0.00           H  
ATOM   3450  HB3 PHE A 226     -25.505  18.804-107.977  1.00  0.00           H  
ATOM   3451  HD1 PHE A 226     -22.161  20.094-109.181  1.00  0.00           H  
ATOM   3452  HD2 PHE A 226     -24.418  18.177-106.052  1.00  0.00           H  
ATOM   3453  HE1 PHE A 226     -20.125  19.930-107.781  1.00  0.00           H  
ATOM   3454  HE2 PHE A 226     -22.390  18.042-104.679  1.00  0.00           H  
ATOM   3455  HZ  PHE A 226     -20.244  18.904-105.545  1.00  0.00           H  
ATOM   3456  H   PHE A 226     -26.869  18.372-109.611  1.00  0.00           H  
ATOM   3457  HA  PHE A 226     -24.491  19.420-110.712  1.00  0.00           H  
ATOM   3458  N   ASN A 227     -22.798  17.617-110.912  1.00 99.33           N  
ANISOU 3458  N   ASN A 227    12495  12736  12512   3566    802   -386
ATOM   3459  CA  ASN A 227     -21.841  16.544-111.116  1.00 96.35           C  
ANISOU 3459  CA  ASN A 227    12062  12360  12188   3718    998   -439
ATOM   3460  C   ASN A 227     -21.903  15.620-112.373  1.00 97.96           C  
ANISOU 3460  C   ASN A 227    12251  12452  12515   3924   1009   -330
ATOM   3461  O   ASN A 227     -22.887  14.949-112.644  1.00 98.37           O  
ANISOU 3461  O   ASN A 227    12063  12674  12641   4092   1068   -261
ATOM   3462  CB  ASN A 227     -21.650  15.770-109.798  1.00  0.00           C  
ATOM   3463  CG  ASN A 227     -20.268  15.169-109.586  1.00  0.00           C  
ATOM   3464  OD1 ASN A 227     -19.386  15.228-110.442  1.00  0.00           O  
ATOM   3465  ND2 ASN A 227     -20.069  14.515-108.450  1.00  0.00           N  
ATOM   3466  HB2 ASN A 227     -21.722  16.412-108.916  1.00  0.00           H  
ATOM   3467  HB3 ASN A 227     -22.338  14.928-109.723  1.00  0.00           H  
ATOM   3468 HD22 ASN A 227     -19.213  13.996-108.293  1.00  0.00           H  
ATOM   3469 HD21 ASN A 227     -20.828  14.386-107.791  1.00  0.00           H  
ATOM   3470  H   ASN A 227     -22.670  18.480-111.422  1.00  0.00           H  
ATOM   3471  HA  ASN A 227     -20.885  16.978-111.409  1.00  0.00           H  
ATOM   3472  N   SER A 228     -20.732  15.510-113.039  1.00 39.20           N  
ATOM   3473  CA  SER A 228     -20.355  14.685-114.184  1.00 38.03           C  
ATOM   3474  C   SER A 228     -19.747  13.327-113.741  1.00 38.61           C  
ATOM   3475  O   SER A 228     -19.802  12.360-114.489  1.00 38.19           O  
ATOM   3476  CB  SER A 228     -19.205  15.460-114.897  1.00  0.00           C  
ATOM   3477  OG  SER A 228     -18.217  15.910-113.979  1.00  0.00           O  
ATOM   3478  HB2 SER A 228     -18.733  14.848-115.668  1.00  0.00           H  
ATOM   3479  HB3 SER A 228     -19.612  16.331-115.411  1.00  0.00           H  
ATOM   3480  HG  SER A 228     -17.536  16.365-114.489  1.00  0.00           H  
ATOM   3481  H   SER A 228     -19.951  16.006-112.636  1.00  0.00           H  
ATOM   3482  HA  SER A 228     -21.210  14.540-114.845  1.00  0.00           H  
ATOM   3483  N   THR A 229     -19.174  13.209-112.531  1.00 39.83           N  
ATOM   3484  CA  THR A 229     -18.618  11.967-111.972  1.00 39.77           C  
ATOM   3485  C   THR A 229     -19.755  11.146-111.299  1.00 40.23           C  
ATOM   3486  O   THR A 229     -19.553   9.991-110.946  1.00 39.92           O  
ATOM   3487  CB  THR A 229     -17.538  12.337-110.913  1.00  0.00           C  
ATOM   3488  OG1 THR A 229     -18.014  12.984-109.754  1.00  0.00           O  
ATOM   3489  CG2 THR A 229     -16.406  13.198-111.495  1.00  0.00           C  
ATOM   3490  HB  THR A 229     -17.089  11.402-110.571  1.00  0.00           H  
ATOM   3491  HG1 THR A 229     -18.338  13.865-110.011  1.00  0.00           H  
ATOM   3492 HG21 THR A 229     -15.618  13.360-110.758  1.00  0.00           H  
ATOM   3493 HG22 THR A 229     -15.950  12.710-112.356  1.00  0.00           H  
ATOM   3494 HG23 THR A 229     -16.757  14.177-111.822  1.00  0.00           H  
ATOM   3495  H   THR A 229     -19.116  14.008-111.904  1.00  0.00           H  
ATOM   3496  HA  THR A 229     -18.174  11.371-112.772  1.00  0.00           H  
ATOM   3497  N   TRP A 230     -20.953  11.734-111.143  1.00 40.52           N  
ATOM   3498  CA  TRP A 230     -22.217  11.032-110.882  1.00 40.12           C  
ATOM   3499  C   TRP A 230     -22.928  10.750-112.225  1.00 40.07           C  
ATOM   3500  O   TRP A 230     -23.933  10.048-112.274  1.00 39.51           O  
ATOM   3501  CB  TRP A 230     -23.146  11.959-110.070  1.00  0.00           C  
ATOM   3502  CG  TRP A 230     -22.647  12.215-108.656  1.00  0.00           C  
ATOM   3503  CD1 TRP A 230     -21.631  11.546-108.051  1.00  0.00           C  
ATOM   3504  CD2 TRP A 230     -23.121  13.163-107.640  1.00  0.00           C  
ATOM   3505  NE1 TRP A 230     -21.414  12.038-106.784  1.00  0.00           N  
ATOM   3506  CE2 TRP A 230     -22.297  13.040-106.475  1.00  0.00           C  
ATOM   3507  CE3 TRP A 230     -24.147  14.132-107.576  1.00  0.00           C  
ATOM   3508  CZ2 TRP A 230     -22.456  13.845-105.334  1.00  0.00           C  
ATOM   3509  CZ3 TRP A 230     -24.300  14.961-106.444  1.00  0.00           C  
ATOM   3510  CH2 TRP A 230     -23.461  14.823-105.324  1.00  0.00           C  
ATOM   3511  HB2 TRP A 230     -23.302  12.914-110.576  1.00  0.00           H  
ATOM   3512  HB3 TRP A 230     -24.133  11.504-109.969  1.00  0.00           H  
ATOM   3513  HD1 TRP A 230     -21.047  10.756-108.498  1.00  0.00           H  
ATOM   3514  HE1 TRP A 230     -20.693  11.675-106.170  1.00  0.00           H  
ATOM   3515  HE3 TRP A 230     -24.800  14.277-108.425  1.00  0.00           H  
ATOM   3516  HZ2 TRP A 230     -21.807  13.724-104.480  1.00  0.00           H  
ATOM   3517  HZ3 TRP A 230     -25.054  15.728-106.441  1.00  0.00           H  
ATOM   3518  HH2 TRP A 230     -23.587  15.467-104.466  1.00  0.00           H  
ATOM   3519  H   TRP A 230     -21.029  12.676-111.480  1.00  0.00           H  
ATOM   3520  HA  TRP A 230     -22.040  10.094-110.354  1.00  0.00           H  
ATOM   3521  N   SER A 231     -22.394  11.326-113.302  1.00 39.24           N  
ATOM   3522  CA  SER A 231     -22.665  11.028-114.690  1.00 39.28           C  
ATOM   3523  C   SER A 231     -23.704  11.915-115.392  1.00 39.02           C  
ATOM   3524  O   SER A 231     -23.757  11.840-116.621  1.00 37.21           O  
ATOM   3525  CB  SER A 231     -22.662   9.503-114.989  1.00  0.00           C  
ATOM   3526  OG  SER A 231     -22.502   9.220-116.369  1.00  0.00           O  
ATOM   3527  HB2 SER A 231     -21.846   9.014-114.454  1.00  0.00           H  
ATOM   3528  HB3 SER A 231     -23.589   9.041-114.644  1.00  0.00           H  
ATOM   3529  HG  SER A 231     -23.104   9.798-116.861  1.00  0.00           H  
ATOM   3530  H   SER A 231     -21.505  11.765-113.150  1.00  0.00           H  
ATOM   3531  HA  SER A 231     -21.786  11.370-115.222  1.00  0.00           H  
ATOM   3532  N   THR A 232     -24.538  12.737-114.683  1.00140.02           N  
ANISOU 3532  N   THR A 232    17806  17264  18131   4354    967    -39
ATOM   3533  CA  THR A 232     -25.898  13.056-115.197  1.00141.72           C  
ANISOU 3533  CA  THR A 232    18092  17364  18389   4397    835    110
ATOM   3534  C   THR A 232     -26.148  14.344-115.975  1.00144.01           C  
ANISOU 3534  C   THR A 232    18142  17936  18642   4368    632    266
ATOM   3535  O   THR A 232     -25.532  15.372-115.697  1.00140.52           O  
ANISOU 3535  O   THR A 232    17540  17727  18124   4263    580    233
ATOM   3536  CB  THR A 232     -27.043  12.805-114.197  1.00  0.00           C  
ATOM   3537  OG1 THR A 232     -27.705  13.936-113.654  1.00  0.00           O  
ATOM   3538  CG2 THR A 232     -26.702  11.846-113.044  1.00  0.00           C  
ATOM   3539  HB  THR A 232     -27.821  12.302-114.772  1.00  0.00           H  
ATOM   3540  HG1 THR A 232     -27.224  14.232-112.862  1.00  0.00           H  
ATOM   3541 HG21 THR A 232     -27.584  11.626-112.442  1.00  0.00           H  
ATOM   3542 HG22 THR A 232     -26.322  10.896-113.420  1.00  0.00           H  
ATOM   3543 HG23 THR A 232     -25.951  12.266-112.373  1.00  0.00           H  
ATOM   3544  HA  THR A 232     -25.862  12.225-115.901  1.00  0.00           H  
ATOM   3545  H   THR A 232     -24.411  12.757-113.678  1.00  0.00           H  
ATOM   3546  N   LYS A 233     -27.055  14.284-116.947  1.00154.14           N  
ANISOU 3546  N   LYS A 233    19398  19198  19969   4451    517    434
ATOM   3547  CA  LYS A 233     -27.311  15.419-117.832  1.00153.74           C  
ANISOU 3547  CA  LYS A 233    19108  19430  19878   4423    319    591
ATOM   3548  C   LYS A 233     -28.785  15.609-118.200  1.00149.82           C  
ANISOU 3548  C   LYS A 233    18745  18815  19363   4366    165    712
ATOM   3549  O   LYS A 233     -29.112  16.473-119.012  1.00154.98           O  
ANISOU 3549  O   LYS A 233    19217  19693  19977   4337     -5    849
ATOM   3550  CB  LYS A 233     -26.493  15.270-119.118  1.00155.46           C  
ANISOU 3550  CB  LYS A 233    18994  19907  20165   4622    327    720
ATOM   3551  CG  LYS A 233     -24.971  15.485-118.987  1.00152.42           C  
ANISOU 3551  CG  LYS A 233    18345  19816  19753   4606    385    655
ATOM   3552  CD  LYS A 233     -24.590  16.931-118.627  1.00146.16           C  
ANISOU 3552  CD  LYS A 233    17385  19301  18847   4407    209    678
ATOM   3553  CE  LYS A 233     -23.076  17.164-118.603  1.00145.61           C  
ANISOU 3553  CE  LYS A 233    17016  19557  18754   4378    260    634
ATOM   3554  NZ  LYS A 233     -22.763  18.566-118.290  1.00141.83           N1+
ANISOU 3554  NZ  LYS A 233    16348  19370  18169   4173     80    665
ATOM   3555  H   LYS A 233     -27.587  13.437-117.088  1.00  0.00           H  
ATOM   3556  HA  LYS A 233     -26.974  16.322-117.324  1.00  0.00           H  
ATOM   3557  HB3 LYS A 233     -26.831  15.989-119.869  1.00  0.00           H  
ATOM   3558  HB2 LYS A 233     -26.686  14.290-119.556  1.00  0.00           H  
ATOM   3559  HG3 LYS A 233     -24.509  15.227-119.940  1.00  0.00           H  
ATOM   3560  HG2 LYS A 233     -24.548  14.792-118.260  1.00  0.00           H  
ATOM   3561  HD3 LYS A 233     -24.994  17.198-117.651  1.00  0.00           H  
ATOM   3562  HD2 LYS A 233     -25.052  17.609-119.345  1.00  0.00           H  
ATOM   3563  HE3 LYS A 233     -22.637  16.917-119.570  1.00  0.00           H  
ATOM   3564  HE2 LYS A 233     -22.607  16.522-117.857  1.00  0.00           H  
ATOM   3565  HZ1 LYS A 233     -23.144  18.802-117.386  1.00  0.00           H  
ATOM   3566  HZ2 LYS A 233     -21.762  18.693-118.275  1.00  0.00           H  
ATOM   3567  HZ3 LYS A 233     -23.166  19.166-118.994  1.00  0.00           H  
ATOM   3568  N   GLY A 234     -29.673  14.815-117.607  1.00110.20           N  
ANISOU 3568  N   GLY A 234    14038  13464  14368   4330    223    659
ATOM   3569  CA  GLY A 234     -31.092  14.923-117.902  1.00 99.98           C  
ANISOU 3569  CA  GLY A 234    12881  12048  13057   4266     96    769
ATOM   3570  C   GLY A 234     -31.749  16.094-117.194  1.00 95.69           C  
ANISOU 3570  C   GLY A 234    12419  11548  12392   4020    -41    731
ATOM   3571  O   GLY A 234     -32.973  16.154-117.077  1.00 93.40           O  
ANISOU 3571  O   GLY A 234    12303  11114  12072   3918   -119    775
ATOM   3572  H   GLY A 234     -29.365  14.123-116.939  1.00  0.00           H  
ATOM   3573  HA3 GLY A 234     -31.593  13.999-117.614  1.00  0.00           H  
ATOM   3574  HA2 GLY A 234     -31.231  15.025-118.979  1.00  0.00           H  
ATOM   3575  N   SER A 235     -30.929  17.035-116.733  1.00 91.33           N  
ANISOU 3575  N   SER A 235    11734  11199  11768   3927    -67    649
ATOM   3576  CA  SER A 235     -31.399  18.154-115.926  1.00 85.52           C  
ANISOU 3576  CA  SER A 235    11082  10493  10919   3701   -178    587
ATOM   3577  C   SER A 235     -30.981  19.395-116.784  1.00 90.29           C  
ANISOU 3577  C   SER A 235    11446  11404  11455   3646   -368    704
ATOM   3578  O   SER A 235     -31.610  20.417-116.663  1.00 91.23           O  
ANISOU 3578  O   SER A 235    11649  11524  11490   3481   -499    718
ATOM   3579  CB  SER A 235     -30.427  18.388-114.755  1.00  0.00           C  
ATOM   3580  OG  SER A 235     -29.310  17.494-114.776  1.00  0.00           O  
ATOM   3581  HB2 SER A 235     -30.090  19.412-114.579  1.00  0.00           H  
ATOM   3582  HB3 SER A 235     -31.114  18.227-113.959  1.00  0.00           H  
ATOM   3583  HG  SER A 235     -29.608  16.641-114.439  1.00  0.00           H  
ATOM   3584  H   SER A 235     -29.942  16.990-116.940  1.00  0.00           H  
ATOM   3585  HA  SER A 235     -32.384  17.913-115.525  1.00  0.00           H  
ATOM   3586  N   ASN A 236     -29.727  19.365-117.325  1.00 48.99           N  
ATOM   3587  CA  ASN A 236     -28.581  20.318-117.264  1.00 53.05           C  
ATOM   3588  C   ASN A 236     -27.723  19.985-118.475  1.00 55.96           C  
ATOM   3589  O   ASN A 236     -27.606  18.807-118.760  1.00 57.20           O  
ATOM   3590  CB  ASN A 236     -27.654  20.329-115.978  1.00  0.00           C  
ATOM   3591  CG  ASN A 236     -26.347  21.140-115.976  1.00  0.00           C  
ATOM   3592  OD1 ASN A 236     -26.142  22.089-116.733  1.00  0.00           O  
ATOM   3593  ND2 ASN A 236     -25.434  20.788-115.077  1.00  0.00           N  
ATOM   3594  HB2 ASN A 236     -28.243  20.654-115.123  1.00  0.00           H  
ATOM   3595  HB3 ASN A 236     -27.381  19.293-115.768  1.00  0.00           H  
ATOM   3596 HD22 ASN A 236     -24.584  21.320-114.978  1.00  0.00           H  
ATOM   3597 HD21 ASN A 236     -25.585  19.991-114.471  1.00  0.00           H  
ATOM   3598  H   ASN A 236     -29.380  18.440-117.560  1.00  0.00           H  
ATOM   3599  HA  ASN A 236     -28.961  21.327-117.276  1.00  0.00           H  
ATOM   3600  N   ASN A 237     -27.061  20.923-119.167  1.00 58.97           N  
ATOM   3601  CA  ASN A 237     -26.289  20.550-120.366  1.00 61.75           C  
ATOM   3602  C   ASN A 237     -25.095  21.429-120.688  1.00 62.91           C  
ATOM   3603  O   ASN A 237     -24.520  21.341-121.757  1.00 63.12           O  
ATOM   3604  CB  ASN A 237     -27.118  20.121-121.600  1.00  0.00           C  
ATOM   3605  CG  ASN A 237     -26.585  18.927-122.394  1.00  0.00           C  
ATOM   3606  OD1 ASN A 237     -25.715  18.181-121.954  1.00  0.00           O  
ATOM   3607  ND2 ASN A 237     -27.126  18.735-123.591  1.00  0.00           N  
ATOM   3608  HB2 ASN A 237     -28.131  19.852-121.306  1.00  0.00           H  
ATOM   3609  HB3 ASN A 237     -27.181  20.981-122.256  1.00  0.00           H  
ATOM   3610 HD22 ASN A 237     -26.830  17.965-124.170  1.00  0.00           H  
ATOM   3611 HD21 ASN A 237     -27.843  19.375-123.928  1.00  0.00           H  
ATOM   3612  H   ASN A 237     -27.234  21.899-118.977  1.00  0.00           H  
ATOM   3613  HA  ASN A 237     -25.806  19.663-120.049  1.00  0.00           H  
ATOM   3614  N   THR A 238     -24.706  22.269-119.720  1.00 63.82           N  
ATOM   3615  CA  THR A 238     -23.941  23.501-119.959  1.00 64.00           C  
ATOM   3616  C   THR A 238     -24.926  24.363-120.797  1.00 62.95           C  
ATOM   3617  O   THR A 238     -26.063  24.378-120.352  1.00 63.27           O  
ATOM   3618  CB  THR A 238     -22.477  23.188-120.406  1.00  0.00           C  
ATOM   3619  OG1 THR A 238     -22.360  22.941-121.793  1.00  0.00           O  
ATOM   3620  CG2 THR A 238     -21.766  22.087-119.605  1.00  0.00           C  
ATOM   3621  HB  THR A 238     -21.911  24.104-120.236  1.00  0.00           H  
ATOM   3622  HG1 THR A 238     -23.008  22.242-121.999  1.00  0.00           H  
ATOM   3623 HG21 THR A 238     -20.723  21.997-119.910  1.00  0.00           H  
ATOM   3624 HG22 THR A 238     -21.774  22.313-118.539  1.00  0.00           H  
ATOM   3625 HG23 THR A 238     -22.234  21.114-119.746  1.00  0.00           H  
ATOM   3626  H   THR A 238     -25.283  22.287-118.903  1.00  0.00           H  
ATOM   3627  HA  THR A 238     -23.888  24.001-118.992  1.00  0.00           H  
ATOM   3628  N   GLU A 239     -24.629  25.012-121.931  1.00 60.74           N  
ATOM   3629  CA  GLU A 239     -25.651  25.682-122.755  1.00 57.38           C  
ATOM   3630  C   GLU A 239     -26.960  24.874-123.089  1.00 56.09           C  
ATOM   3631  O   GLU A 239     -28.046  25.321-122.694  1.00 56.07           O  
ATOM   3632  CB  GLU A 239     -24.928  26.429-123.908  1.00  0.00           C  
ATOM   3633  CG  GLU A 239     -25.860  27.163-124.891  1.00  0.00           C  
ATOM   3634  CD  GLU A 239     -25.072  27.910-125.962  1.00  0.00           C  
ATOM   3635  OE1 GLU A 239     -24.508  27.226-126.841  1.00  0.00           O  
ATOM   3636  OE2 GLU A 239     -25.032  29.155-125.886  1.00  0.00           O1-
ATOM   3637  HB2 GLU A 239     -24.234  27.153-123.479  1.00  0.00           H  
ATOM   3638  HB3 GLU A 239     -24.314  25.718-124.464  1.00  0.00           H  
ATOM   3639  HG2 GLU A 239     -26.527  26.462-125.392  1.00  0.00           H  
ATOM   3640  HG3 GLU A 239     -26.495  27.867-124.351  1.00  0.00           H  
ATOM   3641  H   GLU A 239     -23.687  25.030-122.284  1.00  0.00           H  
ATOM   3642  HA  GLU A 239     -26.017  26.464-122.094  1.00  0.00           H  
ATOM   3643  N   GLY A 240     -26.901  23.711-123.759  1.00 53.78           N  
ATOM   3644  CA  GLY A 240     -28.016  23.104-124.528  1.00 51.38           C  
ATOM   3645  C   GLY A 240     -28.964  22.125-123.785  1.00 48.13           C  
ATOM   3646  O   GLY A 240     -28.945  20.924-124.051  1.00 47.73           O  
ATOM   3647  HA3 GLY A 240     -27.558  22.557-125.360  1.00  0.00           H  
ATOM   3648  H   GLY A 240     -25.976  23.366-123.980  1.00  0.00           H  
ATOM   3649  HA2 GLY A 240     -28.604  23.900-124.987  1.00  0.00           H  
ATOM   3650  N   SER A 241     -29.708  22.616-122.789  1.00 44.81           N  
ATOM   3651  CA  SER A 241     -30.378  21.875-121.702  1.00 42.04           C  
ATOM   3652  C   SER A 241     -31.826  22.322-121.480  1.00 39.32           C  
ATOM   3653  O   SER A 241     -32.352  22.925-122.415  1.00 36.79           O  
ATOM   3654  CB  SER A 241     -29.613  22.342-120.503  1.00  0.00           C  
ATOM   3655  OG  SER A 241     -29.969  21.715-119.305  1.00  0.00           O  
ATOM   3656  HB2 SER A 241     -28.546  22.265-120.688  1.00  0.00           H  
ATOM   3657  HB3 SER A 241     -29.860  23.389-120.424  1.00  0.00           H  
ATOM   3658  HG  SER A 241     -29.906  20.756-119.401  1.00  0.00           H  
ATOM   3659  H   SER A 241     -29.793  23.626-122.775  1.00  0.00           H  
ATOM   3660  HA  SER A 241     -30.318  20.785-121.814  1.00  0.00           H  
ATOM   3661  N   ASP A 242     -32.423  22.133-120.227  1.00 52.01           N  
ANISOU 3661  N   ASP A 242     6080   7257   6423   3468   -865   1056
ATOM   3662  CA  ASP A 242     -33.851  22.267-119.835  1.00 51.62           C  
ANISOU 3662  CA  ASP A 242     6142   7149   6324   3386   -987   1161
ATOM   3663  C   ASP A 242     -34.575  23.118-118.818  1.00 47.81           C  
ANISOU 3663  C   ASP A 242     5857   6569   5738   3160  -1045   1057
ATOM   3664  O   ASP A 242     -34.006  23.468-117.790  1.00 47.32           O  
ANISOU 3664  O   ASP A 242     5849   6477   5653   3084   -994    913
ATOM   3665  CB  ASP A 242     -34.578  20.918-119.985  1.00  0.00           C  
ATOM   3666  CG  ASP A 242     -33.873  19.693-119.374  1.00  0.00           C  
ATOM   3667  OD1 ASP A 242     -32.726  19.397-119.775  1.00  0.00           O  
ATOM   3668  OD2 ASP A 242     -34.525  19.019-118.547  1.00  0.00           O1-
ATOM   3669  HB2 ASP A 242     -35.586  20.939-119.567  1.00  0.00           H  
ATOM   3670  HB3 ASP A 242     -34.743  20.703-121.041  1.00  0.00           H  
ATOM   3671  HA  ASP A 242     -33.836  22.781-120.797  1.00  0.00           H  
ATOM   3672  H   ASP A 242     -31.951  21.416-119.691  1.00  0.00           H  
ATOM   3673  N   THR A 243     -35.826  23.457-119.089  1.00 51.32           N  
ANISOU 3673  N   THR A 243     6410   6969   6120   3051  -1148   1132
ATOM   3674  CA  THR A 243     -36.546  24.374-118.217  1.00 50.94           C  
ANISOU 3674  CA  THR A 243     6527   6861   5966   2826  -1209   1041
ATOM   3675  C   THR A 243     -37.078  23.686-116.969  1.00 48.30           C  
ANISOU 3675  C   THR A 243     6492   6185   5673   2799  -1087    938
ATOM   3676  O   THR A 243     -37.692  22.625-117.041  1.00 51.55           O  
ANISOU 3676  O   THR A 243     7042   6385   6158   2887  -1012    989
ATOM   3677  CB  THR A 243     -37.712  25.036-118.953  1.00 53.56           C  
ANISOU 3677  CB  THR A 243     6861   7287   6204   2699  -1353   1151
ATOM   3678  OG1 THR A 243     -38.430  25.968-118.157  1.00 50.35           O  
ANISOU 3678  OG1 THR A 243     6176   7219   5736   2675  -1477   1230
ATOM   3679  CG2 THR A 243     -38.759  24.088-119.571  1.00 45.59           C  
ANISOU 3679  CG2 THR A 243     6028   6206   5087   2466  -1395   1046
ATOM   3680  H   THR A 243     -36.287  23.078-119.904  1.00  0.00           H  
ATOM   3681  HA  THR A 243     -35.855  25.156-117.904  1.00  0.00           H  
ATOM   3682  HB  THR A 243     -37.281  25.619-119.770  1.00  0.00           H  
ATOM   3683  HG1 THR A 243     -39.016  25.488-117.559  1.00  0.00           H  
ATOM   3684 HG21 THR A 243     -39.488  24.649-120.157  1.00  0.00           H  
ATOM   3685 HG22 THR A 243     -38.299  23.366-120.245  1.00  0.00           H  
ATOM   3686 HG23 THR A 243     -39.316  23.529-118.818  1.00  0.00           H  
ATOM   3687  N   ILE A 244     -36.835  24.309-115.825  1.00 41.18           N  
ANISOU 3687  N   ILE A 244     5686   5240   4720   2662  -1073    793
ATOM   3688  CA  ILE A 244     -37.352  23.829-114.552  1.00 44.79           C  
ANISOU 3688  CA  ILE A 244     6414   5408   5195   2584   -975    686
ATOM   3689  C   ILE A 244     -38.622  24.599-114.240  1.00 45.23           C  
ANISOU 3689  C   ILE A 244     6602   5424   5158   2381  -1061    691
ATOM   3690  O   ILE A 244     -38.604  25.823-114.147  1.00 39.37           O  
ANISOU 3690  O   ILE A 244     5799   4835   4323   2241  -1159    657
ATOM   3691  CB  ILE A 244     -36.331  24.059-113.415  1.00 49.51           C  
ANISOU 3691  CB  ILE A 244     7039   5981   5793   2548   -907    530
ATOM   3692  CG1 ILE A 244     -36.303  22.890-112.414  1.00 42.34           C  
ANISOU 3692  CG1 ILE A 244     5998   5117   4973   2746   -796    513
ATOM   3693  CG2 ILE A 244     -36.312  25.358-112.632  1.00 44.89           C  
ANISOU 3693  CG2 ILE A 244     6723   5128   5206   2422   -823    423
ATOM   3694  CD1 ILE A 244     -34.952  22.776-111.699  1.00 40.99           C  
ANISOU 3694  CD1 ILE A 244     5758   5017   4801   2605   -716    360
ATOM   3695  H   ILE A 244     -36.274  25.148-115.818  1.00  0.00           H  
ATOM   3696  HA  ILE A 244     -37.580  22.767-114.628  1.00  0.00           H  
ATOM   3697  HB  ILE A 244     -35.360  24.084-113.897  1.00  0.00           H  
ATOM   3698 HG13 ILE A 244     -36.518  21.939-112.897  1.00  0.00           H  
ATOM   3699 HG12 ILE A 244     -37.100  23.016-111.679  1.00  0.00           H  
ATOM   3700 HG21 ILE A 244     -35.425  25.465-112.007  1.00  0.00           H  
ATOM   3701 HG22 ILE A 244     -36.277  26.102-113.409  1.00  0.00           H  
ATOM   3702 HG23 ILE A 244     -37.190  25.513-112.003  1.00  0.00           H  
ATOM   3703 HD11 ILE A 244     -34.669  21.733-111.563  1.00  0.00           H  
ATOM   3704 HD12 ILE A 244     -34.136  23.267-112.228  1.00  0.00           H  
ATOM   3705 HD13 ILE A 244     -35.012  23.249-110.722  1.00  0.00           H  
ATOM   3706  N   THR A 245     -39.730  23.889-114.094  1.00 45.95           N  
ANISOU 3706  N   THR A 245     6867   5318   5273   2359  -1017    730
ATOM   3707  CA  THR A 245     -40.987  24.536-113.771  1.00 47.33           C  
ANISOU 3707  CA  THR A 245     7160   5457   5366   2171  -1076    734
ATOM   3708  C   THR A 245     -41.369  24.254-112.330  1.00 42.27           C  
ANISOU 3708  C   THR A 245     6730   4601   4729   2046   -985    611
ATOM   3709  O   THR A 245     -41.682  23.119-111.970  1.00 47.34           O  
ANISOU 3709  O   THR A 245     7505   5049   5432   2086   -888    601
ATOM   3710  CB  THR A 245     -42.113  24.066-114.702  1.00 47.71           C  
ANISOU 3710  CB  THR A 245     7228   5478   5420   2208  -1108    885
ATOM   3711  OG1 THR A 245     -41.745  24.387-116.037  1.00 50.36           O  
ANISOU 3711  OG1 THR A 245     7350   6041   5742   2308  -1206   1012
ATOM   3712  CG2 THR A 245     -43.484  24.718-114.446  1.00 48.53           C  
ANISOU 3712  CG2 THR A 245     7443   5562   5433   2011  -1156    885
ATOM   3713  H   THR A 245     -39.706  22.886-114.208  1.00  0.00           H  
ATOM   3714  HA  THR A 245     -40.864  25.612-113.893  1.00  0.00           H  
ATOM   3715  HB  THR A 245     -42.221  22.982-114.637  1.00  0.00           H  
ATOM   3716  HG1 THR A 245     -41.740  25.357-116.124  1.00  0.00           H  
ATOM   3717 HG21 THR A 245     -44.211  24.408-115.197  1.00  0.00           H  
ATOM   3718 HG22 THR A 245     -43.895  24.443-113.473  1.00  0.00           H  
ATOM   3719 HG23 THR A 245     -43.417  25.805-114.483  1.00  0.00           H  
ATOM   3720  N   LEU A 246     -41.319  25.293-111.506  1.00 38.91           N  
ANISOU 3720  N   LEU A 246     6328   4220   4235   1887  -1019    518
[truncated: 447,463 more chars]
