# Supplementary material for: Relative Binding Affinity Prediction of Charge-Changing Sequence Mutations with FEP in Protein–Protein Interfaces
Source: J Mol Biol. 2019 Mar 29;431(7):1481–93. doi: 10.1016/j.jmb.2019.02.003 (PMC6453258; doi:10.1016/j.jmb.2019.02.003)
Supplement: Supplementary file 8 — Full spreadsheet of FEP data. [file mmc8.xls]

## Sheet: full_FEP_results_table
buried/non-buried	case	Experiment	(kcal/mol)	Summary	FEP	(kcal/mol)	fractional	SASA	Notes	on	protocol
Non-buried	VRCPG-04R73	-0.23	0.11	0.24	--
Non-buried	VRCPG-04R71	2.69	3.19	0.14	--
Non-buried	VRCPG-04R64	1.48	1.21	0.28	--
Non-buried	VRCPG-04D74	-0.74	0.32	0.67	--
Non-buried	VRC03_H_R72A	2.65	2.78	0.15	--
Non-buried	VRC03_H_R62A	1.21	0.55	0.18	--
Non-buried	VRC03_H_R30A	-0.04	-0.34	0.17	--
Non-buried	VRC03_H_K52A	1.11	1.78	0.15	--
Non-buried	VRC03_H_D49A	0.86	1.49	0.21	--
Non-buried	VRC03_H_D110	-0.38	-0.11	0.79	--
Non-buried	VRC01_H_R71	1.64	3.01	0.11	--
Non-buried	VRC01_H_R61	0.99	1.92	0.1	--
Non-buried	VRC01_H_R53	-0.27	1.58	0.31	--
Non-buried	VRC01_H_K52	0.62	0.45	0.12	--
Non-buried	VRC01_H_D99	0.05	1.23	0.56	--
Non-buried	3SGB_I_Y20R	2.72	3.1	0.14	--
Non-buried	3SGB_I_Y20K	3.38	4.05	0.14	--
Non-buried	3SGB_I_Y20E	2.01	-1.44	0.14	REST	sampling	expanded;	observed	salt	bridge	formation
Non-buried	3SGB_I_Y20D	2.87	3.12	0.14	--
Non-buried	3SGB_I_T17R	1.94	--	0.12	excluded;	could	not	place	mutant	side	chain
Non-buried	3SGB_I_T17K	2.01	1	0.12	--
Non-buried	3SGB_I_T17E	4.73	4.39	0.12	--
Non-buried	3SGB_I_T17D	4.89	3.88	0.12	--
Non-buried	3SGB_I_R21Y	0.29	0.14	0.46	--
Non-buried	3SGB_I_R21W	0.31	-0.36	0.46	--
Non-buried	3SGB_I_R21V	-0.02	-0.31	0.46	--
Non-buried	3SGB_I_R21T	0.45	0.44	0.46	--
Non-buried	3SGB_I_R21S	0.27	0.41	0.46	--
Non-buried	3SGB_I_R21Q	0.04	0.68	0.46	--
Non-buried	3SGB_I_R21N	0.33	--	0.46	excluded;	could	not	place	mutant	side	chain
Non-buried	3SGB_I_R21M	0.13	0.56	0.46	--
Non-buried	3SGB_I_R21L	0.22	-0.01	0.46	--
Non-buried	3SGB_I_R21I	0.24	0.37	0.46	--
Non-buried	3SGB_I_R21H	0.45	-1.68	0.46	--
Non-buried	3SGB_I_R21F	0.22	-0.09	0.46	--
Non-buried	3SGB_I_R21C	0.54	-0.18	0.46	--
Non-buried	3SGB_I_R21A	0.05	0.19	0.46	--
Non-buried	3SGB_I_N36R	0.57	0.47	0.17	--
Non-buried	3SGB_I_N36K	0.57	0.57	0.17	--
Non-buried	3SGB_I_N36E	0.95	1.31	0.17	--
Non-buried	3SGB_I_N36D	0.9	2.14	0.17	--
Non-buried	3SGB_I_K13Y	-0.58	--	0.12	excluded;	could	not	place	mutant	side	chain
Non-buried	3SGB_I_K13W	-0.01	--	0.12	excluded;	could	not	place	mutant	side	chain
Non-buried	3SGB_I_K13V	-0.94	-2.8	0.12	--
Non-buried	3SGB_I_K13T	-1.92	-3.21	0.12	--
Non-buried	3SGB_I_K13S	-2.55	-1.49	0.12	--
Non-buried	3SGB_I_K13Q	-0.61	-0.57	0.12	--
Non-buried	3SGB_I_K13N	-0.65	-1.19	0.12	--
Non-buried	3SGB_I_K13M	-1.15	-1.92	0.12	--
Non-buried	3SGB_I_K13L	-1.79	-0.78	0.12	--
Non-buried	3SGB_I_K13I	-1.33	-1.54	0.12	--
Non-buried	3SGB_I_K13H	-0.4	-0.18	0.12	--
Non-buried	3SGB_I_K13F	-0.72	-1.28	0.12	--
Non-buried	3SGB_I_K13C	-0.58	-2.54	0.12	--
Non-buried	3SGB_I_K13A	-2.54	-2	0.12	--
Non-buried	3SGB_EI19Y	0.78	1.07	0.14	--
Non-buried	3SGB_EI19V	0.13	-0.95	0.14	--
Non-buried	3SGB_EI19T	2.14	0.51	0.14	--
Non-buried	3SGB_EI19S	1.94	0.25	0.14	--
Non-buried	3SGB_EI19Q	0.18	-1.31	0.14	--
Non-buried	3SGB_EI19N	1.1	-0.36	0.14	--
Non-buried	3SGB_EI19M	-0.19	-1.63	0.14	--
Non-buried	3SGB_EI19L	0.78	-1.36	0.14	--
Non-buried	3SGB_EI19I	-0.62	-1.72	0.14	--
Non-buried	3SGB_EI19H	0.52	0.5	0.14	--
Non-buried	3SGB_EI19G	2.1	0.79	0.14	--
Non-buried	3SGB_EI19F	1.94	0.9	0.14	--
Non-buried	3SGB_EI19C	1.17	-0.1	0.14	--
Non-buried	3SGB_EI19A	1.02	-0.02	0.14	--
Non-buried	1R0R_I_Y20R	4.41	2.6	0.12	--
Non-buried	1R0R_I_Y20K	5.43	3.45	0.12	--
Non-buried	1R0R_I_Y20E	4.55	1.98	0.12	--
Non-buried	1R0R_I_Y20D	5.69	2.71	0.12	--
Non-buried	1R0R_I_R21Y	0.81	1.83	0.49	--
Non-buried	1R0R_I_R21W	0.93	1.93	0.49	--
Non-buried	1R0R_I_R21V	0.11	1.79	0.49	--
Non-buried	1R0R_I_R21T	0.34	2.01	0.49	--
Non-buried	1R0R_I_R21S	-0.02	1.97	0.49	--
Non-buried	1R0R_I_R21Q	0.18	1.58	0.49	--
Non-buried	1R0R_I_R21N	-0.05	1.06	0.49	--
Non-buried	1R0R_I_R21M	0.44	1.82	0.49	--
Non-buried	1R0R_I_R21L	0.23	1.82	0.49	--
Non-buried	1R0R_I_R21I	0.2	1.76	0.49	--
Non-buried	1R0R_I_R21F	0.44	1.96	0.49	--
Non-buried	1R0R_I_R21C	0.11	1.98	0.49	--
Non-buried	1R0R_I_R21A	-0.09	1.32	0.49	--
Non-buried	1R0R_I_N36R	1.44	-0.03	0.22	--
Non-buried	1R0R_I_N36K	1.13	1.02	0.22	--
Non-buried	1R0R_I_N36E	-0.2	-0.49	0.22	--
Non-buried	1R0R_I_N36D	0.56	-0.27	0.22	--
Non-buried	1R0R_I_K13Y	-0.69	-0.66	0.27	--
Non-buried	1R0R_I_K13W	-1.09	0.33	0.27	--
Non-buried	1R0R_I_K13V	0.4	2.07	0.27	--
Non-buried	1R0R_I_K13T	0.88	2.24	0.27	--
Non-buried	1R0R_I_K13S	-0.3	0.05	0.27	--
Non-buried	1R0R_I_K13Q	-0.52	-0.44	0.27	--
Non-buried	1R0R_I_K13N	-0.39	--	0.27	excluded;	could	not	place	mutant	side	chain
Non-buried	1R0R_I_K13M	-0.55	-0.48	0.27	--
Non-buried	1R0R_I_K13L	-0.32	-1	0.27	--
Non-buried	1R0R_I_K13H	-0.58	-0.53	0.27	--
Non-buried	1R0R_I_K13C	-0.61	0.21	0.27	--
Non-buried	1R0R_I_K13A	-0.6	0.02	0.27	--
Non-buried	1R0R_I_G32R	3.42	2.05	0.1	--
Non-buried	1R0R_I_G32K	2.89	2.88	0.1	--
Non-buried	1R0R_I_G32E	1.95	-0.03	0.1	--
Non-buried	1R0R_I_G32D	2.85	0.17	0.1	--
Non-buried	1BRS_D_E80A	0.54	0.77	0.63	--
Non-buried	1BRS_D_E76A	1.37	3.88	0.29	--
Non-buried	1BRS_A_R59K	2.49	0.32	0.19	--
Non-buried	1BRS_A_R59A	5.19	4.56	0.19	--
Non-buried	1BRS_A_D54A	-0.89	0.12	0.14	--
buried	VRCPG-04_L_E96A	0.42	-0.84	0.03	100ns
buried	VRC03_L_E91A	1.51	1.77	0.01	100ns
buried	VRC03_H_D114A	-0.24	2.83	0.09	100ns
buried	VRC01_L_E96A	1.31	1.11	0.02	100ns
buried	3SGB_I_L18R	3.32	5.99	0.01	--
buried	3SGB_I_L18K	3.14	4.29	0.01	--
buried	3SGB_I_L18E	5.9	3.7	0.01	--
buried	3SGB_I_L18D	5.59	6.7	0.01	--
buried	3SGB_I_G32R	3.46	--	0.08	excluded;	could	not	place	mutant	side	chain
buried	3SGB_I_G32K	2.49	--	0.08	excluded;	could	not	place	mutant	side	chain
buried	3SGB_I_G32E	1.94	--	0.08	excluded;	could	not	place	mutant	side	chain
buried	3SGB_I_A15R	2.01	1.9	0.01	--
buried	3SGB_I_A15K	2.46	--	0.01	excluded;	could	not	place	mutant	side	chain
buried	3SGB_I_A15E	0.66	2.25	0.01	--
buried	3SGB_I_A15D	0.47	2.59	0.01	--
buried	1R0R_I_T17R	3.3	8	0.03	--
buried	1R0R_I_T17K	1.91	3.67	0.03	--
buried	1R0R_I_T17E	3.17	5.42	0.03	--
buried	1R0R_I_T17D	2.85	5.63	0.03	--
buried	1R0R_I_L18R	2.89	6.42	0.05	--
buried	1R0R_I_L18K	3.3	6.05	0.05	--
buried	1R0R_I_L18E	2.15	1.49	0.05	--
buried	1R0R_I_L18D	4.47	4.89	0.05	--
buried	1R0R_I_E19Y	1.87	--	0.04	excluded;	could	not	place	mutant	side	chain
buried	1R0R_I_E19W	1.83	--	0.04	excluded;	could	not	place	mutant	side	chain
buried	1R0R_I_E19V	0.09	-0.43	0.04	--
buried	1R0R_I_E19T	4.2	1.97	0.04	--
buried	1R0R_I_E19S	3.14	2.32	0.04	--
buried	1R0R_I_E19Q	1.27	0.81	0.04	--
buried	1R0R_I_E19N	2.09	1.05	0.04	--
buried	1R0R_I_E19M	1.55	0.63	0.04	--
buried	1R0R_I_E19L	0.56	1.31	0.04	--
buried	1R0R_I_E19I	0.73	1.63	0.04	--
buried	1R0R_I_E19H	1.69	-0.79	0.04	--
buried	1R0R_I_E19G	2.68	1.24	0.04	--
buried	1R0R_I_E19F	3.57	2.77	0.04	--
buried	1R0R_I_E19C	2.34	1.95	0.04	--
buried	1R0R_I_E19A	2.06	1.55	0.04	--
buried	1R0R_I_A15E	4.51	6.35	0	--
buried	1R0R_I_A15D	5.15	5.66	0	--
buried	1BRS_D_D39A	7.66	10.35	0.01	100ns;	breaking	buried	salt	bridge
buried	1BRS_D_D35A	4.51	2.24	0.01	modeled as protonated, bound and unbound
buried	1BRS_A_R87A	5.57	4.82	0	100ns;	breaking	buried	salt	bridge
buried	1BRS_A_R83Q	5.43	8.1	0.03	100ns;	breaking	buried	salt	bridge
buried	1BRS_A_K27A	5.39	5.46	0.07	--
buried	1BRS_A_H102D	4.55	3.23	0	mutant modeled as protonated, bound and unbound
buried	1BRS_A_E73W	1.66	--	0.01	excluded;	could	not	place	mutant	side	chain
buried	1BRS_A_E73S	3.01	2.92	0.01	modeled as protonated, bound and unbound
buried	1BRS_A_E73Q	1.45	1.27	0.01	modeled as protonated, bound and unbound
buried	1BRS_A_E73C	2.53	0.96	0.01	modeled as protonated, bound and unbound
buried	1BRS_A_E73A	2.35	0.6	0.01	modeled as protonated, bound and unbound
